# Supplementary material for: Evolutionary principles of modular gene regulation in yeasts
Source: eLife. 2013 Jun 18;2:e00603. doi: 10.7554/eLife.00603 (PMC3687341; doi:10.7554/eLife.00603)
Supplement: Figure 1—source data 1. — Shown are the estimated branch lengths using PAML for our panel of 15 species. Each ’Sample’ represents the estimated branch length using a random subset of 1000 uniform orthogroups and the ‘Mean’ and ‘Stdev’ show the mean and standard deviations of these estimations. DOI: http://dx.doi.org/10.7554/eLife.00603.004 [file elife00603s001.xlsx]

## Sheet: Sheet1
Species	Sample 1	Sample 2	Sample 3	Sample 4	Sample 5	Sample 6	Sample 7	Sample 8	Sample 9	Sample 10	Mean	Stdev
S. cerevisiae	0.024832	0.026016	0.023109	0.027113	0.031432	0.024208	0.026346	0.026011	0.029969	0.026774	0.026581	0.00251165
S. paradoxus_LAG	0.0207	0.018571	0.01867	0.021113	0.021963	0.021057	0.020302	0.020067	0.025025	0.01943	0.0206898	0.00186855
Ancestor 1	0.015488	0.016196	0.015448	0.017438	0.018664	0.016714	0.016206	0.015537	0.016727	0.014919	0.0163337	0.00111156
S. mikatae	0.038955	0.03888	0.037188	0.042083	0.046507	0.040517	0.041321	0.039296	0.045148	0.039713	0.0409608	0.00292108
Ancestor 2	0.023375	0.023204	0.023206	0.024067	0.030007	0.024453	0.026564	0.022366	0.027244	0.022593	0.0247079	0.00246496
S. bayanus	0.046456	0.04441	0.039033	0.044175	0.050322	0.043819	0.045605	0.044351	0.050633	0.043106	0.045191	0.00340282
Ancestor 3	0.161754	0.153691	0.150801	0.18243	0.163229	0.150704	0.160343	0.151683	0.174088	0.164876	0.16136	0.0105435
C. glabrata	0.249065	0.255552	0.232487	0.274856	0.30391	0.255704	0.265212	0.268146	0.281236	0.254178	0.264035	0.0196615
Ancestor 4	0.036274	0.0335	0.032432	0.035465	0.032988	0.034452	0.036881	0.034608	0.034202	0.030744	0.0341546	0.00183568
S. castellii	0.217704	0.20521	0.198675	0.225936	0.219425	0.207468	0.201346	0.210321	0.222204	0.193204	0.210149	0.010881
Ancestor 5	0.039541	0.041168	0.03765	0.042487	0.043511	0.039096	0.042609	0.040214	0.044433	0.038849	0.0409558	0.00223906
K. polysporus	0.229531	0.215863	0.211037	0.248607	0.246167	0.229474	0.23535	0.232211	0.235821	0.236056	0.232012	0.0116959
Ancestor 15	0.06587	0.058782	0.068243	0.078175	0.071219	0.062311	0.06853	0.069666	0.065727	0.066077	0.06746	0.00521568
K. waltii	0.220721	0.222823	0.20952	0.24052	0.25353	0.221953	0.239941	0.22026	0.246914	0.217358	0.229354	0.0146118
K. lactis	0.291419	0.28217	0.261963	0.321272	0.324074	0.283858	0.324421	0.310818	0.317942	0.286399	0.300434	0.0219834
S. kluyveri	0.153574	0.145797	0.140223	0.160839	0.177493	0.144327	0.169626	0.15272	0.163022	0.145718	0.155334	0.0121451
Ancestor 7	0.028929	0.026328	0.028102	0.023583	0.030262	0.023466	0.026364	0.022758	0.029447	0.025242	0.0264481	0.00267964
Ancestor 8	0.056458	0.048714	0.048414	0.053047	0.053481	0.050742	0.05451	0.050873	0.047827	0.052906	0.0516972	0.00285368
Ancestor 9	0.272252	0.251571	0.24408	0.285398	0.261124	0.254063	0.267366	0.266376	0.271312	0.24912	0.262266	0.0126757
D. hansenii	0.212528	0.20937	0.192848	0.208726	0.223934	0.204483	0.214308	0.194441	0.21071	0.198519	0.206987	0.00959951
C. albicans	0.244488	0.247326	0.222519	0.23463	0.255314	0.229742	0.254688	0.224167	0.226957	0.232439	0.237227	0.0123144
Ancestor 10	0.22653	0.206163	0.200983	0.233746	0.221918	0.219756	0.221588	0.243089	0.212753	0.200117	0.218664	0.0139606
Ancestor 11	0.158751	0.155527	0.144744	0.164342	0.161928	0.144695	0.165068	0.155531	0.153903	0.163593	0.156808	0.00749066
Y. lipolytica	0.441338	0.407887	0.398418	0.44588	0.45069	0.43869	0.45997	0.441402	0.433861	0.40635	0.432449	0.0208519
Ancestor 12	0.110195	0.417079	0.064489	0.232035	0.202375	0.257598	0.141789	0.198337	0.427338	0.328828	0.238006	0.122532
S. japonicus	0.301787	0.265333	0.281852	0.315599	0.302798	0.275957	0.296141	0.307665	0.293838	0.258173	0.289914	0.0188782
S. pombe	0.280452	0.255994	0.27446	0.297283	0.285354	0.264437	0.273911	0.28052	0.278516	0.261295	0.275222	0.0121925
Ancestor 13	0.351227	0.003246	0.340887	0.262437	0.211148	0.174103	0.296896	0.238221	0.000343	0.100993	0.19795	0.127627
