# Supplementary material for: Evolutionary principles of modular gene regulation in yeasts
Source: eLife. 2013 Jun 18;2:e00603. doi: 10.7554/eLife.00603 (PMC3687341; doi:10.7554/eLife.00603)
Supplement: Figure 3—source data 1. — Shown are the number of biological replicates per species per time point sampled, and the number of pairwise calculations used to calculate the correlation among biological replicates and the standard deviation. DOI: http://dx.doi.org/10.7554/eLife.00603.009 [file elife00603s002.xlsx]

## Sheet: Experiment summary
Species_sample type	number of biological replicates	Biological replicate correlation	Standard deviation	# of pairwise calculations
S. cerevisiae_LAG	8	0.938751	0.023834	28
S. cerevisiae_Late Log (LL)	9	0.915455	0.0340048	36
S. cerevisiae_Diauxic Shift (DS)	11	0.966647	0.0123586	55
S. cerevisiae_Post Shift (PS)	17	0.963612	0.0237019	136
S. cerevisiae_Plateau (PLAT)	13	0.974818	0.0119015	78
S. paradoxus_LAG	3	0.980981	0.00500982	3
S. paradoxus_Late Log (LL)	4	0.957212	0.0244155	6
S. paradoxus_Diauxic Shift (DS)	4	0.984261	0.0116918	6
S. paradoxus_Post Shift (PS)	3	0.994797	0.00171837	6
S. paradoxus_Plateau (PLAT)	4	0.985972	0.0064907	3
S. mikatae_LAG	2	0.988001	0	1
S. mikatae_Late Log (LL)	4	0.964589	0.0184476	6
S. mikatae_Diauxic Shift (DS)	3	0.982745	0.0066857	3
S. mikatae_Post Shift (PS)	8	0.975134	0.0102241	28
S. mikatae_Plateau (PLAT)	3	0.991453	0.00237524	3
S. bayanus_LAG	5	0.798467	0.14498	10
S. bayanus_Late Log (LL)	6	0.964792	0.0140243	15
S. bayanus_Diauxic Shift (DS)	2	0.991901	0	1
S. bayanus_Post Shift (PS)	3	0.990633	0.00143449	3
S. bayanus_Plateau (PLAT)	10	0.984778	0.00718827	45
S. bayanus uvarum_LAG	5	0.952655	0.0266274	10
S. bayanus uvarum_Late Log (LL)	9	0.905905	0.0416878	36
S. bayanus uvarum_Diauxic Shift (DS)	5	0.968495	0.006887	10
S. bayanus uvarum_Post Shift (PS)	7	0.969359	0.0136102	21
S. bayanus uvarum_Plateau (PLAT)	5	0.97427	0.00657135	10
C. glabrata_LAG	2	0.84223	0	1
C. glabrata_Late Log (LL)	9	0.955004	0.0139179	36
C. glabrata_Diauxic Shift (DS)	10	0.970489	0.0147232	45
C. glabrata_Post Shift (PS)	2	0.9752	0.0130231	91
C. glabrata_Plateau (PLAT)	10	0.976359	0.0105295	45
S. castellii_LAG	5	0.87255	0.0815751	10
S. castellii_Late Log (LL)	4	0.913242	0.0302669	6
S. castellii_Diauxic Shift (DS)	2	0.947174	0	1
S. castellii_Post Shift (PS)	3	0.982756	0.00724941	3
S. castellii_Plateau (PLAT)	5	0.955596	0.0240791	10
K. polysporus_LAG	2	0.989152	0	1
K. polysporus_Late Log (LL)	6	0.965057	0.014152	15
K. polysporus_Diauxic Shift (DS)	4	0.989794	0.00377325	6
K. polysporus_Post Shift (PS)	6	0.979862	0.00687303	15
K. polysporus_Plateau (PLAT)	3	0.984917	0.00660434	3
K. lactis_LAG	3	0.979724	0.00406244	3
K. lactis_Late Log (LL)	13	0.941079	0.0258244	78
K. lactis_Diauxic Shift (DS)	3	0.983363	0.00471482	3
K. lactis_Post Shift (PS)	3	0.993047	0.000554839	3
K. lactis_Plateau (PLAT)	2	0.994412	0	1
K. waltii_LAG	6	0.933527	0.0347196	15
K. waltii_Late Log (LL)	10	0.947772	0.0178335	45
K. waltii_Diauxic Shift (DS)	3	0.986371	0.0025241	3
K. waltii_Post Shift (PS)	9	0.971078	0.0150428	36
K. waltii_Plateau (PLAT)	3	0.993005	0.00142858	3
S. kluyveri_LAG	2	0.985989	0	1
S. kluyveri_Late Log (LL)	12	0.924451	0.0528781	66
S. kluyveri_Diauxic Shift (DS)	4	0.992587	0.00252608	6
S. kluyveri_Post Shift (PS)	4	0.983768	0.00864293	6
S. kluyveri_Plateau (PLAT)	3	0.984726	0.00742513	3
D. hansenii_LAG	2	0.976591	0	1
D. hansenii_Late Log (LL)	8	0.968842	0.0184883	28
D. hansenii_Diauxic Shift (DS)	3	0.981975	0.00797955	3
D. hansenii_Post Shift (PS)	4	0.974428	0.00741403	6
D. hansenii_Plateau (PLAT)	2	0.989443	0	1
C. albicans_LAG	3	0.956716	0.00402769	3
C. albicans_Late Log (LL)	4	0.981733	0.0042245	6
C. albicans_Diauxic Shift (DS)	6	0.947598	0.0172147	15
C. albicans_Post Shift (PS)	2	0.991238	0	1
C. albicans_Plateau (PLAT)	2	0.979707	0	1
Y. lipolytica_LAG	3	0.958538	0.0167645	3
Y. lipolytica_Late Log (LL)	26	0.890736	0.0653074	325
Y. lipolytica_Diauxic Shift (DS)	6	0.933929	0.0436502	15
Y. lipolytica_Post Shift (PS)	2	0.951181	0	1
Y. lipolytica_Plateau (PLAT)	2	0.911524	0	1
S. pombe_LAG	3	0.950163	0.031115	3
S. pombe_Late Log (LL)	3	0.970414	0.00704564	3
S. pombe_Diauxic Shift (DS)	7	0.973553	0.0216751	21
S. pombe_Post Shift (PS)	5	0.986657	0.00703778	10
S. pombe_Plateau (PLAT)	2	0.990556	0	1
S. japonicus_LAG	4	0.825036	0.113023	6
S. japonicus_Late Log (LL)	7	0.961679	0.0123991	21
S. japonicus_Diauxic Shift (DS)	6	0.96501	0.0172757	15
S. japonicus_Post Shift (PS)	4	0.963486	0.0127146	6
S. japonicus_Plateau (PLAT)	2	0.972592	0	1

## Sheet: Geo_metadata_list 
Geo sample name	sample type	Species
251507210519_1_1-PLAT/LOG[A(3)/A(5)]	PLAT	S. cerevisiae
251507210519_1_3-PLAT/LOG[C(3)/C(5)]	PLAT	S. cerevisiae
251507210519_1_2-PLAT/LOG[B(3)/B(5)]	PLAT	S. cerevisiae
251507210459_1_4-PLAT/LOG[J(5)/J(3)]	PLAT	S. cerevisiae
251507210453_1_4-PLAT/LOG[G(5)/G(3)]	PLAT	S. cerevisiae
251507210455_1_1-PLAT/LOG[K(5)/K(3)]	PLAT	S. cerevisiae
251507210454_1_4-PLAT/LOG[H(5)/H(3)]	PLAT	S. cerevisiae
251983810007_1_4-PLAT/LOG[F(5)/F(3)]	PLAT	S. cerevisiae
251983810007_2_3-PLAT/LOG[D(3)/D(5)]	PLAT	S. cerevisiae
251983810007_1_3-PLAT/LOG[D(5)/D(3)]	PLAT	S. cerevisiae
251983810007_2_4-PLAT/LOG[F(3)/F(5)]	PLAT	S. cerevisiae
251983810006_2_1-PLAT/LOG[E(5)/E(3)]	PLAT	S. cerevisiae
251983810008_2_1-PLAT/LOG[E(3)/E(5)]	PLAT	S. cerevisiae
251507210522_1_4-PS/LOG[A(3)/A(5)]	PS	S. cerevisiae
251507210523_1_4-PS/LOG[A(5)/A(3)]	PS	S. cerevisiae
251507210516_1_1-DS/LOG[A(5)/A(3)]	PS	S. cerevisiae
251507210459_1_3-PS/LOG[J(5)/J(3)]	PS	S. cerevisiae
251507210523_1_3-PS/LOG[B(5)/B(3)]	PS	S. cerevisiae
251507210517_1_1-DS/LOG[A(3)/A(5)]	PS	S. cerevisiae
251507210522_1_2-PS/LOG[C(3)/C(5)]	PS	S. cerevisiae
251507210455_1_3-PS/LOG[K(5)/K(3)]	PS	S. cerevisiae
251507210454_1_3-PS/LOG[H(5)/H(3)]	PS	S. cerevisiae
251507210458_1_4-PS/LOG[D(5)/D(3)]	PS	S. cerevisiae
251507210453_1_3-PS/LOG[G(5)/G(3)]	PS	S. cerevisiae
251507210455_1_2-DS/LOG[K(5)/K(3)]	PS	S. cerevisiae
251507210523_1_2-PS/LOG[C(5)/C(3)]	PS	S. cerevisiae
251507210522_1_3-PS/LOG[B(3)/B(5)]	PS	S. cerevisiae
251507210459_1_2-DS/LOG[J(5)/J(3)]	PS	S. cerevisiae
251983810008_1_4-PS/LOG[E(3)/E(5)]	PS	S. cerevisiae
251983810006_1_4-PS/LOG[E(5)/E(3)]	PS	S. cerevisiae
251507210516_1_3-DS/LOG[C(3)/C(5)]	DS	S. cerevisiae
251507210453_1_2-DS/LOG[G(5)/G(3)]	DS	S. cerevisiae
251507210517_1_2-DS/LOG[B(3)/B(5)]	DS	S. cerevisiae
251507210454_1_2-DS/LOG[H(5)/H(3)]	DS	S. cerevisiae
251507210516_1_2-DS/LOG[B(5)/B(3)]	DS	S. cerevisiae
251507210517_1_3-DS/LOG[C(3)/C(5)]	DS	S. cerevisiae
251983810006_1_3-DS/LOG[E(5)/E(3)]	DS	S. cerevisiae
251983810008_2_3-DS/LOG[F(5)/F(3)]	DS	S. cerevisiae
251983810008_1_3-DS/LOG[E(3)/E(5)]	DS	S. cerevisiae
251983810008_2_2-DS/LOG[E(5)/E(3)]	DS	S. cerevisiae
251983810008_2_4-DS/LOG[F(3)/F(5)]	DS	S. cerevisiae
251507210454_1_1-LL/LOG[H(5)/H(3)]	LL	S. cerevisiae
251507210458_1_3-LL/LOG[D(5)/D(3)]	LL	S. cerevisiae
251507210459_1_1-LL/LOG[J(5)/J(3)]	LL	S. cerevisiae
251507210455_1_4-LL/LOG[K(5)/K(3)]	LL	S. cerevisiae
251507210453_1_1-LL/LOG[G(5)/G(3)]	LL	S. cerevisiae
251983810008_1_2-LL/LOG[E(3)/E(5)]	LL	S. cerevisiae
251983810006_2_3-DS/LOG[D(5)/D(3)]	LL	S. cerevisiae
251983810006_2_4-DS/LOG[D(3)/D(5)]	LL	S. cerevisiae
251983810006_1_2-LL/LOG[E(5)/E(3)]	LL	S. cerevisiae
251507210458_1_2-LAG/LOG[K(5)/K(3)]	LAG	S. cerevisiae
251507210458_1_1-LAG/LOG[J(5)/J(3)]	LAG	S. cerevisiae
251983810006_1_1-LAG/LOG[E(5)/E(3)]	LAG	S. cerevisiae
251983810008_1_1-LAG/LOG[E(3)/E(5)]	LAG	S. cerevisiae
251983810007_2_2-LAG/LOG[F(3)/F(5)]	LAG	S. cerevisiae
251983810007_1_1-LAG/LOG[D(5)/D(3)]	LAG	S. cerevisiae
251983810007_2_1-LAG/LOG[D(3)/D(5)]	LAG	S. cerevisiae
251983810007_1_2-LAG/LOG[F(5)/F(3)]	LAG	S. cerevisiae
252050510010_2_1-PLAT/LOG[P(5)/P(3)]	PLAT	S. paradoxus
252050510008_2_4-PLAT/LOG[R(5)/R(3)]	PLAT	S. paradoxus
252050510008_1_2-PLAT/LOG[Q(5)/Q(3)]	PLAT	S. paradoxus
252050510010_1_2-PLAT/LOG[Q(5)/Q(3)]	PLAT	S. paradoxus
252050510008_1_1-LPS/LOG[Q(5)/Q(3)]	PS	S. paradoxus
252050510008_2_3-LPS/LOG[R(5)/R(3)]	PS	S. paradoxus
252050510010_1_1-LPS/LOG[Q(5)/Q(3)]	PS	S. paradoxus
252050510008_2_2-PS/LOG[R(5)/R(3)]	DS	S. paradoxus
252050510004_2_4-PS/LOG[Q(5)/Q(3)]	DS	S. paradoxus
252050510010_2_3-LPS/LOG[P(5)/P(3)]	DS	S. paradoxus
252050510004_1_3-PS/LOG[P(5)/P(3)]	DS	S. paradoxus
252050510008_1_4-DS/LOG[R(5)/R(3)]	LL	S. paradoxus
252050510010_1_4-DS/LOG[R(5)/R(3)]	LL	S. paradoxus
252050510004_2_3-DS/LOG[Q(5)/Q(3)]	LL	S. paradoxus
252050510004_1_2-DS/LOG[P(5)/P(3)]	LL	S. paradoxus
252050510008_1_3-LAG/LOG[R(5)/R(3)]	LAG	S. paradoxus
252050510004_2_1-LAG/LOG[Q(5)/Q(3)]	LAG	S. paradoxus
252050510004_1_1-LAG/LOG[P(5)/P(3)]	LAG	S. paradoxus
252047410003_2_2-PLAT/LOG[E(5)/E(3)]	PLAT	S. mikatae
252047410003_1_3-PLAT/LOG[D(5)/D(3)]	PLAT	S. mikatae
252047410003_2_4-PLAT/LOG[F(5)/F(3)]	PLAT	S. mikatae
252047410002_2_2-PS/LOG[F(3)/F(5)]	PS	S. mikatae
252047410001_2_4-PS/LOG[D(3)/D(5)]	PS	S. mikatae
252047410001_2_2-DS/LOG[E(3)/E(5)]	PS	S. mikatae
252047410002_1_1-PS/LOG[E(5)/E(3)]	PS	S. mikatae
252047410002_2_1-PS/LOG[E(3)/E(5)]	PS	S. mikatae
252047410002_1_2-PS/LOG[F(5)/F(3)]	PS	S. mikatae
252047410001_1_4-PS/LOG[D(5)/D(3)]	PS	S. mikatae
252047410001_1_2-DS/LOG[E(5)/E(3)]	PS	S. mikatae
252047410001_1_1-DS/LOG[D(5)/D(3)]	DS	S. mikatae
252047410002_2_4-DS/LOG[D(5)/D(3)]	DS	S. mikatae
252047410001_2_1-DS/LOG[D(3)/D(5)]	DS	S. mikatae
252047410001_1_3-DS/LOG[F(5)/F(3)]	LL	S. mikatae
252047410001_2_3-DS/LOG[F(3)/F(5)]	LL	S. mikatae
252047410004_2_4-LL/LOG[N(5)/N(3)]	LL	S. mikatae
252047410004_2_3-LL/LOG[M(5)/M(3)]	LL	S. mikatae
252047410003_1_1-LAG/LOG[D(5)/D(3)]	LAG	S. mikatae
252047410003_1_4-LAG/LOG[E(5)/E(3)]	LAG	S. mikatae
252047510016_1_2-LPS/LOG[K(5)/K(3)]	PLAT	S. bayanus
252047510016_2_1-PLAT/LOG[L(5)/L(3)]	PLAT	S. bayanus
252047510004_2_2-PLAT/LOG[K(5)/K(3)]	PLAT	S. bayanus
252047510016_1_3-LPS/LOG[L(5)/L(3)]	PLAT	S. bayanus
252047510016_1_1-LPS/LOG[J(5)/J(3)]	PLAT	S. bayanus
252047510003_2_1-PS/LOG[J(5)/J(3)]	PLAT	S. bayanus
252047510004_2_1-PS/LOG[K(5)/K(3)]	PLAT	S. bayanus
252047510004_2_4-PS/LOG[L(5)/L(3)]	PLAT	S. bayanus
252047510016_2_3-PS/LOG[J(5)/J(3)]	PLAT	S. bayanus
252047510003_2_2-PLAT/LOG[J(5)/J(3)]	PLAT	S. bayanus
252047510003_1_4-DS/LOG[J(5)/J(3)]	PS	S. bayanus
252047510016_2_2-DS/LOG[J(5)/J(3)]	PS	S. bayanus
252047510004_2_3-DS/LOG[L(5)/L(3)]	PS	S. bayanus
252047510016_2_4-DS/LOG[K(5)/K(3)]	DS	S. bayanus
252047510004_1_4-DS/LOG[K(5)/K(3)]	DS	S. bayanus
252047510003_1_3-LL/LOG[J(5)/J(3)]	LL	S. bayanus
252047510003_2_3-ELL/LOG[L(5)/L(3)]	LL	S. bayanus
252047510003_1_2-ELL/LOG[J(5)/J(3)]	LL	S. bayanus
252047510004_1_2-ELL/LOG[K(5)/K(3)]	LL	S. bayanus
252047510003_2_4-LL/LOG[L(5)/L(3)]	LL	S. bayanus
252047510004_1_3-LL/LOG[K(5)/K(3)]	LL	S. bayanus
252047510004_1_1-LAG/LOG[K(5)/K(3)]	LAG	S. bayanus
252047510003_1_1-LAG/LOG[J(5)/J(3)]	LAG	S. bayanus
252047510016_1_4-LAG/LOG[L(5)/L(3)]	LAG	S. bayanus
252047510017_2_3-sbayuv_PLAT/LOG[L(5)/L(3)]	PLAT	S. bayanus uvarum
252047510012_1_4-sbayuv_PS/LOG[K(5)/K(3)]	PLAT	S. bayanus uvarum
252047510006_2_2-sbayuv_PLAT/LOG[E(5)/E(3)]	PLAT	S. bayanus uvarum
252047510005_2_1-sbayuv_PS/LOG[J(5)/J(3)]	PLAT	S. bayanus uvarum
252047510005_2_3-sbayuv_PLAT/LOG[J(5)/J(3)]	PLAT	S. bayanus uvarum
252047510012_2_4-sbayuv_LPS/LOG[L(5)/L(3)]	PLAT	S. bayanus uvarum
252047510017_1_2-sbayuv_LPS/LOG[J(5)/J(3)]	PLAT	S. bayanus uvarum
252047510006_1_3-sbayuv_PLAT/LOG[D(5)/D(3)]	PLAT	S. bayanus uvarum
252047510012_2_2-sbayuv_PLAT/LOG[K(5)/K(3)]	PLAT	S. bayanus uvarum
252047510017_2_2-sbayuv_PS/LOG[L(5)/L(3)]	PLAT	S. bayanus uvarum
252047510012_2_1-sbayuv_LPS/LOG[K(5)/K(3)]	PLAT	S. bayanus uvarum
252047510002_1_1-sbayuv_PS/LOG[E(5)/E(3)]	PS	S. bayanus uvarum
252047510017_2_4-sbayuv_EPS/LOG[J(5)/J(3)]	PS	S. bayanus uvarum
252047510002_2_1-sbayuv_PS/LOG[E(3)/E(5)]	PS	S. bayanus uvarum
252047510017_2_1-sbayuv_DS/LOG[L(5)/L(3)]	PS	S. bayanus uvarum
252047510005_1_3-sbayuv_DS/LOG[J(5)/J(3)]	PS	S. bayanus uvarum
252047510005_1_4-sbayuv_EPS/LOG[J(5)/J(3)]	PS	S. bayanus uvarum
252047510012_1_2-sbayuv_DS/LOG[K(5)/K(3)]	DS	S. bayanus uvarum
252047510012_2_3-sbayuv_EPS/LOG[L(5)/L(3)]	DS	S. bayanus uvarum
252047510002_2_4-sbayuv_DS/LOG[D(5)/D(3)]	DS	S. bayanus uvarum
252047510001_2_1-sbayuv_DS/LOG[D(3)/D(5)]	DS	S. bayanus uvarum
252047510012_1_3-sbayuv_EPS/LOG[K(5)/K(3)]	DS	S. bayanus uvarum
252047510001_1_1-sbayuv_DS/LOG[D(5)/D(3)]	DS	S. bayanus uvarum
252047510017_1_4-sbayuv_LL/LOG[L(5)/L(3)]	LL	S. bayanus uvarum
252047510012_1_1-sbayuv_LL/LOG[K(5)/K(3)]	LL	S. bayanus uvarum
252047510001_1_2-sbayuv_DS/LOG[E(5)/E(3)]	LL	S. bayanus uvarum
252047510001_2_2-sbayuv_DS/LOG[E(3)/E(5)]	LL	S. bayanus uvarum
252047510005_1_2-sbayuv_LL/LOG[J(5)/J(3)]	LL	S. bayanus uvarum
252047510017_1_1-sbayuv_LL/LOG[E(5)/E(3)]	LL	S. bayanus uvarum
252047510005_1_1-sbayuv_LAG/LOG[J(5)/J(3)]	LAG	S. bayanus uvarum
252047510006_1_4-sbayuv_LAG/LOG[E(5)/E(3)]	LAG	S. bayanus uvarum
252047510005_2_4-sbayuv_LAG/LOG[L(5)/L(3)]	LAG	S. bayanus uvarum
252047510006_1_1-sbayuv_LAG/LOG[D(5)/D(3)]	LAG	S. bayanus uvarum
252047510017_1_3-sbayuv_LAG/LOG[K(5)/K(3)]	LAG	S. bayanus uvarum
251983910027_2_2-PLAT/LOG[M(5)/M(3)]	PLAT	C. glabrata
251983910012_1_4-PLAT/LOG[H(5)/H(3)]	PLAT	C. glabrata
251983910003_1_2-PLAT/LOG[E(5)/E(3)]	PLAT	C. glabrata
251983910003_2_2-PLAT/LOG[E(3)/E(5)]	PLAT	C. glabrata
251983910003_1_3-PLAT/LOG[D(5)/D(3)]	PLAT	C. glabrata
251983910003_2_3-PLAT/LOG[D(3)/D(5)]	PLAT	C. glabrata
251983910028_2_2-PLAT/LOG[N(5)/N(3)]	PLAT	C. glabrata
251983910003_1_1-PLAT/LOG[F(5)/F(3)]	PLAT	C. glabrata
251983910003_2_1-PLAT/LOG[F(3)/F(5)]	PLAT	C. glabrata
251983910001_2_3-PLAT/LOG[G(5)/G(3)]	PLAT	C. glabrata
251983910012_1_2-PS/LOG[H(5)/H(3)]	PS	C. glabrata
251983910027_1_3-DS/LOG[M(5)/M(3)]	PS	C. glabrata
251983910004_1_2-PS/LOG[D(5)/D(3)]	PS	C. glabrata
251983910027_1_4-PS/LOG[M(5)/M(3)]	PS	C. glabrata
251983910004_2_2-PS/LOG[D(3)/D(5)]	PS	C. glabrata
251983910028_1_3-DS/LOG[N(5)/N(3)]	PS	C. glabrata
251983910003_2_4-PS/LOG[F(3)/F(5)]	PS	C. glabrata
251983910027_2_4-DS/LOG[O(5)/O(3)]	PS	C. glabrata
251983910028_1_4-PS/LOG[N(5)/N(3)]	PS	C. glabrata
251983910003_1_4-PS/LOG[F(5)/F(3)]	PS	C. glabrata
251983910004_2_1-PS/LOG[E(3)/E(5)]	PS	C. glabrata
251983910012_2_3-PS/LOG[I(5)/I(3)]	PS	C. glabrata
251983910001_1_4-PS/LOG[G(5)/G(3)]	PS	C. glabrata
251983910004_1_1-PS/LOG[E(5)/E(3)]	PS	C. glabrata
251983910001_1_3-DS/LOG[G(5)/G(3)]	DS	C. glabrata
251983910012_2_2-DS/LOG[I(5)/I(3)]	DS	C. glabrata
251983910004_1_3-DS/LOG[F(5)/F(3)]	DS	C. glabrata
251983910004_2_3-DS/LOG[F(3)/F(5)]	DS	C. glabrata
251983910004_2_4-DS/LOG[E(3)/E(5)]	DS	C. glabrata
251983910027_1_2-LL/LOG[M(5)/M(3)]	DS	C. glabrata
251983910012_1_1-DS/LOG[H(5)/H(3)]	DS	C. glabrata
251983910028_1_2-LL/LOG[N(5)/N(3)]	DS	C. glabrata
251983910004_1_4-DS/LOG[E(5)/E(3)]	DS	C. glabrata
251983910027_2_3-LL/LOG[O(5)/O(3)]	DS	C. glabrata
251983910005_2_4-LL/LOG[D(3)/D(5)]	LL	C. glabrata
251983910005_1_4-LL/LOG[D(5)/D(3)]	LL	C. glabrata
251983910005_1_3-LL/LOG[E(5)/E(3)]	LL	C. glabrata
251983910005_2_3-LL/LOG[E(3)/E(5)]	LL	C. glabrata
251983910001_1_2-LL/LOG[G(5)/G(3)]	LL	C. glabrata
251983910028_1_1-ELL/LOG[N(5)/N(3)]	LL	C. glabrata
251983910005_2_2-LL/LOG[F(3)/F(5)]	LL	C. glabrata
251983910027_1_1-ELL/LOG[M(5)/M(3)]	LL	C. glabrata
251983910005_1_2-LL/LOG[F(5)/F(3)]	LL	C. glabrata
251983910043_1_2-LAG/LOG[Q(5)/Q(3)]	LAG	C. glabrata
251983910043_1_1-LAG/LOG[P(5)/P(3)]	LAG	C. glabrata
252035310014_1_3-PLAT/LOG[P(5)/P(3)]	PLAT	S. castellii
252035310006_2_1-PLAT/LOG[M(5)/M(3)]	PLAT	S. castellii
252035310007_2_4-PLAT/LOG[O(5)/O(3)]	PLAT	S. castellii
252035310007_1_2-PLAT/LOG[N(5)/N(3)]	PLAT	S. castellii
252035310007_2_2-PS/LOG[O(5)/O(3)]	PS	S. castellii
252035310007_1_1-PS/LOG[N(5)/N(3)]	PS	S. castellii
252035310006_1_3-PS/LOG[M(5)/M(3)]	PS	S. castellii
252035310006_2_4-DS/LOG[N(5)/N(3)]	DS	S. castellii
252035310007_2_1-DS/LOG[O(5)/O(3)]	DS	S. castellii
252035310006_1_2-ELL/LOG[M(5)/M(3)]	LL	S. castellii
252035310007_1_4-LL/LOG[O(5)/O(3)]	LL	S. castellii
252035310006_2_3-LL/LOG[N(5)/N(3)]	LL	S. castellii
252035310005_2_3-LL/LOG[M(5)/M(3)]	LL	S. castellii
252035310007_1_3-LAG/LOG[O(5)/O(3)]	LAG	S. castellii
252035310006_2_2-LAG/LOG[N(5)/N(3)]	LAG	S. castellii
252035310014_1_1-LAG/LOG[P(5)/P(3)]	LAG	S. castellii
252035310014_1_2-LAG/LOG[Q(5)/Q(3)]	LAG	S. castellii
252153310003_2_4-PLAT/LOG[L(5)/L(3)]	PLAT	K. polysporus
252153310003_2_1-PLAT/LOG[J(5)/J(3)]	PLAT	K. polysporus
252153310003_2_2-PLAT/LOG[K(5)/K(3)]	PLAT	K. polysporus
252153310003_2_3-LPS/LOG[L(5)/L(3)]	PS	K. polysporus
252153310003_1_4-LPS/LOG[J(5)/J(3)]	PS	K. polysporus
252153310001_2_4-PS/LOG[K(3)/K(5)]	PS	K. polysporus
252153310002_1_4-PS/LOG[L(5)/L(3)]	PS	K. polysporus
252153310002_2_3-DS/LOG[L(3)/L(5)]	DS	K. polysporus
252153310003_1_3-PS/LOG[J(5)/J(3)]	DS	K. polysporus
252153310002_1_3-DS/LOG[L(5)/L(3)]	DS	K. polysporus
252153310002_2_1-DS/LOG[L(5)/L(3)]	DS	K. polysporus
252153310001_2_1-DS/LOG[K(5)/K(3)]	LL	K. polysporus
252153310001_1_3-DS/LOG[K(5)/K(3)]	LL	K. polysporus
252153310001_2_3-DS/LOG[K(3)/K(5)]	LL	K. polysporus
252153310002_2_2-LL/LOG[L(3)/L(5)]	LL	K. polysporus
252153310003_1_2-DS/LOG[J(5)/J(3)]	LL	K. polysporus
252153310002_1_2-LL/LOG[L(5)/L(3)]	LL	K. polysporus
252153310007_1_1-LAG/LOG[P(5)/P(3)]	LAG	K. polysporus
252153310007_1_2-LAG/LOG[Q(5)/Q(3)]	LAG	K. polysporus
252047310005_2_3-PLAT/LOG[K(5)/K(3)]	PLAT	K. polysporus
252047310004_2_3-PLAT/LOG[J(5)/J(3)]	PLAT	K. waltii
252047310005_2_4-PLAT/LOG[L(5)/L(3)]	PLAT	K. waltii
252047310004_2_4-EPS/LOG[L(5)/L(3)]	PS	K. waltii
252047310003_1_3-PLAT/LOG[D(5)/D(3)]	PS	K. waltii
252047310004_2_2-PS/LOG[J(5)/J(3)]	PS	K. waltii
252047310005_2_2-PS/LOG[K(5)/K(3)]	PS	K. waltii
252047310003_2_2-PLAT/LOG[E(5)/E(3)]	PS	K. waltii
252047310003_2_4-PLAT/LOG[F(5)/F(3)]	PS	K. waltii
252047310005_2_1-EPS/LOG[K(5)/K(3)]	PS	K. waltii
252047310004_2_1-EPS/LOG[J(5)/J(3)]	PS	K. waltii
252047310007_2_4-PS/LOG[L(5)/L(3)]	PS	K. waltii
252047310004_1_4-DS/LOG[J(5)/J(3)]	DS	K. waltii
252047310005_1_4-DS/LOG[K(5)/K(3)]	DS	K. waltii
252047310007_2_3-DS/LOG[L(5)/L(3)]	DS	K. waltii
252047310001_1_2-DS/LOG[E(5)/E(3)]	LL	K. waltii
252047310001_2_2-DS/LOG[E(3)/E(5)]	LL	K. waltii
252047310001_1_3-DS/LOG[F(5)/F(3)]	LL	K. waltii
252047310001_2_1-DS/LOG[D(3)/D(5)]	LL	K. waltii
252047310004_1_3-LL/LOG[J(5)/J(3)]	LL	K. waltii
252047310001_1_1-DS/LOG[D(5)/D(3)]	LL	K. waltii
252047310002_2_4-DS/LOG[D(5)/D(3)]	LL	K. waltii
252047310001_2_3-DS/LOG[F(3)/F(5)]	LL	K. waltii
252047310005_1_3-LL/LOG[K(5)/K(3)]	LL	K. waltii
252047310007_2_2-LL/LOG[L(5)/L(3)]	LL	K. waltii
252047310007_1_3-LAG/LOG[K(5)/K(3)]	LAG	K. waltii
252047310004_1_1-LAG/LOG[J(5)/J(3)]	LAG	K. waltii
252047310007_1_4-LAG/LOG[L(5)/L(3)]	LAG	K. waltii
252047310007_1_1-LAG/LOG[F(5)/F(3)]	LAG	K. waltii
252047310003_1_4-LAG/LOG[E(5)/E(3)]	LAG	K. waltii
252047310003_1_1-LAG/LOG[D(5)/D(3)]	LAG	K. waltii
252035410007_1_4-PLAT/LOG[H(5)/H(3)]	PLAT	K. lactis
252035410001_2_3-PLAT/LOG[G(5)/G(3)]	PLAT	K. lactis
252035410001_2_4-LPS/LOG[G(5)/G(3)]	PS	K. lactis
252035410007_2_4-LPS/LOG[I(5)/I(3)]	PS	K. lactis
252035410007_1_3-LPS/LOG[H(5)/H(3)]	PS	K. lactis
252035410001_1_4-PS/LOG[G(5)/G(3)]	DS	K. lactis
252035410007_2_3-PS/LOG[I(5)/I(3)]	DS	K. lactis
252035410007_1_2-PS/LOG[H(5)/H(3)]	DS	K. lactis
252035410005_2_2-DS/LOG[B(3)/B(5)]	LL	K. lactis
252035410005_2_1-DS/LOG[A(3)/A(5)]	LL	K. lactis
252035410006_2_2-PS/LOG[C(3)/C(5)]	LL	K. lactis
252035410006_1_1-PS/LOG[B(5)/B(3)]	LL	K. lactis
252035410005_1_4-PS/LOG[A(5)/A(3)]	LL	K. lactis
252035410006_2_4-DS/LOG[A(3)/A(5)]	LL	K. lactis
252035410005_1_3-DS/LOG[C(5)/C(3)]	LL	K. lactis
252035410005_1_1-DS/LOG[A(5)/A(3)]	LL	K. lactis
252035410001_1_2-LL/LOG[G(5)/G(3)]	LL	K. lactis
252035410005_2_4-PS/LOG[A(3)/A(5)]	LL	K. lactis
252035410006_1_2-PS/LOG[C(5)/C(3)]	LL	K. lactis
252035410006_2_1-PS/LOG[B(3)/B(5)]	LL	K. lactis
252035410005_1_2-DS/LOG[B(5)/B(3)]	LL	K. lactis
252035410007_2_1-LAG/LOG[I(5)/I(3)]	LAG	K. lactis
252035410001_1_1-LAG/LOG[G(5)/G(3)]	LAG	K. lactis
252035410001_2_2-LAG/LOG[H(5)/H(3)]	LAG	K. lactis
252175810003_2_4-PLAT/LOG[N(5)/N(3)]	PLAT	S. kluyveri
252175810003_2_2-PLAT/LOG[M(5)/M(3)]	PLAT	S. kluyveri
252175810004_2_2-PLAT/LOG[O(5)/O(3)]	PLAT	S. kluyveri
252175810004_2_4-LPS/LOG[N(5)/N(3)]	PS	S. kluyveri
252175810004_1_3-PS/LOG[O(5)/O(3)]	PS	S. kluyveri
252175810004_1_4-LPS/LOG[O(5)/O(3)]	PS	S. kluyveri
252175810004_2_3-LPS/LOG[M(5)/M(3)]	PS	S. kluyveri
252175810001_2_4-PS/LOG[M(3)/M(5)]	DS	S. kluyveri
252175810002_1_4-PS/LOG[N(5)/N(3)]	DS	S. kluyveri
252175810004_1_1-DS/LOG[O(5)/O(3)]	DS	S. kluyveri
252175810002_2_4-PS/LOG[N(3)/N(5)]	DS	S. kluyveri
252175810001_1_4-PS/LOG[M(5)/M(3)]	DS	S. kluyveri
252175810001_2_2-LL/LOG[M(3)/M(5)]	LL	S. kluyveri
252175810002_1_2-LL/LOG[N(5)/N(3)]	LL	S. kluyveri
252175810001_2_1-DS/LOG[M(5)/M(3)]	LL	S. kluyveri
252175810002_1_3-DS/LOG[N(5)/N(3)]	LL	S. kluyveri
252175810001_2_3-DS/LOG[M(3)/M(5)]	LL	S. kluyveri
252175810001_1_3-DS/LOG[M(5)/M(3)]	LL	S. kluyveri
252175810002_2_1-DS/LOG[N(5)/N(3)]	LL	S. kluyveri
252175810002_2_2-LL/LOG[N(3)/N(5)]	LL	S. kluyveri
252175810002_2_3-DS/LOG[N(3)/N(5)]	LL	S. kluyveri
252175810004_1_2-LL/LOG[O(5)/O(3)]	LL	S. kluyveri
252175810004_2_1-ELL/LOG[O(5)/O(3)]	LL	S. kluyveri
252175810001_1_2-LL/LOG[M(5)/M(3)]	LL	S. kluyveri
252175810003_2_1-LAG/LOG[M(5)/M(3)]	LAG	S. kluyveri
252175810003_2_3-LAG/LOG[N(5)/N(3)]	LAG	S. kluyveri
	PLAT	D. hansenii	data missing in Geo Metadata list Michell indicates two replicates
	PLAT	D. hansenii
252061210004_1_1-LPS/LOG[Q(5)/Q(3)]	PS	D. hansenii
252061210004_2_3-LPS/LOG[R(5)/R(3)]	PS	D. hansenii
252061210003_2_4-PS/LOG[Q(5)/Q(3)]	DS	D. hansenii
252061210004_2_2-PS/LOG[R(5)/R(3)]	DS	D. hansenii
252061210003_1_3-PS/LOG[P(5)/P(3)]	DS	D. hansenii
252061210003_1_1-LL/LOG[P(5)/P(3)]	LL	D. hansenii
252061210003_2_1-ELL/LOG[Q(5)/Q(3)]	LL	D. hansenii
252061210002_1_4-PS/LOG[B(5)/B(3)]	LL	D. hansenii
252061210003_2_2-LL/LOG[Q(5)/Q(3)]	LL	D. hansenii
252061210002_2_3-PLAT/LOG[C(5)/C(3)]	LL	D. hansenii
252061210004_1_3-ELL/LOG[R(5)/R(3)]	LL	D. hansenii
252061210004_1_4-LL/LOG[R(5)/R(3)]	LL	D. hansenii
252061210001_2_3-PLAT/LOG[C(3)/C(5)]	LL	D. hansenii
252061210002_1_1-LAG/LOG[A(5)/A(3)]	LAG	D. hansenii
252061210002_1_4-LAG/LOG[A(5)/A(3)]	LAG	D. hansenii
252035510005_2_3-PLAT/LOG[G(5)/G(3)]	PLAT	C. albicans
252035510006_1_4-PLAT/LOG[H(5)/H(3)]	PLAT	C. albicans
252035510006_1_2-PS/LOG[H(5)/H(3)]	PS	C. albicans
252035510005_1_4-PS/LOG[G(5)/G(3)]	PS	C. albicans
252035510002_2_1-PS/LOG[B(3)/B(5)]	DS	C. albicans
252035510004_1_3-PS/LOG[C(3)/C(5)]	DS	C. albicans
252035510002_1_1-PS/LOG[B(5)/B(3)]	DS	C. albicans
252035510002_2_2-PS/LOG[C(3)/C(5)]	DS	C. albicans
252035510002_1_2-PS/LOG[C(5)/C(3)]	DS	C. albicans
252035510005_1_3-DS/LOG[G(5)/G(3)]	LL	C. albicans
252035510005_1_2-LL/LOG[G(5)/G(3)]	LL	C. albicans
252035510006_1_1-DS/LOG[H(5)/H(3)]	LL	C. albicans
252035510005_2_1-LL/LOG[H(5)/H(3)]	LL	C. albicans
252035510009_1_2-LAG/LOG[H(5)/H(3)]	LAG	C. albicans
252035510009_2_3-LAG/LOG[G(5)/G(3)]	LAG	C. albicans
252035510005_1_1-LAG/LOG[G(5)/G(3)]	LAG	C. albicans
			missing time point in metadata file	ylip_DS 6
				ylip_LAG 3
				ylip_LL 26
				ylip_PLAT 2
				ylip_PS 2
252050410004_1_4-PLAT/LOG[H(5)/H(3)]	LL	Y. lipolytica
252050410003_1_3-EPS/LOG[G(5)/G(3)]	LL	Y. lipolytica
252050410003_2_1-LL/LOG[H(5)/H(3)]	LL	Y. lipolytica
252050410004_1_2-PS/LOG[H(5)/H(3)]	LL	Y. lipolytica
252050410001_2_2-DS/LOG[B(3)/B(5)]	LL	Y. lipolytica
252050410004_2_4-PLAT/LOG[I(5)/I(3)]	LL	Y. lipolytica
252050410001_2_1-DS/LOG[A(3)/A(5)]	LL	Y. lipolytica
252050410004_1_3-LPS/LOG[H(5)/H(3)]	LL	Y. lipolytica
252050410001_1_3-DS/LOG[C(5)/C(3)]	LL	Y. lipolytica
252050410004_2_3-PS/LOG[I(5)/I(3)]	LL	Y. lipolytica
252050410001_2_4-PS/LOG[A(3)/A(5)]	LL	Y. lipolytica
252050410003_1_4-PS/LOG[G(5)/G(3)]	LL	Y. lipolytica
252050410001_1_4-PS/LOG[A(5)/A(3)]	LL	Y. lipolytica
252050410002_2_4-DS/LOG[A(5)/A(3)]	LL	Y. lipolytica
252050410002_1_2-PS/LOG[C(5)/C(3)]	LL	Y. lipolytica
252050410003_2_4-LPS/LOG[G(5)/G(3)]	LL	Y. lipolytica
252050410002_2_1-PS/LOG[B(3)/B(5)]	LL	Y. lipolytica
252050410003_2_3-PLAT/LOG[G(5)/G(3)]	LL	Y. lipolytica
252050410003_1_2-LL/LOG[G(5)/G(3)]	LL	Y. lipolytica
252050410001_2_3-DS/LOG[C(3)/C(5)]	LL	Y. lipolytica
252050410001_1_1-DS/LOG[A(5)/A(3)]	LL	Y. lipolytica
252050410004_2_2-LL/LOG[I(5)/I(3)]	LL	Y. lipolytica
252050410002_1_1-PS/LOG[B(5)/B(3)]	LL	Y. lipolytica
252050410001_1_2-DS/LOG[B(5)/B(3)]	LL	Y. lipolytica
252050410004_1_1-EPS/LOG[H(5)/H(3)]	LL	Y. lipolytica
252050410002_2_2-PS/LOG[C(3)/C(5)]	LL	Y. lipolytica
252050410004_1_4-PLAT/LOG[H(5)/H(3)]	LL	Y. lipolytica
252050410003_1_3-EPS/LOG[G(5)/G(3)]	LL	Y. lipolytica
252050410003_2_1-LL/LOG[H(5)/H(3)]	LL	Y. lipolytica
252050410004_1_2-PS/LOG[H(5)/H(3)]	LL	Y. lipolytica
252050410001_2_2-DS/LOG[B(3)/B(5)]	LL	Y. lipolytica
252050410004_2_1-LAG/LOG[I(5)/I(3)]	LAG	Y. lipolytica
252050410003_1_1-LAG/LOG[G(5)/G(3)]	LAG	Y. lipolytica
252050410003_2_2-LAG/LOG[H(5)/H(3)]	LAG	Y. lipolytica
252153510003_1_3-PLAT/LOG[M(5)/M(3)]	PLAT	S. japonicus
252153510003_2_2-PLAT/LOG[N(5)/N(3)]	PLAT	S. japonicus
252153510002_2_4-PS/LOG[N(5)/N(3)]	PS	S. japonicus
252153510002_1_4-PS/LOG[N(3)/N(5)]	PS	S. japonicus
252153510003_1_2-LPS/LOG[M(5)/M(3)]	PS	S. japonicus
252153510003_2_1-LPS/LOG[N(5)/N(3)]	PS	S. japonicus
252153510002_2_3-DS/LOG[N(5)/N(3)]	DS	S. japonicus
252153510001_1_4-PS/LOG[M(5)/M(3)]	DS	S. japonicus
252153510002_1_3-DS/LOG[N(3)/N(5)]	DS	S. japonicus
252153510002_1_1-DS/LOG[N(5)/N(3)]	DS	S. japonicus
252153510003_2_4-PS/LOG[O(5)/O(3)]	DS	S. japonicus
252153510001_2_4-PS/LOG[M(3)/M(5)]	DS	S. japonicus
252153510001_2_3-DS/LOG[M(3)/M(5)]	LL	S. japonicus
252153510001_2_2-LL/LOG[M(3)/M(5)]	LL	S. japonicus
252153510002_1_2-LL/LOG[N(3)/N(5)]	LL	S. japonicus
252153510002_2_2-LL/LOG[N(5)/N(3)]	LL	S. japonicus
252153510001_2_1-DS/LOG[M(5)/M(3)]	LL	S. japonicus
252153510001_1_3-DS/LOG[M(5)/M(3)]	LL	S. japonicus
252153510001_1_2-LL/LOG[M(5)/M(3)]	LL	S. japonicus
252153510004_1_2-LAG/LOG[Q(5)/Q(3)]	LAG	S. japonicus
252153510003_1_1-LAG/LOG[M(5)/M(3)]	LAG	S. japonicus
252153510004_1_1-LAG/LOG[P(5)/P(3)]	LAG	S. japonicus
252153510003_1_4-LAG/LOG[N(5)/N(3)]	LAG	S. japonicus
252061310003_2_3-PLAT/LOG[I(5)/I(3)]	PLAT	S. pombe
252061310004_1_4-PLAT/LOG[H(5)/H(3)]	PLAT	S. pombe
252061310005_2_3-DS/LOG[H(5)/H(3)]	PS	S. pombe
252061310004_1_2-DS/LOG[H(5)/H(3)]	PS	S. pombe
252061310005_1_1-PS/LOG[G(5)/G(3)]	PS	S. pombe
252061310005_1_4-PS/LOG[I(5)/I(3)]	PS	S. pombe
252061310005_1_3-PS/LOG[H(5)/H(3)]	PS	S. pombe
252061310005_2_1-DS/LOG[G(5)/I(3)]	DS	S. pombe
252061310003_1_3-LL/LOG[G(5)/G(3)]	DS	S. pombe
252061310003_1_4-DS/LOG[G(5)/G(3)]	DS	S. pombe
252061310004_2_3-DS/LOG[I(5)/I(3)]	DS	S. pombe
252061310004_1_1-LL/LOG[H(5)/H(3)]	DS	S. pombe
252061310005_2_4-DS/LOG[I(5)/I(3)]	DS	S. pombe
252061310004_2_2-LL/LOG[I(5)/I(3)]	DS	S. pombe
252061310004_2_1-ELL/LOG[I(5)/I(3)]	LL	S. pombe
252061310003_2_2-ELL/LOG[H(5)/H(3)]	LL	S. pombe
252061310003_1_2-ELL/LOG[G(5)/G(3)]	LL	S. pombe
252061310005_2_2-LAG/LOG[I(5)/G(3)]	LAG	S. pombe
252061310003_1_1-LAG/LOG[G(5)/G(3)]	LAG	S. pombe
252061310003_2_1-LAG/LOG[H(5)/H(3)]	LAG	S. pombe
