# Supplementary material for: Evolutionary principles of modular gene regulation in yeasts
Source: eLife. 2013 Jun 18;2:e00603. doi: 10.7554/eLife.00603 (PMC3687341; doi:10.7554/eLife.00603)
Supplement: Figure 4—source data 1. — Shown are the genes used for Arboretum run excluding orthogroups with duplications (Analysis 1). Each column corresponds to an extant species. The string ‘Dummy’ separates the genes from different modules. DOI: http://dx.doi.org/10.7554/eLife.00603.012 [file elife00603s003.xlsx]

## Sheet: Sheet1
S. cerevisiae	S. paradoxus	S. mikitae	S. bayanus	C. glabrata	S. castelli	K. polysporus	K. waltii	K. lactis	S. kluveromycete	D. hansenii	C. albicans	Y. lipolytica	S. japonicus	S. pombe
Q0080	spar100-g17.1	smik1-g4.1	sbayc290-g1.1	CAGL0A00209g	Scas159.1	Kpol1000p13	Kwal0.179	AAT64951.1	SAKL0A00308g	DEHA2A01496g	orf19.1028	YALI0A00616g	SJAG00030	SPAC1002.01
Q0085	spar100-g6.1	smik10-g8.1	sbayc349-g2.1	CAGL0A00253g	Scas203.2	Kpol1001p15	Kwal0.212	KLLA0A00572g	SAKL0A00440g	DEHA2A01540g	orf19.103	YALI0A00759g	SJAG00035	SPAC1002.03c
Q0140	spar102-g1.1	smik10-g9.1	sbayc351-g1.1	CAGL0A00319g	Scas234.1	Kpol1001p28	Kwal0.232	KLLA0A00715g	SAKL0A00462g	DEHA2A01628g	orf19.1032	YALI0A00781g	SJAG00054	SPAC1002.04c
YAL009W	spar103-g14.1	smik100-g3.1	sbayc358-g1.1	CAGL0A00407g	Scas240.1	Kpol1001p31	Kwal0.234	KLLA0A00759g	SAKL0A00550g	DEHA2A02112g	orf19.1035	YALI0A01353g	SJAG00058	SPAC1002.08c
YAL010C	spar103-g19.1	smik100-g4.1	sbayc372-g2.1	CAGL0A00429g	Scas328.2	Kpol1001p7	Kwal0.237	KLLA0A01023g	SAKL0A00748g	DEHA2A02178g	orf19.1036	YALI0A01397g	SJAG00060	SPAC1002.15c
YAL020C	spar103-g23.1	smik1001-g4.1	sbayc385-g2.1	CAGL0A00539g	Scas333.1	Kpol1002p101	Kwal0.265	KLLA0A01287g	SAKL0A00770g	DEHA2A02860g	orf19.1039	YALI0A02090g	SJAG00067	SPAC105.02c
YAL022C	spar103-g25.1	smik1004-g2.1	sbayc395-g1.1	CAGL0A00561g	Scas347.3	Kpol1002p104	Kwal0.279	KLLA0A01342g	SAKL0A00792g	DEHA2A03300g	orf19.1043	YALI0A02222g	SJAG00068	SPAC1071.02
YAL026C	spar103-g6.1	smik101-g2.1	sbayc395-g2.1	CAGL0A00869g	Scas349.2	Kpol1002p119	Kwal0.287	KLLA0A01496g	SAKL0A01188g	DEHA2A03520g	orf19.1055	YALI0A02563g	SJAG00078	SPAC1071.06
YAL032C	spar104-g14.1	smik101-g5.1	sbayc398-g1.1	CAGL0A00891g	Scas351.1	Kpol1002p122	Kwal0.3	KLLA0A01518g	SAKL0A01298g	DEHA2A03718g	orf19.1063	YALI0A02893g	SJAG00081	SPAC1093.02
YAL034W-A	spar104-g9.1	smik1010-g3.1	sbayc420-g1.1	CAGL0A00913g	Scas356.1	Kpol1002p2	Kwal0.307	KLLA0A01672g	SAKL0A01694g	DEHA2A04576g	orf19.1070	YALI0A02915g	SJAG00083	SPAC1093.06c
YAL043C	spar106-g1.1	smik1010-g6.1	sbayc420-g2.1	CAGL0A01089g	Scas356.2	Kpol1002p3	Kwal0.34	KLLA0A01804g	SAKL0A01848g	DEHA2A04620g	orf19.1084	YALI0A03025g	SJAG00095	SPAC10F6.09c
YAL047C	spar106-g3.1	smik1015-g10.1	sbayc420-g4.1	CAGL0A01177g	Scas375.2	Kpol1002p36	Kwal0.40	KLLA0A01925g	SAKL0A01892g	DEHA2A05016g	orf19.1092	YALI0A03531g	SJAG00112	SPAC110.03
YAL058W	spar107-g5.1	smik1015-g11.1	sbayc426-g1.1	CAGL0A01408g	Scas392.1	Kpol1002p42	Kwal0.56	KLLA0A01969g	SAKL0A01958g	DEHA2A05038g	orf19.1095	YALI0A03553g	SJAG00120	SPAC1142.02c
YAR003W	spar107-g6.1	smik1017-g1.1	sbayc428-g2.1	CAGL0A01430g	Scas392.2	Kpol1002p43	Kwal0.75	KLLA0A01991g	SAKL0A02244g	DEHA2A05104g	orf19.1111	YALI0A04609g	SJAG00127	SPAC11E3.01c
YAR007C	spar107-g9.1	smik102-g1.1	sbayc429-g1.1	CAGL0A01848g	Scas397.2	Kpol1002p49	Kwal0.76	KLLA0A02145g	SAKL0A02310g	DEHA2A05192g	orf19.1136	YALI0A04675g	SJAG00133	SPAC11E3.04c
YAR014C	spar109-g2.1	smik102-g2.1	sbayc437-g1.1	CAGL0A02596g	Scas400.2	Kpol1002p54	Kwal14.1025	KLLA0A02211g	SAKL0A02442g	DEHA2A05302g	orf19.1160	YALI0A05115g	SJAG00136	SPAC11E3.08c
YAR028W	spar109-g7.1	smik1028-g14.1	sbayc442-g1.1	CAGL0A02706g	Scas404.1	Kpol1002p61	Kwal14.1052	KLLA0A02233g	SAKL0A02552g	DEHA2A05654g	orf19.1163	YALI0A05137g	SJAG00139	SPAC11G7.05c
YBL007C	spar110-g5.1	smik1028-g21.1	sbayc443-g1.1	CAGL0A02728g	Scas412.2	Kpol1002p64	Kwal14.1065	KLLA0A02255g	SAKL0A02574g	DEHA2A05940g	orf19.1177	YALI0A06765g	SJAG00150	SPAC11H11.04
YBL010C	spar110-g6.1	smik1028-g34.1	sbayc447-g2.1	CAGL0A02750g	Scas413.1	Kpol1002p65	Kwal14.1132	KLLA0A02321g	SAKL0A02794g	DEHA2A06600g	orf19.1214	YALI0A06787g	SJAG00154	SPAC1296.06
YBL020W	spar111-g14.1	smik1029-g1.1	sbayc451-g4.1	CAGL0A02838g	Scas415.3	Kpol1002p70	Kwal14.1167	KLLA0A02849g	SAKL0A02992g	DEHA2A06996g	orf19.122	YALI0A06996g	SJAG00159	SPAC12B10.07
YBL023C	spar113-g2.1	smik103-g1.1	sbayc453-g2.1	CAGL0A02948g	Scas416.1	Kpol1002p73	Kwal14.1186	KLLA0A02937g	SAKL0A03212g	DEHA2A07040g	orf19.1221	YALI0A08536g	SJAG00168	SPAC12G12.08
YBL031W	spar115-g10.1	smik1032-g1.1	sbayc453-g3.1	CAGL0A02970g	Scas430.1	Kpol1002p82	Kwal14.1242	KLLA0A03003g	SAKL0A03366g	DEHA2A07084g	orf19.1238	YALI0A09592g	SJAG00169	SPAC139.01c
YBL037W	spar115-g3.1	smik1032-g26.1	sbayc454-g3.1	CAGL0A03190g	Scas431.1	Kpol1002p93	Kwal14.1249	KLLA0A03487g	SAKL0A03542g	DEHA2A07106g	orf19.1249	YALI0A09724g	SJAG00171	SPAC13C5.01c
YBL040C	spar117-g1.1	smik1032-g27.1	sbayc454-g4.1	CAGL0A03300g	Scas437.1	Kpol1002p97	Kwal14.1309	KLLA0A03509g	SAKL0A03872g	DEHA2A07150g	orf19.1272	YALI0A09790g	SJAG00207	SPAC13C5.07
YBL041W	spar117-g13.1	smik1032-g5.1	sbayc458-g4.1	CAGL0A03322g	Scas444.4	Kpol1002p98	Kwal14.1375	KLLA0A03663g	SAKL0A03960g	DEHA2A07392g	orf19.1279	YALI0A09900g	SJAG00208	SPAC13D6.04c
YBL074C	spar117-g14.1	smik1051-g1.1	sbayc458-g5.1	CAGL0A03454g	Scas446.1d	Kpol1003p1	Kwal14.1411	KLLA0A04015g	SAKL0A04026g	DEHA2A07524g	orf19.1281	YALI0A10098g	SJAG00222	SPAC13F5.02c
YBL091C	spar117-g15.1	smik1053-g1.1	sbayc461-g4.1	CAGL0A03630g	Scas453.1	Kpol1003p16	Kwal14.1513	KLLA0A04708g	SAKL0A04114g	DEHA2A07854g	orf19.1282	YALI0A10549g	SJAG00248	SPAC13G6.11c
YBL103C	spar117-g19.1	smik1055-g3.1	sbayc462-g1.1	CAGL0A03993g	Scas460.5	Kpol1003p20	Kwal14.1558	KLLA0A04752g	SAKL0A04136g	DEHA2A07876g	orf19.1291	YALI0A10879g	SJAG00269	SPAC13G6.14
YBL107C	spar117-g7.1	smik1070-g2.1	sbayc462-g2.1	CAGL0A04169g	Scas463.5	Kpol1003p3	Kwal14.1563	KLLA0A04796g	SAKL0A04488g	DEHA2A07986g	orf19.1299	YALI0A11121g	SJAG00272	SPAC144.05
YBR022W	spar118-g14.1	smik1071-g3.1	sbayc463-g4.1	CAGL0A04235g	Scas465.2	Kpol1003p30	Kwal14.1611	KLLA0A05093g	SAKL0A04510g	DEHA2A08074g	orf19.1300	YALI0A11143g	SJAG00293	SPAC144.07c
YBR041W	spar118-g17.1	smik1071-g5.1	sbayc467-g2.1	CAGL0A04279g	Scas465.3	Kpol1003p33	Kwal14.1641	KLLA0A05258g	SAKL0A05016g	DEHA2A08712g	orf19.131	YALI0A11517g	SJAG00297	SPAC144.08
YBR045C	spar118-g22.1	smik1073-g1.1	sbayc468-g2.1	CAGL0A04587g	Scas467.3	Kpol1003p40	Kwal14.1652	KLLA0A05280g	SAKL0A05038g	DEHA2A08756g	orf19.132	YALI0A12045g	SJAG00298	SPAC1486.03c
YBR058C	spar118-g24.1	smik1073-g2.1	sbayc468-g6.1	CAGL0A04719g	Scas468.3	Kpol1003p42	Kwal14.1653	KLLA0A05434g	SAKL0A05148g	DEHA2A09196g	orf19.1323	YALI0A13299g	SJAG00306	SPAC1486.07c
YBR070C	spar118-g27.1	smik1084-g1.1	sbayc469-g1.1	CAGL0A04741g	Scas470.1	Kpol1003p51	Kwal14.1659	KLLA0A05621g	SAKL0A05170g	DEHA2A09438g	orf19.1324	YALI0A14498g	SJAG00314	SPAC14C4.06c
YBR077C	spar118-g3.1	smik109-g21.1	sbayc469-g2.1	CAGL0A04807g	Scas470.7	Kpol1003p53	Kwal14.1729	KLLA0A05643g	SAKL0A05390g	DEHA2A10362g	orf19.1361	YALI0A14586g	SJAG00315	SPAC1556.01c
YBR094W	spar118-g33.1	smik109-g5.1	sbayc469-g4.1	CAGL0B00308g	Scas474.2	Kpol1004p16	Kwal14.1761	KLLA0A05797g	SAKL0A05434g	DEHA2A11110g	orf19.1367	YALI0A16588g	SJAG00320	SPAC15A10.03c
YBR095C	spar118-g37.1	smik109-g7.1	sbayc470-g4.1	CAGL0B00330g	Scas477.5	Kpol1004p17	Kwal14.1781	KLLA0A05841g	SAKL0A05632g	DEHA2A11682g	orf19.1377	YALI0A17061g	SJAG00328	SPAC15A10.06
YBR098W	spar118-g4.1	smik1094-g1.1	sbayc470-g5.1	CAGL0B00462g	Scas477.7	Kpol1004p2	Kwal14.1793	KLLA0A05951g	SAKL0A05962g	DEHA2A12078g	orf19.1406	YALI0A17336g	SJAG00342	SPAC15E1.05c
YBR102C	spar118-g5.1	smik1096-g4.1	sbayc470-g6.1	CAGL0B00506g	Scas478.4	Kpol1004p26	Kwal14.1800	KLLA0A06039g	SAKL0A05984g	DEHA2A12232g	orf19.1412	YALI0A17468g	SJAG00349	SPAC15E1.06
YBR103W	spar118-g7.1	smik11-g11.1	sbayc470-g7.1	CAGL0B00638g	Scas478.5	Kpol1004p35	Kwal14.1828	KLLA0A06083g	SAKL0A06204g	DEHA2A12276g	orf19.1417	YALI0A17512g	SJAG00358	SPAC15E1.08
YBR110W	spar118-g8.1	smik11-g4.1	sbayc471-g5.1	CAGL0B00660g	Scas481.3	Kpol1004p37	Kwal14.1831	KLLA0A06149g	SAKL0A06226g	DEHA2A12430g	orf19.1418	YALI0A17809g	SJAG00360	SPAC15F9.03c
YBR112C	spar119-g4.1	smik1103-g1.1	sbayc475-g5.1	CAGL0B01166g	Scas482.5	Kpol1004p4	Kwal14.1859	KLLA0A06259g	SAKL0A06270g	DEHA2A13266g	orf19.1420	YALI0A18227g	SJAG00378	SPAC167.01
YBR123C	spar12-g2.1	smik1103-g2.1	sbayc478-g2.1	CAGL0B01331g	Scas483.2	Kpol1004p41	Kwal14.1927	KLLA0A06600g	SAKL0A06380g	DEHA2A13508g	orf19.1448.1	YALI0A18612g	SJAG00379	SPAC167.02
YBR125C	spar12-g6.1	smik1105-g1.1	sbayc480-g3.1	CAGL0B01353g	Scas485.2	Kpol1004p43	Kwal14.1928	KLLA0A06644g	SAKL0A06908g	DEHA2A13552g	orf19.1457	YALI0A18766g	SJAG00380	SPAC167.04
YBR131W	spar120-g4.1	smik1115-g1.1	sbayc480-g4.1	CAGL0B01375g	Scas489.2	Kpol1004p49	Kwal14.1938	KLLA0A06798g	SAKL0A07018g	DEHA2A13794g	orf19.1460	YALI0A19052g	SJAG00381	SPAC1687.02
YBR136W	spar121-g2.1	smik1115-g2.1	sbayc481-g2.1	CAGL0B01507g	Scas489.4	Kpol1004p60	Kwal14.1950	KLLA0A07425g	SAKL0A07040g	DEHA2A13816g	orf19.1471	YALI0A19602g	SJAG00400	SPAC1687.18c
YBR152W	spar121-g3.1	smik1144-g2.1	sbayc482-g3.1	CAGL0B01551g	Scas489.5	Kpol1004p65	Kwal14.1957	KLLA0A07447g	SAKL0A07084g	DEHA2A14080g	orf19.1478	YALI0A19976g	SJAG00404	SPAC1687.20c
YBR153W	spar121-g5.1	smik1144-g4.1	sbayc482-g7.1	CAGL0B01617g	Scas489.6	Kpol1004p67	Kwal14.1973	KLLA0A07469g	SAKL0A07216g	DEHA2A14102g	orf19.1488	YALI0A20108g	SJAG00418	SPAC1687.21
YBR159W	spar122-g11.1	smik1145-g3.1	sbayc483-g4.1	CAGL0B01991g	Scas490.2	Kpol1004p73	Kwal14.1975	KLLA0A07711g	SAKL0A07832g	DEHA2B00682g	orf19.1495	YALI0A20636g	SJAG00423	SPAC16E8.01
YBR160W	spar123-g11.1	smik1148-g9.1	sbayc484-g2.1	CAGL0B02057g	Scas491.2	Kpol1004p8	Kwal14.1989	KLLA0A07733g	SAKL0A07854g	DEHA2B01716g	orf19.1500	YALI0A20724g	SJAG00427	SPAC16E8.10c
YBR165W	spar123-g16.1	smik115-g10.1	sbayc484-g6.1	CAGL0B02211g	Scas493.1	Kpol1005p10	Kwal14.1998	KLLA0A07821g	SAKL0A08404g	DEHA2B01914g	orf19.1516	YALI0A20900g	SJAG00429	SPAC16E8.17c
YBR167C	spar125-g2.1	smik115-g13.1	sbayc484-g8.1	CAGL0B02233g	Scas494.1	Kpol1005p4	Kwal14.2004	KLLA0A08019g	SAKL0A08426g	DEHA2B02024g	orf19.1519	YALI0A20922g	SJAG00439	SPAC1751.02c
YBR170C	spar127-g1.1	smik1167-g2.1	sbayc486-g1.1	CAGL0B02365g	Scas494.2	Kpol1005p5	Kwal14.2016	KLLA0A08041g	SAKL0A08492g	DEHA2B02530g	orf19.1525	YALI0A21098g	SJAG00440	SPAC1783.02c
YBR173C	spar128-g2.1	smik117-g14.1	sbayc486-g6.1	CAGL0B02409g	Scas496.3	Kpol1006p12	Kwal14.2019	KLLA0A08129g	SAKL0A08800g	DEHA2B02926g	orf19.1531	YALI0A21153g	SJAG00446	SPAC1786.03
YBR176W	spar129-g14.1	smik117-g8.1	sbayc486-g7.1	CAGL0B02541g	Scas497.2	Kpol1006p15	Kwal14.2034	KLLA0A08602g	SAKL0A08910g	DEHA2B03256g	orf19.1546	YALI0B00528g	SJAG00455	SPAC17A2.03c
YBR180W	spar129-g17.1	smik1172-g1.1	sbayc489-g6.1	CAGL0B02673g	Scas499.2	Kpol1007p11	Kwal14.2040	KLLA0A08734g	SAKL0A09064g	DEHA2B03894g	orf19.1548	YALI0B00550g	SJAG00466	SPAC17A5.12
YBR188C	spar129-g21.1	smik1172-g5.1	sbayc490-g1.1	CAGL0B03113g	Scas500.2	Kpol1007p13	Kwal14.2046	KLLA0A08756g	SAKL0A09262g	DEHA2B03938g	orf19.1557	YALI0B01276g	SJAG00471	SPAC17C9.01c
YBR192W	spar129-g7.1	smik1173-g13.1	sbayc490-g4.1	CAGL0B03333g	Scas503.3	Kpol1007p14	Kwal14.2048	KLLA0A08800g	SAKL0A09350g	DEHA2B04092g	orf19.1559	YALI0B01540g	SJAG00476	SPAC17C9.07
YBR193C	spar13-g10.1	smik1173-g14.1	sbayc491-g5.1	CAGL0B03399g	Scas506.6	Kpol1007p17	Kwal14.2052	KLLA0A08844g	SAKL0A09702g	DEHA2B04158g	orf19.1560	YALI0B01606g	SJAG00480	SPAC17C9.08
YBR200W	spar13-g3.1	smik1173-g4.1	sbayc494-g5.1	CAGL0B03707g	Scas508.1	Kpol1007p3	Kwal14.2090	KLLA0A08888g	SAKL0A09966g	DEHA2B05126g	orf19.1591	YALI0B01694g	SJAG00496	SPAC17G6.09
YBR202W	spar13-g5.1	smik1173-g6.1	sbayc494-g7.1	CAGL0B03905g	Scas508.2	Kpol1007p8	Kwal14.2114	KLLA0A08932g	SAKL0A10252g	DEHA2B05214g	orf19.1622	YALI0B02068g	SJAG00497	SPAC17G8.07
YBR211C	spar13-g7.1	smik1174-g2.1	sbayc495-g1.1	CAGL0B04015g	Scas510.0d	Kpol1007p9	Kwal14.2175	KLLA0A09141g	SAKL0B00594g	DEHA2B05962g	orf19.1636	YALI0B02244g	SJAG00505	SPAC17H9.08
YBR215W	spar13-g9.1	smik1177-g1.1	sbayc496-g5.1	CAGL0B04477g	Scas513.0d	Kpol1008p16	Kwal14.2186	KLLA0A09295g	SAKL0B00990g	DEHA2B06182g	orf19.1648	YALI0B02376g	SJAG00508	SPAC17H9.17c
YBR217W	spar130-g1.1	smik1178-g2.1	sbayc497-g3.1	CAGL0B04499g	Scas513.4	Kpol1008p4	Kwal14.2223	KLLA0A09317g	SAKL0B01100g	DEHA2B06446g	orf19.166	YALI0B02552g	SJAG00509	SPAC1805.03c
YBR228W	spar130-g5.1	smik1185-g2.1	sbayc497-g8.1	CAGL0B04609g	Scas514.7	Kpol1008p6	Kwal14.2229	KLLA0A09471g	SAKL0B01364g	DEHA2B06842g	orf19.1672	YALI0B02772g	SJAG00513	SPAC1805.07c
YBR229C	spar134-g7.1	smik1189-g1.1	sbayc499-g5.1	CAGL0B04697g	Scas514.8	Kpol1009p15	Kwal14.2326	KLLA0A09515g	SAKL0B01540g	DEHA2B06886g	orf19.1674	YALI0B02970g	SJAG00521	SPAC1805.09c
YBR231C	spar136-g15.1	smik1191-g2.1	sbayc499-g8.1	CAGL0B04719g	Scas515.3	Kpol1009p2	Kwal14.2361	KLLA0A09559g	SAKL0B02002g	DEHA2B07150g	orf19.1675	YALI0B02992g	SJAG00525	SPAC1805.16c
YBR234C	spar136-g18.1	smik120-g11.1	sbayc501-g5.1	CAGL0B04785g	Scas515.4	Kpol1009p21	Kwal14.2384	KLLA0A09691g	SAKL0B02024g	DEHA2B07480g	orf19.1680	YALI0B03212g	SJAG00530	SPAC1834.05
YBR236C	spar136-g4.1	smik120-g15.1	sbayc501-g6.1	CAGL0B04851g	Scas515.7	Kpol1009p8	Kwal14.2435	KLLA0A09889g	SAKL0B02068g	DEHA2B08228g	orf19.1686	YALI0B03322g	SJAG00540	SPAC1834.06c
YBR237W	spar136-g5.1	smik1217-g7.1	sbayc503-g8.1	CAGL0B04873g	Scas516.6	Kpol1010p13	Kwal14.2466	KLLA0A09955g	SAKL0B02156g	DEHA2B08756g	orf19.17	YALI0B03388g	SJAG00557	SPAC18G6.15
YBR243C	spar137-g3.1	smik122-g12.1	sbayc504-g1.1	CAGL0B04939g	Scas516.8	Kpol1010p15	Kwal14.2470	KLLA0A10021g	SAKL0B02508g	DEHA2B09548g	orf19.1702	YALI0B03498g	SJAG00578	SPAC1952.03
YBR250W	spar137-g8.1	smik1224-g16.1	sbayc504-g13.1	CAGL0B05049g	Scas519.4	Kpol1010p35	Kwal14.2484	KLLA0A10043g	SAKL0B02530g	DEHA2B09592g	orf19.1706	YALI0B03982g	SJAG00613	SPAC1952.14c
YBR253W	spar137-g9.1	smik1224-g8.1	sbayc504-g2.1	CAGL0C00341g	Scas519.7	Kpol1010p40	Kwal14.2486	KLLA0A10087g	SAKL0B02596g	DEHA2B09658g	orf19.1734	YALI0B04092g	SJAG00615	SPAC19A8.06
YBR258C	spar138-g4.1	smik1232-g1.1	sbayc508-g3.1	CAGL0C00407g	Scas520.3	Kpol1010p42	Kwal14.2523	KLLA0A10131g	SAKL0B02662g	DEHA2B10164g	orf19.1761	YALI0B04114g	SJAG00624	SPAC19A8.08
YBR260C	spar14-g4.1	smik1253-g1.1	sbayc508-g5.1	CAGL0C00473g	Scas520.5	Kpol1010p46	Kwal14.2550	KLLA0A10153g	SAKL0B02728g	DEHA2B10208g	orf19.1767	YALI0B04268g	SJAG00628	SPAC19B12.05c
YBR264C	spar14-g5.1	smik1281-g1.1	sbayc508-g8.1	CAGL0C00495g	Scas521.3	Kpol1010p52	Kwal14.2580	KLLA0A10241g	SAKL0B02860g	DEHA2B10494g	orf19.1769	YALI0B04378g	SJAG00630	SPAC19D5.04
YBR274W	spar142-g5.1	smik1291-g1.1	sbayc509-g10.1	CAGL0C00517g	Scas521.5	Kpol1010p65	Kwal14.2586	KLLA0A10285g	SAKL0B03014g	DEHA2B10626g	orf19.1773	YALI0B04466g	SJAG00639	SPAC1A6.01c
YBR279W	spar142-g6.1	smik1291-g10.1	sbayc509-g4.1	CAGL0C00561g	Scas524.10	Kpol1010p73	Kwal14.2587	KLLA0A10593g	SAKL0B03146g	DEHA2B11022g	orf19.1776	YALI0B04840g	SJAG00640	SPAC1B2.02c
YBR281C	spar144-g1.1	smik1291-g21.1	sbayc509-g9.1	CAGL0C00605g	Scas526.1	Kpol1010p74	Kwal14.2607	KLLA0A10791g	SAKL0B03256g	DEHA2B11264g	orf19.1789.1	YALI0B05214g	SJAG00651	SPAC1B2.05
YBR289W	spar145-g1.1	smik1291-g24.1	sbayc510-g6.1	CAGL0C01177g	Scas527.3	Kpol1010p8	Kwal14.874	KLLA0A10923g	SAKL0B03454g	DEHA2B11286g	orf19.1794	YALI0B05390g	SJAG00661	SPAC1B3.04c
YBR295W	spar145-g12.1	smik1293-g1.1	sbayc514-g13.1	CAGL0C01309g	Scas528.7	Kpol1011p21	Kwal14.896	KLLA0A11242g	SAKL0B03850g	DEHA2B11748g	orf19.1808	YALI0B05632g	SJAG00676	SPAC1B3.07c
YCL001W	spar145-g15.1	smik1293-g2.1	sbayc514-g14.1	CAGL0C01529g	Scas530.1	Kpol1011p8	Kwal14.987	KLLA0A11286g	SAKL0B04202g	DEHA2B12034g	orf19.1837	YALI0B05676g	SJAG00695	SPAC1D4.11c
YCL005W	spar145-g3.1	smik1299-g1.1	sbayc514-g5.1	CAGL0C01661g	Scas531.3	Kpol1011p9	Kwal17.2675	KLLA0A11440g	SAKL0B05016g	DEHA2B12496g	orf19.184	YALI0B05786g	SJAG00712	SPAC1D4.14
YCL010C	spar145-g9.1	smik130-g4.1	sbayc515-g3.1	CAGL0C01727g	Scas532.4	Kpol1012p4	Kwal23.2782	KLLA0A11462g	SAKL0B05610g	DEHA2B12518g	orf19.1864	YALI0B05808g	SJAG00714	SPAC1F12.08
YCL016C	spar146-g6.1	smik132-g4.1	sbayc515-g6.1	CAGL0C01903g	Scas532.9	Kpol1013p12	Kwal23.2849	KLLA0A11484g	SAKL0B05654g	DEHA2B12562g	orf19.1865	YALI0B05830g	SJAG00729	SPAC1F5.07c
YCL017C	spar147-g14.1	smik133-g1.1	sbayc516-g11.1	CAGL0C01969g	Scas533.1	Kpol1013p13	Kwal23.2901	KLLA0A11594g	SAKL0B06116g	DEHA2B13024g	orf19.1871	YALI0B05918g	SJAG00738	SPAC1F7.09c
YCL021W-A	spar148-g11.1	smik134-g3.1	sbayc516-g5.1	CAGL0C02277g	Scas533.5	Kpol1013p14	Kwal23.2974	KLLA0B00627g	SAKL0B06864g	DEHA2B13750g	orf19.1878	YALI0B05940g	SJAG00745	SPAC20H4.07
YCL047C	spar148-g12.1	smik134-g7.1	sbayc518-g1.1	CAGL0C02409g	Scas536.5	Kpol1013p20	Kwal23.2990	KLLA0B00715g	SAKL0B06996g	DEHA2B13860g	orf19.1883	YALI0B06512g	SJAG00747	SPAC222.15
YCL055W	spar148-g16.1	smik1342-g1.1	sbayc518-g4.1	CAGL0C02431g	Scas537.3	Kpol1013p22	Kwal23.3055	KLLA0B00781g	SAKL0B07018g	DEHA2B14432g	orf19.1907	YALI0B06831g	SJAG00751	SPAC22A12.07c
YCL056C	spar148-g21.1	smik137-g2.1	sbayc519-g1.1	CAGL0C02673g	Scas538.3	Kpol1013p23	Kwal23.3061	KLLA0B00957g	SAKL0B07106g	DEHA2B15048g	orf19.1939	YALI0B06897g	SJAG00754	SPAC22A12.13
YCR008W	spar148-g6.1	smik138-g4.1	sbayc519-g4.1	CAGL0C02717g	Scas539.4	Kpol1013p28	Kwal23.3087	KLLA0B01067g	SAKL0B07216g	DEHA2B15158g	orf19.1941	YALI0B07249g	SJAG00758	SPAC22E12.05c
YCR014C	spar148-g9.1	smik14-g9.1	sbayc519-g6.1	CAGL0C02827g	Scas539.5	Kpol1013p29	Kwal23.3171	KLLA0B01089g	SAKL0B07348g	DEHA2B15400g	orf19.1955	YALI0B07293g	SJAG00766	SPAC22E12.09c
YCR017C	spar152-g19.1	smik1405-g1.1	sbayc519-g8.1	CAGL0C02849g	Scas541.2	Kpol1013p3	Kwal23.3212	KLLA0B01133g	SAKL0B07370g	DEHA2B15598g	orf19.1973	YALI0B07425g	SJAG00767	SPAC22F3.03c
YCR019W	spar152-g2.1	smik1419-g2.1	sbayc520-g11.1	CAGL0C02937g	Scas542.3	Kpol1013p33	Kwal23.3218	KLLA0B01221g	SAKL0B07436g	DEHA2B15862g	orf19.1975	YALI0B08294g	SJAG00774	SPAC22F3.10c
YCR024C-A	spar152-g25.1	smik1420-g2.1	sbayc520-g2.1	CAGL0C03047g	Scas542.6	Kpol1013p39	Kwal23.3228	KLLA0B01265g	SAKL0B07458g	DEHA2C01254g	orf19.1977	YALI0B08316g	SJAG00791	SPAC22F3.11c
YCR028C-A	spar152-g26.1	smik1424-g1.1	sbayc520-g6.1	CAGL0C03135g	Scas542.8	Kpol1013p47	Kwal23.3244	KLLA0B01287g	SAKL0B07480g	DEHA2C01452g	orf19.1988	YALI0B08943g	SJAG00794	SPAC22F3.12c
YCR042C	spar152-g34.1	smik1435-g1.1	sbayc521-g12.1	CAGL0C03179g	Scas542.9	Kpol1013p52	Kwal23.3256	KLLA0B01353g	SAKL0B07502g	DEHA2C01958g	orf19.2006	YALI0B08965g	SJAG00799	SPAC22F8.06
YCR081W	spar152-g42.1	smik1438-g1.1	sbayc521-g14.1	CAGL0C03762g	Scas543.6	Kpol1013p58	Kwal23.3275	KLLA0B01606g	SAKL0B07590g	DEHA2C02002g	orf19.2016	YALI0B09273g	SJAG00800	SPAC22F8.10c
YCR082W	spar152-g6.1	smik1440-g1.1	sbayc521-g7.1	CAGL0C03828g	Scas544.2	Kpol1013p59	Kwal23.3294	KLLA0B01760g	SAKL0B07854g	DEHA2C02618g	orf19.2019	YALI0B09845g	SJAG00806	SPAC22F8.12c
YCR086W	spar152-g8.1	smik1454-g1.1	sbayc522-g1.1	CAGL0C03850g	Scas544.4	Kpol1013p63	Kwal23.3338	KLLA0B01804g	SAKL0B07898g	DEHA2C02640g	orf19.2039	YALI0B10296g	SJAG00808	SPAC22G7.04
YCR093W	spar153-g11.1	smik1462-g1.1	sbayc522-g10.1	CAGL0C04367g	Scas544.5	Kpol1013p65	Kwal23.3341	KLLA0B01958g	SAKL0B07942g	DEHA2C02926g	orf19.2040	YALI0B10516g	SJAG00814	SPAC22H10.03c
YCR095C	spar153-g14.1	smik1479-g1.1	sbayc522-g11.1	CAGL0C04499g	Scas545.4	Kpol1013p71	Kwal23.3350	KLLA0B02046g	SAKL0B07986g	DEHA2C03234g	orf19.2041	YALI0B10538g	SJAG00846	SPAC22H10.07
YDL001W	spar153-g16.1	smik148-g2.1	sbayc522-g12.1	CAGL0C04719g	Scas545.7	Kpol1013p72	Kwal23.3356	KLLA0B02112g	SAKL0B08030g	DEHA2C03410g	orf19.2042	YALI0B10912g	SJAG00853	SPAC23A1.04c
YDL006W	spar153-g22.1	smik1491-g1.1	sbayc522-g8.1	CAGL0C04741g	Scas546.6	Kpol1014p15	Kwal23.3435	KLLA0B02200g	SAKL0B08074g	DEHA2C03982g	orf19.2070	YALI0B10978g	SJAG00857	SPAC23A1.12c
YDL007W	spar153-g27.1	smik1492-g1.1	sbayc524-g8.1	CAGL0C04851g	Scas547.5	Kpol1014p16	Kwal23.3449	KLLA0B02332g	SAKL0B08272g	DEHA2C04158g	orf19.2078	YALI0B11044g	SJAG00866	SPAC23C11.01
YDL008W	spar153-g3.1	smik1500-g1.1	sbayc525-g1.1	CAGL0C05093g	Scas548.1	Kpol1014p18	Kwal23.3460	KLLA0B02585g	SAKL0B08338g	DEHA2C04246g	orf19.2081	YALI0B11286g	SJAG00871	SPAC23C11.04c
YDL033C	spar153-g31.1	smik151-g1.1	sbayc525-g5.1	CAGL0C05203g	Scas549.3	Kpol1014p19	Kwal23.3467	KLLA0B02651g	SAKL0B08426g	DEHA2C04620g	orf19.209	YALI0B11352g	SJAG00874	SPAC23C11.12
YDL039C	spar153-g33.1	smik1512-g1.1	sbayc527-g9.1	CAGL0C05599g	Scas549.6	Kpol1014p32	Kwal23.3475	KLLA0B02695g	SAKL0B08448g	DEHA2C04818g	orf19.2101	YALI0B11374g	SJAG00878	SPAC23C4.10
YDL044C	spar153-g34.1	smik1529-g1.1	sbayc529-g8.1	CAGL0D00242g	Scas549.7	Kpol1014p33	Kwal23.3478	KLLA0B02739g	SAKL0B08492g	DEHA2C05544g	orf19.2105	YALI0B11396g	SJAG00884	SPAC23C4.13
YDL045W-A	spar153-g39.1	smik153-g3.1	sbayc530-g14.1	CAGL0D00330g	Scas551.2	Kpol1014p38	Kwal23.3485	KLLA0B02849g	SAKL0B08580g	DEHA2C06138g	orf19.213	YALI0B11440g	SJAG00893	SPAC23C4.14
YDL047W	spar153-g8.1	smik1539-g1.1	sbayc530-g3.1	CAGL0D00814g	Scas551.8	Kpol1014p9	Kwal23.3514	KLLA0B02915g	SAKL0B08646g	DEHA2C06358g	orf19.2150	YALI0B11550g	SJAG00895	SPAC23C4.19
YDL058W	spar154-g2.1	smik1547-g1.1	sbayc534-g2.1	CAGL0D00924g	Scas551.9	Kpol1015p10	Kwal23.3518	KLLA0B03498g	SAKL0B08998g	DEHA2C06446g	orf19.2186	YALI0B11682g	SJAG00898	SPAC23D3.07
YDL065C	spar156-g2.1	smik155-g10.1	sbayc535-g11.1	CAGL0D01122g	Scas554.7	Kpol1015p11	Kwal23.3527	KLLA0B03520g	SAKL0B09152g	DEHA2C06512g	orf19.2187	YALI0B11726g	SJAG00899	SPAC23D3.13c
YDL076C	spar158-g12.1	smik155-g2.1	sbayc536-g9.1	CAGL0D01364g	Scas554.8	Kpol1015p5	Kwal23.3529	KLLA0B03564g	SAKL0B09196g	DEHA2C06952g	orf19.2196	YALI0B12144g	SJAG00900	SPAC23H3.02c
YDL077C	spar158-g17.1	smik155-g9.1	sbayc537-g6.1	CAGL0D01386g	Scas555.1	Kpol1015p6	Kwal23.3549	KLLA0B03850g	SAKL0B09218g	DEHA2C07018g	orf19.2199	YALI0B12166g	SJAG00901	SPAC23H3.06
YDL087C	spar158-g8.1	smik156-g1.1	sbayc539-g2.1	CAGL0D01430g	Scas555.3	Kpol1015p8	Kwal23.3552	KLLA0B03894g	SAKL0B09262g	DEHA2C07062g	orf19.2200	YALI0B12408g	SJAG00906	SPAC23H3.07c
YDL093W	spar159-g1.1	smik1569-g1.1	sbayc540-g11.1	CAGL0D01540g	Scas555.6	Kpol1016p19	Kwal23.3574	KLLA0B03916g	SAKL0B09306g	DEHA2C07106g	orf19.2201	YALI0B12452g	SJAG00907	SPAC23H3.12c
YDL095W	spar159-g10.1	smik1576-g1.1	sbayc540-g3.1	CAGL0D01650g	Scas555.7	Kpol1017p2	Kwal23.3583	KLLA0B04026g	SAKL0B09372g	DEHA2C07568g	orf19.2209	YALI0B12870g	SJAG00920	SPAC23H4.07c
YDL098C	spar159-g14.1	smik160-g2.1	sbayc542-g14.1	CAGL0D01694g	Scas557.3	Kpol1018p101	Kwal23.3603	KLLA0B04048g	SAKL0B09460g	DEHA2C08360g	orf19.2215	YALI0B13156g	SJAG00966	SPAC23H4.08
YDL099W	spar159-g8.1	smik160-g4.1	sbayc543-g10.1	CAGL0D01738g	Scas557.6	Kpol1018p106	Kwal23.3607	KLLA0B04070g	SAKL0B09482g	DEHA2C08382g	orf19.2228	YALI0B13464g	SJAG00988	SPAC23H4.17c
YDL100C	spar16-g2.1	smik166-g5.1	sbayc543-g2.1	CAGL0D01914g	Scas557.8	Kpol1018p129	Kwal23.3610	KLLA0B04334g	SAKL0B09548g	DEHA2C08536g	orf19.2233	YALI0B13904g	SJAG00989	SPAC24B11.06c
YDL103C	spar160-g10.1	smik166-g8.1	sbayc544-g13.1	CAGL0D02068g	Scas559.4	Kpol1018p138	Kwal23.3618	KLLA0B04906g	SAKL0B10186g	DEHA2C08646g	orf19.2297	YALI0B13926g	SJAG00995	SPAC24H6.03
YDL116W	spar160-g5.1	smik17-g2.1	sbayc545-g1.1	CAGL0D02200g	Scas559.5	Kpol1018p14	Kwal23.3623	KLLA0B04994g	SAKL0B10362g	DEHA2C09262g	orf19.2298	YALI0B13970g	SJAG00996	SPAC25B8.01
YDL128W	spar161-g22.1	smik170-g3.1	sbayc545-g15.1	CAGL0D02332g	Scas559.7	Kpol1018p142	Kwal23.3654	KLLA0B05181g	SAKL0B10450g	DEHA2C09438g	orf19.2303	YALI0B14267g	SJAG01003	SPAC25B8.07c
YDL132W	spar161-g27.1	smik172-g1.1	sbayc545-g6.1	CAGL0D02376g	Scas560.2	Kpol1018p144	Kwal23.3670	KLLA0B05577g	SAKL0B10516g	DEHA2C09658g	orf19.2306	YALI0B14355g	SJAG01006	SPAC25G10.04c
YDL133W	spar162-g1.1	smik176-g1.1	sbayc545-g7.1	CAGL0D02398g	Scas560.4	Kpol1018p152	Kwal23.3724	KLLA0B05599g	SAKL0B11198g	DEHA2C09680g	orf19.2307	YALI0B14399g	SJAG01008	SPAC26A3.09c
YDL139C	spar164-g11.1	smik18-g4.1	sbayc545-g8.1	CAGL0D02684g	Scas562.11	Kpol1018p155	Kwal23.3727	KLLA0B05786g	SAKL0B11220g	DEHA2C09966g	orf19.232	YALI0B14465g	SJAG01010	SPAC26A3.16
YDL140C	spar164-g9.1	smik183-g2.1	sbayc546-g9.1	CAGL0D02772g	Scas562.3	Kpol1018p166	Kwal23.3741	KLLA0B06094g	SAKL0B11374g	DEHA2C10142g	orf19.2324	YALI0B14553g	SJAG01044	SPAC26F1.03
YDL145C	spar167-g3.1	smik183-g5.1	sbayc547-g5.1	CAGL0D02882g	Scas563.3	Kpol1018p176	Kwal23.3750	KLLA0B06138g	SAKL0B11396g	DEHA2C10582g	orf19.2326	YALI0B14663g	SJAG01045	SPAC26H5.03
YDL159W	spar169-g7.1	smik183-g6.1	sbayc548-g1.1	CAGL0D02926g	Scas563.4	Kpol1018p177	Kwal23.3752	KLLA0B06237g	SAKL0B11440g	DEHA2C10736g	orf19.233.1	YALI0B14707g	SJAG01065	SPAC27D7.02c
YDL160C	spar17-g2.1	smik183-g7.1	sbayc548-g5.1	CAGL0D03058g	Scas563.5	Kpol1018p181	Kwal23.3766	KLLA0B06556g	SAKL0B11880g	DEHA2C10868g	orf19.2361	YALI0B14905g	SJAG01069	SPAC27D7.14c
YDL165W	spar17-g5.1	smik184-g6.1	sbayc548-g7.1	CAGL0D03322g	Scas564.1	Kpol1018p188	Kwal23.3784	KLLA0B06732g	SAKL0B11990g	DEHA2C11022g	orf19.2367	YALI0B14949g	SJAG01070	SPAC27F1.09c
YDL170W	spar17-g7.1	smik185-g5.1	sbayc549-g11.1	CAGL0D03388g	Scas564.11	Kpol1018p21	Kwal23.3830	KLLA0B07645g	SAKL0B12188g	DEHA2C11044g	orf19.2369	YALI0B15015g	SJAG01073	SPAC29A4.03c
YDL176W	spar17-g9.1	smik187-g1.1	sbayc549-g12.1	CAGL0D03498g	Scas564.5	Kpol1018p22	Kwal23.3833	KLLA0B07997g	SAKL0B12210g	DEHA2C11572g	orf19.2369.1	YALI0B15037g	SJAG01079	SPAC29A4.08c
YDL185W	spar170-g10.1	smik188-g9.1	sbayc549-g13.1	CAGL0D03696g	Scas564.8	Kpol1018p47	Kwal23.3859	KLLA0B08019g	SAKL0C00528g	DEHA2C11594g	orf19.2370	YALI0B15224g	SJAG01080	SPAC29A4.09
YDL186W	spar170-g4.1	smik19-g6.1	sbayc549-g3.1	CAGL0D03784g	Scas565.6	Kpol1018p50	Kwal23.3869	KLLA0B08305g	SAKL0C00814g	DEHA2C11946g	orf19.2379	YALI0B15304g	SJAG01083	SPAC29A4.16
YDL190C	spar170-g9.1	smik190-g5.1	sbayc550-g10.1	CAGL0D03828g	Scas566.10	Kpol1018p57	Kwal23.3875	KLLA0B08415g	SAKL0C00836g	DEHA2C12034g	orf19.2382	YALI0B15334g	SJAG01085	SPAC29B12.01
YDL195W	spar172-g2.1	smik191-g4.1	sbayc550-g15.1	CAGL0D03916g	Scas566.2	Kpol1018p58	Kwal23.3884	KLLA0B08569g	SAKL0C00858g	DEHA2C12100g	orf19.2387	YALI0B15752g	SJAG01111	SPAC29B12.06c
YDL198C	spar173-g8.1	smik192-g10.1	sbayc550-g5.1	CAGL0D03938g	Scas566.3	Kpol1018p6	Kwal23.3911	KLLA0B08679g	SAKL0C00990g	DEHA2C12166g	orf19.2391	YALI0B16082g	SJAG01127	SPAC29E6.10c
YDL207W	spar174-g4.1	smik193-g13.1	sbayc550-g8.1	CAGL0D04004g	Scas566.6	Kpol1018p65	Kwal23.3917	KLLA0B08756g	SAKL0C01056g	DEHA2C12386g	orf19.2402	YALI0B16126g	SJAG01131	SPAC2C4.04c
YDL220C	spar178-g8.1	smik193-g18.1	sbayc551-g16.1	CAGL0D04048g	Scas566.9	Kpol1018p73	Kwal23.3921	KLLA0B08778g	SAKL0C01078g	DEHA2C12562g	orf19.2406	YALI0B16368g	SJAG01134	SPAC2E1P5.04c
YDL227C	spar179-g1.1	smik193-g2.1	sbayc551-g2.1	CAGL0D04136g	Scas567.13	Kpol1018p81	Kwal23.3927	KLLA0B08844g	SAKL0C01364g	DEHA2C12606g	orf19.2407	YALI0B16588g	SJAG01148	SPAC2F3.17c
YDL240W	spar179-g3.1	smik193-g21.1	sbayc551-g6.1	CAGL0D04268g	Scas567.14	Kpol1018p84	Kwal23.3935	KLLA0B08866g	SAKL0C01386g	DEHA2C12672g	orf19.2410	YALI0B16720g	SJAG01150	SPAC2F7.17
YDR004W	spar179-g5.1	smik193-g29.1	sbayc553-g4.1	CAGL0D04466g	Scas567.5	Kpol1018p88	Kwal23.3958	KLLA0B08910g	SAKL0C01694g	DEHA2C12826g	orf19.2415	YALI0B16874g	SJAG01151	SPAC2G11.06
YDR034C	spar18-g2.1	smik193-g4.1	sbayc554-g15.1	CAGL0D04488g	Scas567.8	Kpol1019p28	Kwal23.4010	KLLA0B09020g	SAKL0C01914g	DEHA2C13002g	orf19.2434	YALI0B17072g	SJAG01152	SPAC2G11.10c
YDR044W	spar18-g7.1	smik193-g7.1	sbayc554-g16.1	CAGL0D04862g	Scas567.9	Kpol1019p30	Kwal23.4069	KLLA0B09262g	SAKL0C02310g	DEHA2C13024g	orf19.2443	YALI0B17226g	SJAG01162	SPAC30C2.08
YDR047W	spar18-g9.1	smik195-g1.1	sbayc554-g2.1	CAGL0D04950g	Scas568.11	Kpol1019p8	Kwal23.4076	KLLA0B09350g	SAKL0C02398g	DEHA2C13926g	orf19.2444	YALI0B17336g	SJAG01174	SPAC30D11.05
YDR057W	spar183-g1.1	smik197-g1.1	sbayc554-g4.1	CAGL0D05324g	Scas568.14	Kpol1020p19	Kwal23.4130	KLLA0B09790g	SAKL0C02464g	DEHA2C14212g	orf19.2447	YALI0B17358g	SJAG01175	SPAC31A2.03
YDR065W	spar185-g7.1	smik2-g1.1	sbayc554-g7.1	CAGL0D05346g	Scas568.2	Kpol1020p3	Kwal23.4149	KLLA0B10032g	SAKL0C02750g	DEHA2C14256g	orf19.245	YALI0B17380g	SJAG01184	SPAC31A2.04c
YDR068W	spar185-g8.1	smik2-g10.1	sbayc555-g15.1	CAGL0D05478g	Scas568.4	Kpol1020p33	Kwal23.4198	KLLA0B10120g	SAKL0C02926g	DEHA2C14762g	orf19.2455	YALI0B17424g	SJAG01187	SPAC31A2.08
YDR072C	spar188-g3.1	smik2-g8.1	sbayc555-g8.1	CAGL0D05676g	Scas568.9	Kpol1020p46	Kwal23.4215	KLLA0B10197g	SAKL0C02948g	DEHA2C15004g	orf19.2473	YALI0B17622g	SJAG01203	SPAC31A2.09c
YDR073W	spar188-g4.1	smik2-g9.1	sbayc556-g3.1	CAGL0D05742g	Scas569.10	Kpol1023p103	Kwal23.4220	KLLA0B10351g	SAKL0C03014g	DEHA2C15708g	orf19.2483	YALI0B17842g	SJAG01205	SPAC31G5.05c
YDR078C	spar19-g7.1	smik20-g1.1	sbayc557-g10.1	CAGL0D05786g	Scas569.3	Kpol1023p107	Kwal23.4224	KLLA0B10648g	SAKL0C03058g	DEHA2C15840g	orf19.2494	YALI0B18414g	SJAG01214	SPAC31G5.06
YDR079C-A	spar191-g5.1	smik202-g1.1	sbayc557-g2.1	CAGL0D05896g	Scas569.6	Kpol1023p108	Kwal23.4227	KLLA0B11011g	SAKL0C03146g	DEHA2C16082g	orf19.2507	YALI0B18656g	SJAG01224	SPAC323.02c
YDR080W	spar192-g20.1	smik202-g2.1	sbayc558-g13.1	CAGL0D06028g	Scas570.3	Kpol1023p15	Kwal23.4249	KLLA0B11165g	SAKL0C03344g	DEHA2C16104g	orf19.2510	YALI0B18898g	SJAG01227	SPAC323.04
YDR082W	spar192-g21.1	smik202-g4.1	sbayc558-g2.1	CAGL0D06138g	Scas571.1	Kpol1023p16	Kwal23.4301	KLLA0B11187g	SAKL0C03388g	DEHA2C16236g	orf19.2519	YALI0B19074g	SJAG01228	SPAC323.06c
YDR092W	spar192-g27.1	smik212-g20.1	sbayc558-g4.1	CAGL0D06204g	Scas571.3	Kpol1023p37	Kwal23.4306	KLLA0B11275g	SAKL0C03520g	DEHA2C16258g	orf19.252	YALI0B19734g	SJAG01242	SPAC323.08
YDR109C	spar192-g31.1	smik212-g21.1	sbayc558-g7.1	CAGL0D06270g	Scas572.5	Kpol1023p38	Kwal23.4310	KLLA0B11297g	SAKL0C03542g	DEHA2C16764g	orf19.2528	YALI0B20240g	SJAG01261	SPAC328.01c
YDR117C	spar192-g35.1	smik212-g29.1	sbayc558-g9.1	CAGL0D06292g	Scas572.7	Kpol1023p44	Kwal23.4318	KLLA0B11429g	SAKL0C03784g	DEHA2C16830g	orf19.2540	YALI0B20482g	SJAG01266	SPAC328.02
YDR124W	spar193-g1.1	smik212-g35.1	sbayc559-g11.1	CAGL0D06446g	Scas573.2	Kpol1023p47	Kwal23.4326	KLLA0B11451g	SAKL0C04026g	DEHA2C16984g	orf19.2549	YALI0B20680g	SJAG01267	SPAC328.08c
YDR126W	spar194-g4.1	smik214-g1.1	sbayc559-g7.1	CAGL0D06556g	Scas573.9	Kpol1023p54	Kwal23.4327	KLLA0B11473g	SAKL0C04664g	DEHA2C17006g	orf19.2557	YALI0B20746g	SJAG01271	SPAC343.02
YDR130C	spar194-g7.1	smik214-g3.1	sbayc560-g12.1	CAGL0E00407g	Scas574.2	Kpol1023p55	Kwal23.4354	KLLA0B11638g	SAKL0C04884g	DEHA2C17050g	orf19.2580	YALI0B20856g	SJAG01303	SPAC343.05
YDR137W	spar197-g31.1	smik216-g13.1	sbayc560-g4.1	CAGL0E00495g	Scas574.3	Kpol1023p65	Kwal23.4356	KLLA0B11836g	SAKL0C04928g	DEHA2C17116g	orf19.2582	YALI0B20988g	SJAG01305	SPAC343.09
YDR141C	spar198-g1.1	smik216-g9.1	sbayc561-g1.1	CAGL0E00539g	Scas574.7	Kpol1023p67	Kwal23.4368	KLLA0B12012g	SAKL0C05258g	DEHA2C17556g	orf19.2604	YALI0B21032g	SJAG01308	SPAC343.10
YDR145W	spar198-g13.1	smik218-g11.1	sbayc561-g10.1	CAGL0E00605g	Scas575.11	Kpol1023p7	Kwal23.4400	KLLA0B12100g	SAKL0C05434g	DEHA2D01694g	orf19.2642	YALI0B21098g	SJAG01317	SPAC343.13
YDR153C	spar199-g17.1	smik218-g15.1	sbayc561-g18.1	CAGL0E00627g	Scas575.7	Kpol1023p70	Kwal23.4412	KLLA0B12155g	SAKL0C05896g	DEHA2D01760g	orf19.2644	YALI0B21340g	SJAG01320	SPAC343.15
YDR162C	spar2-g10.1	smik224-g3.1	sbayc561-g20.1	CAGL0E00693g	Scas575.8	Kpol1023p73	Kwal23.4439	KLLA0B12199g	SAKL0C05940g	DEHA2D01958g	orf19.2664	YALI0B22286g	SJAG01342	SPAC343.16
YDR163W	spar2-g11.1	smik226-g1.1	sbayc561-g9.1	CAGL0E00759g	Scas576.4	Kpol1023p8	Kwal23.4476	KLLA0B12221g	SAKL0C06028g	DEHA2D02024g	orf19.2675	YALI0B22330g	SJAG01371	SPAC343.19
YDR164C	spar2-g16.1	smik23-g5.1	sbayc562-g11.1	CAGL0E00913g	Scas577.4	Kpol1023p9	Kwal23.4480	KLLA0B12243g	SAKL0C06226g	DEHA2D02310g	orf19.2677	YALI0B22396g	SJAG01384	SPAC3A11.12c
YDR166C	spar2-g3.1	smik230-g1.1	sbayc563-g5.1	CAGL0E00935g	Scas577.7	Kpol1024p13	Kwal23.4520	KLLA0B12353g	SAKL0C06270g	DEHA2D02574g	orf19.2680	YALI0B22616g	SJAG01388	SPAC3A12.05c
YDR167W	spar2-g4.1	smik231-g4.1	sbayc563-g6.1	CAGL0E01133g	Scas578.8	Kpol1024p17	Kwal23.4542	KLLA0B12474g	SAKL0C06424g	DEHA2D02618g	orf19.2698	YALI0B22660g	SJAG01389	SPAC3A12.07
YDR176W	spar202-g14.1	smik237-g2.1	sbayc565-g11.1	CAGL0E01397g	Scas579.6	Kpol1024p25	Kwal23.4566	KLLA0B12782g	SAKL0C06578g	DEHA2D02640g	orf19.2707.1	YALI0B22770g	SJAG01403	SPAC3A12.11c
YDR179C	spar202-g17.1	smik244-g6.1	sbayc568-g2.1	CAGL0E01485g	Scas580.9	Kpol1024p3	Kwal23.4628	KLLA0B12914g	SAKL0C06842g	DEHA2D02860g	orf19.2711.1	YALI0B22858g	SJAG01408	SPAC3A12.12
YDR181C	spar202-g20.1	smik245-g7.1	sbayc569-g4.1	CAGL0E01529g	Scas581.1	Kpol1024p30	Kwal23.4636	KLLA0B13090g	SAKL0C06930g	DEHA2D02904g	orf19.2728	YALI0B22968g	SJAG01418	SPAC3A12.16c
YDR183W	spar202-g3.1	smik246-g16.1	sbayc570-g2.1	CAGL0E01551g	Scas581.2	Kpol1024p37	Kwal23.4660	KLLA0B13145g	SAKL0C07744g	DEHA2D03322g	orf19.2740	YALI0B23056g	SJAG01433	SPAC3C7.07c
YDR186C	spar202-g7.1	smik246-g21.1	sbayc571-g11.1	CAGL0E02057g	Scas581.3	Kpol1024p39	Kwal23.4666	KLLA0B13167g	SAKL0C07766g	DEHA2D03982g	orf19.2755	YALI0B23364g	SJAG01436	SPAC3C7.10
YDR194C	spar202-g9.1	smik246-g22.1	sbayc571-g12.1	CAGL0E02167g	Scas581.4	Kpol1024p45	Kwal23.4686	KLLA0B13343g	SAKL0C07788g	DEHA2D04598g	orf19.2756	YALI0B23408g	SJAG01447	SPAC3F10.04
YDR201W	spar205-g13.1	smik246-g8.1	sbayc571-g17.1	CAGL0E02189g	Scas582.1	Kpol1024p6	Kwal23.4689	KLLA0B13365g	SAKL0C08096g	DEHA2D05016g	orf19.2774	YALI0C00407g	SJAG01456	SPAC3F10.05c
YDR205W	spar205-g15.1	smik247-g10.1	sbayc571-g18.1	CAGL0E02497g	Scas582.11	Kpol1024p9	Kwal23.4696	KLLA0B13519g	SAKL0C08162g	DEHA2D05588g	orf19.2785	YALI0C00561g	SJAG01470	SPAC3F10.06c
YDR221W	spar205-g17.1	smik247-g12.1	sbayc571-g19.1	CAGL0E02541g	Scas582.12	Kpol1025p20	Kwal23.4717	KLLA0B13651g	SAKL0C08184g	DEHA2D06468g	orf19.2799	YALI0C00715g	SJAG01471	SPAC3F10.13
YDR227W	spar205-g6.1	smik247-g2.1	sbayc571-g20.1	CAGL0E02629g	Scas582.6	Kpol1025p21	Kwal23.4729	KLLA0B13739g	SAKL0C08360g	DEHA2D06556g	orf19.2818	YALI0C02343g	SJAG01474	SPAC3G6.03c
YDR235W	spar205-g7.1	smik247-g9.1	sbayc571-g22.1	CAGL0E02827g	Scas583.1	Kpol1025p3	Kwal23.4731	KLLA0B13992g	SAKL0C08382g	DEHA2D06754g	orf19.2820	YALI0C02365g	SJAG01475	SPAC3G6.06c
YDR236C	spar206-g3.1	smik248-g2.1	sbayc572-g11.1	CAGL0E03179g	Scas583.11	Kpol1025p31	Kwal23.4773	KLLA0B14102g	SAKL0C08448g	DEHA2D06908g	orf19.2828	YALI0C02849g	SJAG01489	SPAC3G6.10c
YDR254W	spar208-g10.1	smik249-g1.1	sbayc572-g13.1	CAGL0E03454g	Scas583.2	Kpol1025p32	Kwal23.4835	KLLA0B14278g	SAKL0C08514g	DEHA2D07326g	orf19.2835	YALI0C02871g	SJAG01496	SPAC3G9.07c
YDR260C	spar209-g7.1	smik249-g11.1	sbayc572-g23.1	CAGL0E03564g	Scas583.3	Kpol1025p36	Kwal23.4848	KLLA0B14300g	SAKL0C08580g	DEHA2D07876g	orf19.2837	YALI0C03179g	SJAG01500	SPAC3G9.12
YDR270W	spar21-g2.1	smik249-g2.1	sbayc573-g16.1	CAGL0E03608g	Scas583.9	Kpol1025p44	Kwal23.4875	KLLA0C00759g	SAKL0C08756g	DEHA2D08052g	orf19.2888	YALI0C03916g	SJAG01509	SPAC3H1.13
YDR283C	spar21-g4.1	smik249-g7.1	sbayc573-g3.1	CAGL0E03718g	Scas584.12	Kpol1025p45	Kwal23.4914	KLLA0C00869g	SAKL0C08800g	DEHA2D08206g	orf19.2889	YALI0C04367g	SJAG01518	SPAC3H8.03
YDR288W	spar210-g10.1	smik249-g8.1	sbayc573-g4.1	CAGL0E03784g	Scas584.3	Kpol1025p46	Kwal23.4921	KLLA0C00891g	SAKL0C09042g	DEHA2D08822g	orf19.290	YALI0C05533g	SJAG01528	SPAC3H8.07c
YDR289C	spar210-g13.1	smik250-g5.1	sbayc574-g10.1	CAGL0E03872g	Scas584.4	Kpol1025p50	Kwal23.4923	KLLA0C01067g	SAKL0C09284g	DEHA2D08888g	orf19.2901	YALI0C06039g	SJAG01534	SPAC458.02c
YDR291W	spar210-g14.1	smik250-g7.1	sbayc574-g15.1	CAGL0E04136g	Scas584.5	Kpol1025p51	Kwal23.4951	KLLA0C01364g	SAKL0C09570g	DEHA2D09218g	orf19.2909	YALI0C06061g	SJAG01544	SPAC458.07
YDR297W	spar210-g15.1	smik252-g2.1	sbayc574-g4.1	CAGL0E04180g	Scas584.7	Kpol1026p1	Kwal23.4956	KLLA0C01430g	SAKL0C09658g	DEHA2D09570g	orf19.2914	YALI0C06215g	SJAG01569	SPAC4A8.13c
YDR301W	spar210-g18.1	smik254-g3.1	sbayc575-g10.1	CAGL0E04268g	Scas584.8	Kpol1026p24	Kwal23.4971	KLLA0C01804g	SAKL0C09702g	DEHA2D09922g	orf19.2915	YALI0C06460g	SJAG01571	SPAC4D7.05
YDR308C	spar210-g25.1	smik254-g6.1	sbayc575-g5.1	CAGL0E04290g	Scas585.2	Kpol1026p31	Kwal23.4982	KLLA0C01826g	SAKL0C09812g	DEHA2D10208g	orf19.2922	YALI0C06600g	SJAG01595	SPAC4F10.04
YDR311W	spar210-g5.1	smik254-g7.1	sbayc575-g7.1	CAGL0E04466g	Scas585.5	Kpol1026p33	Kwal23.5009	KLLA0C01892g	SAKL0C09900g	DEHA2D10538g	orf19.2933	YALI0C06996g	SJAG01598	SPAC4F10.11
YDR317W	spar210-g7.1	smik257-g15.1	sbayc576-g3.1	CAGL0E04488g	Scas585.6	Kpol1027p13	Kwal23.5072	KLLA0C02145g	SAKL0C10054g	DEHA2D10714g	orf19.2938	YALI0C07260g	SJAG01610	SPAC4F8.01
YDR318W	spar211-g13.1	smik257-g3.1	sbayc578-g22.1	CAGL0E04796g	Scas586.9d	Kpol1027p17	Kwal23.5080	KLLA0C02189g	SAKL0C10142g	DEHA2D10758g	orf19.2939	YALI0C08030g	SJAG01616	SPAC4F8.02c
YDR320C	spar211-g14.1	smik257-g6.1	sbayc578-g4.1	CAGL0E04818g	Scas587.4	Kpol1027p18	Kwal23.5091	KLLA0C02211g	SAKL0C10802g	DEHA2D11022g	orf19.2940	YALI0C08118g	SJAG01617	SPAC4F8.12c
YDR320C-A	spar211-g2.1	smik258-g14.1	sbayc578-g8.1	CAGL0E04862g	Scas588.7	Kpol1027p2	Kwal23.5103	KLLA0C02277g	SAKL0C11044g	DEHA2D11220g	orf19.2951	YALI0C08206g	SJAG01620	SPAC4G8.02c
YDR323C	spar211-g5.1	smik258-g6.1	sbayc578-g9.1	CAGL0E04928g	Scas588.9	Kpol1027p22	Kwal23.5117	KLLA0C02299g	SAKL0C11286g	DEHA2D11242g	orf19.2956	YALI0C08767g	SJAG01622	SPAC4G9.09c
YDR328C	spar212-g15.1	smik258-g8.1	sbayc579-g12.1	CAGL0E05038g	Scas589.13	Kpol1027p26	Kwal23.5148	KLLA0C02387g	SAKL0C11418g	DEHA2D11396g	orf19.2961	YALI0C08960g	SJAG01628	SPAC4G9.13c
YDR334W	spar212-g16.1	smik26-g13.1	sbayc579-g13.1	CAGL0E05060g	Scas589.3	Kpol1027p4	Kwal23.5206	KLLA0C02453g	SAKL0C11440g	DEHA2D11594g	orf19.2965	YALI0C09163g	SJAG01642	SPAC4G9.17c
YDR335W	spar212-g5.1	smik26-g20.1	sbayc579-g9.1	CAGL0E05324g	Scas589.5	Kpol1027p6	Kwal23.5215	KLLA0C02563g	SAKL0C11990g	DEHA2D12210g	orf19.2972	YALI0C09328g	SJAG01644	SPAC56E4.05
YDR336W	spar213-g3.1	smik264-g9.1	sbayc580-g10.1	CAGL0E05720g	Scas589.7	Kpol1028p10	Kwal23.5277	KLLA0C02607g	SAKL0C12012g	DEHA2D12276g	orf19.2974	YALI0C09350g	SJAG01645	SPAC56F8.04c
YDR356W	spar213-g7.1	smik265-g1.1	sbayc580-g11.1	CAGL0E05808g	Scas590.14	Kpol1028p103	Kwal23.5281	KLLA0C02849g	SAKL0C12254g	DEHA2D12320g	orf19.2983	YALI0C09548g	SJAG01648	SPAC56F8.08
YDR363W	spar214-g15.1	smik265-g3.1	sbayc580-g17.1	CAGL0E05896g	Scas590.5	Kpol1028p19	Kwal23.5297	KLLA0C02915g	SAKL0C12342g	DEHA2D12408g	orf19.2984	YALI0C09757g	SJAG01658	SPAC56F8.11
YDR363W-A	spar214-g18.1	smik267-g12.1	sbayc580-g19.1	CAGL0E06028g	Scas590.9	Kpol1028p25	Kwal23.5331	KLLA0C03047g	SAKL0C12364g	DEHA2D12628g	orf19.2995	YALI0C10098g	SJAG01662	SPAC57A10.07
YDR364C	spar214-g19.1	smik267-g22.1	sbayc580-g23.1	CAGL0E06446g	Scas591.11	Kpol1028p27	Kwal23.5347	KLLA0C03069g	SAKL0C12716g	DEHA2D13046g	orf19.3018	YALI0C10516g	SJAG01672	SPAC57A7.04c
YDR369C	spar214-g2.1	smik267-g4.1	sbayc580-g27.1	CAGL0E06490g	Scas591.13	Kpol1028p30	Kwal23.5350	KLLA0C03696g	SAKL0C12738g	DEHA2D13068g	orf19.3022	YALI0C10714g	SJAG01677	SPAC57A7.10c
YDR373W	spar214-g20.1	smik268-g2.1	sbayc581-g15.1	CAGL0E06556g	Scas591.4	Kpol1028p42	Kwal23.5359	KLLA0C03718g	SAKL0C12848g	DEHA2D13134g	orf19.3023	YALI0C10736g	SJAG01679	SPAC589.11
YDR381W	spar214-g26.1	smik269-g24.1	sbayc581-g20.1	CAGL0F00451g	Scas591.7	Kpol1028p59	Kwal23.5378	KLLA0C03894g	SAKL0C12980g	DEHA2D13156g	orf19.3031	YALI0C10846g	SJAG01684	SPAC589.12
YDR383C	spar214-g37.1	smik269-g25.1	sbayc583-g6.1	CAGL0F00517g	Scas592.12	Kpol1028p67	Kwal23.5400	KLLA0C03960g	SAKL0C13024g	DEHA2D13464g	orf19.3055	YALI0C11517g	SJAG01693	SPAC5H10.08c
YDR386W	spar214-g38.1	smik269-g27.1	sbayc583-g9.1	CAGL0F00825g	Scas592.12d	Kpol1028p70	Kwal23.5407	KLLA0C04191g	SAKL0C13156g	DEHA2D13882g	orf19.3057	YALI0C11561g	SJAG01698	SPAC607.06c
YDR390C	spar214-g41.1	smik269-g30.1	sbayc585-g28.1	CAGL0F01089g	Scas592.15	Kpol1028p75	Kwal23.5408	KLLA0C04257g	SAKL0C13178g	DEHA2D13904g	orf19.3060	YALI0C11583g	SJAG01703	SPAC630.10
YDR392W	spar214-g43.1	smik269-g34.1	sbayc586-g12.1	CAGL0F01199g	Scas592.7	Kpol1028p77	Kwal23.5469	KLLA0C04862g	SAKL0C13266g	DEHA2D14080g	orf19.3061	YALI0C11946g	SJAG01707	SPAC631.01c
YDR393W	spar214-g50.1	smik269-g4.1	sbayc586-g4.1	CAGL0F01331g	Scas593.2	Kpol1028p78	Kwal23.5513	KLLA0C05302g	SAKL0C13442g	DEHA2D14454g	orf19.3064	YALI0C12342g	SJAG01709	SPAC637.04
YDR394W	spar214-g52.1	smik270-g12.1	sbayc587-g12.1	CAGL0F01595g	Scas593.5	Kpol1028p88	Kwal23.5553	KLLA0C05610g	SAKL0C13552g	DEHA2D14740g	orf19.307	YALI0C12474g	SJAG01711	SPAC637.10c
YDR397C	spar214-g8.1	smik270-g3.1	sbayc587-g17.1	CAGL0F01617g	Scas594.10	Kpol1028p92	Kwal23.5633	KLLA0C05632g	SAKL0C13772g	DEHA2D14828g	orf19.3076	YALI0C12617g	SJAG01718	SPAC644.09
YDR404C	spar216-g4.1	smik270-g4.1	sbayc587-g20.1	CAGL0F01771g	Scas594.2	Kpol1028p98	Kwal23.5649	KLLA0C05676g	SAKL0C13838g	DEHA2D15180g	orf19.3086	YALI0C12639g	SJAG01724	SPAC644.13c
YDR407C	spar216-g6.1	smik270-g6.1	sbayc587-g22.1	CAGL0F01837g	Scas594.6	Kpol1029p14	Kwal23.5660	KLLA0C05786g	SAKL0D00264g	DEHA2D15422g	orf19.3097	YALI0C12661g	SJAG01744	SPAC644.18c
YDR415C	spar218-g18.1	smik270-g8.1	sbayc587-g23.1	CAGL0F02035g	Scas595.4	Kpol1029p17	Kwal23.5675	KLLA0C05962g	SAKL0D00286g	DEHA2D15444g	orf19.3098	YALI0C13310g	SJAG01754	SPAC664.03
YDR424C	spar218-g19.1	smik271-g4.1	sbayc587-g28.1	CAGL0F02079g	Scas596.12	Kpol1029p19	Kwal23.5676	KLLA0C06050g	SAKL0D00440g	DEHA2D15906g	orf19.3106	YALI0C13354g	SJAG01759	SPAC688.06c
YDR437W	spar218-g6.1	smik273-g1.1	sbayc587-g3.1	CAGL0F02167g	Scas596.6	Kpol1029p2	Kwal23.5684	KLLA0C06292g	SAKL0D00550g	DEHA2D16148g	orf19.3116	YALI0C13442g	SJAG01762	SPAC688.08
YDR439W	spar218-g8.1	smik276-g20.1	sbayc588-g2.1	CAGL0F02365g	Scas596.7	Kpol1029p5	Kwal23.5699	KLLA0C06512g	SAKL0D01144g	DEHA2D16390g	orf19.3123	YALI0C13618g	SJAG01774	SPAC694.03
YDR443C	spar218-g9.1	smik276-g22.1	sbayc588-g20.1	CAGL0F02497g	Scas597.14	Kpol1030p11	Kwal23.5702	KLLA0C06809g	SAKL0D01364g	DEHA2D16412g	orf19.3128	YALI0C13816g	SJAG01776	SPAC6B12.10c
YDR446W	spar219-g13.1	smik276-g23.1	sbayc588-g22.1	CAGL0F02651g	Scas598.13	Kpol1030p13	Kwal23.5705	KLLA0C06974g	SAKL0D01496g	DEHA2D16676g	orf19.3133	YALI0C13904g	SJAG01791	SPAC6C3.06c
YDR448W	spar219-g19.1	smik276-g29.1	sbayc588-g23.1	CAGL0F02739g	Scas598.8	Kpol1030p3	Kwal23.5737	KLLA0C07084g	SAKL0D01518g	DEHA2D16742g	orf19.3140.1	YALI0C14014g	SJAG01794	SPAC6F12.04
YDR457W	spar219-g31.1	smik276-g30.1	sbayc588-g24.1	CAGL0F02893g	Scas598.9	Kpol1030p33	Kwal23.5789	KLLA0C07128g	SAKL0D01540g	DEHA2D16764g	orf19.315	YALI0C14058g	SJAG01798	SPAC6F12.11c
YDR460W	spar219-g35.1	smik276-g36.1	sbayc588-g25.1	CAGL0F03091g	Scas599.10	Kpol1030p34	Kwal23.5805	KLLA0C07304g	SAKL0D01628g	DEHA2D17380g	orf19.3167	YALI0C14410g	SJAG01809	SPAC6F12.14
YDR468C	spar219-g44.1	smik276-g43.1	sbayc588-g3.1	CAGL0F03245g	Scas599.5	Kpol1030p4	Kwal23.5828	KLLA0C07326g	SAKL0D01694g	DEHA2D17490g	orf19.3169	YALI0C14806g	SJAG01829	SPAC6F12.17
YDR473C	spar219-g7.1	smik276-g44.1	sbayc588-g9.1	CAGL0F03399g	Scas599.7	Kpol1030p40	Kwal23.5867	KLLA0C07381g	SAKL0D01892g	DEHA2E01573g	orf19.3173	YALI0C15048g	SJAG01834	SPAC6F6.01
YDR476C	spar219-g9.1	smik276-g47.1	sbayc589-g21.1	CAGL0F03443g	Scas600.11	Kpol1031p14	Kwal23.5892	KLLA0C07469g	SAKL0D02068g	DEHA2E01738g	orf19.3175	YALI0C15246g	SJAG01837	SPAC6F6.06c
YDR482C	spar22-g14.1	smik276-g48.1	sbayc589-g5.1	CAGL0F03553g	Scas600.9	Kpol1031p16	Kwal23.5898	KLLA0C07513g	SAKL0D02332g	DEHA2E02134g	orf19.3178	YALI0C15334g	SJAG01860	SPAC6F6.09
YDR484W	spar22-g15.1	smik276-g50.1	sbayc59-g1.1	CAGL0F03597g	Scas601.1	Kpol1031p32	Kwal23.5935	KLLA0C07557g	SAKL0D02354g	DEHA2E02508g	orf19.318	YALI0C15356g	SJAG01884	SPAC6G10.04c
YDR487C	spar22-g21.1	smik276-g6.1	sbayc590-g13.1	CAGL0F03619g	Scas601.2	Kpol1031p37	Kwal23.5948	KLLA0C07645g	SAKL0D02464g	DEHA2E02838g	orf19.3183	YALI0C15851g	SJAG01896	SPAC6G10.05c
YDR488C	spar22-g28.1	smik277-g17.1	sbayc590-g19.1	CAGL0F03949g	Scas601.3	Kpol1031p56	Kwal23.5956	KLLA0C07865g	SAKL0D02728g	DEHA2E03190g	orf19.3192	YALI0C16027g	SJAG01926	SPAC6G10.09
YDR489W	spar22-g29.1	smik278-g1.1	sbayc590-g27.1	CAGL0F03993g	Scas601.7	Kpol1031p58	Kwal23.5971	KLLA0C07931g	SAKL0D02750g	DEHA2E03366g	orf19.3197	YALI0C16390g	SJAG01935	SPAC6G9.05
YDR495C	spar22-g32.1	smik279-g4.1	sbayc590-g6.1	CAGL0F04301g	Scas602.6	Kpol1031p59	Kwal23.5973	KLLA0C07953g	SAKL0D03036g	DEHA2E03718g	orf19.3203	YALI0C16434g	SJAG01937	SPAC6G9.06c
YDR498C	spar22-g35.1	smik280-g1.1	sbayc591-g13.1	CAGL0F04367g	Scas602.8	Kpol1031p69	Kwal23.6014	KLLA0C08239g	SAKL0D03256g	DEHA2E04554g	orf19.3205	YALI0C16566g	SJAG01940	SPAC6G9.08
YDR499W	spar22-g5.1	smik282-g13.1	sbayc591-g14.1	CAGL0F04455g	Scas603.10	Kpol1031p74	Kwal23.6059	KLLA0C08261g	SAKL0D03300g	DEHA2E04598g	orf19.3212	YALI0C16731g	SJAG01946	SPAC732.01
YDR510W	spar22-g8.1	smik282-g14.1	sbayc591-g16.1	CAGL0F04477g	Scas603.12	Kpol1031p75	Kwal23.6062	KLLA0C08448g	SAKL0D03322g	DEHA2E04884g	orf19.3222	YALI0C16973g	SJAG01948	SPAC7D4.06c
YDR519W	spar220-g3.1	smik282-g17.1	sbayc591-g17.1	CAGL0F04587g	Scas603.2	Kpol1031p9	Kwal23.6085	KLLA0C08470g	SAKL0D03586g	DEHA2E04928g	orf19.3223	YALI0C17325g	SJAG01964	SPAC7D4.09c
YDR520C	spar221-g2.1	smik282-g5.1	sbayc591-g21.1	CAGL0F04939g	Scas603.3	Kpol1032p20	Kwal23.6097	KLLA0C08591g	SAKL0D03850g	DEHA2E05214g	orf19.3231	YALI0C17501g	SJAG02006	SPAC7D4.11c
YDR538W	spar222-g2.1	smik283-g10.1	sbayc591-g3.1	CAGL0F05049g	Scas603.7	Kpol1032p22	Kwal23.6099	KLLA0C09020g	SAKL0D04004g	DEHA2E05434g	orf19.3235	YALI0C18095g	SJAG02021	SPAC821.13c
YDR539W	spar227-g12.1	smik283-g24.1	sbayc591-g8.1	CAGL0F05181g	Scas603.9	Kpol1032p24	Kwal23.6203	KLLA0C09130g	SAKL0D04752g	DEHA2E05500g	orf19.3239	YALI0C18359g	SJAG02032	SPAC823.10c
YEL002C	spar227-g6.1	smik283-g27.1	sbayc592-g11.1	CAGL0F05203g	Scas604.11	Kpol1032p3	Kwal23.6317	KLLA0C09174g	SAKL0D04972g	DEHA2E05742g	orf19.3242	YALI0C18689g	SJAG02033	SPAC823.14
YEL009C	spar227-g7.1	smik283-g30.1	sbayc592-g12.1	CAGL0F05269g	Scas604.3	Kpol1032p32	Kwal23.6321	KLLA0C09284g	SAKL0D05038g	DEHA2E05808g	orf19.3243	YALI0C19041g	SJAG02040	SPAC824.03c
YEL013W	spar228-g1.1	smik283-g31.1	sbayc592-g15.1	CAGL0F05401g	Scas604.5	Kpol1032p54	Kwal23.6386	KLLA0C09592g	SAKL0D05170g	DEHA2E05896g	orf19.3244	YALI0C19129g	SJAG02042	SPAC8C9.17c
YEL015W	spar228-g2.1	smik283-g37.1	sbayc592-g7.1	CAGL0F05467g	Scas604.9	Kpol1032p57	Kwal23.6400	KLLA0C09647g	SAKL0D05214g	DEHA2E06160g	orf19.325	YALI0C20141g	SJAG02045	SPAC8F11.03
YEL018W	spar228-g6.1	smik283-g38.1	sbayc593-g22.1	CAGL0F05555g	Scas605.1	Kpol1032p66	Kwal23.6411	KLLA0C09713g	SAKL0D05324g	DEHA2E06666g	orf19.3251	YALI0C20405g	SJAG02057	SPAC9.03c
YEL020W-A	spar229-g3.1	smik283-g45.1	sbayc593-g5.1	CAGL0F05665g	Scas605.17	Kpol1032p73	Kwal23.6421	KLLA0C09801g	SAKL0D05390g	DEHA2E06864g	orf19.3267	YALI0C20449g	SJAG02063	SPAC9.12c
YEL021W	spar229-g4.1	smik283-g46.1	sbayc594-g10.1	CAGL0F05731g	Scas605.2	Kpol1032p77	Kwal23.6435	KLLA0C09911g	SAKL0D05632g	DEHA2E06930g	orf19.327	YALI0C20625g	SJAG02064	SPAC926.03
YEL023C	spar23-g11.1	smik283-g58.1	sbayc595-g10.1	CAGL0F05775g	Scas605.3	Kpol1032p78	Kwal23.6450	KLLA0C09988g	SAKL0D05742g	DEHA2E07370g	orf19.328	YALI0C20735g	SJAG02080	SPAC926.09c
YEL027W	spar230-g1.1	smik283-g6.1	sbayc595-g15.1	CAGL0F05907g	Scas605.5	Kpol1032p79	Kwal23.6473	KLLA0C10010g	SAKL0D06006g	DEHA2E07524g	orf19.3289	YALI0C20889g	SJAG02102	SPAC959.02
YEL032W	spar230-g11.1	smik295-g3.1	sbayc595-g16.1	CAGL0F06039g	Scas606.12	Kpol1032p80	Kwal26.6770	KLLA0C10098g	SAKL0D06226g	DEHA2E08250g	orf19.329	YALI0C21626g	SJAG02161	SPAC9G1.05
YEL043W	spar230-g15.1	smik295-g6.1	sbayc595-g18.1	CAGL0F06149g	Scas606.13	Kpol1032p87	Kwal26.6785	KLLA0C10120g	SAKL0D06314g	DEHA2E08360g	orf19.3294	YALI0C21802g	SJAG02165	SPAP11E10.01
YEL044W	spar230-g17.1	smik297-g1.1	sbayc596-g11.1	CAGL0F06369g	Scas606.16	Kpol1032p89	Kwal26.6791	KLLA0C10142g	SAKL0D06336g	DEHA2E08514g	orf19.3295	YALI0C21824g	SJAG02177	SPAP27G11.06c
YEL053C	spar230-g18.1	smik30-g1.1	sbayc596-g14.1	CAGL0F06457g	Scas606.3	Kpol1032p97	Kwal26.6819	KLLA0C10274g	SAKL0D06490g	DEHA2E08624g	orf19.3297	YALI0C21934g	SJAG02182	SPAP7G5.03
YEL062W	spar230-g19.1	smik300-g2.1	sbayc596-g26.1	CAGL0F06501g	Scas606.6	Kpol1033p21	Kwal26.6821	KLLA0C10384g	SAKL0D06644g	DEHA2E09174g	orf19.330.1	YALI0C22165g	SJAG02188	SPAP8A3.10
YEL072W	spar230-g21.1	smik310-g4.1	sbayc596-g29.1	CAGL0F06611g	Scas607.14	Kpol1033p23	Kwal26.6831	KLLA0C10714g	SAKL0D06776g	DEHA2E09548g	orf19.3304	YALI0C22253g	SJAG02194	SPAPB17E12.03
YER005W	spar230-g27.1	smik313-g1.1	sbayc596-g3.1	CAGL0F06633g	Scas607.6	Kpol1033p26	Kwal26.6926	KLLA0C10758g	SAKL0D06798g	DEHA2E09790g	orf19.331	YALI0C22319g	SJAG02198	SPAPB1A10.03
YER008C	spar230-g3.1	smik313-g2.1	sbayc596-g6.1	CAGL0F06721g	Scas608.11	Kpol1033p30	Kwal26.7007	KLLA0C10780g	SAKL0D06952g	DEHA2E09834g	orf19.3317	YALI0C22528g	SJAG02204	SPAPB1A10.04c
YER012W	spar230-g6.1	smik314-g9.1	sbayc596-g9.1	CAGL0F07271g	Scas608.12	Kpol1033p35	Kwal26.7009	KLLA0C10802g	SAKL0D07040g	DEHA2E09856g	orf19.332	YALI0C23144g	SJAG02210	SPAPB1E7.05
YER013W	spar231-g1.1	smik317-g18.1	sbayc597-g2.1	CAGL0F07337g	Scas608.14	Kpol1033p60	Kwal26.7041	KLLA0C10989g	SAKL0D07062g	DEHA2E10494g	orf19.3328	YALI0C23320g	SJAG02211	SPAPYUG7.04c
YER016W	spar232-g6.1	smik317-g2.1	sbayc597-g8.1	CAGL0F07491g	Scas608.2	Kpol1033p64	Kwal26.7044	KLLA0C11077g	SAKL0D07172g	DEHA2E10604g	orf19.3330	YALI0C23639g	SJAG02225	SPBC106.04
YER019W	spar232-g7.1	smik317-g20.1	sbayc598-g13.1	CAGL0F07711g	Scas608.3	Kpol1035p10	Kwal26.7052	KLLA0C11165g	SAKL0D07238g	DEHA2E10736g	orf19.3349	YALI0C23727g	SJAG02228	SPBC106.09
YER021W	spar234-g10.1	smik317-g24.1	sbayc598-g3.1	CAGL0F07755g	Scas608.8	Kpol1035p17	Kwal26.7066	KLLA0C11297g	SAKL0D07282g	DEHA2E10890g	orf19.3356	YALI0C23749g	SJAG02231	SPBC106.16
YER022W	spar234-g9.1	smik317-g4.1	sbayc598-g7.1	CAGL0F07821g	Scas608.9	Kpol1035p19	Kwal26.7067	KLLA0C11473g	SAKL0D07348g	DEHA2E10934g	orf19.3358	YALI0C23793g	SJAG02234	SPBC1105.07c
YER023W	spar235-g12.1	smik319-g9.1	sbayc599-g16.1	CAGL0F08151g	Scas609.1	Kpol1035p22	Kwal26.7070	KLLA0C11605g	SAKL0D07414g	DEHA2E11044g	orf19.3421.1	YALI0C23947g	SJAG02240	SPBC1105.15c
YER029C	spar235-g16.1	smik32-g10.1	sbayc599-g18.1	CAGL0F08283g	Scas609.10	Kpol1035p25	Kwal26.7143	KLLA0C11627g	SAKL0D07546g	DEHA2E11286g	orf19.3431	YALI0C24013g	SJAG02245	SPBC1105.18c
YER030W	spar235-g19.1	smik320-g3.1	sbayc599-g19.1	CAGL0F08327g	Scas609.11	Kpol1035p26	Kwal26.7160	KLLA0C11737g	SAKL0D08074g	DEHA2E11352g	orf19.3446	YALI0C24167g	SJAG02262	SPBC119.01
YER040W	spar235-g22.1	smik322-g11.1	sbayc599-g3.1	CAGL0F08393g	Scas609.12	Kpol1035p45	Kwal26.7264	KLLA0C12133g	SAKL0D08272g	DEHA2E11726g	orf19.3447	YALI0C24321g	SJAG02270	SPBC119.16c
YER041W	spar235-g23.1	smik322-g15.1	sbayc599-g5.1	CAGL0F08635g	Scas609.13	Kpol1036p12	Kwal26.7273	KLLA0C12300g	SAKL0D08382g	DEHA2E11814g	orf19.3453	YALI0D00220g	SJAG02272	SPBC119.18
YER044C-A	spar235-g28.1	smik322-g17.1	sbayc599-g9.1	CAGL0F08679g	Scas610.12	Kpol1036p20	Kwal26.7292	KLLA0C12375g	SAKL0D08492g	DEHA2E11858g	orf19.3462	YALI0D01177g	SJAG02276	SPBC11B10.03
YER068W	spar235-g30.1	smik322-g20.1	sbayc600-g17.1	CAGL0F08701g	Scas610.2	Kpol1036p53	Kwal26.7298	KLLA0C12397g	SAKL0D08514g	DEHA2E11990g	orf19.3467	YALI0D01309g	SJAG02295	SPBC11B10.04c
YER069W	spar235-g31.1	smik322-g3.1	sbayc600-g19.1	CAGL0F08877g	Scas610.7	Kpol1036p57	Kwal26.7316	KLLA0C12507g	SAKL0D08536g	DEHA2E12056g	orf19.3474	YALI0D01485g	SJAG02303	SPBC11B10.09
YER071C	spar235-g32.1	smik322-g9.1	sbayc600-g20.1	CAGL0F08965g	Scas611.2	Kpol1036p58	Kwal26.7414	KLLA0C12529g	SAKL0D08624g	DEHA2E12892g	orf19.3487	YALI0D01914g	SJAG02306	SPBC11B10.10c
YER074W-A	spar238-g24.1	smik330-g13.1	sbayc600-g23.1	CAGL0F08987g	Scas611.8	Kpol1036p59	Kwal26.7417	KLLA0C12749g	SAKL0D08646g	DEHA2E13068g	orf19.3498	YALI0D01936g	SJAG02324	SPBC11C11.03
YER077C	spar238-g4.1	smik330-g4.1	sbayc600-g25.1	CAGL0F09053g	Scas612.12	Kpol1036p60	Kwal26.7421	KLLA0C12815g	SAKL0D08822g	DEHA2E13310g	orf19.350	YALI0D02002g	SJAG02329	SPBC11C11.04c
YER083C	spar238-g46.1	smik330-g9.1	sbayc600-g30.1	CAGL0G00220g	Scas612.5	Kpol1036p61	Kwal26.7474	KLLA0C12837g	SAKL0D08910g	DEHA2E13376g	orf19.3506	YALI0D02871g	SJAG02331	SPBC11G11.02c
YER092W	spar238-g51.1	smik333-g7.1	sbayc600-g4.1	CAGL0G00396g	Scas612.8	Kpol1036p62	Kwal26.7505	KLLA0C12991g	SAKL0D08932g	DEHA2E13684g	orf19.3523	YALI0D02995g	SJAG02346	SPBC1271.13
YER093C	spar238-g9.1	smik334-g1.1	sbayc600-g6.1	CAGL0G00418g	Scas613.1	Kpol1036p71	Kwal26.7559	KLLA0C13123g	SAKL0D09240g	DEHA2E13926g	orf19.3527	YALI0D03091g	SJAG02348	SPBC1289.05c
YER094C	spar24-g12.1	smik334-g4.1	sbayc601-g12.1	CAGL0G00506g	Scas613.11	Kpol1036p82	Kwal26.7561	KLLA0C13255g	SAKL0D09724g	DEHA2E14014g	orf19.3531	YALI0D03135g	SJAG02353	SPBC1289.08
YER095W	spar24-g4.1	smik335-g4.1	sbayc602-g13.1	CAGL0G00594g	Scas613.13	Kpol1036p86	Kwal26.7565	KLLA0C13365g	SAKL0D10120g	DEHA2E14608g	orf19.354	YALI0D03531g	SJAG02358	SPBC1289.09
YER104W	spar24-g9.1	smik335-g5.1	sbayc602-g14.1	CAGL0G00726g	Scas613.21	Kpol1036p91	Kwal26.7648	KLLA0C13794g	SAKL0D10274g	DEHA2E14740g	orf19.3551	YALI0D03718g	SJAG02360	SPBC12C2.05c
YER106W	spar240-g4.1	smik337-g1.1	sbayc602-g7.1	CAGL0G00814g	Scas613.24	Kpol1037p13	Kwal26.7662	KLLA0C14025g	SAKL0D10626g	DEHA2E14784g	orf19.3569	YALI0D03762g	SJAG02367	SPBC12D12.06
YER112W	spar241-g11.1	smik34-g4.1	sbayc603-g12.1	CAGL0G01298g	Scas614.1	Kpol1037p16	Kwal26.7679	KLLA0C14256g	SAKL0D10736g	DEHA2E15334g	orf19.3577	YALI0D03982g	SJAG02371	SPBC1306.01c
YER115C	spar241-g17.1	smik34-g7.1	sbayc603-g13.1	CAGL0G01452g	Scas614.10	Kpol1037p17	Kwal26.7685	KLLA0C14300g	SAKL0D10758g	DEHA2E15422g	orf19.3579	YALI0D04004g	SJAG02373	SPBC1347.04
YER128W	spar241-g6.1	smik340-g11.1	sbayc603-g2.1	CAGL0G01496g	Scas614.11	Kpol1037p30	Kwal26.7746	KLLA0C14630g	SAKL0D10890g	DEHA2E16038g	orf19.3583	YALI0D04158g	SJAG02374	SPBC1347.08c
YER136W	spar243-g1.1	smik340-g3.1	sbayc603-g8.1	CAGL0G01562g	Scas614.17	Kpol1037p41	Kwal26.7766	KLLA0C14784g	SAKL0D11022g	DEHA2E16126g	orf19.3592	YALI0D04290g	SJAG02387	SPBC13A2.02
YER147C	spar244-g2.1	smik340-g6.1	sbayc604-g14.1	CAGL0G01584g	Scas614.2	Kpol1037p43	Kwal26.7842	KLLA0C14806g	SAKL0D11836g	DEHA2E16698g	orf19.3593	YALI0D04444g	SJAG02391	SPBC13E7.08c
YER153C	spar244-g5.1	smik349-g13.1	sbayc604-g18.1	CAGL0G01606g	Scas614.9	Kpol1037p51	Kwal26.7851	KLLA0C14872g	SAKL0D12122g	DEHA2E16742g	orf19.3608	YALI0D04807g	SJAG02405	SPBC13G1.01c
YER155C	spar246-g7.1	smik349-g14.1	sbayc604-g21.1	CAGL0G01672g	Scas615.4	Kpol1037p53	Kwal26.7882	KLLA0C15059g	SAKL0D12232g	DEHA2E17138g	orf19.3613	YALI0D04829g	SJAG02416	SPBC13G1.07
YER157W	spar247-g9.1	smik349-g19.1	sbayc604-g9.1	CAGL0G01694g	Scas617.4	Kpol1037p6	Kwal26.7914	KLLA0C15169g	SAKL0D12320g	DEHA2E17314g	orf19.3616	YALI0D05071g	SJAG02418	SPBC13G1.10c
YER159C	spar248-g6.1	smik349-g24.1	sbayc605-g9.1	CAGL0G01716g	Scas618.12	Kpol1037p7	Kwal26.7931	KLLA0C15213g	SAKL0D12342g	DEHA2E17578g	orf19.3617	YALI0D05159g	SJAG02437	SPBC13G1.12
YER173W	spar250-g2.1	smik349-g26.1	sbayc606-g18.1	CAGL0G01760g	Scas618.14	Kpol1038p17	Kwal26.7946	KLLA0C15235g	SAKL0D12452g	DEHA2E17600g	orf19.3647	YALI0D05379g	SJAG02443	SPBC13G1.13
YER183C	spar250-g6.1	smik35-g2.1	sbayc606-g20.1	CAGL0G01804g	Scas618.18	Kpol1038p6	Kwal26.7948	KLLA0C15785g	SAKL0D12562g	DEHA2E17776g	orf19.3648	YALI0D06017g	SJAG02445	SPBC146.05c
YFL012W	spar251-g16.1	smik350-g2.1	sbayc606-g28.1	CAGL0G02233g	Scas618.5	Kpol1039p1	Kwal26.7960	KLLA0C15939g	SAKL0D12650g	DEHA2E17798g	orf19.3649	YALI0D06215g	SJAG02453	SPBC14C8.03
YFL013C	spar251-g19.1	smik350-g4.1	sbayc606-g29.1	CAGL0G02453g	Scas619.1	Kpol1039p12	Kwal26.7979	KLLA0C16071g	SAKL0D13024g	DEHA2E18898g	orf19.3653	YALI0D06303g	SJAG02455	SPBC14C8.04
YFL017C	spar251-g2.1	smik351-g1.1	sbayc606-g9.1	CAGL0G02805g	Scas620.12	Kpol1039p20	Kwal26.8067	KLLA0C16203g	SAKL0D13178g	DEHA2E18942g	orf19.3685	YALI0D06545g	SJAG02464	SPBC14C8.10
YFL027C	spar251-g3.1	smik351-g5.1	sbayc607-g12.1	CAGL0G02959g	Scas620.13	Kpol1039p26	Kwal26.8073	KLLA0C16423g	SAKL0D13222g	DEHA2E19206g	orf19.3688	YALI0D07084g	SJAG02481	SPBC1539.05
YFL028C	spar251-g4.1	smik357-g4.1	sbayc607-g13.1	CAGL0G03223g	Scas620.2	Kpol1039p32	Kwal26.8146	KLLA0C16533g	SAKL0D13904g	DEHA2E19404g	orf19.3691	YALI0D07568g	SJAG02482	SPBC1539.08
YFL031W	spar252-g4.1	smik357-g6.1	sbayc607-g18.1	CAGL0G03377g	Scas620.4	Kpol1039p38	Kwal26.8200	KLLA0C16599g	SAKL0D13926g	DEHA2E20218g	orf19.3704.1	YALI0D07590g	SJAG02483	SPBC15C4.02
YFL046W	spar253-g10.1	smik358-g3.1	sbayc607-g19.1	CAGL0G03399g	Scas620.5	Kpol1039p43	Kwal26.8232	KLLA0C16775g	SAKL0D13970g	DEHA2E20284g	orf19.372	YALI0D07634g	SJAG02484	SPBC15D4.06
YFL049W	spar253-g7.1	smik360-g2.1	sbayc607-g2.1	CAGL0G03487g	Scas620.8	Kpol1039p47	Kwal26.8267	KLLA0C16896g	SAKL0D14080g	DEHA2E20482g	orf19.3722	YALI0D07920g	SJAG02502	SPBC1604.13c
YFL056C	spar253-g9.1	smik360-g3.1	sbayc607-g21.1	CAGL0G03531g	Scas621.12	Kpol1039p72	Kwal26.8269	KLLA0C17292g	SAKL0D14300g	DEHA2E20526g	orf19.3736	YALI0D08272g	SJAG02515	SPBC1604.15
YFR004W	spar256-g12.1	smik360-g4.1	sbayc607-g25.1	CAGL0G03729g	Scas621.2	Kpol1039p77	Kwal26.8294	KLLA0C17534g	SAKL0D14388g	DEHA2E20548g	orf19.3744	YALI0D08492g	SJAG02523	SPBC1604.18c
YFR010W	spar256-g8.1	smik361-g3.1	sbayc607-g6.1	CAGL0G03751g	Scas621.8	Kpol1039p8	Kwal26.8328	KLLA0C17732g	SAKL0D14410g	DEHA2E20790g	orf19.3765	YALI0D08558g	SJAG02542	SPBC16A3.04
YFR012W-A	spar258-g1.1	smik361-g4.1	sbayc607-g9.1	CAGL0G04015g	Scas622.11	Kpol1040p18	Kwal26.8331	KLLA0C17776g	SAKL0D14476g	DEHA2E20988g	orf19.3774.1	YALI0D08580g	SJAG02548	SPBC16A3.06
YFR018C	spar258-g11.1	smik362-g3.1	sbayc609-g15.1	CAGL0G04037g	Scas622.12	Kpol1041p27	Kwal26.8340	KLLA0C18007g	SAKL0D14674g	DEHA2E21604g	orf19.3782	YALI0D09119g	SJAG02551	SPBC16A3.07c
YFR036W	spar258-g13.1	smik368-g2.1	sbayc609-g22.1	CAGL0G04059g	Scas623.15	Kpol1041p36	Kwal26.8361	KLLA0C18194g	SAKL0E00682g	DEHA2E21670g	orf19.3782.2	YALI0D09361g	SJAG02559	SPBC16A3.16
YFR041C	spar258-g15.1	smik369-g2.1	sbayc609-g25.1	CAGL0G04125g	Scas624.1	Kpol1041p42	Kwal26.8377	KLLA0C18260g	SAKL0E00726g	DEHA2E21846g	orf19.3804	YALI0D09867g	SJAG02562	SPBC16C6.13c
YFR044C	spar258-g22.1	smik37-g3.1	sbayc609-g28.1	CAGL0G04169g	Scas624.11	Kpol1042p11	Kwal26.8405	KLLA0C18337g	SAKL0E01100g	DEHA2E21978g	orf19.3809	YALI0D09955g	SJAG02587	SPBC16G5.01
YFR046C	spar258-g33.1	smik37-g7.1	sbayc609-g29.1	CAGL0G04521g	Scas625.12	Kpol1042p20	Kwal26.8462	KLLA0C18381g	SAKL0E01144g	DEHA2E22066g	orf19.3817	YALI0D10307g	SJAG02591	SPBC16H5.03c
YFR048W	spar258-g34.1	smik37-g8.1	sbayc609-g31.1	CAGL0G04543g	Scas625.13	Kpol1042p21	Kwal26.8494	KLLA0C18612g	SAKL0E01210g	DEHA2E22110g	orf19.3825	YALI0D10549g	SJAG02592	SPBC16H5.05c
YFR051C	spar26-g11.1	smik374-g1.1	sbayc609-g7.1	CAGL0G04565g	Scas625.18	Kpol1042p23	Kwal26.8595	KLLA0C18777g	SAKL0E01364g	DEHA2E22308g	orf19.3843	YALI0D11088g	SJAG02609	SPBC16H5.11c
YFR052W	spar26-g12.1	smik374-g3.1	sbayc609-g8.1	CAGL0G04917g	Scas625.9	Kpol1042p27	Kwal26.8639	KLLA0D00616g	SAKL0E01518g	DEHA2E22462g	orf19.3844	YALI0D11264g	SJAG02618	SPBC1703.06
YGL001C	spar26-g16.1	smik375-g1.1	sbayc610-g6.1	CAGL0G04939g	Scas626.10	Kpol1042p5	Kwal26.8697	KLLA0D00726g	SAKL0E01672g	DEHA2F00858g	orf19.3846	YALI0D11506g	SJAG02622	SPBC1703.08c
YGL005C	spar26-g26.1	smik375-g2.1	sbayc611-g14.1	CAGL0G05203g	Scas626.14	Kpol1042p8	Kwal26.8729	KLLA0D00770g	SAKL0E01694g	DEHA2F01210g	orf19.3854	YALI0D11528g	SJAG02643	SPBC1703.15c
YGL011C	spar26-g4.1	smik377-g3.1	sbayc611-g17.1	CAGL0G05225g	Scas626.6	Kpol1043p11	Kwal26.8751	KLLA0D00836g	SAKL0E01716g	DEHA2F01496g	orf19.3887	YALI0D11770g	SJAG02657	SPBC1709.08
YGL012W	spar260-g15.1	smik377-g6.1	sbayc611-g24.1	CAGL0G05313g	Scas627.12	Kpol1043p13	Kwal26.8759	KLLA0D00880g	SAKL0E01738g	DEHA2F01826g	orf19.3899	YALI0D11968g	SJAG02658	SPBC1709.15c
YGL015C	spar260-g19.1	smik378-g1.1	sbayc611-g4.1	CAGL0G05588g	Scas627.5	Kpol1043p16	Kwal26.8779	KLLA0D01155g	SAKL0E01782g	DEHA2F02178g	orf19.390	YALI0D12342g	SJAG02660	SPBC1709.17
YGL017W	spar260-g21.1	smik379-g3.1	sbayc612-g23.1	CAGL0G05786g	Scas628.10	Kpol1043p17	Kwal26.8839	KLLA0D01221g	SAKL0E02090g	DEHA2F03036g	orf19.3915	YALI0D12474g	SJAG02693	SPBC1711.03
YGL020C	spar261-g17.1	smik381-g3.1	sbayc612-g41.1	CAGL0G06226g	Scas628.17	Kpol1043p20	Kwal26.8856	KLLA0D01617g	SAKL0E02156g	DEHA2F03102g	orf19.392	YALI0D12518g	SJAG02700	SPBC1711.09c
YGL022W	spar261-g2.1	smik381-g5.1	sbayc613-g17.1	CAGL0G06270g	Scas628.20	Kpol1043p23	Kwal26.8903	KLLA0D01771g	SAKL0E02244g	DEHA2F03146g	orf19.3936	YALI0D12584g	SJAG02705	SPBC1718.05
YGL027C	spar261-g39.1	smik388-g2.1	sbayc613-g3.1	CAGL0G06292g	Scas628.23	Kpol1043p24	Kwal26.8907	KLLA0D01815g	SAKL0E02310g	DEHA2F04268g	orf19.3942	YALI0D12837g	SJAG02719	SPBC1734.02c
YGL032C	spar261-g4.1	smik388-g4.1	sbayc613-g8.1	CAGL0G06666g	Scas628.8	Kpol1043p26	Kwal26.8910	KLLA0D01859g	SAKL0E02376g	DEHA2F05016g	orf19.3945	YALI0D12925g	SJAG02720	SPBC1734.03
YGL033W	spar261-g44.1	smik388-g6.1	sbayc613-g9.1	CAGL0G06864g	Scas628.9	Kpol1043p28	Kwal26.8912	KLLA0D02200g	SAKL0E02486g	DEHA2F05082g	orf19.3946	YALI0D13178g	SJAG02750	SPBC1734.15
YGL048C	spar261-g6.1	smik388-g8.1	sbayc614-g30.1	CAGL0G07733g	Scas629.2	Kpol1043p3	Kwal26.8920	KLLA0D02398g	SAKL0E02772g	DEHA2F05390g	orf19.3950	YALI0D13442g	SJAG02753	SPBC1773.07c
YGL051W	spar261-g60.1	smik391-g1.1	sbayc614-g8.1	CAGL0G07755g	Scas629.20	Kpol1043p31	Kwal26.8932	KLLA0D02486g	SAKL0E02970g	DEHA2F05434g	orf19.3951	YALI0D13574g	SJAG02762	SPBC1778.08c
YGL057C	spar261-g66.1	smik394-g9.1	sbayc615-g12.1	CAGL0G07865g	Scas629.23	Kpol1043p4	Kwal26.8934	KLLA0D02508g	SAKL0E03036g	DEHA2F05742g	orf19.3952	YALI0D14058g	SJAG02763	SPBC17A3.09c
YGL065C	spar261-g67.1	smik396-g3.1	sbayc615-g3.1	CAGL0G07997g	Scas629.26	Kpol1043p40	Kwal26.8937	KLLA0D02574g	SAKL0E03124g	DEHA2F05786g	orf19.3956	YALI0D14344g	SJAG02765	SPBC17D11.04c
YGL083W	spar261-g73.1	smik401-g10.1	sbayc615-g34.1	CAGL0G08129g	Scas629.3	Kpol1043p45	Kwal26.9014	KLLA0D02728g	SAKL0E03322g	DEHA2F05962g	orf19.396	YALI0D14498g	SJAG02811	SPBC17D11.06
YGL085W	spar261-g8.1	smik401-g13.1	sbayc616-g23.1	CAGL0G08217g	Scas629.8	Kpol1043p5	Kwal26.9078	KLLA0D02772g	SAKL0E03454g	DEHA2F06050g	orf19.3964	YALI0D14740g	SJAG02814	SPBC17D11.07c
YGL086W	spar261-g9.1	smik401-g20.1	sbayc616-g5.1	CAGL0G08228g	Scas630.11	Kpol1043p55	Kwal26.9080	KLLA0D02992g	SAKL0E03542g	DEHA2F06116g	orf19.3983	YALI0D14762g	SJAG02818	SPBC18E5.12c
YGL090W	spar263-g1.1	smik401-g23.1	sbayc616-g7.1	CAGL0G08470g	Scas630.16	Kpol1043p56	Kwal26.9141	KLLA0D03212g	SAKL0E03652g	DEHA2F06182g	orf19.3996	YALI0D14982g	SJAG02848	SPBC1921.02
YGL091C	spar264-g4.1	smik401-g24.1	sbayc617-g14.1	CAGL0G08558g	Scas630.5	Kpol1043p59	Kwal26.9149	KLLA0D03652g	SAKL0E03850g	DEHA2F06314g	orf19.4001	YALI0D15004g	SJAG02849	SPBC1921.07c
YGL093W	spar264-g8.1	smik401-g8.1	sbayc617-g20.1	CAGL0G08910g	Scas631.10	Kpol1043p66	Kwal26.9151	KLLA0D03674g	SAKL0E04004g	DEHA2F06424g	orf19.4003	YALI0D15246g	SJAG02855	SPBC19C2.08
YGL094C	spar268-g9.1	smik403-g2.1	sbayc617-g9.1	CAGL0G09196g	Scas631.11	Kpol1043p71	Kwal26.9176	KLLA0D03883g	SAKL0E04048g	DEHA2F06512g	orf19.4005	YALI0D16225g	SJAG02867	SPBC19F5.04
YGL098W	spar27-g17.1	smik403-g5.1	sbayc618-g13.1	CAGL0G09295g	Scas631.13	Kpol1044p17	Kwal26.9218	KLLA0D03971g	SAKL0E04224g	DEHA2F06578g	orf19.4009	YALI0D16269g	SJAG02869	SPBC19G7.01c
YGL100W	spar27-g20.1	smik403-g6.1	sbayc618-g14.1	CAGL0G09537g	Scas631.15	Kpol1044p25	Kwal26.9226	KLLA0D04136g	SAKL0E04466g	DEHA2F07260g	orf19.4023	YALI0D16423g	SJAG02875	SPBC19G7.02
YGL108C	spar27-g21.1	smik404-g2.1	sbayc618-g17.1	CAGL0G09801g	Scas631.18	Kpol1045p10	Kwal26.9261	KLLA0D04422g	SAKL0E04554g	DEHA2F07370g	orf19.4025	YALI0D16709g	SJAG02898	SPBC19G7.16
YGL110C	spar27-g39.1	smik404-g5.1	sbayc618-g22.1	CAGL0G09823g	Scas631.20	Kpol1045p14	Kwal26.9374	KLLA0D04466g	SAKL0E04818g	DEHA2F07436g	orf19.4033	YALI0D16841g	SJAG02903	SPBC1A4.01
YGL113W	spar27-g51.1	smik407-g16.1	sbayc618-g28.1	CAGL0G09889g	Scas631.5	Kpol1045p2	Kwal26.9422	KLLA0D05467g	SAKL0E04906g	DEHA2F07876g	orf19.405	YALI0D16885g	SJAG02914	SPBC21.04
YGL114W	spar27-g52.1	smik407-g20.1	sbayc618-g31.1	CAGL0G09955g	Scas631.8	Kpol1045p31	Kwal26.9424	KLLA0D05753g	SAKL0E05434g	DEHA2F08602g	orf19.406	YALI0D17028g	SJAG02917	SPBC211.04c
YGL116W	spar27-g53.1	smik407-g32.1	sbayc619-g15.1	CAGL0G10065g	Scas632.13	Kpol1045p33	Kwal26.9448	KLLA0D05775g	SAKL0E05456g	DEHA2F08712g	orf19.4061	YALI0D17086g	SJAG02990	SPBC211.08c
YGL127C	spar27-g7.1	smik407-g35.1	sbayc619-g18.1	CAGL0G10087g	Scas632.17	Kpol1045p4	Kwal26.9460	KLLA0D06171g	SAKL0E05478g	DEHA2F08734g	orf19.4064	YALI0D17094g	SJAG02991	SPBC215.02
YGL130W	spar27-g8.1	smik409-g5.1	sbayc619-g8.1	CAGL0H00220g	Scas632.18	Kpol1045p44	Kwal26.9464	KLLA0D06237g	SAKL0E05500g	DEHA2F08976g	orf19.4076	YALI0D17160g	SJAG02993	SPBC216.05
YGL137W	spar272-g5.1	smik411-g2.1	sbayc620-g12.1	CAGL0H00550g	Scas632.2	Kpol1045p67	Kwal26.9468	KLLA0D06523g	SAKL0E05610g	DEHA2F08998g	orf19.4078	YALI0D17842g	SJAG02994	SPBC216.06c
YGL142C	spar275-g3.1	smik413-g2.1	sbayc620-g2.1	CAGL0H00594g	Scas632.20	Kpol1045p79	Kwal26.9475	KLLA0D06633g	SAKL0E05720g	DEHA2F09350g	orf19.4091	YALI0D18458g	SJAG02997	SPBC21B10.05c
YGL145W	spar275-g8.1	smik413-g6.1	sbayc620-g23.1	CAGL0H00616g	Scas632.21	Kpol1046p12	Kwal26.9480	KLLA0D06721g	SAKL0E05764g	DEHA2F09724g	orf19.4092	YALI0D18590g	SJAG03017	SPBC21B10.09
YGL150C	spar277-g1.1	smik416-g1.1	sbayc620-g34.1	CAGL0H01023g	Scas632.26	Kpol1046p5	Kwal26.9483	KLLA0D06853g	SAKL0E05786g	DEHA2F10076g	orf19.4102	YALI0D18942g	SJAG03024	SPBC21C3.05
YGL151W	spar278-g10.1	smik421-g13.1	sbayc620-g36.1	CAGL0H01199g	Scas632.27	Kpol1048p14	Kwal26.9509	KLLA0D06897g	SAKL0E05808g	DEHA2F10230g	orf19.4107	YALI0D19008g	SJAG03026	SPBC21C3.16c
YGL159W	spar278-g11.1	smik421-g16.1	sbayc620-g7.1	CAGL0H01221g	Scas632.4	Kpol1048p17	Kwal26.9594	KLLA0D07238g	SAKL0E05852g	DEHA2F10252g	orf19.4109	YALI0D19250g	SJAG03029	SPBC21H7.02
YGL163C	spar278-g18.1	smik421-g4.1	sbayc620-g8.1	CAGL0H01265g	Scas633.15	Kpol1048p18	Kwal27.10021	KLLA0D07260g	SAKL0E05874g	DEHA2F10736g	orf19.4123	YALI0D19382g	SJAG03030	SPBC23E6.08
YGL173C	spar278-g3.1	smik421-g7.1	sbayc621-g13.1	CAGL0H01463g	Scas633.19	Kpol1048p19	Kwal27.10039	KLLA0D07326g	SAKL0E05896g	DEHA2F11330g	orf19.4131	YALI0D19888g	SJAG03051	SPBC23E6.09
YGL174W	spar280-g6.1	smik424-g1.1	sbayc621-g14.1	CAGL0H01573g	Scas633.27	Kpol1048p23	Kwal27.10053	KLLA0D07436g	SAKL0E06050g	DEHA2F11418g	orf19.4133	YALI0D20020g	SJAG03064	SPBC23G7.08c
YGL175C	spar282-g14.1	smik424-g2.1	sbayc621-g17.1	CAGL0H01705g	Scas633.9	Kpol1048p24	Kwal27.10069	KLLA0D07656g	SAKL0E06072g	DEHA2F11638g	orf19.4153	YALI0D20086g	SJAG03071	SPBC23G7.12c
YGL176C	spar282-g18.1	smik426-g1.1	sbayc621-g20.1	CAGL0H01771g	Scas634.1	Kpol1048p3	Kwal27.10075	KLLA0D07810g	SAKL0E06314g	DEHA2F11660g	orf19.4163	YALI0D20174g	SJAG03080	SPBC24C6.05
YGL183C	spar282-g5.1	smik428-g2.1	sbayc621-g22.1	CAGL0H01815g	Scas634.3	Kpol1048p32	Kwal27.10092	KLLA0D07986g	SAKL0E06402g	DEHA2F12628g	orf19.417	YALI0D20416g	SJAG03086	SPBC25B2.04c
YGL194C	spar283-g15.1	smik433-g1.1	sbayc621-g24.1	CAGL0H01859g	Scas636.12	Kpol1048p37	Kwal27.10110	KLLA0D08261g	SAKL0E06468g	DEHA2F12716g	orf19.4181	YALI0D20504g	SJAG03097	SPBC25H2.06c
YGL200C	spar283-g16.1	smik434-g1.1	sbayc621-g7.1	CAGL0H01881g	Scas636.15	Kpol1048p38	Kwal27.10174	KLLA0D08283g	SAKL0E06490g	DEHA2F12848g	orf19.4193	YALI0D20636g	SJAG03112	SPBC25H2.13c
YGL207W	spar283-g24.1	smik437-g5.1	sbayc622-g14.1	CAGL0H02167g	Scas636.3	Kpol1048p42	Kwal27.10190	KLLA0D08503g	SAKL0E06534g	DEHA2F13002g	orf19.4194	YALI0D20790g	SJAG03120	SPBC26H8.09c
YGL220W	spar283-g26.1	smik438-g11.1	sbayc622-g4.1	CAGL0H02541g	Scas636.4	Kpol1048p44	Kwal27.10209	KLLA0D08558g	SAKL0E06754g	DEHA2F13266g	orf19.4203	YALI0D20856g	SJAG03121	SPBC27.06c
YGL221C	spar283-g31.1	smik438-g2.1	sbayc623-g2.1	CAGL0H02805g	Scas636.8	Kpol1048p45	Kwal27.10219	KLLA0D08624g	SAKL0E06886g	DEHA2F13530g	orf19.4206	YALI0D21318g	SJAG03128	SPBC27B12.07
YGL226C-A	spar283-g34.1	smik438-g4.1	sbayc623-g4.1	CAGL0H02827g	Scas637.13	Kpol1048p5	Kwal27.10224	KLLA0D08734g	SAKL0E06908g	DEHA2F13574g	orf19.4209	YALI0D21472g	SJAG03131	SPBC27B12.09c
YGL231C	spar283-g35.1	smik438-g9.1	sbayc624-g14.1	CAGL0H02871g	Scas637.14	Kpol1048p57	Kwal27.10239	KLLA0D08866g	SAKL0E06952g	DEHA2F13794g	orf19.4222	YALI0D21956g	SJAG03135	SPBC27B12.10c
YGL233W	spar283-g5.1	smik439-g3.1	sbayc624-g19.1	CAGL0H03025g	Scas637.17	Kpol1048p58	Kwal27.10263	KLLA0D09438g	SAKL0E07084g	DEHA2F13904g	orf19.4228	YALI0D22022g	SJAG03151	SPBC27B12.13
YGL236C	spar284-g10.1	smik439-g6.1	sbayc624-g2.1	CAGL0H03047g	Scas637.3	Kpol1048p65	Kwal27.10272	KLLA0D09460g	SAKL0E07480g	DEHA2F14036g	orf19.423	YALI0D22066g	SJAG03158	SPBC28F2.07
YGL240W	spar284-g11.1	smik443-g1.1	sbayc624-g28.1	CAGL0H03091g	Scas637.4	Kpol1048p66	Kwal27.10303	KLLA0D09603g	SAKL0E07524g	DEHA2F14190g	orf19.4232	YALI0D22330g	SJAG03161	SPBC28F2.08c
YGL244W	spar284-g19.1	smik450-g14.1	sbayc624-g33.1	CAGL0H03157g	Scas637.6	Kpol1048p7	Kwal27.10364	KLLA0D09867g	SAKL0E07590g	DEHA2F14212g	orf19.4236	YALI0D22594g	SJAG03162	SPBC28F2.10c
YGL251C	spar284-g2.1	smik456-g2.1	sbayc624-g36.1	CAGL0H03179g	Scas637.8	Kpol1048p73	Kwal27.10385	KLLA0D09889g	SAKL0E07898g	DEHA2F14234g	orf19.4248	YALI0D22891g	SJAG03176	SPBC29A3.05
YGL263W	spar284-g21.1	smik46-g2.1	sbayc624-g5.1	CAGL0H03201g	Scas638.13	Kpol1049p12	Kwal27.10415	KLLA0D09955g	SAKL0E08008g	DEHA2F14322g	orf19.425	YALI0D22979g	SJAG03214	SPBC29A3.08
YGR005C	spar284-g26.1	smik460-g2.1	sbayc624-g8.1	CAGL0H03245g	Scas638.17	Kpol1049p14	Kwal27.10507	KLLA0D09977g	SAKL0E08074g	DEHA2F14344g	orf19.427	YALI0D23331g	SJAG03220	SPBC29A3.15c
YGR006W	spar287-g1.1	smik466-g2.1	sbayc625-g1.1	CAGL0H03267g	Scas638.19	Kpol1049p16	Kwal27.10509	KLLA0D10197g	SAKL0E08096g	DEHA2F14366g	orf19.4278	YALI0D23595g	SJAG03226	SPBC2A9.05c
YGR007W	spar287-g22.1	smik466-g3.1	sbayc625-g17.1	CAGL0H03597g	Scas638.3	Kpol1049p2	Kwal27.10524	KLLA0D10417g	SAKL0E08184g	DEHA2F14630g	orf19.4284	YALI0D23661g	SJAG03227	SPBC2A9.08c
YGR013W	spar287-g24.1	smik467-g6.1	sbayc625-g8.1	CAGL0H03641g	Scas638.8	Kpol1049p5	Kwal27.10545	KLLA0D10461g	SAKL0E08206g	DEHA2F14740g	orf19.4288	YALI0D23683g	SJAG03249	SPBC2A9.09
YGR017W	spar287-g29.1	smik468-g11.1	sbayc627-g12.1	CAGL0H03729g	Scas638.9	Kpol1050p106	Kwal27.10550	KLLA0D10681g	SAKL0E08316g	DEHA2F14872g	orf19.4294	YALI0D23793g	SJAG03251	SPBC2A9.12
YGR033C	spar287-g30.1	smik468-g4.1	sbayc627-g15.1	CAGL0H03839g	Scas639.17	Kpol1050p108	Kwal27.10556	KLLA0D10758g	SAKL0E08382g	DEHA2F15136g	orf19.4299	YALI0D23881g	SJAG03252	SPBC2D10.09
YGR047C	spar287-g9.1	smik468-g5.1	sbayc627-g17.1	CAGL0H04103g	Scas639.2	Kpol1050p112	Kwal27.10617	KLLA0D10780g	SAKL0E08602g	DEHA2F15268g	orf19.430	YALI0D23969g	SJAG03267	SPBC2G2.13c
YGR058W	spar288-g4.1	smik47-g1.1	sbayc627-g34.1	CAGL0H04455g	Scas639.21	Kpol1050p21	Kwal27.10641	KLLA0D10802g	SAKL0E08954g	DEHA2F15378g	orf19.4312	YALI0D24057g	SJAG03272	SPBC2G5.01
YGR061C	spar289-g11.1	smik470-g10.1	sbayc627-g41.1	CAGL0H04477g	Scas639.6	Kpol1050p24	Kwal27.10642	KLLA0D10824g	SAKL0E09108g	DEHA2F15510g	orf19.432	YALI0D24321g	SJAG03273	SPBC30B4.07c
YGR063C	spar29-g13.1	smik470-g15.1	sbayc627-g44.1	CAGL0H04499g	Scas639.7	Kpol1050p3	Kwal27.10683	KLLA0D10978g	SAKL0E09394g	DEHA2F15774g	orf19.433	YALI0D25036g	SJAG03280	SPBC30D10.02
YGR075C	spar29-g3.1	smik470-g3.1	sbayc627-g6.1	CAGL0H04697g	Scas640.11	Kpol1050p30	Kwal27.10694	KLLA0D11374g	SAKL0E09416g	DEHA2F15818g	orf19.4341	YALI0D25190g	SJAG03284	SPBC30D10.06
YGR089W	spar290-g1.1	smik472-g8.1	sbayc628-g10.1	CAGL0H04719g	Scas640.12	Kpol1050p42	Kwal27.10707	KLLA0D11396g	SAKL0E09680g	DEHA2F16522g	orf19.4349	YALI0D25212g	SJAG03289	SPBC30D10.13c
YGR098C	spar290-g18.1	smik475-g1.1	sbayc628-g15.1	CAGL0H04961g	Scas640.2	Kpol1050p48	Kwal27.10726	KLLA0D11506g	SAKL0E09856g	DEHA2F16588g	orf19.4373	YALI0D25564g	SJAG03292	SPBC30D10.16
YGR099W	spar290-g24.1	smik478-g4.1	sbayc628-g17.1	CAGL0H05159g	Scas640.24	Kpol1050p50	Kwal27.10740	KLLA0D11770g	SAKL0E10054g	DEHA2F16742g	orf19.4382	YALI0D25652g	SJAG03302	SPBC31E1.03
YGR104C	spar290-g27.1	smik479-g1.1	sbayc628-g18.1	CAGL0H05225g	Scas641.15	Kpol1050p58	Kwal27.10754	KLLA0D12144g	SAKL0E10274g	DEHA2F17050g	orf19.4396	YALI0D25674g	SJAG03311	SPBC31F10.03
YGR113W	spar290-g5.1	smik48-g1.1	sbayc628-g27.1	CAGL0H05269g	Scas641.21	Kpol1050p59	Kwal27.10785	KLLA0D12320g	SAKL0E10318g	DEHA2F17204g	orf19.4406	YALI0D25696g	SJAG03324	SPBC31F10.04c
YGR120C	spar290-g8.1	smik481-g2.1	sbayc628-g3.1	CAGL0H05313g	Scas641.22	Kpol1050p7	Kwal27.10820	KLLA0D12408g	SAKL0E10406g	DEHA2F17358g	orf19.4430	YALI0D25762g	SJAG03330	SPBC31F10.06c
YGR125W	spar291-g11.1	smik483-g2.1	sbayc628-g4.1	CAGL0H05379g	Scas641.26	Kpol1050p70	Kwal27.10870	KLLA0D12782g	SAKL0E10450g	DEHA2F17446g	orf19.4440	YALI0D26147g	SJAG03351	SPBC31F10.14c
YGR135W	spar291-g12.1	smik489-g2.1	sbayc628-g5.1	CAGL0H05797g	Scas641.28	Kpol1050p80	Kwal27.10880	KLLA0D13244g	SAKL0E10538g	DEHA2F17622g	orf19.4451	YALI0D26345g	SJAG03354	SPBC32F12.05c
YGR144W	spar291-g16.1	smik49-g1.1	sbayc629-g15.1	CAGL0H05885g	Scas642.1	Kpol1050p81	Kwal27.10941	KLLA0D13266g	SAKL0E10582g	DEHA2F17688g	orf19.4457	YALI0D26598g	SJAG03357	SPBC32F12.06
YGR147C	spar291-g19.1	smik490-g4.1	sbayc629-g20.1	CAGL0H06105g	Scas642.11	Kpol1050p82	Kwal27.10949	KLLA0D13882g	SAKL0E10890g	DEHA2F17710g	orf19.4465	YALI0D26840g	SJAG03371	SPBC32F12.15
YGR153W	spar291-g23.1	smik490-g5.1	sbayc629-g6.1	CAGL0H06127g	Scas642.13	Kpol1050p84	Kwal27.10972	KLLA0D13992g	SAKL0E10934g	DEHA2F18634g	orf19.4466	YALI0D26994g	SJAG03386	SPBC32H8.10
YGR156W	spar291-g26.1	smik491-g10.1	sbayc630-g10.1	CAGL0H06171g	Scas642.7	Kpol1050p91	Kwal27.10976	KLLA0D14113g	SAKL0E10978g	DEHA2F18656g	orf19.4473	YALI0D27170g	SJAG03393	SPBC336.07
YGR163W	spar291-g29.1	smik491-g3.1	sbayc630-g15.1	CAGL0H06523g	Scas643.14	Kpol1050p98	Kwal27.10988	KLLA0D14135g	SAKL0E11022g	DEHA2F18678g	orf19.4474	YALI0D27346g	SJAG03406	SPBC336.11
YGR169C	spar291-g30.1	smik491-g5.1	sbayc630-g19.1	CAGL0H06589g	Scas644.10	Kpol1051p11	Kwal27.11032	KLLA0D14311g	SAKL0E11154g	DEHA2F18766g	orf19.4497	YALI0E00396g	SJAG03410	SPBC336.13c
YGR170W	spar291-g32.1	smik491-g6.1	sbayc630-g24.1	CAGL0H06655g	Scas644.7	Kpol1051p12	Kwal27.11096	KLLA0D14509g	SAKL0E11176g	DEHA2F18986g	orf19.4516	YALI0E00792g	SJAG03418	SPBC337.06c
YGR172C	spar291-g33.1	smik492-g12.1	sbayc630-g3.1	CAGL0H06875g	Scas645.14	Kpol1051p34	Kwal27.11124	KLLA0D15037g	SAKL0E11242g	DEHA2F19008g	orf19.4518	YALI0E00946g	SJAG03451	SPBC342.05
YGR178C	spar291-g5.1	smik492-g3.1	sbayc630-g39.1	CAGL0H07007g	Scas645.17	Kpol1051p4	Kwal27.11151	KLLA0D15125g	SAKL0E11286g	DEHA2F19030g	orf19.4523	YALI0E01870g	SJAG03465	SPBC354.02c
YGR179C	spar292-g3.1	smik498-g2.1	sbayc630-g4.1	CAGL0H07073g	Scas645.18	Kpol1052p10	Kwal27.11178	KLLA0D15158g	SAKL0E11374g	DEHA2F19492g	orf19.4528	YALI0E02068g	SJAG03495	SPBC354.14c
YGR186W	spar297-g2.1	smik498-g4.1	sbayc630-g43.1	CAGL0H07095g	Scas645.2	Kpol1052p17	Kwal27.11183	KLLA0D15224g	SAKL0E11506g	DEHA2F19668g	orf19.4542	YALI0E02134g	SJAG03499	SPBC36.08c
YGR196C	spar299-g3.1	smik498-g6.1	sbayc630-g46.1	CAGL0H07381g	Scas646.11	Kpol1052p28	Kwal27.11187	KLLA0D15290g	SAKL0E11616g	DEHA2F20174g	orf19.4557	YALI0E02288g	SJAG03503	SPBC36.09
YGR198W	spar299-g4.1	smik499-g2.1	sbayc630-g7.1	CAGL0H07447g	Scas646.13	Kpol1052p36	Kwal27.11261	KLLA0D15312g	SAKL0E11814g	DEHA2F20218g	orf19.4578	YALI0E02794g	SJAG03506	SPBC365.15
YGR202C	spar3-g1.1	smik506-g1.1	sbayc630-g8.1	CAGL0H07513g	Scas646.15	Kpol1052p39	Kwal27.11299	KLLA0D15455g	SAKL0E12056g	DEHA2F20328g	orf19.458	YALI0E02816g	SJAG03531	SPBC36B7.03
YGR206W	spar3-g3.1	smik508-g5.1	sbayc631-g11.1	CAGL0H07645g	Scas646.19	Kpol1052p40	Kwal27.11310	KLLA0D15719g	SAKL0E12342g	DEHA2F20372g	orf19.4585	YALI0E03014g	SJAG03535	SPBC36B7.04
YGR216C	spar30-g12.1	smik509-g10.1	sbayc631-g19.1	CAGL0H07667g	Scas646.20	Kpol1053p11	Kwal27.11335	KLLA0D15741g	SAKL0E12430g	DEHA2F20658g	orf19.4599	YALI0E03146g	SJAG03544	SPBC36B7.07
YGR227W	spar30-g20.1	smik509-g12.1	sbayc631-g2.1	CAGL0H07711g	Scas647.10	Kpol1053p18	Kwal27.11345	KLLA0D15763g	SAKL0E12518g	DEHA2F20790g	orf19.4603	YALI0E03190g	SJAG03552	SPBC3B9.03
YGR246C	spar30-g21.1	smik509-g6.1	sbayc631-g25.1	CAGL0H07733g	Scas647.12	Kpol1053p33	Kwal27.11401	KLLA0D15851g	SAKL0E12562g	DEHA2F20834g	orf19.4605	YALI0E03256g	SJAG03553	SPBC3B9.09
YGR252W	spar30-g25.1	smik510-g5.1	sbayc631-g28.1	CAGL0H07755g	Scas647.13	Kpol1053p40	Kwal27.11416	KLLA0D16368g	SAKL0E12650g	DEHA2F21010g	orf19.4606	YALI0E03278g	SJAG03556	SPBC3B9.10
YGR253C	spar30-g27.1	smik510-g7.1	sbayc631-g31.1	CAGL0H07777g	Scas647.15	Kpol1054p22	Kwal27.11422	KLLA0D16753g	SAKL0E12782g	DEHA2F21076g	orf19.4617	YALI0E03344g	SJAG03561	SPBC3B9.22c
YGR257C	spar30-g5.1	smik510-g9.1	sbayc631-g33.1	CAGL0H07799g	Scas647.16	Kpol1054p25	Kwal27.11443	KLLA0D16896g	SAKL0E12980g	DEHA2F21692g	orf19.4621	YALI0E03388g	SJAG03563	SPBC3D6.07
YGR261C	spar300-g14.1	smik514-g25.1	sbayc631-g38.1	CAGL0H07865g	Scas647.18	Kpol1054p40	Kwal27.11456	KLLA0D17028g	SAKL0E13068g	DEHA2F21736g	orf19.4625	YALI0E03520g	SJAG03594	SPBC3E7.10
YGR262C	spar300-g15.1	smik515-g2.1	sbayc632-g16.1	CAGL0H07953g	Scas647.2	Kpol1054p47	Kwal27.11500	KLLA0D17160g	SAKL0E13244g	DEHA2F21868g	orf19.4626	YALI0E03894g	SJAG03599	SPBC3F6.02c
YGR266W	spar300-g3.1	smik515-g6.1	sbayc632-g22.1	CAGL0H08041g	Scas647.3	Kpol1054p56	Kwal27.11509	KLLA0D17204g	SAKL0E13706g	DEHA2F21934g	orf19.4637	YALI0E04092g	SJAG03615	SPBC3F6.05
YGR267C	spar301-g20.1	smik516-g4.1	sbayc632-g37.1	CAGL0H08107g	Scas647.4	Kpol1054p57	Kwal27.11537	KLLA0D17226g	SAKL0E13728g	DEHA2F22682g	orf19.4645	YALI0E04642g	SJAG03616	SPBC3H7.09
YGR271W	spar301-g3.1	smik517-g9.1	sbayc632-g41.1	CAGL0H08217g	Scas647.6	Kpol1054p7	Kwal27.11554	KLLA0D17402g	SAKL0E13772g	DEHA2F22968g	orf19.4650	YALI0E05049g	SJAG03618	SPBC3H7.12
YGR274C	spar301-g40.1	smik521-g7.1	sbayc632-g5.1	CAGL0H08371g	Scas648.14	Kpol1055p13	Kwal27.11652	KLLA0D18073g	SAKL0E13860g	DEHA2F23122g	orf19.4657	YALI0E05071g	SJAG03636	SPBC4.02c
YGR275W	spar301-g6.1	smik524-g13.1	sbayc632-g9.1	CAGL0H08481g	Scas648.8	Kpol1055p16	Kwal27.11685	KLLA0D18139g	SAKL0E13926g	DEHA2F23144g	orf19.4675	YALI0E05137g	SJAG03651	SPBC4.04c
YGR276C	spar303-g1.1	smik524-g17.1	sbayc633-g13.1	CAGL0H08503g	Scas649.2	Kpol1055p32	Kwal27.11703	KLLA0D18282g	SAKL0E13970g	DEHA2F23166g	orf19.4676	YALI0E05291g	SJAG03664	SPBC4.07c
YGR277C	spar303-g4.1	smik524-g4.1	sbayc633-g14.1	CAGL0H08547g	Scas649.20	Kpol1055p35	Kwal27.11720	KLLA0D18370g	SAKL0E13992g	DEHA2F23386g	orf19.4677	YALI0E05863g	SJAG03665	SPBC409.04c
YGR278W	spar304-g7.1	smik527-g6.1	sbayc633-g19.1	CAGL0H08624g	Scas649.31	Kpol1055p55	Kwal27.11758	KLLA0D18392g	SAKL0E14102g	DEHA2F23408g	orf19.4706	YALI0E06017g	SJAG03672	SPBC409.05
YHL018W	spar305-g1.1	smik527-g7.1	sbayc633-g2.1	CAGL0H09042g	Scas649.32	Kpol1055p59	Kwal27.11763	KLLA0D18436g	SAKL0E14344g	DEHA2F23672g	orf19.4719	YALI0E06193g	SJAG03687	SPBC428.01c
YHL020C	spar305-g3.1	smik528-g1.1	sbayc633-g24.1	CAGL0H09438g	Scas650.11	Kpol1055p6	Kwal27.11767	KLLA0D18601g	SAKL0E14410g	DEHA2F23826g	orf19.4725	YALI0E06369g	SJAG03694	SPBC428.05c
YHL023C	spar306-g1.1	smik528-g2.1	sbayc633-g26.1	CAGL0H09548g	Scas650.18	Kpol1055p67	Kwal27.11827	KLLA0D18711g	SAKL0E14432g	DEHA2F24926g	orf19.4727	YALI0E06391g	SJAG03700	SPBC428.06c
YHL025W	spar306-g15.1	smik530-g11.1	sbayc634-g16.1	CAGL0H09746g	Scas650.21	Kpol1055p8	Kwal27.11829	KLLA0D18843g	SAKL0E14520g	DEHA2F25014g	orf19.4731	YALI0E06457g	SJAG03708	SPBC428.13c
YHL031C	spar306-g2.1	smik537-g2.1	sbayc634-g30.1	CAGL0H09922g	Scas650.27	Kpol1055p81	Kwal27.11830	KLLA0D18986g	SAKL0F00396g	DEHA2F25146g	orf19.479.2	YALI0E07073g	SJAG03710	SPBC4B4.04
YHL038C	spar306-g4.1	smik539-g1.1	sbayc634-g33.1	CAGL0H10230g	Scas650.28	Kpol1055p82	Kwal27.11845	KLLA0D19140g	SAKL0F00528g	DEHA2F25190g	orf19.4799	YALI0E07117g	SJAG03725	SPBC4B4.06
YHR012W	spar306-g5.1	smik541-g5.1	sbayc634-g34.1	CAGL0I00308g	Scas650.9	Kpol1055p86	Kwal27.11872	KLLA0D19162g	SAKL0F00594g	DEHA2F25278g	orf19.4801	YALI0E07986g	SJAG03753	SPBC4C3.04c
YHR014W	spar306-g7.1	smik542-g3.1	sbayc634-g5.1	CAGL0I00462g	Scas651.14	Kpol1055p89	Kwal27.11877	KLLA0D19360g	SAKL0F00616g	DEHA2F25322g	orf19.4812	YALI0E08030g	SJAG03758	SPBC4C3.10c
YHR024C	spar308-g10.1	smik542-g4.1	sbayc634-g7.1	CAGL0I00682g	Scas651.27	Kpol1055p9	Kwal27.11910	KLLA0D19723g	SAKL0F00880g	DEHA2F25520g	orf19.482	YALI0E08184g	SJAG03761	SPBC4F6.15c
YHR026W	spar309-g2.1	smik544-g3.1	sbayc635-g1.1	CAGL0I00704g	Scas651.29	Kpol1056p1	Kwal27.11919	KLLA0D19767g	SAKL0F00946g	DEHA2F25564g	orf19.4820	YALI0E08360g	SJAG03771	SPBC543.10
YHR034C	spar309-g3.1	smik544-g4.1	sbayc635-g14.1	CAGL0I00726g	Scas651.7	Kpol1056p25	Kwal27.11943	KLLA0D19811g	SAKL0F01078g	DEHA2F25586g	orf19.4825	YALI0E08844g	SJAG03774	SPBC56F2.11
YHR039C-A	spar309-g4.1	smik545-g4.1	sbayc635-g17.1	CAGL0I00858g	Scas651.8	Kpol1056p3	Kwal27.11990	KLLA0D19877g	SAKL0F01166g	DEHA2F25652g	orf19.4826	YALI0E08866g	SJAG03783	SPBC56F2.14
YHR041C	spar31-g15.1	smik547-g3.1	sbayc635-g28.1	CAGL0I01056g	Scas652.16	Kpol1056p31	Kwal27.11993	KLLA0E00847g	SAKL0F01210g	DEHA2F25762g	orf19.4827	YALI0E09276g	SJAG03793	SPBC577.06c
YHR045W	spar31-g16.1	smik551-g1.1	sbayc635-g29.1	CAGL0I01298g	Scas652.18	Kpol1056p34	Kwal27.12002	KLLA0E00913g	SAKL0F01408g	DEHA2F25850g	orf19.4839	YALI0E09911g	SJAG03805	SPBC646.04
YHR058C	spar31-g17.1	smik551-g13.1	sbayc635-g30.1	CAGL0I01364g	Scas652.2	Kpol1056p43	Kwal27.12008	KLLA0E00935g	SAKL0F01650g	DEHA2F25960g	orf19.4845	YALI0E10144g	SJAG03813	SPBC646.05c
YHR060W	spar31-g2.1	smik552-g11.1	sbayc635-g36.1	CAGL0I01474g	Scas652.7	Kpol1056p44	Kwal27.12027	KLLA0E00957g	SAKL0F01672g	DEHA2F26400g	orf19.4848	YALI0E10285g	SJAG03835	SPBC646.16
YHR067W	spar310-g12.1	smik552-g12.1	sbayc635-g38.1	CAGL0I01562g	Scas652.8	Kpol1057p14	Kwal27.12077	KLLA0E00979g	SAKL0F01892g	DEHA2F26444g	orf19.4849	YALI0E10549g	SJAG03839	SPBC660.10
YHR074W	spar310-g13.1	smik552-g24.1	sbayc635-g40.1	CAGL0I01892g	Scas652.9	Kpol1057p26	Kwal27.12079	KLLA0E01254g	SAKL0F02024g	DEHA2F26642g	orf19.485	YALI0E10681g	SJAG03842	SPBC660.13c
YHR079C	spar310-g14.1	smik552-g9.1	sbayc635-g43.1	CAGL0I01936g	Scas653.11	Kpol1057p9	Kwal27.12081	KLLA0E01342g	SAKL0F02530g	DEHA2G01210g	orf19.4851	YALI0E10857g	SJAG03843	SPBC685.04c
YHR083W	spar310-g7.1	smik553-g6.1	sbayc635-g51.1	CAGL0I02266g	Scas653.19	Kpol1058p30	Kwal27.12125	KLLA0E01364g	SAKL0F02596g	DEHA2G01232g	orf19.486	YALI0E11385g	SJAG03849	SPBC691.03c
YHR098C	spar310-g9.1	smik554-g2.1	sbayc635-g54.1	CAGL0I02288g	Scas653.20	Kpol1058p35	Kwal27.12190	KLLA0E01452g	SAKL0F02904g	DEHA2G01386g	orf19.4862	YALI0E11913g	SJAG03864	SPBC691.04
YHR111W	spar311-g2.1	smik554-g5.1	sbayc636-g16.1	CAGL0I02332g	Scas653.21	Kpol1058p36	Kwal27.12208	KLLA0E01474g	SAKL0F03608g	DEHA2G01650g	orf19.4875	YALI0E12089g	SJAG03873	SPBC6B1.10
YHR114W	spar314-g6.1	smik558-g4.1	sbayc636-g2.1	CAGL0I02442g	Scas653.29	Kpol1058p37	Kwal27.12211	KLLA0E01496g	SAKL0F03630g	DEHA2G02508g	orf19.4879.2	YALI0E12441g	SJAG03883	SPBC725.04
YHR121W	spar315-g33.1	smik559-g4.1	sbayc636-g24.1	CAGL0I02464g	Scas653.31	Kpol1058p38	Kwal27.12223	KLLA0E01606g	SAKL0F03652g	DEHA2G02552g	orf19.4904	YALI0E13079g	SJAG03901	SPBC725.14
YHR132C	spar315-g7.1	smik559-g5.1	sbayc636-g28.1	CAGL0I02772g	Scas653.34	Kpol1058p40	Kwal27.12242	KLLA0E01650g	SAKL0F03850g	DEHA2G02816g	orf19.4909	YALI0E13101g	SJAG03930	SPBC725.17c
YHR151C	spar315-g8.1	smik561-g7.1	sbayc636-g3.1	CAGL0I02860g	Scas653.35	Kpol1058p50	Kwal27.12255	KLLA0E01826g	SAKL0F03916g	DEHA2G03080g	orf19.4928	YALI0E13145g	SJAG03932	SPBC776.03
YHR164C	spar315-g9.1	smik566-g1.1	sbayc636-g36.1	CAGL0I02948g	Scas653.4	Kpol1058p51	Kwal27.12267	KLLA0E01848g	SAKL0F03982g	DEHA2G03190g	orf19.4930	YALI0E13233g	SJAG03936	SPBC776.09
YHR165C	spar317-g12.1	smik569-g1.1	sbayc636-g39.1	CAGL0I03080g	Scas653.8	Kpol1058p57	Kwal27.12278	KLLA0E01958g	SAKL0F04180g	DEHA2G03234g	orf19.4954	YALI0E13420g	SJAG03943	SPBC776.10c
YHR166C	spar317-g14.1	smik57-g3.1	sbayc636-g40.1	CAGL0I03168g	Scas654.12	Kpol1059p13	Kwal27.12344	KLLA0E02442g	SAKL0F04224g	DEHA2G03344g	orf19.4965	YALI0E13530g	SJAG03944	SPBC800.03
YHR175W	spar317-g15.1	smik571-g5.1	sbayc636-g6.1	CAGL0I03256g	Scas654.16	Kpol1059p15	Kwal27.12483	KLLA0E02530g	SAKL0F04664g	DEHA2G03652g	orf19.4966	YALI0E13662g	SJAG03948	SPBC83.14c
YHR181W	spar317-g17.1	smik573-g1.1	sbayc637-g10.1	CAGL0I03476g	Scas654.18	Kpol1059p16	Kwal27.12498	KLLA0E02640g	SAKL0F04730g	DEHA2G03674g	orf19.4988	YALI0E13684g	SJAG03950	SPBC839.03c
YHR182W	spar319-g23.1	smik575-g1.1	sbayc637-g22.1	CAGL0I03498g	Scas654.27	Kpol1059p21	Kwal27.12521	KLLA0E02706g	SAKL0F04884g	DEHA2G03806g	orf19.499	YALI0E14080g	SJAG03952	SPBC839.10
YHR186C	spar319-g24.1	smik576-g4.1	sbayc638-g1.1	CAGL0I03520g	Scas654.29	Kpol1059p29	Kwal27.12524	KLLA0E03256g	SAKL0F04994g	DEHA2G04048g	orf19.50	YALI0E14443g	SJAG03954	SPBC887.06c
YHR188C	spar319-g29.1	smik577-g10.1	sbayc638-g12.1	CAGL0I03542g	Scas655.11	Kpol1059p30	Kwal27.12528	KLLA0E03267g	SAKL0F05104g	DEHA2G04136g	orf19.5004	YALI0E14575g	SJAG03993	SPBC887.12
YHR191C	spar319-g35.1	smik577-g9.1	sbayc638-g16.1	CAGL0I03586g	Scas655.20	Kpol1059p34	Kwal27.12559	KLLA0E03421g	SAKL0F05126g	DEHA2G04356g	orf19.5014	YALI0E14619g	SJAG03998	SPBC887.13c
YHR192W	spar32-g24.1	smik58-g1.1	sbayc638-g26.1	CAGL0I03718g	Scas655.5	Kpol1060p1	Kwal27.12574	KLLA0E03443g	SAKL0F05346g	DEHA2G04576g	orf19.5016	YALI0E14751g	SJAG04005	SPBC8D2.14c
YHR200W	spar32-g26.1	smik581-g5.1	sbayc638-g30.1	CAGL0I03828g	Scas655.8	Kpol1060p14	Kwal27.12583	KLLA0E03707g	SAKL0F05566g	DEHA2G05214g	orf19.5021	YALI0E14927g	SJAG04017	SPBC902.02c
YHR201C	spar320-g11.1	smik581-g7.1	sbayc638-g31.1	CAGL0I03850g	Scas656.11	Kpol1060p18	Kwal27.12586	KLLA0E03817g	SAKL0F05720g	DEHA2G05258g	orf19.5035	YALI0E15037g	SJAG04018	SPBC902.03
YHR207C	spar320-g14.1	smik582-g1.1	sbayc638-g35.1	CAGL0I04224g	Scas656.15	Kpol1060p22	Kwal27.12590	KLLA0E04323g	SAKL0F05918g	DEHA2G05280g	orf19.5046	YALI0E15081g	SJAG04019	SPBC947.02
YIL004C	spar320-g22.1	smik582-g2.1	sbayc638-g40.1	CAGL0I04422g	Scas656.17	Kpol1060p31	Kwal27.12596	KLLA0E04477g	SAKL0F06248g	DEHA2G05566g	orf19.5056	YALI0E15180g	SJAG04023	SPBC947.11c
YIL009C-A	spar321-g22.1	smik586-g1.1	sbayc639-g15.1	CAGL0I04466g	Scas656.4	Kpol1060p33	Kwal27.12607	KLLA0E04653g	SAKL0F06402g	DEHA2G05786g	orf19.5059	YALI0E15224g	SJAG04024	SPBC947.13
YIL022W	spar321-g25.1	smik591-g2.1	sbayc639-g16.1	CAGL0I04576g	Scas656.5	Kpol1060p34	Kwal27.12630	KLLA0E04697g	SAKL0F06468g	DEHA2G05874g	orf19.5073	YALI0E15334g	SJAG04028	SPBC9B6.08
YIL023C	spar322-g7.1	smik591-g8.1	sbayc639-g17.1	CAGL0I04642g	Scas657.1	Kpol1060p36	Kwal27.12673	KLLA0E04829g	SAKL0F06490g	DEHA2G06006g	orf19.5074	YALI0E15576g	SJAG04044	SPBC9B6.10
YIL027C	spar323-g2.1	smik592-g2.1	sbayc639-g22.1	CAGL0I04884g	Scas657.5	Kpol1060p46	Kwal27.12674	KLLA0E05049g	SAKL0F06534g	DEHA2G06974g	orf19.5087	YALI0E15598g	SJAG04047	SPBP16F5.02
YIL039W	spar323-g3.1	smik594-g2.1	sbayc639-g25.1	CAGL0I04906g	Scas657.6	Kpol1060p51	Kwal27.12708	KLLA0E05137g	SAKL0F06556g	DEHA2G07106g	orf19.5090	YALI0E15620g	SJAG04070	SPBP16F5.07
YIL040W	spar323-g7.1	smik595-g4.1	sbayc639-g29.1	CAGL0I04950g	Scas658.11	Kpol1060p6	Kwal27.12727	KLLA0E05269g	SAKL0F06908g	DEHA2G07810g	orf19.51	YALI0E15730g	SJAG04074	SPBP22H7.07
YIL046W	spar324-g13.1	smik596-g1.1	sbayc639-g43.1	CAGL0I04972g	Scas658.17	Kpol1061p11	Kwal27.12734	KLLA0E05291g	SAKL0F06996g	DEHA2G07920g	orf19.5104	YALI0E16192g	SJAG04076	SPBP23A10.02
YIL048W	spar324-g14.1	smik607-g4.1	sbayc639-g6.1	CAGL0I05104g	Scas658.2	Kpol1061p21	Kwal27.12776	KLLA0E05456g	SAKL0F07040g	DEHA2G07986g	orf19.5136	YALI0E16346g	SJAG04083	SPBP23A10.03c
YIL049W	spar324-g15.1	smik607-g5.1	sbayc641-g14.1	CAGL0I05302g	Scas658.3	Kpol1061p38	Kwal27.9688	KLLA0E05566g	SAKL0F07084g	DEHA2G08316g	orf19.5143	YALI0E16643g	SJAG04087	SPBP23A10.04
YIL063C	spar324-g18.1	smik61-g2.1	sbayc641-g16.1	CAGL0I05324g	Scas658.7	Kpol1061p40	Kwal27.9693	KLLA0E05588g	SAKL0F07106g	DEHA2G08360g	orf19.5147	YALI0E16797g	SJAG04088	SPBP23A10.06
YIL067C	spar324-g8.1	smik610-g10.1	sbayc641-g17.1	CAGL0I05434g	Scas659.17	Kpol1061p49	Kwal27.9710	KLLA0E05676g	SAKL0F07260g	DEHA2G08668g	orf19.5162	YALI0E16929g	SJAG04090	SPBP4H10.21c
YIL068C	spar329-g5.1	smik610-g12.1	sbayc641-g23.1	CAGL0I05544g	Scas659.4	Kpol1062p18	Kwal27.9720	KLLA0E05698g	SAKL0F07326g	DEHA2G08844g	orf19.5163	YALI0E17017g	SJAG04099	SPBP8B7.10c
YIL073C	spar329-g7.1	smik610-g13.1	sbayc641-g29.1	CAGL0I05566g	Scas659.5	Kpol1062p2	Kwal27.9736	KLLA0E05764g	SAKL0F07502g	DEHA2G09020g	orf19.5165	YALI0E17391g	SJAG04107	SPBP8B7.29
YIL075C	spar33-g4.1	smik610-g17.1	sbayc641-g35.1	CAGL0I05742g	Scas659.7	Kpol1062p22	Kwal27.9763	KLLA0E06215g	SAKL0F07722g	DEHA2G09152g	orf19.5171	YALI0E17809g	SJAG04111	SPBPJ4664.04
YIL076W	spar33-g6.1	smik610-g27.1	sbayc642-g14.1	CAGL0I05918g	Scas660.10	Kpol1062p26	Kwal27.9773	KLLA0E06303g	SAKL0F07766g	DEHA2G09504g	orf19.5174	YALI0E18029g	SJAG04116	SPCC1020.02
YIL106W	spar332-g11.1	smik610-g35.1	sbayc642-g19.1	CAGL0I06116g	Scas660.14	Kpol1062p3	Kwal27.9780	KLLA0E06556g	SAKL0F08206g	DEHA2G09526g	orf19.5178	YALI0E18051g	SJAG04125	SPCC10H11.01
YIL112W	spar332-g14.1	smik610-g36.1	sbayc642-g21.1	CAGL0I06160g	Scas660.15	Kpol1062p30	Kwal27.9843	KLLA0E06666g	SAKL0F08250g	DEHA2G09680g	orf19.5184	YALI0E18260g	SJAG04131	SPCC1183.01
YIL134W	spar332-g4.1	smik610-g4.1	sbayc642-g28.1	CAGL0I06314g	Scas660.17	Kpol1062p32	Kwal27.9848	KLLA0E07073g	SAKL0F08514g	DEHA2G10010g	orf19.5196	YALI0E18326g	SJAG04144	SPCC1183.06
YIL137C	spar332-g8.1	smik610-g7.1	sbayc642-g29.1	CAGL0I06446g	Scas660.19	Kpol1062p33	Kwal27.9863	KLLA0E07095g	SAKL0F08844g	DEHA2G10142g	orf19.5200	YALI0E18480g	SJAG04148	SPCC11E10.03
YIL143C	spar333-g1.1	smik612-g7.1	sbayc642-g41.1	CAGL0I06512g	Scas660.24	Kpol1062p38	Kwal27.9867	KLLA0E07117g	SAKL0F08888g	DEHA2G10714g	orf19.5209	YALI0E19228g	SJAG04150	SPCC11E10.05c
YIL144W	spar333-g22.1	smik612-g8.1	sbayc642-g42.1	CAGL0I06600g	Scas660.27	Kpol1062p42	Kwal27.9884	KLLA0E07139g	SAKL0F08932g	DEHA2G10824g	orf19.5212	YALI0E19382g	SJAG04153	SPCC11E10.07c
YIR008C	spar333-g26.1	smik616-g1.1	sbayc642-g48.1	CAGL0I06666g	Scas660.31	Kpol1062p46	Kwal27.9885	KLLA0E07161g	SAKL0F09020g	DEHA2G10912g	orf19.5227	YALI0E19723g	SJAG04159	SPCC1235.10c
YIR009W	spar333-g27.1	smik616-g10.1	sbayc642-g5.1	CAGL0I06710g	Scas660.37	Kpol1062p48	Kwal27.9907	KLLA0E07326g	SAKL0F09042g	DEHA2G11088g	orf19.5260	YALI0E19987g	SJAG04162	SPCC1235.11
YIR010W	spar334-g3.1	smik616-g16.1	sbayc643-g14.1	CAGL0I06853g	Scas660.7	Kpol1062p56	Kwal27.9912	KLLA0E07436g	SAKL0F09328g	DEHA2G12056g	orf19.5276	YALI0E20361g	SJAG04183	SPCC1259.13
YIR011C	spar335-g11.1	smik616-g2.1	sbayc643-g20.1	CAGL0I07095g	Scas660.9	Kpol1063p2	Kwal27.9920	KLLA0E07612g	SAKL0F09416g	DEHA2G12342g	orf19.5281	YALI0E21329g	SJAG04189	SPCC1259.15c
YIR022W	spar335-g12.1	smik616-g23.1	sbayc643-g23.1	CAGL0I07205g	Scas661.23	Kpol1063p6	Kwal27.9945	KLLA0E07634g	SAKL0F09438g	DEHA2G12694g	orf19.5294	YALI0E21395g	SJAG04190	SPCC126.05c
YIR025W	spar335-g18.1	smik616-g24.1	sbayc643-g29.1	CAGL0I07425g	Scas661.4	Kpol1063p9	Kwal27.9999	KLLA0E07876g	SAKL0F09482g	DEHA2G12804g	orf19.5296	YALI0E21417g	SJAG04196	SPCC126.07c
YJL001W	spar335-g2.1	smik618-g1.1	sbayc643-g3.1	CAGL0I07469g	Scas662.17	Kpol1064p1	Kwal33.13005	KLLA0E07898g	SAKL0F10054g	DEHA2G12892g	orf19.5297	YALI0E21648g	SJAG04203	SPCC126.15c
YJL004C	spar337-g23.1	smik62-g1.1	sbayc643-g34.1	CAGL0I07557g	Scas662.19	Kpol1064p12	Kwal33.13016	KLLA0E07986g	SAKL0F10384g	DEHA2G12914g	orf19.5300	YALI0E21670g	SJAG04208	SPCC1281.05
YJL019W	spar337-g24.1	smik620-g19.1	sbayc643-g38.1	CAGL0I07733g	Scas662.8	Kpol1064p19	Kwal33.13074	KLLA0E08008g	SAKL0F10472g	DEHA2G13024g	orf19.5320	YALI0E21692g	SJAG04216	SPCC132.01c
YJL024C	spar337-g4.1	smik620-g20.1	sbayc644-g10.1	CAGL0I08063g	Scas663.21	Kpol1064p20	Kwal33.13124	KLLA0E08030g	SAKL0F10648g	DEHA2G13310g	orf19.5321	YALI0E21824g	SJAG04229	SPCC1322.06
YJL030W	spar337-g9.1	smik620-g25.1	sbayc644-g12.1	CAGL0I08107g	Scas663.22	Kpol1064p22	Kwal33.13125	KLLA0E08173g	SAKL0F10846g	DEHA2G13354g	orf19.5322	YALI0E21868g	SJAG04232	SPCC1322.09
YJL037W	spar34-g1.1	smik620-g6.1	sbayc644-g21.1	CAGL0I08195g	Scas663.23	Kpol1064p25	Kwal33.13129	KLLA0E08349g	SAKL0F11088g	DEHA2G13420g	orf19.5350	YALI0E22484g	SJAG04235	SPCC1393.11
YJL038C	spar34-g21.1	smik622-g2.1	sbayc644-g22.1	CAGL0I08217g	Scas663.24	Kpol1064p27	Kwal33.13134	KLLA0E08437g	SAKL0F11110g	DEHA2G13640g	orf19.5358	YALI0E22902g	SJAG04259	SPCC1442.06
YJL043W	spar34-g5.1	smik635-g1.1	sbayc644-g29.1	CAGL0I08239g	Scas663.3	Kpol1064p28	Kwal33.13172	KLLA0E08459g	SAKL0F11132g	DEHA2G13772g	orf19.5363	YALI0E23265g	SJAG04281	SPCC1442.17c
YJL046W	spar34-g8.1	smik635-g4.1	sbayc644-g3.1	CAGL0I08261g	Scas663.6	Kpol1064p37	Kwal33.13259	KLLA0E08701g	SAKL0F11154g	DEHA2G14036g	orf19.5369	YALI0E23408g	SJAG04285	SPCC1450.05c
YJL049W	spar341-g12.1	smik635-g5.1	sbayc644-g4.1	CAGL0I08283g	Scas664.18	Kpol1064p51	Kwal33.13293	KLLA0E08855g	SAKL0F11308g	DEHA2G14080g	orf19.5377	YALI0E23716g	SJAG04288	SPCC1494.02c
YJL051W	spar341-g8.1	smik636-g4.1	sbayc644-g6.1	CAGL0I08415g	Scas664.19	Kpol1064p52	Kwal33.13360	KLLA0E08943g	SAKL0F11418g	DEHA2G14168g	orf19.5378	YALI0E24057g	SJAG04290	SPCC1494.04c
YJL054W	spar342-g3.1	smik639-g24.1	sbayc644-g8.1	CAGL0I08503g	Scas664.2	Kpol1064p55	Kwal33.13367	KLLA0E08965g	SAKL0F11440g	DEHA2G14454g	orf19.538	YALI0E24145g	SJAG04306	SPCC14G10.03c
YJL062W	spar343-g10.1	smik639-g28.1	sbayc645-g15.1	CAGL0I08569g	Scas664.21	Kpol1064p6	Kwal33.13389	KLLA0E09009g	SAKL0F11528g	DEHA2G15752g	orf19.5388	YALI0E24299g	SJAG04316	SPCC162.12
YJL071W	spar343-g11.1	smik639-g6.1	sbayc645-g16.1	CAGL0I08811g	Scas664.22	Kpol1064p61	Kwal33.13413	KLLA0E09504g	SAKL0F11748g	DEHA2G15840g	orf19.5397	YALI0E24431g	SJAG04325	SPCC1620.07c
YJL072C	spar343-g14.1	smik641-g4.1	sbayc645-g18.1	CAGL0I08833g	Scas664.23	Kpol1064p7	Kwal33.13428	KLLA0E09724g	SAKL0F12056g	DEHA2G15862g	orf19.5410	YALI0E24519g	SJAG04335	SPCC1620.10
YJL078C	spar343-g23.1	smik645-g2.1	sbayc645-g24.1	CAGL0I08855g	Scas665.1	Kpol1064p8	Kwal33.13436	KLLA0E09768g	SAKL0F12122g	DEHA2G16060g	orf19.5413	YALI0E24563g	SJAG04338	SPCC1672.12c
YJL085W	spar343-g25.1	smik645-g5.1	sbayc645-g25.1	CAGL0I09218g	Scas665.16	Kpol1065p11	Kwal33.13455	KLLA0E10076g	SAKL0F12144g	DEHA2G16522g	orf19.5418	YALI0E24893g	SJAG04357	SPCC1682.05c
YJL090C	spar343-g3.1	smik646-g1.1	sbayc645-g27.1	CAGL0I09306g	Scas665.16d	Kpol1065p12	Kwal33.13476	KLLA0E10098g	SAKL0F12210g	DEHA2G16588g	orf19.5419	YALI0E24959g	SJAG04363	SPCC1682.10
YJL095W	spar343-g35.1	smik646-g3.1	sbayc645-g29.1	CAGL0I09460g	Scas665.19	Kpol1065p18	Kwal33.13479	KLLA0E10186g	SAKL0F12254g	DEHA2G16676g	orf19.5428	YALI0E25135g	SJAG04367	SPCC16A11.04
YJL101C	spar343-g53.1	smik648-g1.1	sbayc645-g3.1	CAGL0I09504g	Scas665.2	Kpol1065p24	Kwal33.13495	KLLA0E10439g	SAKL0F12650g	DEHA2G16698g	orf19.5432	YALI0E25740g	SJAG04368	SPCC16A11.06c
YJL104W	spar343-g55.1	smik648-g16.1	sbayc645-g35.1	CAGL0I09570g	Scas665.29	Kpol1065p25	Kwal33.13499	KLLA0E10659g	SAKL0F12760g	DEHA2G16720g	orf19.5433	YALI0E26323g	SJAG04372	SPCC16A11.09c
YJL117W	spar343-g6.1	smik648-g17.1	sbayc645-g47.1	CAGL0I09614g	Scas666.21	Kpol1065p30	Kwal33.13510	KLLA0E10681g	SAKL0F12782g	DEHA2G16918g	orf19.544.1	YALI0E26367g	SJAG04378	SPCC16A11.11
YJL123C	spar343-g67.1	smik648-g7.1	sbayc645-g50.1	CAGL0I09658g	Scas666.26	Kpol1066p11	Kwal33.13515	KLLA0E10813g	SAKL0F12914g	DEHA2G17138g	orf19.5440	YALI0E26433g	SJAG04381	SPCC16A11.13
YJL127C	spar343-g7.1	smik648-g8.1	sbayc645-g53.1	CAGL0I09680g	Scas666.28	Kpol1066p13	Kwal33.13522	KLLA0E11011g	SAKL0F13178g	DEHA2G17534g	orf19.5457	YALI0E26807g	SJAG04427	SPCC16C4.01
YJL128C	spar343-g74.1	smik650-g12.1	sbayc645-g54.1	CAGL0I09856g	Scas666.30	Kpol1066p14	Kwal33.13526	KLLA0E11143g	SAKL0F13244g	DEHA2G17644g	orf19.5459	YALI0E26983g	SJAG04429	SPCC16C4.11
YJL140W	spar343-g75.1	smik650-g13.1	sbayc645-g7.1	CAGL0I09988g	Scas666.35	Kpol1066p15	Kwal33.13550	KLLA0E11187g	SAKL0F13332g	DEHA2G17996g	orf19.547	YALI0E27005g	SJAG04434	SPCC16C4.14c
YJL143W	spar343-g79.1	smik650-g14.1	sbayc645-g8.1	CAGL0I10318g	Scas667.11	Kpol1066p24	Kwal33.13569	KLLA0E11297g	SAKL0F13398g	DEHA2G18062g	orf19.5480	YALI0E27027g	SJAG04435	SPCC16C4.15
YJL147C	spar344-g14.1	smik650-g22.1	sbayc646-g19.1	CAGL0I10406g	Scas667.12	Kpol1066p25	Kwal33.13587	KLLA0E11319g	SAKL0F13508g	DEHA2G18216g	orf19.5484	YALI0E27368g	SJAG04452	SPCC1739.02c
YJL149W	spar344-g2.1	smik650-g3.1	sbayc646-g23.1	CAGL0I10428g	Scas667.19	Kpol1066p3	Kwal33.13673	KLLA0E11363g	SAKL0F13750g	DEHA2G18282g	orf19.5506	YALI0E27698g	SJAG04467	SPCC1753.03c
YJL156C	spar344-g22.1	smik650-g7.1	sbayc646-g3.1	CAGL0I10725g	Scas667.20	Kpol1066p36	Kwal33.13709	KLLA0E11385g	SAKL0F13904g	DEHA2G18414g	orf19.5516	YALI0E27742g	SJAG04474	SPCC18.03
YJL176C	spar344-g24.1	smik650-g9.1	sbayc646-g34.1	CAGL0I10813g	Scas667.21	Kpol1066p37	Kwal33.13730	KLLA0E11407g	SAKL0F14014g	DEHA2G18436g	orf19.5528	YALI0E27764g	SJAG04475	SPCC18.07
YJL178C	spar344-g25.1	smik651-g11.1	sbayc646-g36.1	CAGL0I10835g	Scas667.23	Kpol1066p40	Kwal33.13731	KLLA0E11550g	SAKL0F14872g	DEHA2G18502g	orf19.5531	YALI0E28371g	SJAG04476	SPCC18.14c
YJL192C	spar344-g35.1	smik651-g12.1	sbayc648-g17.1	CAGL0I10901g	Scas667.26	Kpol1066p41	Kwal33.13756	KLLA0E11979g	SAKL0F14982g	DEHA2G18524g	orf19.5553	YALI0E28556g	SJAG04477	SPCC1827.02c
YJL203W	spar344-g7.1	smik651-g3.1	sbayc648-g19.1	CAGL0I10967g	Scas667.5	Kpol1066p43	Kwal33.13786	KLLA0E12045g	SAKL0F15004g	DEHA2G18612g	orf19.5561	YALI0E28600g	SJAG04493	SPCC1840.05c
YJL204C	spar344-g8.1	smik66-g1.1	sbayc648-g37.1	CAGL0I10989g	Scas667.8	Kpol1066p49	Kwal33.13792	KLLA0E12199g	SAKL0F15092g	DEHA2G18986g	orf19.558	YALI0E28897g	SJAG04497	SPCC188.11
YJL209W	spar345-g6.1	smik662-g17.1	sbayc648-g47.1	CAGL0J00627g	Scas668.12	Kpol1066p5	Kwal33.13830	KLLA0E12221g	SAKL0F15114g	DEHA2G19844g	orf19.56	YALI0E28941g	SJAG04509	SPCC18B5.04
YJR004C	spar345-g9.1	smik662-g18.1	sbayc650-g11.1	CAGL0J00671g	Scas668.15	Kpol1066p7	Kwal33.13934	KLLA0E12265g	SAKL0F15224g	DEHA2G19888g	orf19.5646	YALI0E29051g	SJAG04513	SPCC1919.05
YJR005W	spar348-g17.1	smik662-g2.1	sbayc650-g14.1	CAGL0J01089g	Scas668.19	Kpol1066p9	Kwal33.13952	KLLA0E12331g	SAKL0F15246g	DEHA2G19998g	orf19.5650	YALI0E29337g	SJAG04514	SPCC1919.08c
YJR006W	spar348-g2.1	smik662-g6.1	sbayc650-g24.1	CAGL0J01243g	Scas668.21	Kpol1067p11	Kwal33.13980	KLLA0E12749g	SAKL0F15268g	DEHA2G20152g	orf19.5654	YALI0E29359g	SJAG04517	SPCC1919.14c
YJR010C-A	spar348-g3.1	smik662-g8.1	sbayc650-g31.1	CAGL0J01309g	Scas668.26	Kpol1067p15	Kwal33.13991	KLLA0E13211g	SAKL0F15290g	DEHA2G20196g	orf19.5661	YALI0E29403g	SJAG04518	SPCC24B10.05
YJR011C	spar348-g7.1	smik662-g9.1	sbayc650-g33.1	CAGL0J02090g	Scas668.29	Kpol1067p28	Kwal33.14015	KLLA0E13277g	SAKL0F15312g	DEHA2G20218g	orf19.5665	YALI0E29447g	SJAG04529	SPCC24B10.08c
YJR013W	spar349-g6.1	smik663-g1.1	sbayc650-g37.1	CAGL0J02156g	Scas668.31	Kpol1067p29	Kwal33.14017	KLLA0E13299g	SAKL0F15488g	DEHA2G20306g	orf19.5666	YALI0E29601g	SJAG04531	SPCC24B10.10c
YJR017C	spar349-g7.1	smik663-g19.1	sbayc650-g40.1	CAGL0J02244g	Scas668.31d	Kpol1067p4	Kwal33.14089	KLLA0E13365g	SAKL0F15598g	DEHA2G20460g	orf19.567	YALI0E29733g	SJAG04541	SPCC24B10.12
YJR022W	spar350-g1.1	smik663-g20.1	sbayc650-g41.1	CAGL0J02442g	Scas668.4	Kpol1067p7	Kwal33.14118	KLLA0E13387g	SAKL0F15664g	DEHA2G20702g	orf19.5684	YALI0E29953g	SJAG04548	SPCC24B10.13
YJR035W	spar350-g11.1	smik663-g32.1	sbayc651-g15.1	CAGL0J02618g	Scas669.11	Kpol1067p8	Kwal33.14128	KLLA0E13431g	SAKL0F15950g	DEHA2G20790g	orf19.5701	YALI0E30393g	SJAG04559	SPCC24B10.17
YJR050W	spar350-g18.1	smik663-g33.1	sbayc651-g17.1	CAGL0J02662g	Scas669.12	Kpol1067p9	Kwal33.14194	KLLA0E13805g	SAKL0F16060g	DEHA2G21120g	orf19.5710	YALI0E30481g	SJAG04565	SPCC285.08
YJR057W	spar350-g21.1	smik663-g5.1	sbayc651-g4.1	CAGL0J03102g	Scas669.13	Kpol1068p10	Kwal33.14248	KLLA0E14080g	SAKL0F16214g	DEHA2G21208g	orf19.5755	YALI0E30635g	SJAG04569	SPCC285.14
YJR058C	spar350-g24.1	smik666-g10.1	sbayc651-g40.1	CAGL0J03124g	Scas669.16	Kpol1068p11	Kwal33.14284	KLLA0E14190g	SAKL0F16236g	DEHA2G21428g	orf19.5765	YALI0E31273g	SJAG04582	SPCC297.06c
YJR060W	spar350-g25.1	smik666-g21.1	sbayc651-g44.1	CAGL0J03278g	Scas669.20	Kpol1068p2	Kwal33.14330	KLLA0E14344g	SAKL0G00396g	DEHA2G22352g	orf19.5772	YALI0E31361g	SJAG04609	SPCC330.08
YJR062C	spar350-g34.1	smik667-g2.1	sbayc651-g5.1	CAGL0J03366g	Scas669.21	Kpol1068p3	Kwal33.14355	KLLA0E14366g	SAKL0G00440g	DEHA2G23298g	orf19.579	YALI0E31405g	SJAG04622	SPCC330.10
YJR082C	spar350-g6.1	smik67-g1.1	sbayc652-g30.1	CAGL0J04180g	Scas669.22	Kpol1068p4	Kwal33.14357	KLLA0E14762g	SAKL0G00506g	DEHA2G23474g	orf19.5793	YALI0E31471g	SJAG04628	SPCC338.13
YJR084W	spar350-g7.1	smik673-g1.1	sbayc652-g31.1	CAGL0J04378g	Scas669.4	Kpol1068p9	Kwal33.14371	KLLA0E14784g	SAKL0G00528g	DEHA2G23562g	orf19.580	YALI0E31515g	SJAG04629	SPCC364.05
YJR086W	spar350-g8.1	smik675-g1.1	sbayc652-g4.1	CAGL0J04444g	Scas670.11	Kpol1069p6	Kwal33.14400	KLLA0E14828g	SAKL0G00616g	DEHA2G23738g	orf19.5808	YALI0E31713g	SJAG04640	SPCC4B3.04c
YJR088C	spar350-g9.1	smik676-g2.1	sbayc652-g42.1	CAGL0J04466g	Scas670.22	Kpol1070p16	Kwal33.14432	KLLA0E14850g	SAKL0G00836g	DEHA2G23848g	orf19.581	YALI0E32131g	SJAG04648	SPCC4B3.09c
YJR090C	spar351-g14.1	smik678-g3.1	sbayc652-g43.1	CAGL0J04840g	Scas670.24	Kpol1070p34	Kwal33.14457	KLLA0E14894g	SAKL0G01012g	DEHA2G24156g	orf19.5812	YALI0E32241g	SJAG04654	SPCC4G3.04c
YJR098C	spar351-g16.1	smik679-g1.1	sbayc652-g47.1	CAGL0J04950g	Scas670.25	Kpol1070p37	Kwal33.14459	KLLA0E14938g	SAKL0G01650g	DEHA2G24442g	orf19.5817	YALI0E32373g	SJAG04657	SPCC548.04
YJR102C	spar351-g18.1	smik688-g2.1	sbayc652-g56.1	CAGL0J05016g	Scas670.27	Kpol1071p14	Kwal33.14481	KLLA0E15180g	SAKL0G01826g	DEHA2G24552g	orf19.5825	YALI0E32439g	SJAG04694	SPCC550.01c
YJR117W	spar351-g23.1	smik688-g3.1	sbayc652-g9.1	CAGL0J05038g	Scas670.29	Kpol1071p4	Kwal33.14536	KLLA0E15334g	SAKL0G02046g	DEHA2G24684g	orf19.5825.1	YALI0E32505g	SJAG04696	SPCC550.02c
YJR118C	spar351-g28.1	smik688-g4.1	sbayc653-g18.1	CAGL0J05060g	Scas670.31	Kpol1071p7	Kwal33.14554	KLLA0E15466g	SAKL0G02134g	Dummy	orf19.5827	YALI0E32527g	SJAG04698	SPCC550.04c
YJR131W	spar351-g8.1	smik690-g7.1	sbayc653-g26.1	CAGL0J05236g	Scas670.32	Kpol1071p8	Kwal33.14580	KLLA0E15884g	SAKL0G02376g	DEHA2A01034g	orf19.5830	YALI0E32681g	SJAG04701	SPCC550.12
YJR134C	spar354-g13.1	smik693-g5.1	sbayc653-g30.1	CAGL0J05368g	Scas670.5	Kpol1072p13	Kwal33.14659	KLLA0E15950g	SAKL0G02398g	DEHA2A01276g	orf19.5846	YALI0E32791g	SJAG04739	SPCC553.02
YJR135C	spar354-g17.1	smik693-g7.1	sbayc653-g31.1	CAGL0J05566g	Scas670.6	Kpol1072p18	Kwal33.14713	KLLA0E15994g	SAKL0G02508g	DEHA2A01606g	orf19.5849	YALI0E32813g	SJAG04753	SPCC553.06
YJR135W-A	spar354-g3.1	smik694-g3.1	sbayc653-g41.1	CAGL0J05610g	Scas670.8	Kpol1072p19	Kwal33.14727	KLLA0E16082g	SAKL0G02552g	DEHA2A02574g	orf19.5865	YALI0E33033g	SJAG04783	SPCC576.08c
YJR136C	spar354-g4.1	smik696-g5.1	sbayc653-g48.1	CAGL0J05654g	Scas671.10	Kpol1072p26	Kwal33.14762	KLLA0E16148g	SAKL0G02662g	DEHA2A02904g	orf19.5871	YALI0E33099g	SJAG04818	SPCC576.09
YJR138W	spar354-g7.1	smik697-g10.1	sbayc653-g52.1	CAGL0J05742g	Scas671.24	Kpol1072p30	Kwal33.14776	KLLA0E16379g	SAKL0G02860g	DEHA2A03234g	orf19.5894	YALI0E33253g	SJAG04820	SPCC576.13
YJR139C	spar354-g8.1	smik697-g13.1	sbayc653-g53.1	CAGL0J05962g	Scas671.33	Kpol1072p57	Kwal33.14822	KLLA0E16511g	SAKL0G02904g	DEHA2A03322g	orf19.5903	YALI0E33275g	SJAG04821	SPCC594.05c
YJR140C	spar355-g1.1	smik697-g16.1	sbayc653-g9.1	CAGL0J06072g	Scas672.11	Kpol1073p10	Kwal33.14829	KLLA0E17083g	SAKL0G03058g	DEHA2A03652g	orf19.5906	YALI0E33377g	SJAG04865	SPCC61.04c
YJR144W	spar355-g11.1	smik697-g19.1	sbayc654-g17.1	CAGL0J06160g	Scas672.12	Kpol1073p12	Kwal33.14925	KLLA0E17105g	SAKL0G03366g	DEHA2A04488g	orf19.5910	YALI0E33473g	SJAG04873	SPCC613.03
YJR154W	spar355-g12.1	smik697-g29.1	sbayc654-g20.1	CAGL0J06182g	Scas672.14	Kpol1073p28	Kwal33.14945	KLLA0E17171g	SAKL0G03410g	DEHA2A04686g	orf19.5917.3	YALI0E33495g	SJAG04877	SPCC613.09
YKL010C	spar355-g2.1	smik697-g32.1	sbayc654-g23.1	CAGL0J06248g	Scas672.17	Kpol1073p9	Kwal33.14948	KLLA0E17281g	SAKL0G03498g	DEHA2A04752g	orf19.5920	YALI0E33517g	SJAG04881	SPCC622.13c
YKL022C	spar355-g6.1	smik697-g6.1	sbayc654-g25.1	CAGL0J06292g	Scas672.1d	Kpol1075p5	Kwal33.14964	KLLA0E17435g	SAKL0G03696g	DEHA2A04840g	orf19.5931	YALI0E33649g	SJAG04888	SPCC622.17
YKL041W	spar356-g12.1	smik698-g2.1	sbayc654-g30.1	CAGL0J06358g	Scas672.21	Kpol1076p2	Kwal33.15024	KLLA0E17567g	SAKL0G03828g	DEHA2A05412g	orf19.5943.1	YALI0E33671g	SJAG04889	SPCC63.12c
YKL047W	spar356-g2.1	smik698-g9.1	sbayc654-g31.1	CAGL0J06424g	Scas673.12	Kpol1076p6	Kwal33.15028	KLLA0E17699g	SAKL0G04070g	DEHA2A05588g	orf19.596.2	YALI0E33759g	SJAG04898	SPCC645.04
YKL048C	spar356-g4.1	smik702-g16.1	sbayc654-g7.1	CAGL0J06556g	Scas673.13	Kpol122p1	Kwal33.15101	KLLA0E18051g	SAKL0G04114g	DEHA2A05830g	orf19.5971	YALI0E33847g	SJAG04899	SPCC663.05c
YKL049C	spar36-g4.1	smik702-g33.1	sbayc655-g11.1	CAGL0J06798g	Scas673.14	Kpol147p1	Kwal33.15112	KLLA0E18095g	SAKL0G04180g	DEHA2A06006g	orf19.5977	YALI0E34037g	SJAG04909	SPCC663.10
YKL052C	spar36-g6.1	smik702-g4.1	sbayc655-g14.1	CAGL0J06886g	Scas673.2	Kpol148p1	Kwal33.15122	KLLA0E18150g	SAKL0G04246g	DEHA2A06380g	orf19.5984	YALI0E34067g	SJAG04918	SPCC736.03c
YKL058W	spar36-g7.1	smik702-g62.1	sbayc655-g21.1	CAGL0J06974g	Scas673.25	Kpol160p2	Kwal33.15126	KLLA0E18326g	SAKL0G04312g	DEHA2A06622g	orf19.5999	YALI0E34155g	SJAG04929	SPCC736.06
YKL059C	spar364-g1.1	smik702-g67.1	sbayc655-g32.1	CAGL0J07216g	Scas673.26	Kpol163p2	Kwal33.15130	KLLA0E18623g	SAKL0G04378g	DEHA2A06776g	orf19.6008.4	YALI0E34170g	SJAG04932	SPCC736.10c
YKL063C	spar365-g11.1	smik702-g7.1	sbayc655-g35.1	CAGL0J07260g	Scas673.28	Kpol170p3	Kwal33.15144	KLLA0E18744g	SAKL0G04554g	DEHA2A06930g	orf19.6010	YALI0E34672g	SJAG04933	SPCC736.14
YKL080W	spar366-g1.1	smik703-g1.1	sbayc655-g43.1	CAGL0J07480g	Scas673.31	Kpol172p2	Kwal33.15160	KLLA0E18854g	SAKL0G04664g	DEHA2A07414g	orf19.6036	YALI0E34687g	SJAG04936	SPCC757.08
YKL098W	spar37-g12.1	smik706-g2.1	sbayc656-g12.1	CAGL0J07524g	Scas673.4	Kpol181p2	Kwal33.15178	KLLA0E18942g	SAKL0G04884g	DEHA2A07678g	orf19.6039	YALI0F00286g	SJAG04938	SPCC825.02
YKL114C	spar37-g14.1	smik706-g7.1	sbayc656-g14.1	CAGL0J07546g	Scas674.1	Kpol181p3	Kwal33.15193	KLLA0E18964g	SAKL0G05170g	DEHA2A07942g	orf19.6044	YALI0F01144g	SJAG04944	SPCC830.06
YKL119C	spar37-g24.1	smik715-g2.1	sbayc656-g19.1	CAGL0J07788g	Scas674.10	Kpol183p2	Kwal33.15195	KLLA0E19008g	SAKL0G05236g	DEHA2A08536g	orf19.6046	YALI0F01166g	SJAG04955	SPCC830.09c
YKL135C	spar37-g28.1	smik723-g2.1	sbayc656-g24.1	CAGL0J07854g	Scas674.16	Kpol186p1	Kwal33.15200	KLLA0E19030g	SAKL0G05412g	DEHA2A08580g	orf19.6056	YALI0F01771g	SJAG04956	SPCC962.06c
YKL145W	spar37-g30.1	smik735-g1.1	sbayc656-g27.1	CAGL0J07876g	Scas674.17	Kpol187p1	Kwal33.15246	KLLA0E19261g	SAKL0G05544g	DEHA2A08668g	orf19.6061	YALI0F01815g	SJAG04960	SPCC965.10
YKL149C	spar37-g36.1	smik735-g19.1	sbayc656-g29.1	CAGL0J07964g	Scas674.21	Kpol193p2	Kwal33.15314	KLLA0E19305g	SAKL0G05610g	DEHA2A08888g	orf19.6062	YALI0F01859g	SJAG04966	SPCC965.14c
YKL160W	spar37-g44.1	smik735-g20.1	sbayc656-g33.1	CAGL0J08008g	Scas674.23	Kpol194p2	Kwal33.15321	KLLA0E19327g	SAKL0G05632g	DEHA2A08932g	orf19.6063	YALI0F01969g	SJAG04968	SPCC970.01
YKL175W	spar37-g46.1	smik735-g21.1	sbayc656-g37.1	CAGL0J08030g	Scas674.26	Kpol2000p10	Kwal33.15354	KLLA0E19481g	SAKL0G05786g	DEHA2A09174g	orf19.6071	YALI0F02101g	SJAG04969	SPCC970.04c
YKL176C	spar37-g55.1	smik735-g22.1	sbayc656-g40.1	CAGL0J08052g	Scas674.3	Kpol2000p105	Kwal33.15364	KLLA0E19855g	SAKL0G05852g	DEHA2A09570g	orf19.6075	YALI0F02145g	SJAG04994	SPCP1E11.06
YKL184W	spar37-g57.1	smik735-g25.1	sbayc656-g41.1	CAGL0J08140g	Scas674.6	Kpol2000p13	Kwal33.15435	KLLA0E19899g	SAKL0G05918g	DEHA2A09636g	orf19.6096	YALI0F02233g	SJAG05010	SPCP25A2.02c
YKL190W	spar372-g2.1	smik737-g12.1	sbayc656-g44.1	CAGL0J08250g	Scas675.14	Kpol2000p2	Kwal33.15444	KLLA0E20009g	SAKL0G06094g	DEHA2A09658g	orf19.6103	YALI0F02321g	SJAG05011	SPCP31B10.03c
YKL196C	spar373-g3.1	smik737-g15.1	sbayc656-g51.1	CAGL0J08393g	Scas675.22	Kpol2000p23	Kwal33.15449	KLLA0E20053g	SAKL0G06138g	DEHA2A09988g	orf19.6126	YALI0F02783g	SJAG05014	SPCP31B10.05
YKL206C	spar373-g9.1	smik737-g4.1	sbayc656-g7.1	CAGL0J08657g	Scas675.30	Kpol2000p27	Kwal33.15465	KLLA0E20647g	SAKL0G06182g	DEHA2A10032g	orf19.6132	YALI0F02827g	SJAG05023	SPMIT.09
YKL207W	spar374-g2.1	smik737-g7.1	sbayc657-g18.1	CAGL0J08888g	Scas675.33	Kpol2000p3	Kwal33.15490	KLLA0E20823g	SAKL0G06248g	DEHA2A10648g	orf19.6147	YALI0F02893g	SJAG05030	Dummy
YKL210W	spar378-g11.1	smik74-g10.1	sbayc657-g31.1	CAGL0J08998g	Scas675.35	Kpol2000p32	Kwal33.15517	KLLA0E20889g	SAKL0G06446g	DEHA2A10846g	orf19.6163	YALI0F03179g	SJAG05032	SPAC1002.11
YKR004C	spar378-g18.1	smik74-g15.1	sbayc657-g39.1	CAGL0J09108g	Scas675.4	Kpol2000p34	Kwal33.15528	KLLA0E21219g	SAKL0G06468g	DEHA2A11132g	orf19.6176	YALI0F03201g	Dummy	SPAC1006.02
YKR005C	spar378-g2.1	smik74-g5.1	sbayc657-g51.1	CAGL0J09174g	Scas675.5	Kpol2000p38	Kwal33.15570	KLLA0E21285g	SAKL0G06490g	DEHA2A11286g	orf19.6183	YALI0F03344g	SJAG00031	SPAC1071.05
YKR007W	spar378-g5.1	smik740-g2.1	sbayc657-g55.1	CAGL0J09504g	Scas676.11	Kpol2000p39	Kwal34.15761	KLLA0E21318g	SAKL0G06644g	DEHA2A11352g	orf19.6186	YALI0F03454g	SJAG00033	SPAC1071.12c
YKR008W	spar38-g15.1	smik740-g3.1	sbayc657-g57.1	CAGL0J09526g	Scas676.9	Kpol2000p40	Kwal34.15777	KLLA0E21450g	SAKL0G06666g	DEHA2A11968g	orf19.6199	YALI0F03839g	SJAG00065	SPAC10F6.02c
YKR020W	spar38-g17.1	smik740-g4.1	sbayc657-g7.1	CAGL0J09988g	Scas677.16	Kpol2000p49	Kwal34.15798	KLLA0E21604g	SAKL0G06864g	DEHA2A12100g	orf19.6203	YALI0F03883g	SJAG00066	SPAC1142.06
YKR022C	spar38-g21.1	smik740-g7.1	sbayc658-g18.1	CAGL0J10054g	Scas677.33	Kpol2000p51	Kwal34.15803	KLLA0E21648g	SAKL0G06930g	DEHA2A12584g	orf19.6208	YALI0F03949g	SJAG00094	SPAC11E3.03
YKR023W	spar38-g22.1	smik740-g8.1	sbayc658-g2.1	CAGL0J10208g	Scas677.5	Kpol2000p53	Kwal34.15812	KLLA0E21813g	SAKL0G06996g	DEHA2A12694g	orf19.6217	YALI0F04125g	SJAG00116	SPAC11E3.07
YKR030W	spar38-g23.1	smik740-g9.1	sbayc658-g30.1	CAGL0J10274g	Scas678.10	Kpol2000p55	Kwal34.15909	KLLA0E21901g	SAKL0G07546g	DEHA2A12914g	orf19.6220	YALI0F04147g	SJAG00128	SPAC12B10.02c
YKR037C	spar38-g33.1	smik741-g14.1	sbayc658-g34.1	CAGL0J10296g	Scas678.17	Kpol2000p67	Kwal34.15911	KLLA0E22374g	SAKL0G07876g	DEHA2A13046g	orf19.6222	YALI0F04312g	SJAG00134	SPAC12B10.04
YKR038C	spar380-g14.1	smik741-g26.1	sbayc658-g36.1	CAGL0J10318g	Scas678.2	Kpol2000p7	Kwal34.15943	KLLA0E22726g	SAKL0G07942g	DEHA2A13288g	orf19.6231	YALI0F04378g	SJAG00137	SPAC12B10.09
YKR045C	spar380-g5.1	smik742-g19.1	sbayc658-g42.1	CAGL0J10340g	Scas678.24	Kpol2000p70	Kwal34.15956	KLLA0E23012g	SAKL0G08162g	DEHA2A13574g	orf19.6233	YALI0F04554g	SJAG00156	SPAC12B10.15c
YKR054C	spar380-g7.1	smik742-g3.1	sbayc658-g44.1	CAGL0J10516g	Scas678.25	Kpol2000p71	Kwal34.15977	KLLA0E23188g	SAKL0G08206g	DEHA2A13728g	orf19.6239	YALI0F04664g	SJAG00170	SPAC12G12.05c
YKR055W	spar381-g21.1	smik742-g5.1	sbayc658-g47.1	CAGL0J10560g	Scas678.29	Kpol2000p82	Kwal34.15979	KLLA0E23276g	SAKL0G08272g	DEHA2A13772g	orf19.6240	YALI0F04818g	SJAG00174	SPAC12G12.14c
YKR062W	spar381-g30.1	smik742-g7.1	sbayc658-g48.1	CAGL0J10604g	Scas678.5	Kpol2000p85	Kwal34.16006	KLLA0E23375g	SAKL0G08382g	DEHA2A13970g	orf19.6246	YALI0F05192g	SJAG00178	SPAC139.02c
YKR064W	spar381-g37.1	smik743-g2.1	sbayc658-g60.1	CAGL0J10626g	Scas679.14	Kpol2000p96	Kwal34.16016	KLLA0E23419g	SAKL0G08448g	DEHA2B01364g	orf19.6250	YALI0F05214g	SJAG00184	SPAC13G6.06c
YKR068C	spar381-g62.1	smik743-g8.1	sbayc658-g9.1	CAGL0J10670g	Scas679.16	Kpol2000p97	Kwal34.16064	KLLA0E23441g	SAKL0G08536g	DEHA2B01496g	orf19.6252	YALI0F05236g	SJAG00186	SPAC13G7.01c
YKR083C	spar381-g67.1	smik744-g6.1	sbayc659-g10.1	CAGL0J10692g	Scas679.19	Kpol2000p98	Kwal34.16082	KLLA0E23507g	SAKL0G08558g	DEHA2B01540g	orf19.6284	YALI0F05302g	SJAG00192	SPAC13G7.13c
YKR087C	spar381-g70.1	smik746-g4.1	sbayc659-g20.1	CAGL0J10758g	Scas679.21	Kpol2001p11	Kwal34.16112	KLLA0E23617g	SAKL0G08580g	DEHA2B01562g	orf19.6286	YALI0F05478g	SJAG00202	SPAC1420.02c
YKR088C	spar382-g1.1	smik747-g5.1	sbayc659-g21.1	CAGL0J10934g	Scas679.24	Kpol2001p2	Kwal34.16119	KLLA0E23661g	SAKL0G08624g	DEHA2B02552g	orf19.6295	YALI0F05764g	SJAG00212	SPAC144.03
YKR093W	spar382-g14.1	smik75-g1.1	sbayc659-g22.1	CAGL0J11022g	Scas679.3	Kpol2001p40	Kwal34.16121	KLLA0E23683g	SAKL0G08690g	DEHA2B02684g	orf19.6304	YALI0F06204g	SJAG00228	SPAC144.09c
YKR101W	spar382-g16.1	smik75-g2.1	sbayc659-g25.1	CAGL0J11044g	Scas679.4	Kpol2001p41	Kwal34.16125	KLLA0E23705g	SAKL0G08778g	DEHA2B03102g	orf19.6310	YALI0F06314g	SJAG00236	SPAC144.12
YLL002W	spar382-g17.1	smik751-g2.1	sbayc659-g41.1	CAGL0J11110g	Scas679.7	Kpol2001p65	Kwal34.16145	KLLA0E23848g	SAKL0G08822g	DEHA2B03344g	orf19.6319	YALI0F06372g	SJAG00244	SPAC1486.08
YLL003W	spar383-g3.1	smik751-g4.1	sbayc659-g8.1	CAGL0J11418g	Scas679.8	Kpol2001p67	Kwal34.16151	KLLA0E23892g	SAKL0G09174g	DEHA2B03388g	orf19.6341	YALI0F06402g	SJAG00249	SPAC15A10.02
YLL014W	spar383-g5.1	smik755-g2.1	sbayc660-g10.1	CAGL0J11528g	Scas680.23	Kpol2001p77	Kwal34.16186	KLLA0E23936g	SAKL0G09394g	DEHA2B03410g	orf19.6358	YALI0F07381g	SJAG00285	SPAC15A10.09c
YLL018C	spar384-g12.1	smik760-g12.1	sbayc660-g21.1	CAGL0J11572g	Scas680.30	Kpol2002p101	Kwal34.16232	KLLA0E24288g	SAKL0G09548g	DEHA2B03718g	orf19.6359	YALI0F07469g	SJAG00286	SPAC15A10.13
YLL031C	spar384-g15.1	smik761-g2.1	sbayc660-g22.1	CAGL0J11638g	Scas680.33	Kpol2002p104	Kwal34.16268	KLLA0E24310g	SAKL0G09570g	DEHA2B03828g	orf19.6360	YALI0F07579g	SJAG00318	SPAC15F9.02
YLL032C	spar384-g17.1	smik761-g3.1	sbayc660-g29.1	CAGL0J11726g	Scas680.34	Kpol2002p108	Kwal47.16614	KLLA0E24332g	SAKL0G09592g	DEHA2B04378g	orf19.6366	YALI0F07733g	SJAG00321	SPAC16A10.02
YLL036C	spar384-g5.1	smik767-g4.1	sbayc660-g37.1	CAGL0J11814g	Scas680.35	Kpol2002p109	Kwal47.16648	KLLA0E24508g	SAKL0G09680g	DEHA2B04400g	orf19.6374	YALI0F07843g	SJAG00322	SPAC16A10.04
YLL042C	spar385-g1.1	smik767-g5.1	sbayc660-g40.1	CAGL0J11858g	Scas680.8	Kpol2002p110	Kwal47.16674	KLLA0E24651g	SAKL0G09702g	DEHA2B04554g	orf19.6377	YALI0F08613g	SJAG00326	SPAC16C9.06c
YLL049W	spar385-g5.1	smik769-g2.1	sbayc660-g44.1	CAGL0J11880g	Scas680.9	Kpol2002p26	Kwal47.16683	KLLA0E24739g	SAKL0G09878g	DEHA2B04598g	orf19.6400	YALI0F09361g	SJAG00327	SPAC16E8.04c
YLL063C	spar385-g6.1	smik770-g2.1	sbayc660-g45.1	CAGL0K00319g	Scas681.16	Kpol2002p28	Kwal47.16686	KLLA0E24761g	SAKL0G09988g	DEHA2B05390g	orf19.6403	YALI0F09471g	SJAG00338	SPAC16E8.11c
YLR005W	spar387-g16.1	smik790-g6.1	sbayc660-g52.1	CAGL0K00385g	Scas681.17	Kpol2002p29	Kwal47.16706	KLLA0E24805g	SAKL0G10186g	DEHA2B05500g	orf19.6404	YALI0F09625g	SJAG00341	SPAC16E8.14c
YLR011W	spar387-g19.1	smik791-g10.1	sbayc660-g53.1	CAGL0K00407g	Scas681.3	Kpol2002p31	Kwal47.16720	KLLA0F00330g	SAKL0G10296g	DEHA2B05632g	orf19.6406	YALI0F09834g	SJAG00344	SPAC1782.02c
YLR021W	spar389-g11.1	smik791-g14.1	sbayc660-g57.1	CAGL0K00539g	Scas681.30	Kpol2002p45	Kwal47.16725	KLLA0F00396g	SAKL0G10362g	DEHA2B06138g	orf19.6416	YALI0F10307g	SJAG00352	SPAC1782.08c
YLR023C	spar389-g14.1	smik791-g15.1	sbayc661-g20.1	CAGL0K00649g	Scas681.31	Kpol2002p47	Kwal47.16732	KLLA0F00462g	SAKL0G10384g	DEHA2B06402g	orf19.6424	YALI0F10483g	SJAG00364	SPAC17A2.04c
YLR026C	spar389-g20.1	smik791-g18.1	sbayc661-g27.1	CAGL0K00825g	Scas681.5	Kpol2002p55	Kwal47.16905	KLLA0F00770g	SAKL0G10538g	DEHA2B06908g	orf19.6437	YALI0F10769g	SJAG00369	SPAC17A5.02c
YLR039C	spar389-g21.1	smik791-g2.1	sbayc661-g32.1	CAGL0K01001g	Scas682.11	Kpol2002p60	Kwal47.16911	KLLA0F00814g	SAKL0G10670g	DEHA2B06996g	orf19.6444	YALI0F10923g	SJAG00373	SPAC17C9.02c
YLR066W	spar389-g3.1	smik791-g23.1	sbayc661-g34.1	CAGL0K01397g	Scas682.20	Kpol2002p64	Kwal47.16954	KLLA0F01210g	SAKL0G10692g	DEHA2B07106g	orf19.6455	YALI0F11165g	SJAG00383	SPAC17C9.13c
YLR078C	spar4-g1.1	smik791-g3.1	sbayc661-g47.1	CAGL0K01419g	Scas682.22	Kpol2002p7	Kwal47.16958	KLLA0F01232g	SAKL0G11088g	DEHA2B07392g	orf19.6461	YALI0F11649g	SJAG00390	SPAC17C9.14
YLR082C	spar4-g6.1	smik791-g5.1	sbayc661-g5.1	CAGL0K02035g	Scas682.23	Kpol2002p73	Kwal47.16969	KLLA0F01441g	SAKL0G11704g	DEHA2B08184g	orf19.6462	YALI0F12551g	SJAG00392	SPAC17D4.02
YLR085C	spar40-g1.1	smik791-g8.1	sbayc661-g52.1	CAGL0K02189g	Scas682.24	Kpol2002p87	Kwal47.16972	KLLA0F01683g	SAKL0G11880g	DEHA2B08294g	orf19.6476	YALI0F12683g	SJAG00394	SPAC17D4.03c
YLR086W	spar404-g10.1	smik793-g1.1	sbayc662-g10.1	CAGL0K02321g	Scas682.26	Kpol2002p88	Kwal47.17007	KLLA0F01705g	SAKL0G12210g	DEHA2B08426g	orf19.652	YALI0F13057g	SJAG00395	SPAC17G8.05
YLR087C	spar404-g15.1	smik8-g4.1	sbayc662-g11.1	CAGL0K02431g	Scas682.27	Kpol2002p91	Kwal47.17101	KLLA0F02057g	SAKL0G12584g	DEHA2B08932g	orf19.6524	YALI0F13167g	SJAG00396	SPAC17G8.09
YLR088W	spar404-g2.1	smik808-g2.1	sbayc662-g13.1	CAGL0K02651g	Scas682.28	Kpol2002p97	Kwal47.17132	KLLA0F02079g	SAKL0G12628g	DEHA2B09262g	orf19.6532	YALI0F13277g	SJAG00401	SPAC17H9.07
YLR104W	spar404-g34.1	smik808-g4.1	sbayc662-g14.1	CAGL0K03025g	Scas682.3	Kpol209p1	Kwal47.17139	KLLA0F02343g	SAKL0G12650g	DEHA2B10296g	orf19.6533	YALI0F13585g	SJAG00413	SPAC17H9.11
YLR105C	spar404-g38.1	smik811-g2.1	sbayc662-g16.1	CAGL0K03531g	Scas682.32	Kpol209p3	Kwal47.17198	KLLA0F02409g	SAKL0G12672g	DEHA2B10582g	orf19.6538	YALI0F14201g	SJAG00426	SPAC17H9.12c
YLR107W	spar404-g39.1	smik825-g2.1	sbayc662-g22.1	CAGL0K03619g	Scas682.5	Kpol218p1	Kwal47.17243	KLLA0F02475g	SAKL0G12848g	DEHA2B10824g	orf19.6539	YALI0F14355g	SJAG00436	SPAC17H9.16
YLR113W	spar404-g40.1	smik826-g2.1	sbayc662-g25.1	CAGL0K03751g	Scas682.8	Kpol218p4	Kwal47.17298	KLLA0F02497g	SAKL0G12958g	DEHA2B11308g	orf19.6561	YALI0F14443g	SJAG00437	SPAC17H9.20
YLR114C	spar404-g48.1	smik830-g12.1	sbayc662-g27.1	CAGL0K03883g	Scas683.15	Kpol228p3	Kwal47.17316	KLLA0F02596g	SAKL0G13024g	DEHA2B11484g	orf19.6563.1	YALI0F14553g	SJAG00451	SPAC1805.02c
YLR115W	spar404-g55.1	smik830-g7.1	sbayc662-g3.1	CAGL0K03905g	Scas683.19	Kpol228p4	Kwal47.17324	KLLA0F02904g	SAKL0G13068g	DEHA2B11814g	orf19.6573	YALI0F14751g	SJAG00457	SPAC1805.06c
YLR116W	spar404-g61.1	smik831-g9.1	sbayc662-g31.1	CAGL0K03971g	Scas683.22	Kpol237p2	Kwal47.17326	KLLA0F02948g	SAKL0G13178g	DEHA2B11946g	orf19.6582	YALI0F14861g	SJAG00458	SPAC18B11.08c
YLR117C	spar404-g66.1	smik834-g12.1	sbayc662-g33.1	CAGL0K03993g	Scas684.10	Kpol237p4	Kwal47.17329	KLLA0F03421g	SAKL0G13332g	DEHA2B13662g	orf19.6590	YALI0F14927g	SJAG00483	SPAC18G6.04c
YLR119W	spar405-g10.1	smik834-g17.1	sbayc662-g35.1	CAGL0K04059g	Scas684.11	Kpol246p4	Kwal47.17366	KLLA0F03443g	SAKL0G13552g	DEHA2B14520g	orf19.6599.1	YALI0F15213g	SJAG00498	SPAC18G6.05c
YLR127C	spar405-g15.1	smik834-g19.1	sbayc662-g8.1	CAGL0K04411g	Scas684.14	Kpol246p5	Kwal47.17390	KLLA0F03509g	SAKL0G13618g	DEHA2B14652g	orf19.6630	YALI0F15257g	SJAG00501	SPAC18G6.06
YLR139C	spar405-g7.1	smik834-g6.1	sbayc663-g15.1	CAGL0K04433g	Scas684.17	Kpol251p1	Kwal47.17394	KLLA0F03619g	SAKL0G13772g	DEHA2B15488g	orf19.6636	YALI0F15279g	SJAG00512	SPAC1952.01
YLR141W	spar405-g8.1	smik835-g3.1	sbayc663-g16.1	CAGL0K04807g	Scas684.24	Kpol260p4	Kwal47.17405	KLLA0F03795g	SAKL0G14146g	DEHA2B15642g	orf19.6642	YALI0F15389g	SJAG00541	SPAC1952.05
YLR147C	spar407-g2.1	smik843-g10.1	sbayc663-g22.1	CAGL0K04917g	Scas684.27	Kpol264p1	Kwal47.17410	KLLA0F03817g	SAKL0G14278g	DEHA2B15884g	orf19.6643	YALI0F15631g	SJAG00558	SPAC19A8.11c
YLR166C	spar407-g20.1	smik843-g17.1	sbayc663-g28.1	CAGL0K05005g	Scas684.3	Kpol264p4	Kwal47.17426	KLLA0F03993g	SAKL0G14322g	DEHA2C01298g	orf19.6649	YALI0F15785g	SJAG00577	SPAC19A8.15
YLR170C	spar407-g25.1	smik843-g3.1	sbayc663-g46.1	CAGL0K05071g	Scas684.31	Kpol264p6	Kwal47.17447	KLLA0F04213g	SAKL0G14366g	DEHA2C01826g	orf19.666	YALI0F15807g	SJAG00584	SPAC19D5.06c
YLR181C	spar407-g27.1	smik843-g8.1	sbayc663-g49.1	CAGL0K05093g	Scas684.32	Kpol269p1	Kwal47.17493	KLLA0F04565g	SAKL0G14630g	DEHA2C02090g	orf19.6670	YALI0F15895g	SJAG00592	SPAC19E9.02
YLR182W	spar407-g6.1	smik849-g1.1	sbayc663-g9.1	CAGL0K05115g	Scas684.33	Kpol269p4	Kwal47.17554	KLLA0F04719g	SAKL0G14674g	DEHA2C02112g	orf19.6672	YALI0F15939g	SJAG00602	SPAC19G12.08
YLR190W	spar411-g2.1	smik869-g1.1	sbayc664-g17.1	CAGL0K05203g	Scas684.4	Kpol269p7	Kwal47.17560	KLLA0F04796g	SAKL0G14718g	DEHA2C02574g	orf19.6685	YALI0F16093g	SJAG00604	SPAC1A6.02
YLR191W	spar419-g11.1	smik873-g2.1	sbayc664-g18.1	CAGL0K05225g	Scas684.8d	Kpol274p2	Kwal47.17577	KLLA0F04884g	SAKL0G14850g	DEHA2C02662g	orf19.6698	YALI0F16181g	SJAG00609	SPAC1B3.02c
YLR194C	spar419-g15.1	smik88-g6.1	sbayc665-g29.1	CAGL0K05269g	Scas684.9	Kpol274p5	Kwal47.17596	KLLA0F05269g	SAKL0G15070g	DEHA2C02904g	orf19.6699	YALI0F16203g	SJAG00616	SPAC1B3.14
YLR195C	spar419-g16.1	smik88-g7.1	sbayc665-g36.1	CAGL0K05357g	Scas685.10	Kpol282p5	Kwal47.17598	KLLA0F05467g	SAKL0G15092g	DEHA2C03080g	orf19.670	YALI0F16874g	SJAG00619	SPAC1D4.04
YLR199C	spar419-g17.1	smik88-g9.1	sbayc665-g38.1	CAGL0K05489g	Scas685.15	Kpol284p2	Kwal47.17613	KLLA0F05632g	SAKL0G15114g	DEHA2C03256g	orf19.6707	YALI0F17050g	SJAG00633	SPAC1D4.08
YLR229C	spar419-g21.1	smik90-g1.1	sbayc665-g41.1	CAGL0K05533g	Scas685.19	Kpol284p4	Kwal47.17655	KLLA0F06204g	SAKL0G15202g	DEHA2C03344g	orf19.6712	YALI0F17270g	SJAG00642	SPAC1F12.02c
YLR242C	spar419-g26.1	smik902-g4.1	sbayc665-g5.1	CAGL0K05577g	Scas685.28	Kpol286p1	Kwal47.17715	KLLA0F06292g	SAKL0G15246g	DEHA2C03894g	orf19.6716	YALI0F17666g	SJAG00643	SPAC1F12.07
YLR245C	spar419-g4.1	smik902-g7.1	sbayc666-g17.1	CAGL0K05731g	Scas685.33	Kpol297p2	Kwal47.17766	KLLA0F06534g	SAKL0G15334g	DEHA2C04004g	orf19.674	YALI0F17776g	SJAG00646	SPAC1F5.06
YLR247C	spar419-g9.1	smik907-g5.1	sbayc666-g2.1	CAGL0K06017g	Scas686.18	Kpol297p5	Kwal47.17786	KLLA0F06644g	SAKL0G15378g	DEHA2C04070g	orf19.6740	YALI0F17908g	SJAG00659	SPAC1F7.01c
YLR250W	spar42-g21.1	smik909-g3.1	sbayc666-g36.1	CAGL0K06127g	Scas686.21	Kpol298p1	Kwal47.17834	KLLA0F06776g	SAKL0G15422g	DEHA2C04180g	orf19.6741	YALI0F18436g	SJAG00670	SPAC20G4.04c
YLR254C	spar42-g26.1	smik910-g3.1	sbayc666-g8.1	CAGL0K06193g	Scas686.24	Kpol299p8	Kwal47.17837	KLLA0F07161g	SAKL0G15444g	DEHA2C04664g	orf19.6742	YALI0F18480g	SJAG00682	SPAC20G4.07c
YLR262C	spar42-g27.1	smik911-g11.1	sbayc667-g11.1	CAGL0K06369g	Scas686.25	Kpol309p4	Kwal47.17842	KLLA0F07183g	SAKL0G15796g	DEHA2C04796g	orf19.676	YALI0F18524g	SJAG00684	SPAC20G8.06
YLR263W	spar42-g28.1	smik911-g5.1	sbayc667-g18.1	CAGL0K06589g	Scas686.26	Kpol309p6	Kwal47.17893	KLLA0F07249g	SAKL0G15906g	DEHA2C05060g	orf19.6779	YALI0F18546g	SJAG00692	SPAC20H4.03c
YLR268W	spar42-g29.1	smik911-g8.1	sbayc667-g19.1	CAGL0K06633g	Scas686.28	Kpol316p4	Kwal47.17894	KLLA0F07293g	SAKL0G16148g	DEHA2C05346g	orf19.6783	YALI0F19382g	SJAG00696	SPAC21E11.06
YLR288C	spar42-g30.1	smik92-g11.1	sbayc667-g22.1	CAGL0K06721g	Scas686.3	Kpol322p1	Kwal47.17946	KLLA0F07315g	SAKL0G16214g	DEHA2C05764g	orf19.6798	YALI0F19404g	SJAG00741	SPAC222.04c
YLR305C	spar42-g31.1	smik92-g12.1	sbayc667-g3.1	CAGL0K06875g	Scas686.6	Kpol322p3	Kwal47.17952	KLLA0F07381g	SAKL0G16324g	DEHA2C05962g	orf19.6803	YALI0F19514g	SJAG00757	SPAC222.09
YLR309C	spar42-g8.1	smik922-g3.1	sbayc667-g33.1	CAGL0K06941g	Scas686.7	Kpol325p3	Kwal47.17957	KLLA0F07931g	SAKL0G16412g	DEHA2C06490g	orf19.6822	YALI0F19976g	SJAG00760	SPAC222.11
YLR319C	spar421-g14.1	smik93-g5.1	sbayc667-g37.1	CAGL0K07029g	Scas687.14d	Kpol325p4	Kwal47.18044	KLLA0F07975g	SAKL0G16698g	DEHA2C06622g	orf19.6847	YALI0F20328g	SJAG00764	SPAC227.05
YLR320W	spar421-g15.1	smik932-g1.1	sbayc667-g40.1	CAGL0K07051g	Scas687.23	Kpol325p9	Kwal47.18066	KLLA0F08041g	SAKL0G16720g	DEHA2C06820g	orf19.6849	YALI0F20636g	SJAG00778	SPAC227.06
YLR329W	spar424-g17.1	smik935-g2.1	sbayc667-g56.1	CAGL0K07139g	Scas687.24	Kpol333p8	Kwal47.18070	KLLA0F08184g	SAKL0G16742g	DEHA2C07260g	orf19.685	YALI0F20702g	SJAG00782	SPAC227.17c
YLR330W	spar424-g21.1	smik937-g2.1	sbayc667-g58.1	CAGL0K07612g	Scas687.28	Kpol339p12	Kwal47.18077	KLLA0F08228g	SAKL0G17358g	DEHA2C07326g	orf19.6851	YALI0F20724g	SJAG00797	SPAC22A12.09c
YLR351C	spar424-g7.1	smik938-g2.1	sbayc667-g59.1	CAGL0K07920g	Scas687.29	Kpol339p13	Kwal47.18130	KLLA0F08349g	SAKL0G17468g	DEHA2C07744g	orf19.686	YALI0F20790g	SJAG00815	SPAC22A12.12c
YLR360W	spar425-g12.1	smik939-g2.1	sbayc667-g60.1	CAGL0K08008g	Scas687.31	Kpol339p8	Kwal47.18153	KLLA0F08481g	SAKL0G17490g	DEHA2C07766g	orf19.6860	YALI0F20856g	SJAG00824	SPAC22A12.14c
YLR368W	spar425-g16.1	smik942-g3.1	sbayc667-g64.1	CAGL0K08052g	Scas687.6	Kpol340p3	Kwal47.18184	KLLA0F08503g	SAKL0G17556g	DEHA2C08272g	orf19.6880	YALI0F20878g	SJAG00854	SPAC22E12.01
YLR369W	spar425-g2.1	smik942-g4.1	sbayc667-g70.1	CAGL0K08140g	Scas687.8	Kpol340p6	Kwal47.18209	KLLA0F08701g	SAKL0G17710g	DEHA2C08888g	orf19.6884	YALI0F20966g	SJAG00859	SPAC22E12.16c
YLR376C	spar425-g20.1	smik948-g10.1	sbayc667-g75.1	CAGL0K08294g	Scas687.9	Kpol345p5	Kwal47.18256	KLLA0F08767g	SAKL0G17798g	DEHA2C09020g	orf19.6885	YALI0F21032g	SJAG00861	SPAC23A1.02c
YLR378C	spar425-g25.1	smik948-g6.1	sbayc667-g8.1	CAGL0K08316g	Scas688.19	Kpol348p14	Kwal47.18271	KLLA0F08811g	SAKL0G17908g	DEHA2C09086g	orf19.6891	YALI0F21087g	SJAG00875	SPAC23A1.19c
YLR381W	spar425-g26.1	smik949-g7.1	sbayc668-g15.1	CAGL0K08426g	Scas688.20	Kpol348p6	Kwal47.18276	KLLA0F09229g	SAKL0G18018g	DEHA2C09482g	orf19.6900	YALI0F21307g	SJAG00877	SPAC23C11.09
YLR386W	spar425-g27.1	smik955-g1.1	sbayc668-g17.1	CAGL0K08822g	Scas688.23	Kpol348p9	Kwal47.18297	KLLA0F09273g	SAKL0G18216g	DEHA2C09702g	orf19.6907	YALI0F21615g	SJAG00891	SPAC23C11.10
YLR389C	spar425-g8.1	smik955-g3.1	sbayc668-g19.1	CAGL0K08866g	Scas688.29	Kpol354p2	Kwal47.18302	KLLA0F09735g	SAKL0G18238g	DEHA2C09878g	orf19.6909	YALI0F21769g	SJAG00896	SPAC23C11.16
YLR390W-A	spar429-g14.1	smik958-g1.1	sbayc668-g25.1	CAGL0K08910g	Scas688.31	Kpol354p9	Kwal47.18303	KLLA0F09845g	SAKL0G18414g	DEHA2C09922g	orf19.6915	YALI0F21945g	SJAG00904	SPAC23C4.09c
YLR396C	spar429-g20.1	smik959-g1.1	sbayc668-g26.1	CAGL0K09086g	Scas688.9	Kpol359p10	Kwal47.18343	KLLA0F09889g	SAKL0G18502g	DEHA2C10296g	orf19.6931	YALI0F21967g	SJAG00911	SPAC23D3.02
YLR404W	spar429-g3.1	smik96-g6.1	sbayc668-g6.1	CAGL0K09108g	Scas689.10	Kpol359p4	Kwal47.18349	KLLA0F10087g	SAKL0G18524g	DEHA2C10538g	orf19.6934	YALI0F22136g	SJAG00912	SPAC23G3.05c
YLR410W	spar429-g33.1	smik962-g1.1	sbayc668-g60.1	CAGL0K09262g	Scas689.17	Kpol359p7	Kwal47.18355	KLLA0F10131g	SAKL0G18634g	DEHA2C10758g	orf19.6970	YALI0F22209g	SJAG00919	SPAC23H3.05c
YLR414C	spar429-g44.1	smik97-g1.1	sbayc668-g63.1	CAGL0K09438g	Scas689.18	Kpol363p11	Kwal47.18360	KLLA0F10153g	SAKL0G18700g	DEHA2C10846g	orf19.6982	YALI0F22341g	SJAG00923	SPAC23H3.10
YLR417W	spar429-g49.1	smik97-g8.1	sbayc669-g10.1	CAGL0K09526g	Scas690.27	Kpol363p2	Kwal47.18361	KLLA0F10241g	SAKL0G18744g	DEHA2C10956g	orf19.6991	YALI0F22429g	SJAG00924	SPAC23H4.04
YLR418C	spar429-g53.1	smik971-g1.1	sbayc669-g18.1	CAGL0K09548g	Scas690.38	Kpol363p5	Kwal47.18368	KLLA0F10307g	SAKL0G18788g	DEHA2C11462g	orf19.7010	YALI0F22495g	SJAG00941	SPAC23H4.10c
YLR420W	spar429-g74.1	smik971-g4.1	sbayc669-g19.1	CAGL0K09592g	Scas690.43	Kpol363p9	Kwal47.18389	KLLA0F10571g	SAKL0G18876g	DEHA2C11550g	orf19.7016	YALI0F23023g	SJAG00943	SPAC23H4.12
YLR424W	spar429-g85.1	smik98-g4.1	sbayc669-g2.1	CAGL0K09878g	Scas691.11	Kpol364p11	Kwal47.18412	KLLA0F10681g	SAKL0G19470g	DEHA2C11880g	orf19.7037	YALI0F23045g	SJAG00946	SPAC24H6.05
YLR440C	spar434-g10.1	smik986-g12.1	sbayc669-g30.1	CAGL0K10032g	Scas691.25	Kpol364p4	Kwal47.18442	KLLA0F10725g	SAKL0G19690g	DEHA2C11968g	orf19.705	YALI0F23639g	SJAG00948	SPAC25B8.14
YLR443W	spar434-g12.1	smik986-g14.1	sbayc669-g34.1	CAGL0K10098g	Scas691.26	Kpol364p6	Kwal47.18470	KLLA0F11099g	SAKL0G19712g	DEHA2C12650g	orf19.7058	YALI0F24101g	SJAG00959	SPAC25B8.16
YLR447C	spar434-g17.1	smik986-g20.1	sbayc669-g4.1	CAGL0K10142g	Scas691.29	Kpol365p2	Kwal47.18475	KLLA0F11121g	SAKL0G19756g	DEHA2C12870g	orf19.7059	YALI0F24475g	SJAG00983	SPAC25G10.08
YLR452C	spar434-g3.1	smik986-g24.1	sbayc669-g5.1	CAGL0K10384g	Scas691.2d	Kpol365p7	Kwal47.18487	KLLA0F11209g	SAKL0H00440g	DEHA2C12892g	orf19.7067	YALI0F24783g	SJAG00986	SPAC25H1.08c
YLR459W	spar434-g33.1	smik986-g25.1	sbayc669-g7.1	CAGL0K10406g	Scas691.6	Kpol365p8	Kwal47.18517	KLLA0F11297g	SAKL0H00968g	DEHA2C13442g	orf19.7072	YALI0F25069g	SJAG00992	SPAC26A3.03c
YML011C	spar434-g34.1	smik986-g5.1	sbayc669-g8.1	CAGL0K10494g	Scas691.7	Kpol370p1	Kwal47.18535	KLLA0F11528g	SAKL0H00990g	DEHA2C13574g	orf19.7073	YALI0F25223g	SJAG01030	SPAC26A3.08
YML021C	spar434-g4.1	smik99-g1.1	sbayc670-g13.1	CAGL0K10758g	Scas692.10d	Kpol370p2	Kwal47.18547	KLLA0F11770g	SAKL0H01078g	DEHA2C13684g	orf19.7079	YALI0F25421g	SJAG01052	SPAC26A3.11
YML041C	spar434-g40.1	smik99-g10.1	sbayc670-g16.1	CAGL0K11022g	Scas692.13	Kpol370p9	Kwal47.18587	KLLA0F11814g	SAKL0H01144g	DEHA2C13838g	orf19.7081	YALI0F25443g	SJAG01053	SPAC26A3.12c
YML048W	spar434-g5.1	smik99-g4.1	sbayc670-g28.1	CAGL0K11110g	Scas692.16	Kpol376p15	Kwal47.18669	KLLA0F11891g	SAKL0H01210g	DEHA2C13904g	orf19.7101	YALI0F26037g	SJAG01056	SPAC26F1.13c
YML049C	spar44-g1.1	smik99-g9.1	sbayc670-g36.1	CAGL0K11253g	Scas692.2	Kpol376p16	Kwal47.18748	KLLA0F11957g	SAKL0H01298g	DEHA2C14190g	orf19.7109	YALI0F26147g	SJAG01058	SPAC26H5.02c
YML053C	spar440-g10.1	smik992-g1.1	sbayc670-g43.1	CAGL0K11506g	Scas692.21	Kpol376p17	Kwal47.18751	KLLA0F12001g	SAKL0H01540g	DEHA2C14564g	orf19.7116	YALI0F26367g	SJAG01062	SPAC26H5.06
YML055W	spar440-g28.1	smik993-g5.1	sbayc670-g44.1	CAGL0K12122g	Scas692.22	Kpol376p5	Kwal47.18757	KLLA0F12254g	SAKL0H01562g	DEHA2C14982g	orf19.7128	YALI0F26389g	SJAG01081	SPAC26H5.13c
YML059C	spar440-g32.1	smik993-g9.1	sbayc670-g45.1	CAGL0K12188g	Scas692.39	Kpol376p7	Kwal47.18763	KLLA0F12518g	SAKL0H01584g	DEHA2C15092g	orf19.7136	YALI0F26411g	SJAG01120	SPAC27D7.06
YML062C	spar440-g35.1	smik996-g16.1	sbayc670-g46.1	CAGL0K12298g	Scas692.45	Kpol380p12	Kwal47.18782	KLLA0F12914g	SAKL0H01760g	DEHA2C15246g	orf19.7177	YALI0F27269g	SJAG01133	SPAC27E2.02
YML066C	spar440-g4.1	smik996-g5.1	sbayc670-g48.1	CAGL0K12342g	Scas692.5	Kpol387p11	Kwal47.18793	KLLA0F12936g	SAKL0H01892g	DEHA2C15400g	orf19.7195	YALI0F27313g	SJAG01139	SPAC27E2.05
YML069W	spar440-g40.1	Dummy	sbayc670-g52.1	CAGL0K12452g	Scas693.1	Kpol387p13	Kwal47.18796	KLLA0F12958g	SAKL0H02068g	DEHA2C15620g	orf19.7198	YALI0F27423g	SJAG01149	SPAC27E2.10c
YML076C	spar440-g41.1	smik10-g5.1	sbayc670-g60.1	CAGL0K12496g	Scas693.2	Kpol387p8	Kwal47.18831	KLLA0F13002g	SAKL0H02200g	DEHA2C15862g	orf19.7222	YALI0F27467g	SJAG01166	SPAC27F1.04c
YML086C	spar443-g18.1	smik10-g7.1	sbayc671-g12.1	CAGL0K12606g	Scas693.25	Kpol388p6	Kwal47.18842	KLLA0F13156g	SAKL0H02222g	DEHA2C15994g	orf19.7224	YALI0F27863g	SJAG01167	SPAC29A4.04c
YML088W	spar443-g22.1	smik100-g6.1	sbayc671-g16.1	CAGL0K12628g	Scas693.34	Kpol392p3	Kwal47.18846	KLLA0F13464g	SAKL0H02244g	DEHA2C16148g	orf19.7245	YALI0F27951g	SJAG01178	SPAC29A4.07
YML092C	spar443-g27.1	smik1000-g1.1	sbayc671-g17.1	CAGL0K12870g	Scas693.38	Kpol392p4	Kwal47.18851	KLLA0F13486g	SAKL0H02310g	DEHA2C16214g	orf19.7257	YALI0F28303g	SJAG01193	SPAC29A4.10
YML098W	spar443-g3.1	smik1010-g12.1	sbayc671-g18.1	CAGL0K12936g	Scas693.40	Kpol392p6	Kwal47.18872	KLLA0F13816g	SAKL0H02420g	DEHA2C16500g	orf19.7264	YALI0F28347g	SJAG01201	SPAC29A4.15
YML099C	spar443-g33.1	smik1010-g9.1	sbayc671-g23.1	CAGL0L00297g	Scas693.41	Kpol392p7	Kwal47.18898	KLLA0F13860g	SAKL0H02970g	DEHA2C16698g	orf19.7267	YALI0F28413g	SJAG01204	SPAC29A4.20
YML104C	spar443-g41.1	smik1012-g2.1	sbayc671-g28.1	CAGL0L00363g	Scas693.6	Kpol392p8	Kwal47.18929	KLLA0F13882g	SAKL0H03014g	DEHA2C16874g	orf19.7335	YALI0F29381g	SJAG01206	SPAC29B12.05c
YML112W	spar443-g43.1	smik1013-g2.1	sbayc671-g30.1	CAGL0L00605g	Scas693.7	Kpol397p13	Kwal47.18966	KLLA0F13992g	SAKL0H03036g	DEHA2C17182g	orf19.7355	YALI0F29689g	SJAG01207	SPAC29E6.02
YML114C	spar443-g50.1	smik1015-g1.1	sbayc671-g35.1	CAGL0L00693g	Scas694.11	Kpol400p4	Kwal47.19052	KLLA0F14058g	SAKL0H03366g	DEHA2C17226g	orf19.7360	YALI0F30283g	SJAG01213	SPAC29E6.03c
YML119W	spar443-g54.1	smik102-g7.1	sbayc671-g42.1	CAGL0L00715g	Scas694.25	Kpol401p2	Kwal47.19072	KLLA0F14190g	SAKL0H03696g	DEHA2C17512g	orf19.7402	YALI0F30679g	SJAG01219	SPAC29E6.04
YML121W	spar443-g55.1	smik102-g9.1	sbayc671-g48.1	CAGL0L00781g	Scas694.30	Kpol401p5	Kwal47.19106	KLLA0F14300g	SAKL0H03718g	DEHA2D01650g	orf19.7410	YALI0F30811g	SJAG01240	SPAC29E6.06c
YML126C	spar443-g8.1	smik1028-g10.1	sbayc671-g61.1	CAGL0L00935g	Scas694.43	Kpol401p6	Kwal47.19149	KLLA0F14344g	SAKL0H03806g	DEHA2D02222g	orf19.7412	YALI0F30855g	SJAG01259	SPAC2C4.03c
YML127W	spar445-g13.1	smik1028-g32.1	sbayc671-g65.1	CAGL0L00979g	Scas694.4d	Kpol411p12	Kwal47.19168	KLLA0F14685g	SAKL0H04026g	DEHA2D02354g	orf19.7425	YALI0F30877g	SJAG01268	SPAC2C4.13
YMR003W	spar446-g3.1	smik1028-g35.1	sbayc671-g69.1	CAGL0L01155g	Scas694.9	Kpol411p17	Kwal47.19171	KLLA0F14707g	SAKL0H04158g	DEHA2D02508g	orf19.7428	YALI0F31009g	SJAG01269	SPAC2E1P5.01c
YMR004W	spar446-g4.1	smik1028-g36.1	sbayc671-g7.1	CAGL0L01199g	Scas695.15	Kpol411p3	Kwal47.19210	KLLA0F14927g	SAKL0H04180g	DEHA2D02552g	orf19.7449	YALI0F31669g	SJAG01270	SPAC2F3.04c
YMR005W	spar449-g23.1	smik1029-g2.1	sbayc671-g70.1	CAGL0L01221g	Scas695.16	Kpol411p4	Kwal47.19214	KLLA0F15015g	SAKL0H04334g	DEHA2D02728g	orf19.7491	YALI0F32043g	SJAG01301	SPAC2F3.06c
YMR012W	spar45-g2.1	smik1032-g14.1	sbayc671-g73.1	CAGL0L01397g	Scas695.19	Kpol411p9	Kwal47.19231	KLLA0F15136g	SAKL0H04466g	DEHA2D03058g	orf19.7494	YALI0F32153g	SJAG01302	SPAC2F3.09
YMR019W	spar45-g3.1	smik1032-g24.1	sbayc672-g25.1	CAGL0L01485g	Scas695.22	Kpol413p14	Kwal47.19253	KLLA0F15268g	SAKL0H04488g	DEHA2D03366g	orf19.7497	Dummy	SJAG01313	SPAC2F3.11
YMR026C	spar450-g11.1	smik1032-g28.1	sbayc672-g34.1	CAGL0L01683g	Scas695.26	Kpol413p4	Kwal47.19258	KLLA0F15411g	SAKL0H04840g	DEHA2D03652g	orf19.7509.1	YALI0A00286g	SJAG01315	SPAC2F7.04
YMR028W	spar450-g17.1	smik1032-g3.1	sbayc672-g4.1	CAGL0L01749g	Scas695.34	Kpol413p9	Kwal47.19262	KLLA0F15532g	SAKL0H04950g	DEHA2D03696g	orf19.7511	YALI0A00638g	SJAG01319	SPAC2F7.05c
YMR036C	spar450-g24.1	smik1032-g7.1	sbayc672-g53.1	CAGL0L01991g	Scas695.35	Kpol423p11	Kwal47.19263	KLLA0F15554g	SAKL0H04972g	DEHA2D03784g	orf19.7551	YALI0A01375g	SJAG01327	SPAC2F7.14c
YMR039C	spar455-g2.1	smik1035-g2.1	sbayc672-g54.1	CAGL0L02057g	Scas695.42	Kpol423p13	Kwal47.19265	KLLA0F15642g	SAKL0H04994g	DEHA2D04202g	orf19.7563	YALI0A01738g	SJAG01346	SPAC2F7.15
YMR048W	spar46-g12.1	smik1036-g1.1	sbayc672-g59.1	CAGL0L02123g	Scas695.44	Kpol423p6	Kwal47.19268	KLLA0F15686g	SAKL0H05082g	DEHA2D04488g	orf19.758	YALI0A02156g	SJAG01347	SPAC2F7.16c
YMR055C	spar46-g15.1	smik1039-g1.1	sbayc672-g62.1	CAGL0L02189g	Scas695.48	Kpol423p7	Kwal47.19290	KLLA0F15730g	SAKL0H05126g	DEHA2D04818g	orf19.7580	YALI0A02178g	SJAG01351	SPAC30C2.06c
YMR065W	spar46-g16.1	smik1053-g2.1	sbayc672-g63.1	CAGL0L02211g	Scas695.49	Kpol431p3	Kwal47.19292	KLLA0F15774g	SAKL0H05324g	DEHA2D05060g	orf19.7581	YALI0A02431g	SJAG01370	SPAC30D11.04c
YMR066W	spar46-g17.1	smik1055-g1.1	sbayc672-g64.1	CAGL0L02255g	Scas696.14	Kpol431p4	Kwal49.19413	KLLA0F15862g	SAKL0H05566g	DEHA2D05104g	orf19.759	YALI0A02541g	SJAG01372	SPAC31A2.15c
YMR067C	spar46-g18.1	smik1081-g1.1	sbayc672-g68.1	CAGL0L02277g	Scas696.19	Kpol440p9	Kwal51.19428	KLLA0F16126g	SAKL0H05698g	DEHA2D06182g	orf19.7603	YALI0A02871g	SJAG01377	SPAC31G5.04
YMR074C	spar46-g21.1	smik1086-g2.1	sbayc672-g8.1	CAGL0L02365g	Scas696.26	Kpol457p11	Kwal52.19443	KLLA0F16401g	SAKL0H05720g	DEHA2D06358g	orf19.7604	YALI0A04345g	SJAG01385	SPAC31G5.13
YMR077C	spar46-g6.1	smik109-g18.1	sbayc672-g80.1	CAGL0L02409g	Scas696.3	Kpol457p5	Kwal53.19449	KLLA0F16621g	SAKL0H05764g	DEHA2D06402g	orf19.7627	YALI0A05379g	SJAG01386	SPAC31G5.14
YMR100W	spar466-g2.1	smik109-g25.1	sbayc673-g24.1	CAGL0L02475g	Scas696.30	Kpol457p6	Kwal55.19640	KLLA0F16731g	SAKL0H05808g	DEHA2D06534g	orf19.763	YALI0A06908g	SJAG01397	SPAC32A11.04c
YMR106C	spar466-g5.1	smik109-g6.1	sbayc673-g27.1	CAGL0L02673g	Scas696.37	Kpol458p1	Kwal55.19691	KLLA0F16841g	SAKL0H05852g	DEHA2D06600g	orf19.7631	YALI0A08129g	SJAG01415	SPAC343.08c
YMR112C	spar467-g1.1	smik109-g9.1	sbayc673-g36.1	CAGL0L03069g	Scas696.4	Kpol460p11	Kwal55.19733	KLLA0F17259g	SAKL0H06270g	DEHA2D06842g	orf19.7632	YALI0A08426g	SJAG01419	SPAC3A11.13
YMR126C	spar468-g1.1	smik1091-g1.1	sbayc673-g40.1	CAGL0L03113g	Scas696.41	Kpol460p22	Kwal55.19737	KLLA0F17413g	SAKL0H06644g	DEHA2D07062g	orf19.764	YALI0A09042g	SJAG01435	SPAC3A12.04c
YMR134W	spar47-g1.1	smik11-g2.1	sbayc673-g53.1	CAGL0L03333g	Scas696.42	Kpol460p3	Kwal55.19761	KLLA0F17798g	SAKL0H06754g	DEHA2D07216g	orf19.7646	YALI0A09427g	SJAG01442	SPAC3F10.09
YMR149W	spar470-g1.1	smik1113-g3.1	sbayc673-g56.1	CAGL0L03410g	Scas696.45	Kpol461p1	Kwal55.19846	KLLA0F17886g	SAKL0H06930g	DEHA2D07832g	orf19.7655	YALI0A09746g	SJAG01463	SPAC3F10.12c
YMR154C	spar470-g2.1	smik1120-g1.1	sbayc673-g61.1	CAGL0L03432g	Scas696.47	Kpol461p20	Kwal55.19850	KLLA0F17908g	SAKL0H07172g	DEHA2D08140g	orf19.7660	YALI0A09768g	SJAG01466	SPAC3G6.02
YMR162C	spar470-g3.1	smik1122-g1.1	sbayc674-g13.1	CAGL0L03520g	Scas696.48	Kpol461p3	Kwal55.19882	KLLA0F17974g	SAKL0H07348g	DEHA2D08184g	orf19.7662	YALI0A10076g	SJAG01476	SPAC3G6.11
YMR163C	spar476-g2.1	smik114-g12.1	sbayc674-g27.1	CAGL0L03784g	Scas696.7	Kpol461p9	Kwal55.19883	KLLA0F17996g	SAKL0H07370g	DEHA2D09196g	orf19.7663	YALI0A10164g	SJAG01487	SPAC3G9.04
YMR167W	spar476-g9.1	smik1144-g5.1	sbayc674-g29.1	CAGL0L04004g	Scas697.16	Kpol463p15	Kwal55.19903	KLLA0F18018g	SAKL0H07502g	DEHA2D10010g	orf19.7665	YALI0A10274g	SJAG01491	SPAC3G9.06
YMR168C	spar478-g4.1	smik1144-g6.1	sbayc674-g30.1	CAGL0L04136g	Scas697.18	Kpol463p17	Kwal55.19921	KLLA0F18238g	SAKL0H07876g	DEHA2D10780g	orf19.779	YALI0A10310g	SJAG01497	SPAC3G9.15c
YMR172W	spar478-g8.1	smik1146-g1.1	sbayc674-g33.1	CAGL0L04180g	Scas697.2	Kpol463p4	Kwal55.20054	KLLA0F18436g	SAKL0H07986g	DEHA2D11374g	orf19.783	YALI0A10813g	SJAG01501	SPAC3H1.01c
YMR176W	spar479-g7.1	smik1148-g4.1	sbayc674-g38.1	CAGL0L04312g	Scas697.21	Kpol463p8	Kwal55.20110	KLLA0F18458g	SAKL0H08096g	DEHA2D12254g	orf19.796	YALI0A12001g	SJAG01508	SPAC3H1.02c
YMR203W	spar48-g16.1	smik1148-g5.1	sbayc674-g46.1	CAGL0L04444g	Scas697.23	Kpol472p13	Kwal55.20123	KLLA0F18634g	SAKL0H08382g	DEHA2D12540g	orf19.805	YALI0A14157g	SJAG01521	SPAC3H1.05
YMR208W	spar482-g1.1	smik1148-g6.1	sbayc674-g49.1	CAGL0L04620g	Scas697.27	Kpol472p8	Kwal55.20143	KLLA0F18700g	SAKL0H08404g	DEHA2D13486g	orf19.806	YALI0A15686g	SJAG01545	SPAC4C5.04
YMR213W	spar483-g8.1	smik1148-g8.1	sbayc674-g50.1	CAGL0L04642g	Scas697.28	Kpol473p10	Kwal55.20164	KLLA0F19063g	SAKL0H08426g	DEHA2D14036g	orf19.807	YALI0A16698g	SJAG01558	SPAC4D7.06c
YMR218C	spar483-g9.1	smik117-g13.1	sbayc674-g57.1	CAGL0L04752g	Scas697.29	Kpol478p1	Kwal55.20198	KLLA0F19085g	SAKL0H08624g	DEHA2D14278g	orf19.832	YALI0A16775g	SJAG01559	SPAC4D7.08c
YMR224C	spar484-g10.1	smik1182-g1.1	sbayc674-g69.1	CAGL0L04796g	Scas697.39	Kpol478p11	Kwal55.20211	KLLA0F19096g	SAKL0H08756g	DEHA2D14476g	orf19.834	YALI0A17380g	SJAG01575	SPAC4D7.09
YMR227C	spar484-g4.1	smik1186-g3.1	sbayc675-g23.1	CAGL0L04884g	Scas697.4	Kpol478p13	Kwal55.20221	KLLA0F19118g	SAKL0H08844g	DEHA2D14520g	orf19.835	YALI0A17424g	SJAG01581	SPAC4F10.03c
YMR228W	spar484-g7.1	smik1187-g1.1	sbayc675-g27.1	CAGL0L04994g	Scas697.44	Kpol478p18	Kwal55.20225	KLLA0F19184g	SAKL0H08910g	DEHA2D14564g	orf19.873.1	YALI0A17985g	SJAG01584	SPAC4F10.05c
YMR231W	spar484-g9.1	smik1190-g1.1	sbayc675-g29.1	CAGL0L05038g	Scas697.45	Kpol478p7	Kwal55.20247	KLLA0F19228g	SAKL0H08932g	DEHA2D14718g	orf19.879	YALI0A18007g	SJAG01605	SPAC4F8.05c
YMR236W	spar49-g1.1	smik120-g10.1	sbayc675-g31.1	CAGL0L05412g	Scas697.51	Kpol479p1	Kwal55.20253	KLLA0F19250g	SAKL0H09086g	DEHA2D14806g	orf19.880	YALI0A18293g	SJAG01623	SPAC4G9.02
YMR240C	spar49-g5.1	smik122-g1.1	sbayc675-g37.1	CAGL0L05456g	Scas697.51d	Kpol479p21	Kwal55.20278	KLLA0F19294g	SAKL0H09108g	DEHA2D14872g	orf19.895	YALI0A18337g	SJAG01624	SPAC4G9.08c
YMR255W	spar5-g1.1	smik122-g15.1	sbayc675-g45.1	CAGL0L05478g	Scas697.54	Kpol479p31	Kwal55.20347	KLLA0F19492g	SAKL0H09174g	DEHA2D15884g	orf19.898	YALI0A18568g	SJAG01633	SPAC56F8.06c
YMR263W	spar50-g14.1	smik1224-g4.1	sbayc676-g13.1	CAGL0L05610g	Scas697.8	Kpol479p6	Kwal55.20350	KLLA0F19558g	SAKL0H09196g	DEHA2D16258g	orf19.910	YALI0A19030g	SJAG01634	SPAC5H10.09c
YMR265C	spar50-g27.1	smik123-g6.1	sbayc676-g21.1	CAGL0L05632g	Scas698.10	Kpol480p10	Kwal55.20385	KLLA0F19580g	SAKL0H09284g	DEHA2D16346g	orf19.93	YALI0A19184g	SJAG01638	SPAC607.04
YMR270C	spar50-g28.1	smik1291-g13.1	sbayc676-g25.1	CAGL0L05830g	Scas698.11	Kpol480p12	Kwal55.20421	KLLA0F19690g	SAKL0H09372g	DEHA2D16566g	orf19.954	YALI0A19492g	SJAG01641	SPAC630.06c
YMR274C	spar50-g3.1	smik1291-g23.1	sbayc676-g31.1	CAGL0L05874g	Scas698.17	Kpol480p18	Kwal55.20495	KLLA0F19778g	SAKL0H09592g	DEHA2D16698g	orf19.961.2	YALI0A19756g	SJAG01643	SPAC637.05c
YMR276W	spar50-g9.1	smik13-g6.1	sbayc676-g34.1	CAGL0L05896g	Scas698.18	Kpol480p22	Kwal55.20496	KLLA0F20119g	SAKL0H09636g	DEHA2D16830g	orf19.972	YALI0A19800g	SJAG01650	SPAC637.08
YMR283C	spar51-g4.1	smik13-g9.1	sbayc676-g39.1	CAGL0L05918g	Scas698.24	Kpol480p30	Kwal55.20505	KLLA0F20185g	SAKL0H09658g	DEHA2D17072g	Dummy	YALI0A20295g	SJAG01651	SPAC637.09
YMR287C	spar53-g14.1	smik130-g7.1	sbayc676-g59.1	CAGL0L05940g	Scas698.31	Kpol483p11	Kwal55.20529	KLLA0F20251g	SAKL0H10098g	DEHA2D17292g	orf19.1012	YALI0A20328g	SJAG01652	SPAC637.11
YMR288W	spar53-g19.1	smik1302-g3.1	sbayc677-g13.1	CAGL0L06556g	Scas698.33	Kpol483p16	Kwal55.20535	KLLA0F20339g	SAKL0H10164g	DEHA2E01606g	orf19.1026	YALI0A20482g	SJAG01666	SPAC637.12c
YMR289W	spar53-g2.1	smik132-g20.1	sbayc677-g15.1	CAGL0L06996g	Scas698.38	Kpol483p23	Kwal55.20578	KLLA0F20361g	SAKL0H10296g	DEHA2E02156g	orf19.1029	YALI0A20518g	SJAG01667	SPAC644.10
YMR294W	spar54-g2.1	smik132-g27.1	sbayc677-g16.1	CAGL0L07172g	Scas699.1	Kpol487p5	Kwal55.20615	KLLA0F20471g	SAKL0H10780g	DEHA2E03300g	orf19.1041	YALI0A20592g	SJAG01674	SPAC644.12
YMR299C	spar56-g14.1	smik132-g6.1	sbayc677-g22.1	CAGL0L07216g	Scas699.13	Kpol489p21	Kwal55.20652	KLLA0F20570g	SAKL0H10912g	DEHA2E03696g	orf19.1083	YALI0A20702g	SJAG01680	SPAC644.14c
YMR314W	spar56-g5.1	smik132-g8.1	sbayc677-g48.1	CAGL0L07238g	Scas699.16	Kpol489p5	Kwal55.20660	KLLA0F20944g	SAKL0H11044g	DEHA2E03784g	orf19.1119	YALI0A21010g	SJAG01696	SPAC688.02c
YNL003C	spar56-g8.1	smik1329-g1.1	sbayc677-g49.1	CAGL0L07260g	Scas699.18	Kpol495p11	Kwal55.20664	KLLA0F21032g	SAKL0H11220g	DEHA2E04642g	orf19.1137	YALI0B00198g	SJAG01717	SPAC694.06c
YNL006W	spar564-g11.1	smik134-g2.1	sbayc677-g53.1	CAGL0L07282g	Scas699.25	Kpol495p4	Kwal55.20739	KLLA0F21120g	SAKL0H11264g	DEHA2E04686g	orf19.1170	YALI0B00726g	SJAG01732	SPAC6F6.17
YNL019C	spar564-g13.1	smik1341-g1.1	sbayc677-g54.1	CAGL0L07304g	Scas699.28	Kpol495p6	Kwal55.20753	KLLA0F21230g	SAKL0H11374g	DEHA2E05016g	orf19.1192	YALI0B00990g	SJAG01741	SPAC6G9.03c
YNL021W	spar565-g10.1	smik1345-g2.1	sbayc677-g6.1	CAGL0L07348g	Scas699.39	Kpol499p21	Kwal55.20790	KLLA0F21274g	SAKL0H11506g	DEHA2E05082g	orf19.1235	YALI0B01078g	SJAG01749	SPAC6G9.12
YNL025C	spar565-g11.1	smik1347-g1.1	sbayc677-g64.1	CAGL0L07788g	Scas700.10	Kpol499p4	Kwal55.20813	KLLA0F21318g	SAKL0H11616g	DEHA2E05478g	orf19.1250	YALI0B01224g	SJAG01760	SPAC7D4.10
YNL039W	spar565-g24.1	smik1349-g1.1	sbayc677-g65.1	CAGL0L07810g	Scas700.26	Kpol505p11	Kwal55.20843	KLLA0F21428g	SAKL0H11792g	DEHA2E05720g	orf19.1261	YALI0B01452g	SJAG01767	SPAC821.11
YNL040W	spar565-g26.1	smik135-g3.1	sbayc677-g67.1	CAGL0L07854g	Scas700.27	Kpol505p13	Kwal55.20888	KLLA0F21648g	SAKL0H11814g	DEHA2E05830g	orf19.1265	YALI0B01826g	SJAG01771	SPAC823.13c
YNL041C	spar565-g29.1	smik1357-g1.1	sbayc677-g68.1	CAGL0L08250g	Scas700.28	Kpol505p16	Kwal55.20906	KLLA0F21758g	SAKL0H12078g	DEHA2E07502g	orf19.1273	YALI0B01870g	SJAG01778	SPAC824.08
YNL042W	spar565-g32.1	smik1392-g2.1	sbayc677-g75.1	CAGL0L08294g	Scas700.30	Kpol505p2	Kwal55.20943	KLLA0F21956g	SAKL0H12144g	DEHA2E08382g	orf19.1296	YALI0B01980g	SJAG01789	SPAC8C9.11
YNL048W	spar565-g35.1	smik14-g6.1	sbayc677-g81.1	CAGL0L08316g	Scas700.37	Kpol505p23	Kwal55.21018	KLLA0F22110g	SAKL0H12166g	DEHA2E09042g	orf19.1298	YALI0B02750g	SJAG01797	SPAC8F11.09c
YNL051W	spar57-g5.1	smik141-g1.1	sbayc677-g85.1	CAGL0L08360g	Scas700.52	Kpol505p24	Kwal55.21029	KLLA0F22385g	SAKL0H12188g	DEHA2E09064g	orf19.1301	YALI0B04136g	SJAG01808	SPAC9.07c
YNL059C	spar58-g11.1	smik1420-g1.1	sbayc677-g89.1	CAGL0L08580g	Scas701.11	Kpol505p29	Kwal55.21049	KLLA0F22407g	SAKL0H12276g	DEHA2E09262g	orf19.1303	YALI0B04180g	SJAG01816	SPAC9.09
YNL070W	spar58-g19.1	smik1426-g1.1	sbayc678-g1.1	CAGL0L08778g	Scas701.15d	Kpol507p4	Kwal55.21109	KLLA0F22429g	SAKL0H12298g	DEHA2E09328g	orf19.1342	YALI0B04422g	SJAG01817	SPAC926.02
YNL076W	spar58-g5.1	smik144-g18.1	sbayc678-g10.1	CAGL0L08800g	Scas701.17	Kpol513p16	Kwal55.21121	KLLA0F22451g	SAKL0H12364g	DEHA2E09680g	orf19.1360	YALI0B04752g	SJAG01818	SPAC9E9.06c
YNL078W	spar58-g9.1	smik144-g7.1	sbayc678-g105.1	CAGL0L09020g	Scas701.18	Kpol513p21	Kwal55.21123	KLLA0F23463g	SAKL0H12452g	DEHA2E09702g	orf19.1378	YALI0B04774g	SJAG01819	SPACUNK4.06c
YNL080C	spar59-g2.1	smik1442-g1.1	sbayc678-g108.1	CAGL0L09042g	Scas701.19	Kpol513p7	Kwal55.21130	KLLA0F23804g	SAKL0H12870g	DEHA2E10758g	orf19.1390	YALI0B05126g	SJAG01822	SPACUNK4.07c
YNL084C	spar59-g4.1	smik146-g14.1	sbayc678-g113.1	CAGL0L09152g	Scas701.21	Kpol520p19	Kwal55.21160	KLLA0F23826g	SAKL0H13068g	DEHA2E10780g	orf19.1394	YALI0B05522g	SJAG01826	SPAP27G11.04c
YNL091W	spar6-g18.1	smik1461-g1.1	sbayc678-g115.1	CAGL0L09174g	Scas701.25	Kpol520p27	Kwal55.21162	KLLA0F23848g	SAKL0H13244g	DEHA2E10912g	orf19.1402	YALI0B06006g	SJAG01827	SPAP27G11.15
YNL107W	spar6-g2.1	smik1470-g1.1	sbayc678-g116.1	CAGL0L09449g	Scas701.28	Kpol520p32	Kwal55.21215	KLLA0F24068g	SAKL0H13376g	DEHA2E11594g	orf19.1429	YALI0B06116g	SJAG01838	SPAP7G5.04c
YNL118C	spar6-g23.1	smik1495-g1.1	sbayc678-g12.1	CAGL0L09471g	Scas701.31	Kpol520p34	Kwal55.21278	KLLA0F24156g	SAKL0H13420g	DEHA2E11704g	orf19.1434	YALI0B06534g	SJAG01840	SPAP8A3.03
YNL128W	spar6-g7.1	smik1503-g1.1	sbayc678-g138.1	CAGL0L09603g	Scas701.32	Kpol520p37	Kwal55.21293	KLLA0F24244g	SAKL0H13464g	DEHA2E12144g	orf19.1439	YALI0B06578g	SJAG01879	SPAP8A3.08
YNL131W	spar6-g9.1	smik153-g1.1	sbayc678-g14.1	CAGL0L09735g	Scas701.39	Kpol520p38	Kwal55.21342	KLLA0F24332g	SAKL0H13596g	DEHA2E12254g	orf19.145	YALI0B06600g	SJAG01890	SPAP8A3.14c
YNL139C	spar60-g11.1	smik1538-g1.1	sbayc678-g146.1	CAGL0L09801g	Scas701.4	Kpol520p6	Kwal55.21347	KLLA0F24376g	SAKL0H13640g	DEHA2E12804g	orf19.1458	YALI0B06941g	SJAG01899	SPAPB17E12.07c
YNL148C	spar60-g4.1	smik155-g5.1	sbayc678-g147.1	CAGL0L09823g	Scas701.9	Kpol526p11	Kwal55.21374	KLLA0F24442g	SAKL0H13728g	DEHA2E12826g	orf19.1466	YALI0B07095g	SJAG01913	SPAPB17E12.08
YNL155W	spar61-g12.1	smik16-g1.1	sbayc678-g156.1	CAGL0L09845g	Scas702.14	Kpol526p12	Kwal55.21422	KLLA0F24662g	SAKL0H13750g	DEHA2E13156g	orf19.1484	YALI0B07381g	SJAG01936	SPAPB18E9.01
YNL158W	spar61-g3.1	smik172-g5.1	sbayc678-g16.1	CAGL0L10340g	Scas702.23	Kpol526p15	Kwal55.21453	KLLA0F24838g	SAKL0H13838g	DEHA2E13200g	orf19.1485	YALI0B08074g	SJAG01944	SPAPB1A10.11c
YNL161W	spar61-g7.1	smik174-g2.1	sbayc678-g2.1	CAGL0L10450g	Scas702.28	Kpol526p38	Kwal55.21455	KLLA0F25003g	SAKL0H14036g	DEHA2E13420g	orf19.1491	YALI0B08250g	SJAG01945	SPAPB1E7.02c
YNL167C	spar611-g2.1	smik18-g1.1	sbayc678-g20.1	CAGL0L11000g	Scas702.3	Kpol526p9	Kwal55.21488	KLLA0F25014g	SAKL0H14190g	DEHA2E13618g	orf19.1492	YALI0B08844g	SJAG01949	SPAPB1E7.06c
YNL172W	spar62-g1.1	smik182-g1.1	sbayc678-g22.1	CAGL0L11330g	Scas702.31	Kpol529p12	Kwal55.21515	KLLA0F25102g	SAKL0H14212g	DEHA2E13728g	orf19.1494	YALI0B09053g	SJAG01950	SPAPB1E7.10
YNL181W	spar62-g2.1	smik183-g3.1	sbayc678-g23.1	CAGL0L11352g	Scas702.33	Kpol529p16	Kwal55.21520	KLLA0F25388g	SAKL0H14696g	DEHA2E14454g	orf19.150	YALI0B09119g	SJAG01955	SPAPB21F2.02
YNL187W	spar65-g10.1	smik184-g3.1	sbayc678-g29.1	CAGL0L11418g	Scas702.4	Kpol529p23	Kwal55.21551	KLLA0F25432g	SAKL0H14740g	DEHA2E14828g	orf19.1528	YALI0B09647g	SJAG02023	SPAPB21F2.03
YNL190W	spar65-g3.1	smik185-g1.1	sbayc678-g30.1	CAGL0L11924g	Scas702.9	Kpol529p25	Kwal55.21575	KLLA0F25454g	SAKL0H14850g	DEHA2E14916g	orf19.1532	YALI0B09812g	SJAG02026	SPAPB2B4.05
YNL193W	spar66-g1.1	smik185-g2.1	sbayc678-g31.1	CAGL0L12100g	Scas703.12	Kpol529p8	Kwal55.21653	KLLA0F25784g	SAKL0H14894g	DEHA2E15092g	orf19.1545	YALI0B10197g	SJAG02035	SPAPB8E5.09
YNL210W	spar66-g11.1	smik185-g6.1	sbayc678-g36.1	CAGL0L12144g	Scas703.19	Kpol529p9	Kwal55.21708	KLLA0F25894g	SAKL0H14938g	DEHA2E16500g	orf19.1565	YALI0B10274g	SJAG02065	SPAPJ698.03c
YNL211C	spar66-g9.1	smik188-g1.1	sbayc678-g38.1	CAGL0L12166g	Scas703.25	Kpol530p12	Kwal55.21742	KLLA0F26048g	SAKL0H15026g	DEHA2E16654g	orf19.1592	YALI0B10934g	SJAG02066	SPAPYUG7.05
YNL213C	spar69-g10.1	smik19-g4.1	sbayc678-g42.1	CAGL0L12188g	Scas703.29	Kpol530p16	Kwal55.21778	KLLA0F26180g	SAKL0H15290g	DEHA2E17204g	orf19.1624	YALI0B11132g	SJAG02069	SPBC106.06
YNL218W	spar69-g17.1	smik190-g7.1	sbayc678-g45.1	CAGL0L12210g	Scas703.3	Kpol530p17	Kwal55.21786	KLLA0F26268g	SAKL0H15312g	DEHA2E17468g	orf19.1626	YALI0B11484g	SJAG02070	SPBC106.20
YNL219C	spar69-g18.1	smik191-g5.1	sbayc678-g46.1	CAGL0L12232g	Scas703.34	Kpol530p28	Kwal55.21805	KLLA0F26312g	SAKL0H15466g	DEHA2E17754g	orf19.163	YALI0B11572g	SJAG02082	SPBC1105.06
YNL236W	spar69-g19.1	smik191-g6.1	sbayc678-g47.1	CAGL0L12584g	Scas703.36	Kpol530p34	Kwal55.21814	KLLA0F26422g	SAKL0H15554g	DEHA2E17996g	orf19.1631	YALI0B11704g	SJAG02097	SPBC1105.16c
YNL238W	spar7-g13.1	smik193-g11.1	sbayc678-g53.1	CAGL0L12628g	Scas703.37	Kpol530p41	Kwal55.21848	KLLA0F26433g	SAKL0H15598g	DEHA2E18216g	orf19.1649	YALI0B11814g	SJAG02103	SPBC119.12
YNL245C	spar7-g14.1	smik193-g19.1	sbayc678-g61.1	CAGL0L12650g	Scas703.39	Kpol530p7	Kwal55.21853	KLLA0F26455g	SAKL0H15620g	DEHA2E18656g	orf19.1661	YALI0B11836g	SJAG02158	SPBC119.15
YNL246W	spar7-g2.1	smik194-g11.1	sbayc678-g62.1	CAGL0L12716g	Scas703.43	Kpol534p10	Kwal55.21855	KLLA0F26939g	SAKL0H15796g	DEHA2E18986g	orf19.1668	YALI0B12078g	SJAG02164	SPBC1198.05
YNL250W	spar7-g6.1	smik194-g14.1	sbayc678-g7.1	CAGL0L12738g	Scas703.9	Kpol534p13	Kwal55.21896	KLLA0F26983g	SAKL0H15818g	DEHA2E19008g	orf19.168	YALI0B12210g	SJAG02170	SPBC1198.08
YNL251C	spar704-g1.1	smik194-g3.1	sbayc678-g70.1	CAGL0L12826g	Scas704.1	Kpol534p16	Kwal55.21900	KLLA0F27071g	SAKL0H15840g	DEHA2E19272g	orf19.1701	YALI0B12914g	SJAG02174	SPBC11G11.06c
YNL253W	spar74-g2.1	smik194-g5.1	sbayc678-g75.1	CAGL0L12958g	Scas704.19	Kpol534p2	Kwal55.21933	KLLA0F27115g	SAKL0H15862g	DEHA2E19360g	orf19.1716	YALI0B12936g	SJAG02185	SPBC11G11.07
YNL258C	spar74-g5.1	smik212-g34.1	sbayc678-g85.1	CAGL0L12980g	Scas704.2	Kpol534p23	Kwal55.21971	KLLA0F27247g	SAKL0H15884g	DEHA2E19514g	orf19.1720	YALI0B13486g	SJAG02200	SPBC1215.02c
YNL259C	spar75-g1.1	smik214-g5.1	sbayc678-g88.1	CAGL0L13002g	Scas704.37	Kpol534p25	Kwal55.22026	KLLA0F27291g	SAKL0H15928g	DEHA2E19910g	orf19.1721	YALI0B13706g	SJAG02206	SPBC12C2.06
YNL263C	spar776-g18.1	smik214-g9.1	sbayc678-g90.1	CAGL0L13046g	Scas704.38	Kpol534p26	Kwal55.22036	KLLA0F27313g	SAKL0H15972g	DEHA2E20372g	orf19.1738.1	YALI0B14058g	SJAG02208	SPBC12D12.01
YNL267W	spar776-g20.1	smik216-g3.1	sbayc678-g94.1	CAGL0L13200g	Scas704.40	Kpol534p31	Kwal55.22051	KLLA0F27335g	SAKL0H16038g	DEHA2E20570g	orf19.1742	YALI0B14223g	SJAG02226	SPBC12D12.03
YNL272C	spar776-g21.1	smik218-g10.1	sbayc678-g95.1	CAGL0M00198g	Scas704.45d	Kpol534p32	Kwal55.22052	KLLA0F27775g	SAKL0H16170g	DEHA2E20768g	orf19.1744	YALI0B15378g	SJAG02275	SPBC1347.13c
YNL279W	spar776-g33.1	smik218-g14.1	Dummy	CAGL0M00220g	Scas704.46	Kpol534p4	Kwal55.22054	KLLA0F27929g	SAKL0H16280g	DEHA2E20900g	orf19.1755	YALI0B15400g	SJAG02278	SPBC13A2.01c
YNL287W	spar776-g39.1	smik218-g3.1	sbayc240-g1.1	CAGL0M00286g	Scas704.51	Kpol534p5	Kwal55.22067	KLLA0F27951g	SAKL0H16588g	DEHA2E21208g	orf19.1771	YALI0B15444g	SJAG02279	SPBC13E7.05
YNL288W	spar78-g1.1	smik218-g5.1	sbayc382-g1.1	CAGL0M00330g	Scas705.12	Kpol534p50	Kwal55.22099	Dummy	SAKL0H16610g	DEHA2E22704g	orf19.1789	YALI0B15774g	SJAG02304	SPBC13G1.03c
YNL297C	spar78-g10.1	smik219-g2.1	sbayc398-g2.1	CAGL0M00462g	Scas705.20	Kpol534p51	Kwal55.22112	AAT64955.1	SAKL0H16874g	DEHA2E22902g	orf19.1802	YALI0B16038g	SJAG02305	SPBC13G1.11
YNL304W	spar78-g11.1	smik22-g3.1	sbayc409-g1.1	CAGL0M00528g	Scas705.28	Kpol534p52	Kwal55.22145	KLLA0A00286g	SAKL0H16896g	DEHA2E23716g	orf19.1803	YALI0B16258g	SJAG02307	SPBC146.03c
YNL314W	spar78-g3.1	smik221-g1.1	sbayc430-g2.1	CAGL0M00836g	Scas705.3	Kpol534p58	Kwal55.22152	KLLA0A00682g	SAKL0H16918g	DEHA2F01298g	orf19.182	YALI0B16390g	SJAG02330	SPBC146.07
YNL316C	spar78-g5.1	smik228-g1.1	sbayc435-g1.1	CAGL0M00880g	Scas705.32	Kpol538p14	Kwal55.22169	KLLA0A00737g	SAKL0H17050g	DEHA2F01430g	orf19.1835	YALI0B16434g	SJAG02337	SPBC14C8.02
YNL317W	spar8-g12.1	smik230-g2.1	sbayc446-g2.1	CAGL0M00968g	Scas705.34	Kpol538p15	Kwal56.22341	KLLA0A00803g	SAKL0H17072g	DEHA2F01562g	orf19.1843	YALI0B16544g	SJAG02342	SPBC14C8.13
YNL320W	spar84-g10.1	smik238-g2.1	sbayc449-g2.1	CAGL0M01122g	Scas705.40	Kpol538p17	Kwal56.22359	KLLA0A00847g	SAKL0H17402g	DEHA2F02222g	orf19.1849	YALI0B16610g	SJAG02349	SPBC14F5.08
YNL329C	spar84-g18.1	smik244-g4.1	sbayc454-g2.1	CAGL0M01144g	Scas705.41	Kpol538p22	Kwal56.22421	KLLA0A00935g	SAKL0H17468g	DEHA2F02244g	orf19.1860	YALI0B16786g	SJAG02354	SPBC1539.09c
YNR006W	spar84-g19.1	smik246-g18.1	sbayc455-g1.1	CAGL0M01166g	Scas705.42	Kpol538p27	Kwal56.22433	KLLA0A00957g	SAKL0H17512g	DEHA2F02354g	orf19.1900	YALI0B16918g	SJAG02372	SPBC15C4.01c
YNR008W	spar84-g20.1	smik246-g3.1	sbayc457-g1.1	CAGL0M01188g	Scas705.43	Kpol538p30	Kwal56.22437	KLLA0A01045g	SAKL0H17732g	DEHA2F02464g	orf19.1901	YALI0B16962g	SJAG02381	SPBC15D4.05
YNR010W	spar85-g6.1	smik246-g5.1	sbayc459-g4.1	CAGL0M01298g	Scas705.46	Kpol538p40	Kwal56.22459	KLLA0A01133g	SAKL0H17776g	DEHA2F02728g	orf19.1927	YALI0B17314g	SJAG02408	SPBC1604.04
YNR017W	spar86-g2.1	smik247-g14.1	sbayc460-g1.1	CAGL0M01320g	Scas705.49	Kpol538p46	Kwal56.22492	KLLA0A01265g	SAKL0H17930g	DEHA2F02772g	orf19.194	YALI0B17402g	SJAG02425	SPBC1604.10
YNR020C	spar86-g4.1	smik247-g3.1	sbayc460-g5.1	CAGL0M01364g	Scas705.5	Kpol538p52	Kwal56.22496	KLLA0A01551g	SAKL0H18238g	DEHA2F03432g	orf19.1954	YALI0B17512g	SJAG02447	SPBC1604.17c
YNR029C	spar88-g12.1	smik247-g5.1	sbayc461-g6.1	CAGL0M01408g	Scas705.56	Kpol538p8	Kwal56.22517	KLLA0A02035g	SAKL0H18326g	DEHA2F03564g	orf19.1956	YALI0B17666g	SJAG02456	SPBC1677.03c
YNR030W	spar88-g3.1	smik247-g7.1	sbayc462-g4.1	CAGL0M01474g	Scas706.10	Kpol538p9	Kwal56.22573	KLLA0A02277g	SAKL0H18458g	DEHA2F03586g	orf19.1957	YALI0B17710g	SJAG02457	SPBC16A3.05c
YNR032C-A	spar89-g2.1	smik247-g8.1	sbayc462-g6.1	CAGL0M01540g	Scas706.13	Kpol541p11	Kwal56.22613	KLLA0A02299g	SAKL0H18480g	DEHA2F03696g	orf19.1959	YALI0B18436g	SJAG02466	SPBC16A3.08c
YNR058W	spar90-g10.1	smik249-g10.1	sbayc463-g3.1	CAGL0M01606g	Scas706.17	Kpol541p18	Kwal56.22637	KLLA0A02673g	SAKL0H18502g	DEHA2F04510g	orf19.1967	YALI0B18480g	SJAG02493	SPBC16C6.05
YOL003C	spar90-g14.1	smik251-g2.1	sbayc466-g3.1	CAGL0M01958g	Scas706.2	Kpol541p24	Kwal56.22681	KLLA0A02761g	SAKL0H18546g	DEHA2F04708g	orf19.1972	YALI0B18524g	SJAG02497	SPBC16C6.07c
YOL008W	spar90-g17.1	smik252-g11.1	sbayc466-g4.1	CAGL0M02079g	Scas706.20	Kpol541p31	Kwal56.22685	KLLA0A02871g	SAKL0H18656g	DEHA2F05104g	orf19.1986	YALI0B18546g	SJAG02514	SPBC16C6.09
YOL012C	spar90-g19.1	smik252-g8.1	sbayc468-g3.1	CAGL0M02101g	Scas706.24	Kpol541p4	Kwal56.22706	KLLA0A02959g	SAKL0H18876g	DEHA2F05126g	orf19.2000	YALI0B18612g	SJAG02520	SPBC16D10.03
YOL015W	spar90-g6.1	smik254-g11.1	sbayc477-g6.1	CAGL0M02123g	Scas706.29	Kpol541p40	Kwal56.22710	KLLA0A03069g	SAKL0H18898g	DEHA2F05412g	orf19.2008	YALI0B18634g	SJAG02524	SPBC16D10.09
YOL038W	spar90-g7.1	smik254-g4.1	sbayc478-g4.1	CAGL0M02299g	Scas706.33	Kpol541p41	Kwal56.22767	KLLA0A03135g	SAKL0H19118g	DEHA2F05764g	orf19.2018	YALI0B18722g	SJAG02525	SPBC16D10.10
YOL044W	spar93-g20.1	smik254-g8.1	sbayc483-g8.1	CAGL0M02365g	Scas706.39	Kpol541p47	Kwal56.22859	KLLA0A03267g	SAKL0H19162g	DEHA2F06072g	orf19.2029	YALI0B19646g	SJAG02528	SPBC16E9.01c
YOL049W	spar93-g22.1	smik257-g11.1	sbayc484-g7.1	CAGL0M02453g	Scas707.18	Kpol541p51	Kwal56.22860	KLLA0A03619g	SAKL0H19272g	DEHA2F06248g	orf19.2055	YALI0B19668g	SJAG02547	SPBC16E9.14c
YOL062C	spar93-g24.1	smik258-g11.1	sbayc485-g1.1	CAGL0M02585g	Scas707.19	Kpol541p7	Kwal56.22868	KLLA0A03982g	SAKL0H19470g	DEHA2F06402g	orf19.2087	YALI0B20724g	SJAG02556	SPBC16G5.04
YOL067C	spar93-g28.1	smik258-g2.1	sbayc487-g9.1	CAGL0M02651g	Scas707.38	Kpol543p12	Kwal56.22874	KLLA0A04059g	SAKL0H19580g	DEHA2F06490g	orf19.2093	YALI0B21362g	SJAG02563	SPBC1703.01c
YOL069W	spar93-g37.1	smik26-g16.1	sbayc492-g4.1	CAGL0M02783g	Scas707.4	Kpol543p16	Kwal56.22881	KLLA0A04191g	SAKL0H20592g	DEHA2F06842g	orf19.2112	YALI0B21662g	SJAG02588	SPBC1703.02
YOL070C	spar96-g24.1	smik26-g19.1	sbayc494-g9.1	CAGL0M02937g	Scas707.40	Kpol543p17	Kwal56.22903	KLLA0A05115g	SAKL0H21428g	DEHA2F06864g	orf19.2138	YALI0B21978g	SJAG02604	SPBC1709.06
YOL072W	spar96-g25.1	smik264-g2.1	sbayc495-g8.1	CAGL0M03047g	Scas707.41	Kpol543p24	Kwal56.22905	KLLA0A05225g	SAKL0H21494g	DEHA2F07238g	orf19.2191	YALI0B22242g	SJAG02610	SPBC1709.10c
YOL104C	spar96-g30.1	smik264-g6.1	sbayc495-g9.1	CAGL0M03069g	Scas707.44	Kpol543p3	Kwal56.22936	KLLA0A05247g	SAKL0H21604g	DEHA2F07766g	orf19.2214	YALI0B22594g	SJAG02612	SPBC1734.14c
YOL109W	spar96-g34.1	smik267-g20.1	sbayc496-g1.1	CAGL0M03223g	Scas707.45d	Kpol543p36	Kwal56.23065	KLLA0A06171g	SAKL0H21670g	DEHA2F07898g	orf19.2230	YALI0B22638g	SJAG02619	SPBC17A3.01c
YOL132W	spar96-g4.1	smik269-g1.1	sbayc496-g3.1	CAGL0M03333g	Scas707.6	Kpol543p37	Kwal56.23112	KLLA0A06281g	SAKL0H21956g	DEHA2F07920g	orf19.2231	YALI0B22726g	SJAG02624	SPBC17A3.06
YOL133W	spar96-g41.1	smik269-g12.1	sbayc497-g7.1	CAGL0M03355g	Scas707.7	Kpol543p40	Kwal56.23220	KLLA0A06424g	SAKL0H22308g	DEHA2F07986g	orf19.2238	YALI0B22946g	SJAG02628	SPBC17A3.07
YOL135C	spar96-g6.1	smik269-g18.1	sbayc499-g2.1	CAGL0M03531g	Scas707.8	Kpol543p42	Kwal56.23222	KLLA0A06490g	SAKL0H22330g	DEHA2F08074g	orf19.2249	YALI0B23188g	SJAG02648	SPBC17D1.03c
YOL138C	spar98-g13.1	smik269-g29.1	sbayc499-g4.1	CAGL0M03553g	Scas709.13	Kpol543p48	Kwal56.23243	KLLA0A07381g	SAKL0H22352g	DEHA2F08338g	orf19.2257	YALI0B23276g	SJAG02655	SPBC17D11.05
YOL145C	spar98-g23.1	smik269-g39.1	sbayc500-g7.1	CAGL0M03575g	Scas709.17	Kpol543p51	Kwal56.23249	KLLA0A07689g	SAKL0H22550g	DEHA2F08624g	orf19.2260	YALI0C00671g	SJAG02656	SPBC17G9.02c
YOL148C	spar98-g28.1	smik270-g11.1	sbayc502-g6.1	CAGL0M03707g	Scas709.21	Kpol543p55	Kwal56.23282	KLLA0A07755g	SAKL0H22792g	DEHA2F09460g	orf19.2267	YALI0C00913g	SJAG02661	SPBC17G9.04c
YOR002W	spar98-g8.1	smik273-g3.1	sbayc503-g3.1	CAGL0M03773g	Scas709.30	Kpol543p59	Kwal56.23313	KLLA0A07843g	SAKL0H22858g	DEHA2F09570g	orf19.2275	YALI0C01309g	SJAG02662	SPBC17G9.09
YOR007C	Dummy	smik274-g4.1	sbayc504-g6.1	CAGL0M03817g	Scas709.31	Kpol543p60	Kwal56.23341	KLLA0A08448g	SAKL0H22946g	DEHA2F09746g	orf19.2276	YALI0C01331g	SJAG02667	SPBC1861.03
YOR017W	spar1-g1.1	smik275-g5.1	sbayc507-g8.1	CAGL0M03993g	Scas709.33	Kpol543p63	Kwal56.23346	KLLA0A08580g	SAKL0H23166g	DEHA2F09790g	orf19.2286	YALI0C01716g	SJAG02683	SPBC1861.04c
YOR026W	spar103-g1.1	smik276-g10.1	sbayc508-g2.1	CAGL0M04081g	Scas709.42	Kpol543p7	Kwal56.23379	KLLA0A08624g	SAKL0H23430g	DEHA2F10934g	orf19.2288	YALI0C02475g	SJAG02691	SPBC18E5.05c
YOR060C	spar103-g11.1	smik276-g33.1	sbayc509-g2.1	CAGL0M04125g	Scas709.45	Kpol543p76	Kwal56.23445	KLLA0A08712g	SAKL0H24068g	DEHA2F12496g	orf19.2299	YALI0C02717g	SJAG02724	SPBC18H10.03
YOR075W	spar103-g2.1	smik276-g40.1	sbayc509-g7.1	CAGL0M04235g	Scas709.47	Dummy	Kwal56.23482	KLLA0A09625g	SAKL0H24376g	DEHA2F12980g	orf19.230	YALI0C03377g	SJAG02748	SPBC18H10.16
YOR077W	spar103-g20.1	smik276-g41.1	sbayc510-g5.1	CAGL0M04345g	Scas709.51	Kpol1000p15	Kwal56.23490	KLLA0A09647g	SAKL0H24398g	DEHA2F13134g	orf19.231	YALI0C03784g	SJAG02768	SPBC1921.03c
YOR090C	spar103-g22.1	smik277-g4.1	sbayc512-g3.1	CAGL0M04389g	Scas709.56	Kpol1000p17	Kwal56.23494	KLLA0A09735g	SAKL0H24420g	DEHA2F13640g	orf19.2318.1	YALI0C03982g	SJAG02771	SPBC19C2.01
YOR103C	spar103-g24.1	smik28-g1.1	sbayc512-g6.1	CAGL0M04455g	Scas709.58	Kpol1000p18	Kwal56.23503	KLLA0A09801g	SAKL0H25300g	DEHA2F13838g	orf19.2331	YALI0C04345g	SJAG02773	SPBC19C2.14
YOR104W	spar103-g5.1	smik281-g1.1	sbayc513-g2.1	CAGL0M04917g	Scas709.7	Kpol1000p20	Kwal56.23670	KLLA0A10065g	SAKL0H25542g	DEHA2F13926g	orf19.234	YALI0C04433g	SJAG02776	SPBC19C7.07c
YOR106W	spar104-g1.1	smik281-g5.1	sbayc513-g4.1	CAGL0M04983g	Scas710.12	Kpol1000p21	Kwal56.23697	KLLA0A10109g	SAKL0H25586g	DEHA2F14168g	orf19.2365	YALI0C04543g	SJAG02777	SPBC19C7.08c
YOR112W	spar106-g2.1	smik281-g6.1	sbayc514-g11.1	CAGL0M05005g	Scas710.24	Kpol1000p22	Kwal56.23776	KLLA0A10197g	SAKL0H25740g	DEHA2F14718g	orf19.2378	YALI0C05280g	SJAG02782	SPBC19G7.14c
YOR117W	spar108-g3.1	smik282-g1.1	sbayc514-g12.1	CAGL0M05181g	Scas710.36	Kpol1001p14	Kwal56.23777	KLLA0A10571g	SAKL0H25806g	DEHA2F14806g	orf19.2384	YALI0C05302g	SJAG02783	SPBC19G7.15
YOR118W	spar11-g2.1	smik282-g2.1	sbayc515-g4.1	CAGL0M05225g	Scas710.4	Kpol1001p29	Kwal56.23782	KLLA0A10835g	Dummy	DEHA2F14850g	orf19.240	YALI0C05797g	SJAG02791	SPBC19G7.17
YOR123C	spar111-g11.1	smik283-g15.1	sbayc515-g5.1	CAGL0M05247g	Scas710.6d	Kpol1001p3	Kwal56.23804	KLLA0A10857g	SAKL0A00528g	DEHA2F14938g	orf19.2404	YALI0C06303g	SJAG02828	SPBC1A4.02c
YOR131C	spar111-g12.1	smik283-g17.1	sbayc516-g2.1	CAGL0M05291g	Scas711.26	Kpol1002p107	Kwal56.23866	KLLA0A11308g	SAKL0A00858g	DEHA2F15180g	orf19.2408	YALI0C08782g	SJAG02832	SPBC1A4.03c
YOR149C	spar114-g1.1	smik283-g21.1	sbayc518-g8.1	CAGL0M05357g	Scas711.29	Kpol1002p113	Kwal56.23875	KLLA0A11506g	SAKL0A00946g	DEHA2F15554g	orf19.2416.1	YALI0C08987g	SJAG02865	SPBC1A4.08c
YOR157C	spar115-g6.1	smik283-g40.1	sbayc519-g11.1	CAGL0M05423g	Scas711.3	Kpol1002p116	Kwal56.23883	KLLA0A11660g	SAKL0A01210g	DEHA2F15598g	orf19.242.2	YALI0C09262g	SJAG02872	SPBC1A4.09
YOR160W	spar117-g18.1	smik283-g60.1	sbayc519-g2.1	CAGL0M05731g	Scas711.30	Kpol1002p12	Kwal56.23892	KLLA0B00649g	SAKL0A01320g	DEHA2F15796g	orf19.2422	YALI0C09636g	SJAG02873	SPBC1D7.04
YOR164C	spar118-g13.1	smik283-g63.1	sbayc520-g4.1	CAGL0M05863g	Scas711.33	Kpol1002p121	Kwal56.23914	KLLA0B00693g	SAKL0A01342g	DEHA2F15972g	orf19.2465	YALI0C10692g	SJAG02910	SPBC20F10.09
YOR165W	spar118-g29.1	smik295-g4.1	sbayc520-g9.1	CAGL0M06017g	Scas711.39	Kpol1002p32	Kwal56.23916	KLLA0B00891g	SAKL0A01760g	DEHA2F16016g	orf19.2471	YALI0C10780g	SJAG02911	SPBC211.02c
YOR174W	spar118-g30.1	smik3-g5.1	sbayc523-g7.1	CAGL0M06171g	Scas711.41	Kpol1002p39	Kwal56.23939	KLLA0B00913g	SAKL0A01782g	DEHA2F16082g	orf19.2487	YALI0C10802g	SJAG02918	SPBC216.01c
YOR184W	spar118-g47.1	smik300-g6.1	sbayc524-g1.1	CAGL0M06193g	Scas711.42	Kpol1002p48	Kwal56.23945	KLLA0B01023g	SAKL0A02024g	DEHA2F16192g	orf19.2504	YALI0C10901g	SJAG02926	SPBC21C3.15c
YOR189W	spar118-g51.1	smik300-g8.1	sbayc524-g3.1	CAGL0M06215g	Scas711.47	Kpol1002p57	Kwal56.23979	KLLA0B01540g	SAKL0A02156g	DEHA2F16610g	orf19.2511.1	YALI0C11055g	SJAG02972	SPBC21D10.11c
YOR201C	spar119-g3.1	smik303-g1.1	sbayc524-g7.1	CAGL0M06281g	Scas711.5	Kpol1002p69	Kwal56.24054	KLLA0B02222g	SAKL0A02178g	DEHA2F17556g	orf19.2520	YALI0C11231g	SJAG02992	SPBC23E6.06c
YOR221C	spar119-g7.1	smik305-g1.1	sbayc525-g10.1	CAGL0M06435g	Scas711.51	Kpol1002p71	Kwal56.24058	KLLA0B02288g	SAKL0A02332g	DEHA2F18040g	orf19.2541	YALI0C11495g	SJAG03002	SPBC23E6.07c
YOR232W	spar121-g4.1	smik314-g4.1	sbayc526-g1.1	CAGL0M06875g	Scas712.10	Kpol1002p72	Kwal56.24078	KLLA0B02629g	SAKL0A02398g	DEHA2F18700g	orf19.2544	YALI0C11539g	SJAG03007	SPBC25D12.05
YOR238W	spar122-g5.1	smik315-g12.1	sbayc527-g10.1	CAGL0M07051g	Scas712.11	Kpol1002p74	Kwal56.24091	KLLA0B03069g	SAKL0A03102g	DEHA2F18810g	orf19.2546	YALI0C11605g	SJAG03008	SPBC25H2.02
YOR244W	spar124-g1.1	smik315-g17.1	sbayc528-g14.1	CAGL0M07095g	Scas712.12	Kpol1002p79	Kwal56.24111	KLLA0B03212g	SAKL0A03300g	DEHA2F19074g	orf19.2560	YALI0C11715g	SJAG03012	SPBC25H2.07
YOR249C	spar127-g7.1	smik315-g2.1	sbayc528-g2.1	CAGL0M07139g	Scas712.13	Kpol1002p84	Kwal56.24113	KLLA0B03454g	SAKL0A03630g	DEHA2F19382g	orf19.2563	YALI0C12012g	SJAG03014	SPBC25H2.12c
YOR250C	spar129-g12.1	smik315-g8.1	sbayc529-g14.1	CAGL0M07337g	Scas712.18	Kpol1002p89	Kwal56.24132	KLLA0B03608g	SAKL0A03674g	DEHA2F19800g	orf19.2573	YALI0C12430g	SJAG03015	SPBC25H2.14
YOR251C	spar129-g13.1	smik317-g17.1	sbayc529-g15.1	CAGL0M07403g	Scas712.20	Kpol1002p9	Kwal56.24149	KLLA0B03762g	SAKL0A04202g	DEHA2F19910g	orf19.259	YALI0C12771g	SJAG03016	SPBC25H2.15
YOR257W	spar13-g14.1	smik317-g3.1	sbayc529-g6.1	CAGL0M07425g	Scas712.23d	Kpol1002p90	Kwal56.24163	KLLA0B03828g	SAKL0A04862g	DEHA2F20306g	orf19.2600	YALI0C12793g	SJAG03020	SPBC26H8.10
YOR259C	spar137-g4.1	smik319-g2.1	sbayc530-g12.1	CAGL0M07491g	Scas712.28	Kpol1003p32	Kwal56.24206	KLLA0B03872g	SAKL0A05280g	DEHA2F20460g	orf19.2601	YALI0C13596g	SJAG03032	SPBC27.01c
YOR261C	spar137-g6.1	smik319-g8.1	sbayc530-g9.1	CAGL0M07656g	Scas712.33	Kpol1003p49	Kwal56.24234	KLLA0B04290g	SAKL0A05368g	DEHA2F20504g	orf19.2606	YALI0C14498g	SJAG03035	SPBC27B12.06
YOR265W	spar138-g3.1	smik32-g11.1	sbayc532-g16.1	CAGL0M07898g	Scas712.39	Kpol1004p15	Kwal56.24265	KLLA0B04521g	SAKL0A05588g	DEHA2F20636g	orf19.2611	YALI0C14960g	SJAG03036	SPBC28E12.01c
YOR298C-A	spar141-g1.1	smik321-g5.1	sbayc532-g6.1	CAGL0M08250g	Scas712.40	Kpol1004p20	Kwal56.24268	KLLA0B05082g	SAKL0A05742g	DEHA2F20702g	orf19.262	YALI0C15829g	SJAG03045	SPBC28F2.04c
YOR304C-A	spar142-g11.1	smik322-g14.1	sbayc532-g7.1	CAGL0M08932g	Scas712.46	Kpol1004p23	Kwal56.24270	KLLA0B05159g	SAKL0A05764g	DEHA2F20746g	orf19.2621	YALI0C16203g	SJAG03048	SPBC28F2.06c
YOR304W	spar142-g3.1	smik326-g1.1	sbayc532-g9.1	CAGL0M08976g	Scas713.13	Kpol1004p30	Kwal56.24293	KLLA0B05918g	SAKL0A05896g	DEHA2F20878g	orf19.2629	YALI0C17831g	SJAG03056	SPBC29A10.04
YOR305W	spar142-g9.1	smik326-g4.1	sbayc533-g7.1	CAGL0M09185g	Scas713.19	Kpol1004p44	Kwal56.24313	KLLA0B07249g	SAKL0A06094g	DEHA2F21252g	orf19.2631	YALI0C17941g	SJAG03061	SPBC29A10.07
YOR330C	spar143-g1.1	smik327-g3.1	sbayc534-g11.1	CAGL0M09273g	Scas713.21d	Kpol1004p53	Kwal56.24316	KLLA0B07733g	SAKL0A06138g	DEHA2F21670g	orf19.2639	YALI0C18161g	SJAG03070	SPBC29A3.01
YOR332W	spar145-g2.1	smik331-g1.1	sbayc534-g3.1	CAGL0M09295g	Scas713.22	Kpol1004p58	Kwal56.24328	KLLA0B08063g	SAKL0A06534g	DEHA2F21802g	orf19.2641	YALI0C18205g	SJAG03095	SPBC29B5.04c
YOR353C	spar146-g1.1	smik333-g3.1	sbayc535-g3.1	CAGL0M09515g	Scas713.29	Kpol1004p61	Kwal56.24332	KLLA0B08107g	SAKL0A06754g	DEHA2F21956g	orf19.2649	YALI0C18227g	SJAG03096	SPBC2D10.03c
YOR357C	spar146-g3.1	smik334-g12.1	sbayc536-g6.1	CAGL0M09669g	Scas713.31	Kpol1004p66	Kwal56.24382	KLLA0B08151g	SAKL0A06776g	DEHA2F22198g	orf19.2650.1	YALI0C18425g	SJAG03110	SPBC2D10.12
YOR362C	spar146-g9.1	smik334-g6.1	sbayc536-g7.1	CAGL0M09735g	Scas713.32	Kpol1005p1	Kwal56.24404	KLLA0B08481g	SAKL0A06886g	DEHA2F22836g	orf19.2660	YALI0C18513g	SJAG03118	SPBC2G2.11
YOR367W	spar147-g18.1	smik336-g4.1	sbayc536-g8.1	CAGL0M09823g	Scas713.38	Kpol1005p13	Kwal56.24421	KLLA0B08525g	SAKL0A07260g	DEHA2F23254g	orf19.2667	YALI0C18535g	SJAG03142	SPBC2G5.07c
YOR368W	spar147-g3.1	smik338-g1.1	sbayc537-g1.1	CAGL0M09889g	Scas713.40	Kpol1005p14	Kwal56.24425	KLLA0B08657g	SAKL0A07348g	DEHA2F23760g	orf19.2673	YALI0C18557g	SJAG03152	SPBC30B4.06c
YOR372C	spar148-g13.1	smik342-g4.1	sbayc537-g12.1	CAGL0M10109g	Scas713.41	Kpol1006p17	Kwal56.24462	KLLA0B08888g	SAKL0A07392g	DEHA2F23892g	orf19.2676	YALI0C18997g	SJAG03157	SPBC30D10.11
YOR385W	spar148-g14.1	smik344-g1.1	sbayc537-g3.1	CAGL0M10175g	Scas713.42	Kpol1007p12	Kwal56.24478	KLLA0B08954g	SAKL0A07876g	DEHA2F24090g	orf19.2684	YALI0C19195g	SJAG03179	SPBC31E1.05
YPL008W	spar148-g25.1	smik345-g2.1	sbayc537-g7.1	CAGL0M10373g	Scas713.47	Kpol1007p15	Kwal56.24484	KLLA0B09174g	SAKL0A07920g	DEHA2F24156g	orf19.2687.1	YALI0C19217g	SJAG03182	SPBC31F10.07
YPL010W	spar149-g3.1	smik345-g3.1	sbayc537-g9.1	CAGL0M10483g	Scas713.48	Kpol1008p14	Kwal56.24489	KLLA0B09724g	SAKL0A08140g	DEHA2F25036g	orf19.269	YALI0C19426g	SJAG03189	SPBC31F10.11c
YPL011C	spar150-g2.1	smik346-g3.1	sbayc539-g6.1	CAGL0M10769g	Scas713.53	Kpol1009p1	Kwal56.24526	KLLA0B09812g	SAKL0A08360g	DEHA2F25168g	orf19.2694	YALI0C19448g	SJAG03200	SPBC31F10.12
YPL022W	spar150-g3.1	smik349-g17.1	sbayc540-g15.1	CAGL0M10934g	Scas713.6	Kpol1009p22	Kwal56.24532	KLLA0B09834g	SAKL0A08844g	DEHA2F25872g	orf19.2708	YALI0C19987g	SJAG03206	SPBC32F12.04
YPL023C	spar152-g12.1	smik349-g18.1	sbayc541-g9.1	CAGL0M11220g	Scas714.11	Kpol1009p6	Kwal56.24582	KLLA0B10780g	SAKL0A09240g	DEHA2F26290g	orf19.2709	YALI0C20075g	SJAG03211	SPBC32F12.12c
YPL024W	spar152-g15.1	smik349-g22.1	sbayc543-g3.1	CAGL0M11330g	Scas714.2	Kpol1010p11	Kwal56.24584	KLLA0B10978g	SAKL0A09614g	DEHA2F26598g	orf19.2715	YALI0C20999g	SJAG03215	SPBC32H8.03
YPL028W	spar152-g30.1	smik349-g25.1	sbayc544-g15.1	CAGL0M11352g	Scas714.22	Kpol1010p36	Kwal56.24588	KLLA0B11000g	SAKL0A09900g	DEHA2F26708g	orf19.2720	YALI0C21648g	SJAG03231	SPBC336.04
YPL029W	spar153-g32.1	smik35-g8.1	sbayc545-g14.1	CAGL0M11374g	Scas714.28	Kpol1010p39	Kwal56.24600	KLLA0B11099g	SAKL0A10362g	DEHA2G01188g	orf19.2736	YALI0C21692g	SJAG03233	SPBC336.15
YPL033C	spar153-g37.1	smik350-g3.1	sbayc546-g10.1	CAGL0M11418g	Scas714.4	Kpol1010p69	Kwal56.24634	KLLA0B11143g	SAKL0B00660g	DEHA2G01320g	orf19.275	YALI0C21956g	SJAG03275	SPBC337.09
YPL034W	spar153-g42.1	smik357-g1.1	sbayc546-g12.1	CAGL0M11528g	Scas714.41d	Kpol1010p70	Kwal56.24650	KLLA0B11209g	SAKL0B00858g	DEHA2G01606g	orf19.2754	YALI0C22231g	SJAG03281	SPBC337.10c
YPL039W	spar153-g44.1	smik359-g2.1	sbayc546-g13.1	CAGL0M11572g	Scas714.44	Kpol1011p5	Kwal56.24663	KLLA0B11385g	SAKL0B01078g	DEHA2G02002g	orf19.2760	YALI0C22385g	SJAG03301	SPBC337.14
YPL041C	spar153-g45.1	smik361-g5.1	sbayc546-g7.1	CAGL0M11748g	Scas714.48	Kpol1012p2	Kwal56.24668	KLLA0B11550g	SAKL0B01188g	DEHA2G02376g	orf19.2775	YALI0C22550g	SJAG03315	SPBC342.01c
YPL042C	spar155-g11.1	smik363-g4.1	sbayc548-g6.1	CAGL0M11924g	Scas714.6	Kpol1013p18	Kwal56.24680	KLLA0B11594g	SAKL0B01232g	DEHA2G02530g	orf19.2788	YALI0C22858g	SJAG03320	SPBC342.02
YPL045W	spar155-g3.1	smik370-g3.1	sbayc549-g9.1	CAGL0M12012g	Scas714.8	Kpol1013p25	Kwal56.24725	KLLA0B11682g	SAKL0B01254g	DEHA2G02618g	orf19.2794	YALI0C23188g	SJAG03328	SPBC342.06c
YPL051W	spar155-g6.1	smik376-g2.1	sbayc550-g2.1	CAGL0M12166g	Scas715.16	Kpol1013p27	Kwal56.24738	KLLA0B12078g	SAKL0B02288g	DEHA2G03146g	orf19.28	YALI0C23210g	SJAG03349	SPBC354.03
YPL055C	spar155-g8.1	smik386-g3.1	sbayc551-g5.1	CAGL0M12210g	Scas715.17	Kpol1013p40	Kwal56.24750	KLLA0B12177g	SAKL0B02420g	DEHA2G03894g	orf19.2822	YALI0C23232g	SJAG03366	SPBC365.06
YPL063W	spar158-g13.1	smik386-g4.1	sbayc552-g5.1	CAGL0M12232g	Scas715.20	Kpol1013p60	Kwal56.24755	KLLA0B12331g	SAKL0B02442g	DEHA2G03982g	orf19.2825	YALI0C23386g	SJAG03379	SPBC365.07c
YPL064C	spar158-g16.1	smik386-g9.1	sbayc554-g13.1	CAGL0M12254g	Scas715.23	Kpol1013p8	Kwal56.24780	KLLA0B13189g	SAKL0B02816g	DEHA2G04004g	orf19.2827	YALI0C23408g	SJAG03396	SPBC365.10
YPL065W	spar158-g7.1	smik390-g16.1	sbayc555-g1.1	CAGL0M12617g	Scas715.32	Kpol1014p28	Kwal56.24800	KLLA0B13761g	SAKL0B03388g	DEHA2G04026g	orf19.2873	YALI0C23683g	SJAG03401	SPBC36B7.08c
YPL067C	spar159-g15.1	smik390-g25.1	sbayc555-g13.1	CAGL0M12661g	Scas715.36	Kpol1016p16	Kwal56.24822	KLLA0B13882g	SAKL0B03498g	DEHA2G04158g	orf19.2876	YALI0C23925g	SJAG03407	SPBC36B7.09
YPL071C	spar159-g5.1	smik394-g1.1	sbayc555-g2.1	CAGL0M12683g	Scas715.38	Kpol1016p5	Kwal6.519	KLLA0B13970g	SAKL0B03696g	DEHA2G04290g	orf19.288	YALI0D00297g	SJAG03411	SPBC3B8.01c
YPL075W	spar160-g2.1	smik394-g5.1	sbayc555-g6.1	CAGL0M12771g	Scas715.40	Kpol1016p9	Kwal8.596	KLLA0B14124g	SAKL0B04092g	DEHA2G04686g	orf19.2893	YALI0D00539g	SJAG03448	SPBC3B9.04
YPL076W	spar163-g2.1	smik401-g15.1	sbayc555-g9.1	CAGL0M12815g	Scas715.44	Kpol1018p102	Dummy	KLLA0B14366g	SAKL0B04796g	DEHA2G04972g	orf19.2920	YALI0D00561g	SJAG03452	SPBC3B9.16c
YPL083C	spar164-g12.1	smik401-g17.1	sbayc556-g7.1	CAGL0M12859g	Scas715.48	Kpol1018p126	Kwal0.189	KLLA0C00462g	SAKL0B04972g	DEHA2G05236g	orf19.2930	YALI0D00583g	SJAG03455	SPBC3B9.18c
YPL091W	spar166-g2.1	smik401-g18.1	sbayc556-g9.1	CAGL0M12903g	Scas715.9	Kpol1018p141	Kwal0.263	KLLA0C00484g	SAKL0B05126g	DEHA2G05324g	orf19.2937	YALI0D00715g	SJAG03459	SPBC3D6.04c
YPL094C	spar166-g5.1	smik402-g1.1	sbayc557-g13.1	CAGL0M13145g	Scas716.14	Kpol1018p151	Kwal0.324	KLLA0C00550g	SAKL0B05324g	DEHA2G06072g	orf19.2960	YALI0D01089g	SJAG03463	SPBC3D6.08c
YPL115C	spar167-g2.1	smik405-g2.1	sbayc557-g14.1	CAGL0M13211g	Scas716.17	Kpol1018p156	Kwal0.375	KLLA0C00913g	SAKL0B05368g	DEHA2G06622g	orf19.2967	YALI0D01133g	SJAG03466	SPBC3H7.10
YPL120W	spar167-g6.1	smik407-g11.1	sbayc557-g16.1	CAGL0M13475g	Scas716.23	Kpol1018p16	Kwal0.379	KLLA0C01936g	SAKL0B05456g	DEHA2G06996g	orf19.2980	YALI0D01155g	SJAG03467	SPBC4.03c
YPL121C	spar169-g2.1	smik407-g24.1	sbayc557-g3.1	CAGL0M13607g	Scas716.26	Kpol1018p179	Kwal0.57	KLLA0C02057g	SAKL0B05544g	DEHA2G07524g	orf19.30	YALI0D01606g	SJAG03470	SPBC405.06
YPL124W	spar17-g10.1	smik407-g8.1	sbayc557-g6.1	CAGL0M13739g	Scas716.27	Kpol1018p182	Kwal0.64	KLLA0C02255g	SAKL0B05764g	DEHA2G07546g	orf19.3010	YALI0D01892g	SJAG03472	SPBC409.07c
YPL125W	spar170-g15.1	smik411-g1.1	sbayc558-g12.1	CAGL0M14003g	Scas716.29	Kpol1018p2	Kwal0.80	KLLA0C02585g	SAKL0B05984g	DEHA2G08162g	orf19.3037	YALI0D02739g	SJAG03489	SPBC409.10
YPL138C	spar170-g18.1	smik413-g7.1	sbayc558-g8.1	Dummy	Scas716.32	Kpol1018p69	Kwal14.1057	KLLA0C02695g	SAKL0B06380g	DEHA2G08228g	orf19.3062	YALI0D02805g	SJAG03502	SPBC409.13
YPL148C	spar170-g26.1	smik418-g4.1	sbayc559-g2.1	CAGL0A01001g	Scas716.34	Kpol1018p78	Kwal14.1090	KLLA0C02783g	SAKL0B06776g	DEHA2G08558g	orf19.3099	YALI0D02849g	SJAG03515	SPBC409.16c
YPL151C	spar171-g2.1	smik420-g1.1	sbayc560-g15.1	CAGL0A01067g	Scas716.36	Kpol1018p80	Kwal14.1151	KLLA0C02871g	SAKL0B06974g	DEHA2G08646g	orf19.3103	YALI0D02937g	SJAG03532	SPBC409.20c
YPL158C	spar173-g3.1	smik421-g10.1	sbayc560-g5.1	CAGL0A01155g	Scas716.4	Kpol1018p85	Kwal14.1235	KLLA0C02981g	SAKL0B07040g	DEHA2G08690g	orf19.3114	YALI0D02959g	SJAG03547	SPBC409.21
YPL161C	spar174-g5.1	smik421-g11.1	sbayc561-g15.1	CAGL0A01452g	Scas716.45	Kpol1018p90	Kwal14.1263	KLLA0C03025g	SAKL0B07546g	DEHA2G08778g	orf19.3122.2	YALI0D03069g	SJAG03550	SPBC418.01c
YPL162C	spar178-g2.1	smik421-g19.1	sbayc561-g5.1	CAGL0A02112g	Scas716.49	Kpol1018p96	Kwal14.1314	KLLA0C03520g	SAKL0B08382g	DEHA2G09064g	orf19.3123.2	YALI0D03509g	SJAG03551	SPBC428.19c
YPL174C	spar184-g2.1	smik421-g8.1	sbayc562-g9.1	CAGL0A02365g	Scas716.51	Kpol1019p21	Kwal14.1340	KLLA0C03740g	SAKL0B08404g	DEHA2G09218g	orf19.3129	YALI0D03619g	SJAG03558	SPBC4B4.01c
YPL178W	spar185-g3.1	smik422-g1.1	sbayc563-g13.1	CAGL0A02772g	Scas716.52	Kpol1019p3	Kwal14.1342	KLLA0C04279g	SAKL0B08558g	DEHA2G09262g	orf19.3130	YALI0D04334g	SJAG03560	SPBC4B4.09
YPL180W	spar186-g1.1	smik423-g1.1	sbayc563-g14.1	CAGL0A02794g	Scas716.54	Kpol1019p9	Kwal14.1476	KLLA0C04510g	SAKL0B08778g	DEHA2G09482g	orf19.3161	YALI0D04697g	SJAG03567	SPBC4F6.11c
YPL184C	spar187-g1.1	smik427-g7.1	sbayc563-g3.1	CAGL0A03256g	Scas716.71	Kpol1020p16	Kwal14.1597	KLLA0C04796g	SAKL0B08800g	DEHA2G09548g	orf19.319	YALI0D04741g	SJAG03570	SPBC530.13
YPL188W	spar188-g2.1	smik428-g11.1	sbayc563-g4.1	CAGL0A03586g	Scas716.73	Kpol1020p34	Kwal14.1615	KLLA0C06138g	SAKL0B08822g	DEHA2G09922g	orf19.3206	YALI0D04961g	SJAG03588	SPBC557.03c
YPL190C	spar189-g3.1	smik428-g8.1	sbayc565-g4.1	CAGL0A03828g	Scas716.74	Kpol1020p39	Kwal14.1634	KLLA0C06160g	SAKL0B09174g	DEHA2G10362g	orf19.3211	YALI0D05511g	SJAG03592	SPBC56F2.07c
YPL194W	spar189-g4.1	smik429-g3.1	sbayc566-g6.1	CAGL0A03971g	Scas716.79	Kpol1020p40	Kwal14.1683	KLLA0C06270g	SAKL0B10142g	DEHA2G10780g	orf19.3220	YALI0D05533g	SJAG03597	SPBC56F2.10c
YPL209C	spar19-g3.1	smik429-g4.1	sbayc566-g9.1	CAGL0A04059g	Scas716.9	Kpol1023p20	Kwal14.1710	KLLA0C06314g	SAKL0B10208g	DEHA2G10978g	orf19.3268	YALI0D05577g	SJAG03614	SPBC56F2.12
YPL218W	spar191-g7.1	smik429-g6.1	sbayc568-g4.1	CAGL0A04125g	Scas717.16	Kpol1023p29	Kwal14.1849	KLLA0C06567g	SAKL0B10472g	DEHA2G12210g	orf19.3275	YALI0D06281g	SJAG03622	SPBC577.07
YPL225W	spar192-g12.1	smik429-g9.1	sbayc569-g8.1	CAGL0A04323g	Scas717.19	Kpol1023p31	Kwal14.1933	KLLA0C06611g	SAKL0B10494g	DEHA2G12386g	orf19.3276	YALI0D06567g	SJAG03624	SPBC577.10
YPL233W	spar192-g13.1	smik432-g2.1	sbayc569-g9.1	CAGL0A04543g	Scas717.28	Kpol1023p33	Kwal14.1970	KLLA0C06787g	SAKL0B10582g	DEHA2G12980g	orf19.3303	YALI0D06589g	SJAG03626	SPBC609.05
YPL234C	spar192-g14.1	smik432-g3.1	sbayc570-g15.1	CAGL0A04631g	Scas717.29	Kpol1023p57	Kwal14.2073	KLLA0C06952g	SAKL0B10604g	DEHA2G13002g	orf19.3305	YALI0D06776g	SJAG03632	SPBC646.14c
YPL259C	spar192-g18.1	smik437-g11.1	sbayc571-g2.1	CAGL0B00836g	Scas717.32	Kpol1023p66	Kwal14.2141	KLLA0C07150g	SAKL0B10758g	DEHA2G13068g	orf19.3322	YALI0D06842g	SJAG03655	SPBC651.03c
YPL269W	spar192-g25.1	smik438-g12.1	sbayc571-g21.1	CAGL0B01573g	Scas717.33	Kpol1023p68	Kwal14.2144	KLLA0C07282g	SAKL0B11000g	DEHA2G13200g	orf19.3333	YALI0D06908g	SJAG03656	SPBC651.10
YPR019W	spar192-g8.1	smik438-g6.1	sbayc572-g2.1	CAGL0B01771g	Scas717.40	Kpol1023p74	Kwal14.2165	KLLA0C07359g	SAKL0B11088g	DEHA2G14124g	orf19.3334	YALI0D07370g	SJAG03658	SPBC685.09
YPR024W	spar194-g1.1	smik439-g7.1	sbayc572-g3.1	CAGL0B01837g	Scas717.43	Kpol1023p83	Kwal14.2174	KLLA0C07689g	SAKL0B11110g	DEHA2G14212g	orf19.3347	YALI0D07700g	SJAG03668	SPBC691.02c
YPR025C	spar196-g3.1	smik440-g1.1	sbayc574-g13.1	CAGL0B02299g	Scas717.44	Kpol1023p85	Kwal14.2188	KLLA0C07711g	SAKL0B11132g	DEHA2G14696g	orf19.3348	YALI0D08118g	SJAG03670	SPBC6B1.04
YPR027C	spar197-g20.1	smik451-g4.1	sbayc574-g16.1	CAGL0B02607g	Scas717.47	Kpol1023p89	Kwal14.2254	KLLA0C08041g	SAKL0B11308g	DEHA2G15048g	orf19.3350	YALI0D08294g	SJAG03671	SPBC6B1.07
YPR029C	spar197-g21.1	smik452-g2.1	sbayc574-g17.1	CAGL0B03245g	Scas717.48	Kpol1023p95	Kwal14.2297	KLLA0C08569g	SAKL0B12012g	DEHA2G15114g	orf19.3357	YALI0D08470g	SJAG03677	SPBC713.10
YPR036W	spar197-g9.1	smik452-g3.1	sbayc574-g5.1	CAGL0B03553g	Scas717.49	Kpol1024p19	Kwal14.2303	KLLA0C08998g	SAKL0B12144g	DEHA2G15136g	orf19.3367	YALI0D08976g	SJAG03679	SPBC713.12
YPR054W	spar198-g10.1	smik457-g2.1	sbayc574-g7.1	CAGL0B03861g	Scas717.51	Kpol1024p2	Kwal14.2397	KLLA0C09086g	SAKL0B12166g	DEHA2G16258g	orf19.3406	YALI0D08998g	SJAG03682	SPBC725.01
YPR055W	spar199-g14.1	smik457-g6.1	sbayc575-g13.1	CAGL0B03927g	Scas717.59	Kpol1024p33	Kwal14.2483	KLLA0C09504g	SAKL0B12342g	DEHA2G16324g	orf19.3423	YALI0D09647g	SJAG03684	SPBC776.13
YPR056W	spar199-g19.1	smik457-g7.1	sbayc575-g21.1	CAGL0C00297g	Scas717.60	Kpol1024p36	Kwal14.2518	KLLA0C09526g	SAKL0B12430g	DEHA2G16610g	orf19.3449.2	YALI0D09779g	SJAG03690	SPBC776.14
YPR057W	spar199-g2.1	smik459-g2.1	sbayc576-g1.1	CAGL0C01947g	Scas717.65	Kpol1025p10	Kwal14.868	KLLA0C09548g	SAKL0C00440g	DEHA2G17028g	orf19.3457	YALI0D09845g	SJAG03696	SPBC800.09
YPR063C	spar199-g6.1	smik460-g1.1	sbayc576-g20.1	CAGL0C02035g	Scas717.66	Kpol1025p29	Kwal19.2711	KLLA0C09570g	SAKL0C00462g	DEHA2G17050g	orf19.3468	YALI0D10065g	SJAG03702	SPBC83.04
YPR065W	spar199-g7.1	smik461-g2.1	sbayc576-g7.1	CAGL0C02079g	Scas718.12	Kpol1025p33	Kwal23.2864	KLLA0C09669g	SAKL0C00726g	DEHA2G17116g	orf19.3470	YALI0D10087g	SJAG03711	SPBC83.08
YPR068C	spar199-g9.1	smik461-g3.1	sbayc576-g9.1	CAGL0C02123g	Scas718.20	Kpol1025p34	Kwal23.2880	KLLA0C09823g	SAKL0C01430g	DEHA2G17270g	orf19.3480	YALI0D10593g	SJAG03722	SPBC839.08c
YPR073C	spar2-g17.1	smik467-g4.1	sbayc577-g11.1	CAGL0C02189g	Scas718.37	Kpol1025p37	Kwal23.2920	KLLA0C10164g	SAKL0C02552g	DEHA2G17600g	orf19.3494	YALI0D10901g	SJAG03726	SPBC839.11c
YPR078C	spar2-g19.1	smik470-g12.1	sbayc577-g6.1	CAGL0C02299g	Scas718.47	Kpol1025p9	Kwal23.2937	KLLA0C10186g	SAKL0C03278g	DEHA2G17710g	orf19.3528	YALI0D11000g	SJAG03729	SPBC839.12
YPR082C	spar2-g20.1	smik470-g17.1	sbayc578-g17.1	CAGL0C02387g	Scas718.48	Kpol1026p13	Kwal23.2944	KLLA0C10439g	SAKL0C03366g	DEHA2G17908g	orf19.3532	YALI0D11110g	SJAG03764	SPBC887.01
YPR084W	spar20-g1.1	smik470-g4.1	sbayc578-g6.1	CAGL0C02475g	Scas718.49	Kpol1026p15	Kwal23.2969	KLLA0C10593g	SAKL0C03476g	DEHA2G17974g	orf19.3533	YALI0D11220g	SJAG03775	SPBC887.03c
YPR085C	spar201-g5.1	smik472-g6.1	sbayc580-g12.1	CAGL0C02497g	Scas718.57	Kpol1026p19	Kwal23.2995	KLLA0C10945g	SAKL0C03806g	DEHA2G18018g	orf19.3534	YALI0D11352g	SJAG03776	SPBC887.10
YPR088C	spar201-g6.1	smik474-g1.1	sbayc580-g18.1	CAGL0C02695g	Scas718.6	Kpol1026p26	Kwal23.3020	KLLA0C11099g	SAKL0C04136g	DEHA2G18194g	orf19.3539	YALI0D11704g	SJAG03781	SPBC8D2.05c
YPR089W	spar202-g10.1	smik475-g2.1	sbayc580-g2.1	CAGL0C02805g	Scas718.62	Kpol1027p11	Kwal23.3025	KLLA0C11407g	SAKL0C04290g	DEHA2G18304g	orf19.3541	YALI0D11814g	SJAG03788	SPBC8D2.06
YPR094W	spar202-g8.1	smik478-g2.1	sbayc580-g21.1	CAGL0C03630g	Scas718.66	Kpol1027p5	Kwal23.3031	KLLA0C11451g	SAKL0C04378g	DEHA2G18392g	orf19.3549	YALI0D12320g	SJAG03789	SPBC8D2.09c
YPR101W	spar209-g3.1	smik485-g1.1	sbayc581-g6.1	CAGL0C03784g	Scas718.7	Kpol1027p7	Kwal23.3067	KLLA0C11935g	SAKL0C04686g	DEHA2G18546g	orf19.3581	YALI0D12727g	SJAG03796	SPBP19A11.01
YPR103W	spar21-g11.1	smik485-g3.1	sbayc581-g8.1	CAGL0C04235g	Scas718.80	Kpol1028p22	Kwal23.3074	KLLA0C11957g	SAKL0C04774g	DEHA2G18810g	orf19.3582	YALI0D12793g	SJAG03832	SPBP22H7.09c
YPR108W	spar21-g5.1	smik491-g13.1	sbayc581-g9.1	CAGL0C04301g	Scas718.83	Kpol1028p24	Kwal23.3129	KLLA0C12716g	SAKL0C04796g	DEHA2G19316g	orf19.36	YALI0D13090g	SJAG03836	SPBP23A10.10
YPR113W	spar210-g11.1	smik492-g6.1	sbayc583-g10.1	CAGL0C04983g	Scas718.84	Kpol1028p38	Kwal23.3190	KLLA0C12771g	SAKL0C06798g	DEHA2G19756g	orf19.3623	YALI0D13112g	SJAG03840	SPBP4H10.06c
YPR116W	spar210-g4.1	smik493-g1.1	sbayc583-g15.1	CAGL0D00440g	Scas718.85	Kpol1028p52	Kwal23.3262	KLLA0C13101g	SAKL0C07238g	DEHA2G19910g	orf19.3624	YALI0D13596g	SJAG03847	SPBP8B7.01c
YPR122W	spar210-g6.1	smik50-g3.1	sbayc583-g19.1	CAGL0D00484g	Scas718.86	Kpol1028p55	Kwal23.3268	KLLA0C13189g	SAKL0C07810g	DEHA2G20350g	orf19.3626	YALI0D13750g	SJAG03855	SPBP8B7.14c
YPR129W	spar211-g8.1	smik504-g5.1	sbayc583-g5.1	CAGL0D00506g	Scas718.88	Kpol1028p76	Kwal23.3313	KLLA0C13475g	SAKL0C08822g	DEHA2G20438g	orf19.3631	YALI0D13838g	SJAG03865	SPBP8B7.19
YPR133C	spar212-g14.1	smik509-g3.1	sbayc583-g7.1	CAGL0D00528g	Scas718.9	Kpol1028p85	Kwal23.3315	KLLA0C13541g	SAKL0C09262g	DEHA2G21098g	orf19.3666	YALI0D13860g	SJAG03880	SPBP8B7.21
YPR133W-A	spar214-g11.1	smik511-g2.1	sbayc585-g11.1	CAGL0D01628g	Scas719.13	Kpol1028p93	Kwal23.3413	KLLA0C13838g	SAKL0C09504g	DEHA2G21230g	orf19.3686	YALI0D14080g	SJAG03886	SPBP8B7.22
YPR135W	spar214-g23.1	smik514-g16.1	sbayc585-g2.1	CAGL0D01716g	Scas719.14	Kpol1028p97	Kwal23.3416	KLLA0C14718g	SAKL0C09680g	DEHA2G21296g	orf19.3687	YALI0D14102g	SJAG03900	SPBP8B7.31
YPR139C	spar214-g27.1	smik514-g23.1	sbayc585-g25.1	CAGL0D01826g	Scas719.25	Kpol1029p13	Kwal23.3426	KLLA0C14927g	SAKL0C09834g	DEHA2G21406g	orf19.3696	YALI0D14652g	SJAG03913	SPBPJ4664.06
YPR161C	spar214-g28.1	smik514-g7.1	sbayc585-g5.1	CAGL0D02288g	Scas719.26	Kpol1029p7	Kwal23.3442	KLLA0C15147g	SAKL0C10450g	DEHA2G21560g	orf19.3697	YALI0D15268g	SJAG03921	SPCC1020.08
YPR171W	spar214-g29.1	smik515-g10.1	sbayc586-g13.1	CAGL0D02354g	Scas719.28	Kpol1030p17	Kwal23.3471	KLLA0C15257g	SAKL0C11154g	DEHA2G21758g	orf19.3698	YALI0D15620g	SJAG03940	SPCC1020.11c
YPR173C	spar214-g45.1	smik517-g2.1	sbayc586-g17.1	CAGL0D02992g	Scas719.29	Kpol1030p2	Kwal23.3762	KLLA0C15323g	SAKL0C12144g	DEHA2G21780g	orf19.3715	YALI0D15642g	SJAG03959	SPCC11E10.01
YPR176C	spar218-g11.1	smik517-g7.1	sbayc586-g19.1	CAGL0D03014g	Scas719.31	Kpol1030p22	Kwal23.3787	KLLA0C15411g	SAKL0C12232g	DEHA2G21978g	orf19.3730	YALI0D15774g	SJAG03961	SPCC1223.04c
YPR180W	spar218-g14.1	smik519-g3.1	sbayc587-g14.1	CAGL0D03080g	Scas719.36	Kpol1030p32	Kwal23.3969	KLLA0C15807g	SAKL0C12408g	DEHA2G22022g	orf19.3752	YALI0D15840g	SJAG03964	SPCC1223.07c
YPR183W	spar218-g21.1	smik519-g4.1	sbayc587-g27.1	CAGL0D03146g	Scas719.42	Kpol1030p38	Kwal23.3991	KLLA0C15829g	SAKL0C13112g	DEHA2G22088g	orf19.3755	YALI0D16291g	SJAG03995	SPCC1223.08c
YPR188C	spar218-g4.1	smik521-g12.1	sbayc587-g29.1	CAGL0D03212g	Scas719.46	Kpol1030p8	Kwal23.3995	KLLA0C15895g	SAKL0C13244g	DEHA2G22110g	orf19.3757	YALI0D16401g	SJAG04006	SPCC1235.09
YPR189W	spar218-g7.1	smik522-g2.1	sbayc587-g31.1	CAGL0D03278g	Scas719.5	Kpol1031p15	Kwal23.4066	KLLA0C16159g	SAKL0C13574g	DEHA2G23496g	orf19.3759	YALI0D16797g	SJAG04015	SPCC126.12
Dummy	spar219-g11.1	smik524-g12.1	sbayc589-g22.1	CAGL0D03300g	Scas719.50	Kpol1031p30	Kwal23.4081	KLLA0C17402g	SAKL0C13860g	DEHA2G23540g	orf19.3761	YALI0D17138g	SJAG04041	SPCC1281.03c
YAL012W	spar219-g22.1	smik524-g7.1	sbayc589-g23.1	CAGL0D04202g	Scas719.62	Kpol1031p35	Kwal23.4101	KLLA0C17446g	SAKL0D00352g	DEHA2G23804g	orf19.3787	YALI0D17424g	SJAG04062	SPCC132.02
YAL024C	spar219-g23.1	smik524-g8.1	sbayc590-g18.1	CAGL0D04312g	Scas719.63	Kpol1031p38	Kwal23.4118	KLLA0C17798g	SAKL0D00396g	DEHA2G24354g	orf19.3797	YALI0D17732g	SJAG04065	SPCC1322.01
YAL033W	spar22-g18.1	smik525-g2.1	sbayc590-g22.1	CAGL0D04796g	Scas719.77	Kpol1031p46	Kwal23.4146	KLLA0C18359g	SAKL0D00594g	DEHA2G24420g	orf19.3812	YALI0D17952g	SJAG04084	SPCC1322.14c
YAL035W	spar22-g25.1	smik527-g1.1	sbayc590-g29.1	CAGL0D04818g	Scas719.82	Kpol1031p63	Kwal23.4194	KLLA0C18403g	SAKL0D00748g	Dummy	orf19.3836	YALI0D18271g	SJAG04097	SPCC1393.05
YAR002W	spar22-g26.1	smik527-g3.1	sbayc590-g8.1	CAGL0D05258g	Scas719.83	Kpol1031p77	Kwal23.4235	KLLA0C18469g	SAKL0D00902g	DEHA2A01210g	orf19.3838	YALI0D18612g	SJAG04100	SPCC1393.06c
YAR008W	spar220-g1.1	smik530-g10.1	sbayc590-g9.1	CAGL0D05368g	Scas719.84	Kpol1032p19	Kwal23.4237	KLLA0C18590g	SAKL0D01078g	DEHA2A01232g	orf19.3856	YALI0D18700g	SJAG04109	SPCC1442.03
YAR018C	spar221-g4.1	smik530-g7.1	sbayc591-g15.1	CAGL0D06160g	Scas720.10	Kpol1032p21	Kwal23.4264	KLLA0D00440g	SAKL0D01122g	DEHA2A01562g	orf19.3911	YALI0D18744g	SJAG04112	SPCC1450.04
YAR031W	spar221-g5.1	smik530-g8.1	sbayc591-g2.1	CAGL0D06336g	Scas720.22	Kpol1032p35	Kwal23.4272	KLLA0D01386g	SAKL0D01276g	DEHA2A01716g	orf19.3920	YALI0D18766g	SJAG04114	SPCC162.11c
YBL014C	spar226-g1.1	smik539-g5.1	sbayc592-g10.1	CAGL0E00451g	Scas720.42	Kpol1032p36	Kwal23.4291	KLLA0D01485g	SAKL0D01298g	DEHA2A02288g	orf19.3947	YALI0D18810g	SJAG04117	SPCC1620.05
YBL034C	spar227-g5.1	smik542-g6.1	sbayc592-g13.1	CAGL0E00473g	Scas720.5	Kpol1032p40	Kwal23.4298	KLLA0D01661g	SAKL0D01584g	DEHA2A02596g	orf19.3955	YALI0D19118g	SJAG04121	SPCC1672.03c
YBL036C	spar228-g4.1	smik543-g4.1	sbayc592-g22.1	CAGL0E00869g	Scas720.50	Kpol1032p44	Kwal23.4386	KLLA0D01925g	SAKL0D01870g	DEHA2A03278g	orf19.3957	YALI0D19206g	SJAG04123	SPCC1672.05c
YBL046W	spar23-g4.1	smik545-g2.1	sbayc592-g24.1	CAGL0E01023g	Scas720.54	Kpol1032p49	Kwal23.4405	KLLA0D02156g	SAKL0D01958g	DEHA2A03366g	orf19.3960	YALI0D19448g	SJAG04161	SPCC1682.04
YBL052C	spar230-g8.1	smik546-g1.1	sbayc592-g6.1	CAGL0E01045g	Scas720.64	Kpol1032p56	Kwal23.4471	KLLA0D02310g	SAKL0D02838g	DEHA2A04378g	orf19.397	YALI0D19910g	SJAG04163	SPCC1682.16
YBL055C	spar234-g5.1	smik547-g2.1	sbayc593-g11.1	CAGL0E01199g	Scas720.68	Kpol1032p65	Kwal23.4518	KLLA0D02684g	SAKL0D03014g	DEHA2A04510g	orf19.3970	YALI0D19954g	SJAG04178	SPCC16A11.17
YBL057C	spar234-g6.1	smik551-g15.1	sbayc593-g2.1	CAGL0E01221g	Scas720.7	Kpol1032p81	Kwal23.4575	KLLA0D03036g	SAKL0D03102g	DEHA2A04708g	orf19.3972	YALI0D20570g	SJAG04201	SPCC16C4.12
YBL081W	spar234-g7.1	smik551-g2.1	sbayc593-g8.1	CAGL0E02453g	Scas720.70	Kpol1032p92	Kwal23.4671	KLLA0D03058g	SAKL0D03564g	DEHA2A04862g	orf19.3976	YALI0D21142g	SJAG04214	SPCC16C4.19
YBL082C	spar235-g11.1	smik551-g8.1	sbayc594-g15.1	CAGL0E02739g	Scas720.71	Kpol1032p95	Kwal23.4721	KLLA0D03234g	SAKL0D03894g	DEHA2A04928g	orf19.3977	YALI0D21494g	SJAG04221	SPCC1739.07
YBL093C	spar235-g20.1	smik552-g14.1	sbayc594-g3.1	CAGL0E02893g	Scas720.91	Kpol1032p96	Kwal23.4838	KLLA0D03817g	SAKL0D03982g	DEHA2A05170g	orf19.4004	YALI0D21626g	SJAG04222	SPCC1753.01c
YBR004C	spar235-g21.1	smik552-g16.1	sbayc594-g8.1	CAGL0E03157g	Scas720.99	Kpol1033p22	Kwal23.4920	KLLA0D03839g	SAKL0D04444g	DEHA2A05214g	orf19.4007	YALI0D21978g	SJAG04233	SPCC1795.04c
YBR017C	spar235-g27.1	smik552-g20.1	sbayc595-g11.1	CAGL0E03740g	Scas721.1	Kpol1033p25	Kwal23.4975	KLLA0D04114g	SAKL0D04884g	DEHA2A05280g	orf19.401	YALI0D22132g	SJAG04248	SPCC1795.10c
YBR029C	spar237-g2.1	smik552-g22.1	sbayc595-g3.1	CAGL0E04246g	Scas721.107	Kpol1033p49	Kwal23.4980	KLLA0D04928g	SAKL0D05082g	DEHA2A05698g	orf19.4018	YALI0D22154g	SJAG04253	SPCC18.05c
YBR030W	spar237-g7.1	smik552-g6.1	sbayc595-g7.1	CAGL0E04334g	Scas721.118	Kpol1033p56	Kwal23.5043	KLLA0D04950g	SAKL0D05302g	DEHA2A06050g	orf19.4026	YALI0D22484g	SJAG04261	SPCC18.08
YBR055C	spar238-g15.1	smik558-g6.1	sbayc596-g16.1	CAGL0E04444g	Scas721.127	Kpol1033p57	Kwal23.5125	KLLA0D04972g	SAKL0D05962g	DEHA2A06226g	orf19.4029	YALI0D22847g	SJAG04265	SPCC18.11c
YBR058C-A	spar238-g16.1	smik559-g7.1	sbayc596-g17.1	CAGL0E04532g	Scas721.130	Kpol1033p62	Kwal23.5130	KLLA0D04994g	SAKL0D06116g	DEHA2A06490g	orf19.4030	YALI0D23133g	SJAG04284	SPCC18.15
YBR060C	spar238-g18.1	smik56-g1.1	sbayc596-g20.1	CAGL0E04972g	Scas721.15	Kpol1033p65	Kwal23.5136	KLLA0D05137g	SAKL0D06710g	DEHA2A06974g	orf19.4036	YALI0D23441g	SJAG04294	SPCC18.16c
YBR063C	spar238-g2.1	smik561-g1.1	sbayc596-g24.1	CAGL0E05016g	Scas721.22	Kpol1035p11	Kwal23.5247	KLLA0D05225g	SAKL0D06930g	DEHA2A07238g	orf19.4040	YALI0D23573g	SJAG04307	SPCC1827.04
YBR065C	spar238-g21.1	smik561-g2.1	sbayc596-g34.1	CAGL0E05126g	Scas721.28	Kpol1035p16	Kwal23.5263	KLLA0D05247g	SAKL0D06974g	DEHA2A09020g	orf19.4051	YALI0D24211g	SJAG04308	SPCC1827.06c
YBR073W	spar238-g30.1	smik561-g3.1	sbayc597-g12.1	CAGL0E05390g	Scas721.28d	Kpol1035p21	Kwal23.5372	KLLA0D05709g	SAKL0D07304g	DEHA2A09262g	orf19.4080	YALI0D24343g	SJAG04318	SPCC1840.10
YBR087W	spar238-g33.1	smik563-g2.1	sbayc597-g21.1	CAGL0E05676g	Scas721.29	Kpol1035p24	Kwal23.5505	KLLA0D05995g	SAKL0D07326g	DEHA2A09284g	orf19.4090.1	YALI0D25058g	SJAG04321	SPCC188.03
YBR088C	spar238-g42.1	smik564-g8.1	sbayc597-g7.1	CAGL0E05742g	Scas721.3	Kpol1035p39	Kwal23.5543	KLLA0D06017g	SAKL0D07524g	DEHA2A09328g	orf19.4096	YALI0D25740g	SJAG04336	SPCC188.06c
YBR101C	spar238-g45.1	smik564-g9.1	sbayc598-g11.1	CAGL0E06270g	Scas721.34	Kpol1035p42	Kwal23.5549	KLLA0D06105g	SAKL0D08602g	DEHA2A09526g	orf19.4105	YALI0D26015g	SJAG04353	SPCC18B5.07c
YBR107C	spar238-g47.1	smik566-g2.1	sbayc599-g20.1	CAGL0E06336g	Scas721.46	Kpol1035p46	Kwal23.5600	KLLA0D06589g	SAKL0D09768g	DEHA2A09614g	orf19.4106	YALI0D26235g	SJAG04379	SPCC18B5.10c
YBR115C	spar238-g6.1	smik568-g1.1	sbayc600-g1.1	CAGL0F00253g	Scas721.47	Kpol1035p49	Kwal23.5617	KLLA0D06743g	SAKL0D09812g	DEHA2A09922g	orf19.412	YALI0D26752g	SJAG04380	SPCC191.08
YBR133C	spar238-g7.1	smik568-g12.1	sbayc600-g10.1	CAGL0F00319g	Scas721.51	Kpol1036p43	Kwal23.5635	KLLA0D06875g	SAKL0D10186g	DEHA2A10230g	orf19.4120	YALI0D26862g	SJAG04383	SPCC1919.02
YBR135W	spar24-g15.1	smik568-g5.1	sbayc600-g28.1	CAGL0F00473g	Scas721.68	Kpol1036p63	Kwal23.5881	KLLA0D07458g	SAKL0D10208g	DEHA2A11220g	orf19.4136	YALI0D27324g	SJAG04384	SPCC1919.09
YBR156C	spar241-g1.1	smik571-g1.1	sbayc600-g9.1	CAGL0F00539g	Scas721.78	Kpol1036p73	Kwal23.5931	KLLA0D07502g	SAKL0D10912g	DEHA2A11374g	orf19.4146	YALI0E00220g	SJAG04464	SPCC1919.13c
YBR162W-A	spar241-g13.1	smik577-g4.1	sbayc601-g13.1	CAGL0F01727g	Scas721.8	Kpol1036p75	Kwal23.5978	KLLA0D07854g	SAKL0D11044g	DEHA2A11396g	orf19.4159	YALI0E00418g	SJAG04468	SPCC24B10.11c
YBR164C	spar241-g16.1	smik581-g6.1	sbayc603-g18.1	CAGL0F02475g	Scas721.81	Kpol1036p84	Kwal23.6092	KLLA0D07898g	SAKL0D11396g	DEHA2A11462g	orf19.4160	YALI0E00572g	SJAG04480	SPCC24B10.15
YBR166C	spar241-g3.1	smik59-g2.1	sbayc603-g19.1	CAGL0F02673g	Scas721.98	Kpol1037p20	Kwal23.6117	KLLA0D07920g	SAKL0D11660g	DEHA2A11594g	orf19.4162	YALI0E01078g	SJAG04487	SPCC24B10.22
YBR171W	spar241-g4.1	smik591-g7.1	sbayc603-g22.1	CAGL0F02915g	Dummy	Kpol1037p21	Kwal23.6125	KLLA0D08008g	SAKL0D11682g	DEHA2A11792g	orf19.4164	YALI0E01254g	SJAG04491	SPCC285.03
YBR175W	spar246-g6.1	smik598-g1.1	sbayc603-g5.1	CAGL0F03025g	Scas181.1d	Kpol1037p24	Kwal23.6153	KLLA0D08074g	SAKL0D11704g	DEHA2A12012g	orf19.4168	YALI0E01672g	SJAG04524	SPCC285.13c
YBR184W	spar247-g13.1	smik607-g2.1	sbayc603-g9.1	CAGL0F03333g	Scas246.1	Kpol1037p26	Kwal23.6179	KLLA0D08349g	SAKL0D11814g	DEHA2A12056g	orf19.4176	YALI0E01760g	SJAG04528	SPCC285.16c
YBR195C	spar248-g8.1	smik612-g10.1	sbayc605-g13.1	CAGL0F03487g	Scas329.1	Kpol1037p38	Kwal23.6181	KLLA0D08437g	SAKL0D11924g	DEHA2A12122g	orf19.4177	YALI0E01826g	SJAG04533	SPCC290.03c
YBR213W	spar25-g10.1	smik612-g4.1	sbayc605-g14.1	CAGL0F03531g	Scas333.2	Kpol1037p39	Kwal23.6213	KLLA0D08514g	SAKL0D11990g	DEHA2A12870g	orf19.4195.1	YALI0E01848g	SJAG04537	SPCC306.04c
YBR220C	spar25-g17.1	smik612-g6.1	sbayc606-g1.1	CAGL0F03751g	Scas342.1	Kpol1037p59	Kwal23.6219	KLLA0D08932g	SAKL0D12210g	DEHA2A12892g	orf19.4197	YALI0E01936g	SJAG04538	SPCC320.10
YBR227C	spar250-g1.1	smik616-g9.1	sbayc606-g19.1	CAGL0F03773g	Scas354.1	Kpol1037p60	Kwal23.6233	KLLA0D09020g	SAKL0D12782g	DEHA2A13112g	orf19.4204	YALI0E01980g	SJAG04563	SPCC320.12
YBR246W	spar251-g8.1	smik620-g15.1	sbayc607-g10.1	CAGL0F03795g	Scas372.2	Kpol1039p40	Kwal23.6237	KLLA0D09262g	SAKL0D12848g	DEHA2A13332g	orf19.4205.1	YALI0E02332g	SJAG04571	SPCC320.13c
YBR248C	spar253-g2.1	smik620-g24.1	sbayc607-g11.1	CAGL0F03861g	Scas387.3	Kpol1039p45	Kwal23.6253	KLLA0D09284g	SAKL0D12870g	DEHA2A13904g	orf19.4223	YALI0E02508g	SJAG04610	SPCC4B3.03c
YBR252W	spar253-g5.1	smik635-g11.1	sbayc607-g17.1	CAGL0F04235g	Scas413.2	Kpol1039p48	Kwal23.6338	KLLA0D09350g	SAKL0D12914g	DEHA2A14014g	orf19.4233	YALI0E02728g	SJAG04611	SPCC4B3.05c
YBR254C	spar255-g1.1	smik635-g2.1	sbayc609-g10.1	CAGL0F04961g	Scas415.2	Kpol1039p61	Kwal23.6339	KLLA0D09482g	SAKL0D13002g	DEHA2A14124g	orf19.4234	YALI0E02772g	SJAG04614	SPCC4B3.10c
YBR257W	spar256-g10.1	smik635-g3.1	sbayc610-g5.1	CAGL0F05093g	Scas417.4	Kpol1039p73	Kwal23.6407	KLLA0D09625g	SAKL0D13090g	DEHA2A14146g	orf19.4243	YALI0E02904g	SJAG04624	SPCC4B3.11c
YBR261C	spar256-g11.1	smik639-g10.1	sbayc610-g9.1	CAGL0F05225g	Scas418.1	Kpol1039p76	Kwal23.6448	KLLA0D10285g	SAKL0D13156g	DEHA2B00946g	orf19.4245	YALI0E03366g	SJAG04631	SPCC4B3.18
YBR263W	spar257-g1.1	smik639-g26.1	sbayc611-g12.1	CAGL0F05247g	Scas418.2	Kpol1040p7	Kwal26.6824	KLLA0D10329g	SAKL0D13398g	DEHA2B01012g	orf19.4252	YALI0E03498g	SJAG04641	SPCC4G3.02
YBR275C	spar258-g10.1	smik64-g3.1	sbayc611-g5.1	CAGL0F05511g	Scas441.3	Kpol1041p24	Kwal26.6850	KLLA0D10571g	SAKL0D13618g	DEHA2B01276g	orf19.4265	YALI0E03630g	SJAG04647	SPCC4G3.14
YBR283C	spar258-g14.1	smik641-g3.1	sbayc612-g13.1	CAGL0F05577g	Scas442.2	Kpol1041p39	Kwal26.6901	KLLA0D10736g	SAKL0D13684g	DEHA2B01584g	orf19.4311	YALI0E03674g	SJAG04652	SPCC4G3.15c
YBR291C	spar258-g16.1	smik641-g5.1	sbayc612-g19.1	CAGL0F05643g	Scas449.4	Kpol1042p13	Kwal26.6969	KLLA0D10890g	SAKL0D13948g	DEHA2B01738g	orf19.4354	YALI0E03982g	SJAG04670	SPCC550.06c
YCL002C	spar258-g26.1	smik641-g6.1	sbayc612-g9.1	CAGL0F05687g	Scas454.2	Kpol1042p2	Kwal26.6973	KLLA0D11132g	SAKL0D13992g	DEHA2B01936g	orf19.4367	YALI0E04466g	SJAG04671	SPCC553.03
YCL009C	spar258-g29.1	smik641-g9.1	sbayc613-g32.1	CAGL0F06127g	Scas457.2	Kpol1043p22	Kwal26.7005	KLLA0D11682g	SAKL0D14454g	DEHA2B02420g	orf19.4374	YALI0E04576g	SJAG04680	SPCC553.08c
YCL014W	spar259-g6.1	smik642-g3.1	sbayc614-g20.1	CAGL0F06479g	Scas458.2	Kpol1043p29	Kwal26.7024	KLLA0D11968g	SAKL0D14718g	DEHA2B02464g	orf19.4375	YALI0E04697g	SJAG04684	SPCC553.11c
YCL031C	spar259-g9.1	smik642-g5.1	sbayc615-g17.1	CAGL0F07073g	Scas458.4	Kpol1043p30	Kwal26.7029	KLLA0D12034g	SAKL0D14762g	DEHA2B02508g	orf19.439	YALI0E04741g	SJAG04704	SPCC569.08c
YCL045C	spar26-g3.1	smik649-g2.1	sbayc615-g5.1	CAGL0F07095g	Scas459.2	Kpol1043p43	Kwal26.7083	KLLA0D12188g	SAKL0E00704g	DEHA2B02970g	orf19.4399	YALI0E04829g	SJAG04705	SPCC576.07
YCL061C	spar260-g14.1	smik652-g11.1	sbayc616-g21.1	CAGL0F07293g	Scas459.3	Kpol1043p47	Kwal26.7202	KLLA0D12210g	SAKL0E00880g	DEHA2B02992g	orf19.4418	YALI0E04873g	SJAG04735	SPCC576.10c
YCL063W	spar260-g20.1	smik652-g3.1	sbayc616-g29.1	CAGL0F07425g	Scas463.3	Kpol1043p50	Kwal26.7219	KLLA0D12298g	SAKL0E01562g	DEHA2B03146g	orf19.4420	YALI0E04939g	SJAG04738	SPCC584.04
YCR020W-B	spar261-g12.1	smik652-g7.1	sbayc616-g9.1	CAGL0F07623g	Scas468.2	Kpol1043p6	Kwal26.7312	KLLA0D12562g	SAKL0E01914g	DEHA2B03190g	orf19.4435	YALI0E05027g	SJAG04744	SPCC584.14
YCR035C	spar261-g19.1	smik652-g8.1	sbayc617-g17.1	CAGL0F07733g	Scas469.3	Kpol1044p10	Kwal26.7324	KLLA0D12848g	SAKL0E02112g	DEHA2B03212g	orf19.4439.1	YALI0E05115g	SJAG04824	SPCC5E4.04
YCR043C	spar261-g23.1	smik656-g3.1	sbayc617-g3.1	CAGL0F07843g	Scas470.3	Kpol1044p16	Kwal26.7457	KLLA0D12870g	SAKL0E02134g	DEHA2B03454g	orf19.445	YALI0E05181g	SJAG04845	SPCC613.04c
YCR054C	spar261-g24.1	smik656-g5.1	sbayc618-g16.1	CAGL0F07887g	Scas470.5	Kpol1044p28	Kwal26.7518	KLLA0D12936g	SAKL0E02552g	DEHA2B03564g	orf19.4499	YALI0E05335g	SJAG04846	SPCC622.16c
YCR059C	spar261-g25.1	smik662-g10.1	sbayc618-g33.1	CAGL0F08305g	Scas472.2	Kpol1045p16	Kwal26.7521	KLLA0D13090g	SAKL0E03366g	DEHA2B03960g	orf19.4529	YALI0E05929g	SJAG04849	SPCC63.06
YCR090C	spar261-g41.1	smik662-g21.1	sbayc618-g35.1	CAGL0F08415g	Scas472.7	Kpol1045p21	Kwal26.7525	KLLA0D13156g	SAKL0E03498g	DEHA2B04202g	orf19.4536	YALI0E06039g	SJAG04852	SPCC736.12c
YCR092C	spar261-g5.1	smik663-g26.1	sbayc618-g6.1	CAGL0F08459g	Scas474.3	Kpol1045p28	Kwal26.7532	KLLA0D13508g	SAKL0E04400g	DEHA2B04664g	orf19.4537	YALI0E06215g	SJAG04870	SPCC737.07c
YDL030W	spar261-g69.1	smik665-g17.1	sbayc618-g9.1	CAGL0F08811g	Scas480.2	Kpol1045p29	Kwal26.7603	KLLA0D13574g	SAKL0E04510g	DEHA2B04730g	orf19.4560	YALI0E06655g	SJAG04880	SPCC74.01
YDL043C	spar261-g7.1	smik665-g4.1	sbayc619-g6.1	CAGL0F09119g	Scas481.4	Kpol1045p5	Kwal26.7653	KLLA0D13728g	SAKL0E04598g	DEHA2B05016g	orf19.4581	YALI0E06897g	SJAG04894	SPCC777.09c
YDL064W	spar262-g1.1	smik666-g17.1	sbayc619-g7.1	CAGL0G00330g	Scas483.3	Kpol1045p61	Kwal26.7687	KLLA0D14157g	SAKL0E04752g	DEHA2B05192g	orf19.4582	YALI0E06941g	SJAG04917	SPCC777.15
YDL073W	spar265-g2.1	smik666-g18.1	sbayc620-g1.1	CAGL0G00374g	Scas486.4	Kpol1045p62	Kwal26.7709	KLLA0D14707g	SAKL0E05368g	DEHA2B05368g	orf19.4593.1	YALI0E08448g	SJAG04923	SPCC794.07
YDL102W	spar266-g2.1	smik666-g19.1	sbayc620-g13.1	CAGL0G00440g	Scas490.1	Kpol1045p68	Kwal26.7711	KLLA0D14927g	SAKL0E05412g	DEHA2B05478g	orf19.4600	YALI0E08617g	SJAG04930	SPCC830.03
YDL108W	spar267-g1.1	smik666-g20.1	sbayc620-g14.1	CAGL0G00660g	Scas495.3	Kpol1046p2	Kwal26.7730	KLLA0D15015g	SAKL0E05522g	DEHA2B05610g	orf19.4616	YALI0E08646g	SJAG04942	SPCC830.11c
YDL111C	spar269-g1.1	smik671-g2.1	sbayc620-g17.1	CAGL0G00704g	Scas495.4	Kpol1048p12	Kwal26.7768	KLLA0D16005g	SAKL0E06138g	DEHA2B05720g	orf19.4627	YALI0E09108g	SJAG04977	SPCC895.03c
YDL117W	spar269-g2.1	smik678-g2.1	sbayc620-g30.1	CAGL0G00748g	Scas499.3	Kpol1048p30	Kwal26.7808	KLLA0D16049g	SAKL0E06248g	DEHA2B06006g	orf19.4628	YALI0E09196g	SJAG04979	SPCC895.09c
YDL121C	spar269-g5.1	smik684-g1.1	sbayc621-g11.1	CAGL0G00902g	Scas502.3	Kpol1048p31	Kwal26.7828	KLLA0D16214g	SAKL0E06556g	DEHA2B06072g	orf19.4641	YALI0E09240g	SJAG04982	SPCC965.03
YDL122W	spar27-g18.1	smik686-g3.1	sbayc621-g12.1	CAGL0G00990g	Scas502.4	Kpol1048p33	Kwal26.7967	KLLA0D16632g	SAKL0E06666g	DEHA2B06116g	orf19.4656	YALI0E09284g	SJAG05003	SPMIT.08
YDL143W	spar27-g43.1	smik688-g5.1	sbayc621-g16.1	CAGL0G01628g	Scas503.2	Kpol1048p40	Kwal26.8090	KLLA0D16731g	SAKL0E06688g	DEHA2B06270g	orf19.4659	YALI0E09449g	SJAG05008	Dummy
YDL156W	spar272-g1.1	smik690-g2.1	sbayc621-g21.1	CAGL0G01848g	Scas504.1	Kpol1048p52	Kwal26.8119	KLLA0D16874g	SAKL0E06798g	DEHA2B06666g	orf19.4681	YALI0E09691g	SJAG05013	SPAC1002.02
YDL157C	spar272-g4.1	smik690-g6.1	sbayc621-g23.1	CAGL0G01947g	Scas505.3	Kpol1048p60	Kwal26.8161	KLLA0D16918g	SAKL0E06820g	DEHA2B06710g	orf19.4701	YALI0E09823g	SJAG05017	SPAC1002.14
YDL166C	spar278-g12.1	smik693-g3.1	sbayc622-g1.1	CAGL0G02013g	Scas505.4	Kpol1048p67	Kwal26.8206	KLLA0D16940g	SAKL0E06842g	DEHA2B07194g	orf19.4718	YALI0E09977g	Dummy	SPAC105.01c
YDL177C	spar278-g14.1	smik697-g17.1	sbayc622-g16.1	CAGL0G02299g	Scas506.3	Kpol1048p69	Kwal26.8270	KLLA0D17072g	SAKL0E07106g	DEHA2B07216g	orf19.4721	YALI0E10021g	SJAG00029	SPAC1071.01c
YDL189W	spar278-g5.1	smik697-g18.1	sbayc622-g6.1	CAGL0G03025g	Scas507.3	Kpol1050p109	Kwal26.8279	KLLA0D18051g	SAKL0E07194g	DEHA2B07414g	orf19.4724	YALI0E10131g	SJAG00043	SPAC1071.04c
YDL209C	spar278-g6.1	smik697-g2.1	sbayc622-g8.1	CAGL0G03069g	Scas510.1	Kpol1050p13	Kwal26.8347	KLLA0D18216g	SAKL0E07238g	DEHA2B07436g	orf19.4730	YALI0E10461g	SJAG00049	SPAC1093.03
YDL212W	spar279-g2.1	smik697-g4.1	sbayc623-g17.1	CAGL0G03135g	Scas510.5	Kpol1050p20	Kwal26.8359	KLLA0D18260g	SAKL0E07634g	DEHA2B08008g	orf19.4739	YALI0E10747g	SJAG00059	SPAC10F6.04
YDR002W	spar279-g5.1	smik697-g9.1	sbayc623-g18.1	CAGL0G03157g	Scas512.3	Kpol1050p29	Kwal26.8391	KLLA0D18502g	SAKL0E07678g	DEHA2B08030g	orf19.4748	YALI0E10901g	SJAG00104	SPAC10F6.17c
YDR013W	spar280-g2.1	smik698-g11.1	sbayc623-g3.1	CAGL0G03311g	Scas513.1	Kpol1050p4	Kwal26.8516	KLLA0D18557g	SAKL0E07766g	DEHA2B08118g	orf19.475	YALI0E11033g	SJAG00111	SPAC1142.01
YDR023W	spar282-g15.1	smik698-g4.1	sbayc624-g22.1	CAGL0G03333g	Scas513.2	Kpol1050p44	Kwal26.8522	KLLA0D18667g	SAKL0E07788g	DEHA2B08140g	orf19.4751	YALI0E11341g	SJAG00114	SPAC1142.07c
YDR049W	spar283-g2.1	smik702-g20.1	sbayc625-g11.1	CAGL0G03465g	Scas515.2	Kpol1050p47	Kwal26.8524	KLLA0D18755g	SAKL0E07810g	DEHA2B08866g	orf19.4757	YALI0E11355g	SJAG00115	SPAC11H11.06
YDR062W	spar283-g25.1	smik702-g27.1	sbayc627-g11.1	CAGL0G03597g	Scas518.2	Kpol1050p83	Kwal26.8528	KLLA0D18777g	SAKL0E08294g	DEHA2B09438g	orf19.4769	YALI0E11495g	SJAG00119	SPAC1296.04
YDR086C	spar283-g27.1	smik702-g34.1	sbayc627-g19.1	CAGL0G03641g	Scas518.6	Kpol1050p89	Kwal26.8549	KLLA0D18821g	SAKL0E08558g	DEHA2B10648g	orf19.477	YALI0E12485g	SJAG00126	SPAC12B10.05
YDR097C	spar283-g32.1	smik702-g40.1	sbayc627-g23.1	CAGL0G04191g	Scas519.3	Kpol1050p93	Kwal26.8588	KLLA0D18887g	SAKL0E08668g	DEHA2B10890g	orf19.4796	YALI0E13057g	SJAG00140	SPAC12B10.06c
YDR123C	spar283-g33.1	smik702-g55.1	sbayc627-g42.1	CAGL0G04367g	Scas524.4	Kpol1050p97	Kwal26.8612	KLLA0D19063g	SAKL0E09086g	DEHA2B11220g	orf19.480	YALI0E13167g	SJAG00144	SPAC12G12.15
YDR138W	spar283-g36.1	smik704-g2.1	sbayc627-g47.1	CAGL0G04587g	Scas530.2	Kpol1050p99	Kwal26.8634	KLLA0D19184g	SAKL0E09130g	DEHA2B11924g	orf19.4809	YALI0E13211g	SJAG00153	SPAC13A11.03
YDR139C	spar283-g37.1	smik706-g4.1	sbayc627-g8.1	CAGL0G05005g	Scas532.6	Kpol1051p19	Kwal26.8721	KLLA0D19294g	SAKL0E09306g	DEHA2B13882g	orf19.481	YALI0E13640g	SJAG00177	SPAC13A11.04c
YDR140W	spar283-g42.1	smik706-g8.1	sbayc628-g12.1	CAGL0G05071g	Scas532.7	Kpol1051p37	Kwal26.8776	KLLA0D19426g	SAKL0E09460g	DEHA2B13948g	orf19.4811	YALI0E14036g	SJAG00190	SPAC13C5.03
YDR152W	spar283-g9.1	smik717-g4.1	sbayc628-g22.1	CAGL0G05159g	Scas533.2	Kpol1051p38	Kwal26.8818	KLLA0D19448g	SAKL0E09614g	DEHA2B14454g	orf19.4837	YALI0E14663g	SJAG00213	SPAC13D6.05
YDR158W	spar284-g12.1	smik727-g5.1	sbayc629-g16.1	CAGL0G05852g	Scas533.6	Kpol1051p40	Kwal26.8822	KLLA0D19514g	SAKL0E10076g	DEHA2B14850g	orf19.484	YALI0E15686g	SJAG00261	SPAC13F5.01c
YDR172W	spar284-g4.1	smik73-g2.1	sbayc629-g7.1	CAGL0G05918g	Scas533.7	Kpol1051p5	Kwal26.8879	KLLA0D19701g	SAKL0E10142g	DEHA2B15004g	orf19.4846	YALI0E15884g	SJAG00295	SPAC13F5.04c
YDR189W	spar287-g11.1	smik734-g2.1	sbayc630-g18.1	CAGL0G06908g	Scas533.8	Kpol1052p26	Kwal26.8883	KLLA0E01144g	SAKL0E10648g	DEHA2B15026g	orf19.488	YALI0E15994g	SJAG00305	SPAC13F5.05
YDR190C	spar287-g17.1	smik735-g4.1	sbayc630-g36.1	CAGL0G06974g	Scas534.3	Kpol1053p13	Kwal26.8916	KLLA0E01628g	SAKL0E10736g	DEHA2B15070g	orf19.491	YALI0E16170g	SJAG00307	SPAC13F5.06c
YDR198C	spar287-g27.1	smik737-g9.1	sbayc631-g23.1	CAGL0G07084g	Scas536.4	Kpol1053p15	Kwal26.8925	KLLA0E01672g	SAKL0E11044g	DEHA2B15554g	orf19.4931	YALI0E16214g	SJAG00309	SPAC13G6.03
YDR212W	spar287-g6.1	smik740-g10.1	sbayc631-g3.1	CAGL0G07128g	Scas536.8	Kpol1053p28	Kwal26.8927	KLLA0E01694g	SAKL0E11066g	DEHA2C01276g	orf19.4932	YALI0E16709g	SJAG00317	SPAC13G6.04
YDR217C	spar287-g8.1	smik740-g12.1	sbayc631-g30.1	CAGL0G07359g	Scas537.4	Kpol1053p38	Kwal26.8997	KLLA0E01914g	SAKL0E11088g	DEHA2C01474g	orf19.4945	YALI0E17369g	SJAG00333	SPAC13G6.05c
YDR234W	spar288-g3.1	smik740-g13.1	sbayc632-g10.1	CAGL0G07469g	Scas539.2	Kpol1053p39	Kwal26.9003	KLLA0E02090g	SAKL0E11132g	DEHA2C01496g	orf19.4948	YALI0E17479g	SJAG00334	SPAC13G7.11
YDR239C	spar289-g10.1	smik740-g5.1	sbayc632-g15.1	CAGL0G08250g	Scas539.6	Kpol1053p4	Kwal26.9019	KLLA0E02310g	SAKL0E11704g	DEHA2C01804g	orf19.496	YALI0E19052g	SJAG00416	SPAC1420.01c
YDR240C	spar29-g8.1	smik741-g11.1	sbayc632-g30.1	CAGL0G08316g	Scas542.1	Kpol1053p7	Kwal26.9076	KLLA0E02464g	SAKL0E11748g	DEHA2C02332g	orf19.4962	YALI0E19767g	SJAG00428	SPAC144.04c
YDR249C	spar290-g10.1	smik741-g15.1	sbayc632-g33.1	CAGL0G08800g	Scas544.6	Kpol1054p17	Kwal26.9095	KLLA0E02684g	SAKL0E11924g	DEHA2C02684g	orf19.4964	YALI0E20009g	SJAG00435	SPAC144.16
YDR257C	spar290-g12.1	smik743-g3.1	sbayc632-g40.1	CAGL0G09218g	Scas544.7	Kpol1054p23	Kwal26.9116	KLLA0E02816g	SAKL0E12210g	DEHA2C02728g	orf19.498	YALI0E20889g	SJAG00438	SPAC1486.02c
YDR279W	spar290-g19.1	smik743-g6.1	sbayc632-g46.1	CAGL0G10021g	Scas545.3	Kpol1054p37	Kwal26.9139	KLLA0E02948g	SAKL0E12386g	DEHA2C02750g	orf19.5009	YALI0E21505g	SJAG00482	SPAC14C4.03
YDR280W	spar291-g20.1	smik744-g8.1	sbayc633-g18.1	CAGL0H00847g	Scas546.1	Kpol1054p4	Kwal26.9180	KLLA0E03036g	SAKL0E12804g	DEHA2C02816g	orf19.5027	YALI0E21626g	SJAG00490	SPAC1556.03
YDR292C	spar291-g31.1	smik750-g3.1	sbayc633-g27.1	CAGL0H00869g	Scas546.2	Kpol1054p44	Kwal26.9244	KLLA0E03234g	SAKL0E12870g	DEHA2C02838g	orf19.5039	YALI0E21846g	SJAG00495	SPAC15A10.01
YDR325W	spar293-g5.1	smik76-g2.1	sbayc633-g4.1	CAGL0H00913g	Scas547.1	Kpol1054p48	Kwal26.9256	KLLA0E03289g	SAKL0E13266g	DEHA2C03278g	orf19.5050	YALI0E21912g	SJAG00519	SPAC15A10.16
YDR331W	spar298-g2.1	smik760-g4.1	sbayc634-g15.1	CAGL0H00957g	Scas549.4	Kpol1054p50	Kwal26.9386	KLLA0E03333g	SAKL0E13442g	DEHA2C03740g	orf19.5061	YALI0E21934g	SJAG00527	SPAC15E1.04
YDR333C	spar30-g11.1	smik760-g5.1	sbayc634-g20.1	CAGL0H01001g	Scas551.6	Kpol1054p55	Kwal26.9399	KLLA0E04048g	SAKL0E13530g	DEHA2C03806g	orf19.5064	YALI0E21978g	SJAG00553	SPAC1610.02c
YDR346C	spar30-g19.1	smik760-g8.1	sbayc634-g26.1	CAGL0H01067g	Scas553.3	Kpol1055p11	Kwal26.9477	KLLA0E04785g	SAKL0E13640g	DEHA2C04444g	orf19.5071	YALI0E22000g	SJAG00570	SPAC167.07c
YDR354W	spar30-g24.1	smik773-g2.1	sbayc634-g4.1	CAGL0H01243g	Scas554.2	Kpol1055p3	Kwal26.9492	KLLA0E04961g	SAKL0E13750g	DEHA2C05192g	orf19.5081	YALI0E22022g	SJAG00596	SPAC1687.12c
YDR367W	spar30-g8.1	smik773-g3.1	sbayc635-g19.1	CAGL0H01551g	Scas555.10	Kpol1055p31	Kwal27.10114	KLLA0E04983g	SAKL0E14014g	DEHA2C05236g	orf19.5083	YALI0E22671g	SJAG00618	SPAC1687.13c
YDR378C	spar300-g11.1	smik774-g3.1	sbayc635-g21.1	CAGL0H01595g	Scas555.2	Kpol1055p36	Kwal27.10136	KLLA0E05225g	SAKL0E14322g	DEHA2C05368g	orf19.515	YALI0E22957g	SJAG00623	SPAC16A10.06c
YDR416W	spar300-g5.1	smik791-g1.1	sbayc635-g41.1	CAGL0H01683g	Scas555.4	Kpol1055p42	Kwal27.10152	KLLA0E05478g	SAKL0E14740g	DEHA2C05984g	orf19.5164	YALI0E23133g	SJAG00632	SPAC16C9.04c
YDR429C	spar300-g8.1	smik791-g4.1	sbayc635-g46.1	CAGL0H02211g	Scas557.5	Kpol1055p43	Kwal27.10182	KLLA0E06072g	SAKL0E14762g	DEHA2C06402g	orf19.5168	YALI0E23386g	SJAG00638	SPAC16E8.13
YDR440W	spar301-g14.1	smik8-g3.1	sbayc635-g57.1	CAGL0H02299g	Scas557.7	Kpol1055p50	Kwal27.10213	KLLA0E06193g	SAKL0E14938g	DEHA2C06974g	orf19.5182	YALI0E23804g	SJAG00644	SPAC1782.01
YDR454C	spar301-g2.1	smik810-g1.1	sbayc635-g58.1	CAGL0H02497g	Scas558.2	Kpol1055p51	Kwal27.10292	KLLA0E06347g	SAKL0E15158g	DEHA2C07634g	orf19.5195	YALI0E24013g	SJAG00645	SPAC1782.05
YDR469W	spar301-g33.1	smik813-g1.1	sbayc636-g1.1	CAGL0H02607g	Scas559.1	Kpol1055p60	Kwal27.10328	KLLA0E06809g	SAKL0F00726g	DEHA2C08514g	orf19.5201	YALI0E24035g	SJAG00669	SPAC1783.06c
YDR472W	spar301-g34.1	smik815-g6.1	sbayc636-g11.1	CAGL0H02849g	Scas560.3	Kpol1055p61	Kwal27.10341	KLLA0E06875g	SAKL0F00748g	DEHA2C08558g	orf19.5206	YALI0E24497g	SJAG00700	SPAC17A5.06
YDR478W	spar301-g36.1	smik815-g8.1	sbayc636-g14.1	CAGL0H03509g	Scas560.7	Kpol1055p83	Kwal27.10342	KLLA0E06941g	SAKL0F00814g	DEHA2C08668g	orf19.5226	YALI0E24783g	SJAG00706	SPAC17A5.09c
YDR527W	spar301-g43.1	smik817-g1.1	sbayc636-g19.1	CAGL0H04081g	Scas561.2	Kpol1056p10	Kwal27.10402	KLLA0E07183g	SAKL0F01056g	DEHA2C08998g	orf19.5229	YALI0E24827g	SJAG00720	SPAC17A5.10
YDR531W	spar302-g1.1	smik823-g2.1	sbayc636-g26.1	CAGL0H04367g	Scas561.5	Kpol1056p24	Kwal27.10419	KLLA0E07227g	SAKL0F01188g	DEHA2C09042g	orf19.5230	YALI0E25718g	SJAG00721	SPAC17A5.14
YEL019C	spar304-g11.1	smik823-g3.1	sbayc636-g37.1	CAGL0H04653g	Scas562.1	Kpol1056p27	Kwal27.10543	KLLA0E07293g	SAKL0F01254g	DEHA2C09460g	orf19.5231.2	YALI0E25762g	SJAG00730	SPAC17C9.09c
YEL031W	spar304-g4.1	smik824-g1.1	sbayc636-g42.1	CAGL0H04829g	Scas562.10	Kpol1056p28	Kwal27.10657	KLLA0E07348g	SAKL0F01298g	DEHA2C09988g	orf19.5243	YALI0E25916g	SJAG00762	SPAC17G6.04c
YEL037C	spar304-g8.1	smik830-g11.1	sbayc636-g5.1	CAGL0H04895g	Scas562.4	Kpol1056p33	Kwal27.10746	KLLA0E07920g	SAKL0F01430g	DEHA2C10098g	orf19.5244	YALI0E26081g	SJAG00769	SPAC17G6.05c
YEL042W	spar308-g3.1	smik830-g14.1	sbayc637-g1.1	CAGL0H05401g	Scas563.8	Kpol1056p48	Kwal27.10791	KLLA0E08239g	SAKL0F01474g	DEHA2C10164g	orf19.5279	YALI0E26169g	SJAG00777	SPAC17G6.07c
YEL051W	spar31-g14.1	smik830-g17.1	sbayc637-g18.1	CAGL0H05555g	Scas565.3	Kpol1056p7	Kwal27.10811	KLLA0E08283g	SAKL0F01694g	DEHA2C10406g	orf19.5292	YALI0E26587g	SJAG00810	SPAC17G6.08
YER003C	spar31-g9.1	smik831-g7.1	sbayc637-g3.1	CAGL0H05731g	Scas566.8	Kpol1057p16	Kwal27.10907	KLLA0E08327g	SAKL0F01848g	DEHA2C10428g	orf19.5328	YALI0E26895g	SJAG00811	SPAC17G6.12
YER007C-A	spar311-g1.1	smik832-g13.1	sbayc637-g31.1	CAGL0H06369g	Scas567.12	Kpol1058p45	Kwal27.10917	KLLA0E08415g	SAKL0F01958g	DEHA2C10494g	orf19.5342.1	YALI0E27346g	SJAG00821	SPAC17G8.04c
YER009W	spar314-g12.1	smik832-g4.1	sbayc637-g8.1	CAGL0H06897g	Scas568.15	Kpol1059p10	Kwal27.10939	KLLA0E08481g	SAKL0F02244g	DEHA2C11066g	orf19.5364	YALI0E27412g	SJAG00839	SPAC17G8.13c
YER025W	spar314-g5.1	smik833-g2.1	sbayc637-g9.1	CAGL0H06963g	Scas569.7	Kpol1059p41	Kwal27.11048	KLLA0E08767g	SAKL0F03212g	DEHA2C11924g	orf19.5367	YALI0E27533g	SJAG00844	SPAC17H9.03c
YER032W	spar314-g9.1	smik834-g16.1	sbayc638-g10.1	CAGL0H07931g	Scas570.10	Kpol1059p7	Kwal27.11131	KLLA0E08789g	SAKL0F03234g	DEHA2C12320g	orf19.5368	YALI0E27676g	SJAG00860	SPAC1805.08
YER034W	spar315-g2.1	smik834-g4.1	sbayc638-g17.1	CAGL0H08195g	Scas570.11	Kpol1060p26	Kwal27.11158	KLLA0E09031g	SAKL0F03454g	DEHA2C12408g	orf19.5391	YALI0E28182g	SJAG00863	SPAC1851.04c
YER038C	spar315-g35.1	smik836-g4.1	sbayc638-g19.1	CAGL0H08349g	Scas570.14	Kpol1060p28	Kwal27.11258	KLLA0E09053g	SAKL0F03476g	DEHA2C12584g	orf19.5412	YALI0E28248g	SJAG00865	SPAC18B11.04
YER043C	spar315-g38.1	smik843-g1.1	sbayc638-g22.1	CAGL0H08580g	Scas570.2	Kpol1060p32	Kwal27.11274	KLLA0E09185g	SAKL0F03498g	DEHA2C12628g	orf19.5420	YALI0E28721g	SJAG00868	SPAC18B11.05
YER052C	spar315-g42.1	smik843-g11.1	sbayc638-g3.1	CAGL0H08800g	Scas572.4	Kpol1060p43	Kwal27.11278	KLLA0E09328g	SAKL0F03520g	DEHA2C12804g	orf19.544	YALI0E29007g	SJAG00889	SPAC18B11.07c
YER055C	spar315-g46.1	smik843-g6.1	sbayc638-g6.1	CAGL0H08866g	Scas573.8	Kpol1060p45	Kwal27.11301	KLLA0E09702g	SAKL0F03564g	DEHA2C12914g	orf19.5444	YALI0E29535g	SJAG00910	SPAC19A8.04
YER086W	spar315-g6.1	smik843-g9.1	sbayc639-g18.1	CAGL0H09372g	Scas574.4	Kpol1060p49	Kwal27.11303	KLLA0E10054g	SAKL0F03762g	DEHA2C13178g	orf19.5454	YALI0E30129g	SJAG00915	SPAC19A8.09
YER090W	spar317-g27.1	smik86-g3.1	sbayc639-g20.1	CAGL0H09526g	Scas574.5d	Kpol1060p55	Kwal27.11322	KLLA0E10142g	SAKL0F03806g	DEHA2C13992g	orf19.5483	YALI0E30305g	SJAG00918	SPAC19A8.12
YER107C	spar317-g9.1	smik86-g4.1	sbayc639-g3.1	CAGL0H09658g	Scas575.14	Kpol1060p9	Kwal27.11388	KLLA0E10637g	SAKL0F04026g	DEHA2C14036g	orf19.5485	YALI0E30371g	SJAG00944	SPAC19A8.14
YER113C	spar318-g1.1	smik861-g1.1	sbayc639-g32.1	CAGL0H10098g	Scas576.1	Kpol1061p12	Kwal27.11444	KLLA0E11341g	SAKL0F04070g	DEHA2C14168g	orf19.5486.1	YALI0E31009g	SJAG00947	SPAC19G12.04
YER118C	spar319-g21.1	smik865-g3.1	sbayc639-g36.1	CAGL0H10318g	Scas576.7	Kpol1061p30	Kwal27.11453	KLLA0E11528g	SAKL0F04488g	DEHA2C14740g	orf19.5487	YALI0E31262g	SJAG00971	SPAC19G12.11
YER140W	spar319-g22.1	smik867-g1.1	sbayc639-g47.1	CAGL0H10494g	Scas577.3	Kpol1061p33	Kwal27.11464	KLLA0E11748g	SAKL0F04576g	DEHA2C15356g	orf19.5488	YALI0E31288g	SJAG00974	SPAC1B2.04
YER146W	spar319-g25.1	smik868-g1.1	sbayc640-g22.1	CAGL0H10516g	Scas577.5	Kpol1061p35	Kwal27.11518	KLLA0E11792g	SAKL0F05544g	DEHA2C15730g	orf19.549	YALI0E31427g	SJAG00985	SPAC1B3.18c
YER148W	spar319-g6.1	smik875-g1.1	sbayc641-g21.1	CAGL0H10560g	Scas577.9	Kpol1061p43	Kwal27.11532	KLLA0E12925g	SAKL0F05588g	DEHA2C16126g	orf19.5505	YALI0E31449g	SJAG01014	SPAC1D4.12
YER149C	spar32-g10.1	smik876-g2.1	sbayc641-g39.1	CAGL0H10582g	Scas578.6	Kpol1061p45	Kwal27.11550	KLLA0E12947g	SAKL0F06050g	DEHA2C16368g	orf19.5513	YALI0E32307g	SJAG01043	SPAC1F3.04c
YER151C	spar32-g11.1	smik88-g2.1	sbayc641-g40.1	CAGL0I00352g	Scas579.9	Kpol1062p1	Kwal27.11558	KLLA0E13013g	SAKL0F06138g	DEHA2C16478g	orf19.5515	YALI0E32542g	SJAG01071	SPAC1F5.08c
YER156C	spar32-g13.1	smik88-g8.1	sbayc642-g13.1	CAGL0I01584g	Scas581.8	Kpol1062p15	Kwal27.11645	KLLA0E13035g	SAKL0F06204g	DEHA2C16918g	orf19.5541	YALI0E32637g	SJAG01114	SPAC20G4.06c
YER165W	spar32-g2.1	smik895-g1.1	sbayc642-g23.1	CAGL0I01694g	Scas584.1	Kpol1062p4	Kwal27.11684	KLLA0E13233g	SAKL0F06380g	DEHA2C17248g	orf19.5566	YALI0E33121g	SJAG01215	SPAC20G8.04c
YER171W	spar32-g4.1	smik9-g1.1	sbayc642-g25.1	CAGL0I02222g	Scas584.6	Kpol1062p40	Kwal27.11697	KLLA0E13255g	SAKL0F06622g	DEHA2C17314g	orf19.5567	YALI0E33693g	SJAG01236	SPAC20H4.02
YER172C	spar320-g18.1	smik9-g3.1	sbayc642-g34.1	CAGL0I02310g	Scas585.3	Kpol1062p41	Kwal27.11730	KLLA0E13343g	SAKL0F07018g	DEHA2C17380g	orf19.5591	YALI0E34133g	SJAG01254	SPAC20H4.10
YER180C	spar321-g19.1	smik902-g1.1	sbayc642-g43.1	CAGL0I02882g	Scas585.8	Kpol1062p54	Kwal27.11783	KLLA0E13409g	SAKL0F07282g	DEHA2C17490g	orf19.5596	YALI0E34309g	SJAG01274	SPAC21E11.07
YFL001W	spar321-g28.1	smik904-g2.1	sbayc642-g45.1	CAGL0I03388g	Scas587.10	Kpol1063p18	Kwal27.11790	KLLA0E13453g	SAKL0F07634g	DEHA2D01892g	orf19.5608	YALI0E34375g	SJAG01277	SPAC21E11.08
YFL003C	spar321-g35.1	smik906-g4.1	sbayc642-g8.1	CAGL0I03762g	Scas587.13	Kpol1063p20	Kwal27.11890	KLLA0E14168g	SAKL0F08030g	DEHA2D01936g	orf19.5629	YALI0E34727g	SJAG01286	SPAC222.05c
YFL008W	spar321-g8.1	smik907-g10.1	sbayc643-g10.1	CAGL0I04400g	Scas588.13	Kpol1064p26	Kwal27.12059	KLLA0E14278g	SAKL0F08294g	DEHA2D02134g	orf19.5685	YALI0E34852g	SJAG01324	SPAC222.14c
YFL022C	spar322-g1.1	smik91-g2.1	sbayc643-g12.1	CAGL0I04488g	Scas588.6	Kpol1064p29	Kwal27.12070	KLLA0E15224g	SAKL0F08954g	DEHA2D04268g	orf19.5693	YALI0F00132g	SJAG01325	SPAC227.08c
YFL034C-B	spar322-g14.1	smik92-g3.1	sbayc643-g31.1	CAGL0I04752g	Scas589.1	Kpol1064p34	Kwal27.12120	KLLA0E16060g	SAKL0F09174g	DEHA2D04686g	orf19.5698	YALI0F00154g	SJAG01330	SPAC227.11c
YFL045C	spar322-g2.1	smik936-g1.1	sbayc643-g4.1	CAGL0I05016g	Scas589.11	Kpol1064p38	Kwal27.12210	KLLA0E16170g	SAKL0F09262g	DEHA2D04796g	orf19.57	YALI0F00242g	SJAG01343	SPAC22E12.04
YFR005C	spar323-g1.1	smik941-g2.1	sbayc643-g42.1	CAGL0I05126g	Scas589.9	Kpol1064p45	Kwal27.12218	KLLA0E16291g	SAKL0F09284g	DEHA2D04950g	orf19.5746	YALI0F00264g	SJAG01350	SPAC22F3.05c
YFR009W	spar323-g13.1	smik949-g5.1	sbayc643-g6.1	CAGL0I05412g	Scas590.13	Kpol1064p48	Kwal27.12239	KLLA0E16445g	SAKL0F09614g	DEHA2D05148g	orf19.5747	YALI0F00880g	SJAG01354	SPAC22F3.07c
YFR031C	spar324-g1.1	smik958-g2.1	sbayc643-g8.1	CAGL0I05456g	Scas590.6	Kpol1064p54	Kwal27.12253	KLLA0E16676g	SAKL0F09878g	DEHA2D05170g	orf19.576	YALI0F01793g	SJAG01357	SPAC22F8.11
YFR038W	spar324-g11.1	smik959-g3.1	sbayc644-g14.1	CAGL0I05764g	Scas590.8	Kpol1064p9	Kwal27.12276	KLLA0E17853g	SAKL0F10538g	DEHA2D05412g	orf19.5783	YALI0F02299g	SJAG01368	SPAC22G7.07c
YFR055W	spar329-g6.1	smik97-g4.1	sbayc644-g26.1	CAGL0I06336g	Scas592.3	Kpol1065p16	Kwal27.12369	KLLA0E18172g	SAKL0F10670g	DEHA2D05566g	orf19.5789	YALI0F02409g	SJAG01409	SPAC22H10.05c
YGL026C	spar33-g5.1	smik986-g11.1	sbayc644-g9.1	CAGL0I06688g	Scas592.9	Kpol1065p19	Kwal27.12511	KLLA0E18194g	SAKL0F11330g	DEHA2D05742g	orf19.5791	YALI0F03047g	SJAG01410	SPAC22H10.12c
YGL043W	spar331-g1.1	smik99-g11.1	sbayc645-g14.1	CAGL0I06721g	Scas593.4	Kpol1065p2	Kwal27.12518	KLLA0E19459g	SAKL0F11682g	DEHA2D06292g	orf19.5792	YALI0F03300g	SJAG01413	SPAC23A1.15c
YGL050W	spar332-g13.1	smik99-g8.1	sbayc645-g20.1	CAGL0I06985g	Scas594.5	Kpol1065p35	Kwal27.12536	KLLA0E19635g	SAKL0F11858g	DEHA2D06446g	orf19.5835	YALI0F04015g	SJAG01416	SPAC23C4.08
YGL058W	spar332-g2.1	smik990-g1.1	sbayc645-g30.1	CAGL0I07535g	Scas595.12d	Kpol1065p43	Kwal27.12577	KLLA0E19657g	SAKL0F11946g	DEHA2D06974g	orf19.5838	YALI0F04400g	SJAG01443	SPAC23C4.16c
YGL070C	spar332-g3.1	smik993-g2.1	sbayc645-g39.1	CAGL0I07579g	Scas595.13	Kpol1066p2	Kwal27.12602	KLLA0E19767g	SAKL0F11990g	DEHA2D07194g	orf19.585	YALI0F04576g	SJAG01459	SPAC23C4.18c
YGL097W	spar332-g5.1	smik993-g4.1	sbayc645-g44.1	CAGL0I07645g	Scas596.10	Kpol1066p38	Kwal27.12663	KLLA0E19877g	SAKL0F12034g	DEHA2D07392g	orf19.5858	YALI0F05258g	SJAG01467	SPAC23G3.01
YGL105W	spar333-g17.1	smik996-g11.1	sbayc645-g46.1	CAGL0I07997g	Scas597.3	Kpol1066p39	Kwal27.9705	KLLA0E20097g	SAKL0F12584g	DEHA2D07502g	orf19.5864	YALI0F05280g	SJAG01468	SPAC23G3.09
YGL106W	spar333-g21.1	Dummy	sbayc645-g5.1	CAGL0I08327g	Scas597.7	Kpol1067p13	Kwal27.9707	KLLA0E20339g	SAKL0F12628g	DEHA2D07700g	orf19.587	YALI0F05500g	SJAG01472	SPAC23G3.11
YGL122C	spar335-g10.1	smik10-g2.1	sbayc646-g11.1	CAGL0I08349g	Scas597.9	Kpol1067p16	Kwal27.9786	KLLA0E20581g	SAKL0F12892g	DEHA2D07766g	orf19.5870	YALI0F05588g	SJAG01473	SPAC23H3.03c
YGL148W	spar335-g5.1	smik10-g6.1	sbayc646-g13.1	CAGL0I08635g	Scas598.11	Kpol1067p34	Kwal27.9796	KLLA0E20625g	SAKL0F13112g	DEHA2D08008g	orf19.5873	YALI0F05610g	SJAG01478	SPAC23H3.08c
YGL155W	spar337-g16.1	smik1002-g1.1	sbayc646-g22.1	CAGL0I08745g	Scas598.14	Kpol1069p8	Kwal27.9877	KLLA0E20757g	SAKL0F13706g	DEHA2D08162g	orf19.588	YALI0F05632g	SJAG01503	SPAC23H3.14
YGL169W	spar337-g6.1	smik1004-g7.1	sbayc646-g26.1	CAGL0I08789g	Scas598.4	Kpol1070p20	Kwal27.9914	KLLA0E20779g	SAKL0F14036g	DEHA2D08756g	orf19.5887	YALI0F06138g	SJAG01524	SPAC23H4.14
YGL170C	spar338-g1.1	smik1004-g8.1	sbayc646-g29.1	CAGL0I09174g	Scas598.7	Kpol1070p36	Kwal27.9929	KLLA0E20911g	SAKL0F15158g	DEHA2D09306g	orf19.5919	YALI0F06468g	SJAG01526	SPAC23H4.18c
YGL195W	spar338-g2.1	smik1008-g1.1	sbayc646-g37.1	CAGL0I09592g	Scas599.13	Kpol1071p16	Kwal27.9942	KLLA0E21175g	SAKL0F15202g	DEHA2D10032g	orf19.5934	YALI0F06644g	SJAG01527	SPAC24B11.13
YGL201C	spar341-g2.1	smik101-g4.1	sbayc646-g8.1	CAGL0J00297g	Scas599.9	Kpol1072p11	Kwal27.9961	KLLA0E21362g	SAKL0F15466g	DEHA2D10142g	orf19.5985	YALI0F06820g	SJAG01533	SPAC24C9.02c
YGL211W	spar342-g15.1	smik101-g6.1	sbayc648-g12.1	CAGL0J00385g	Scas601.9	Kpol1072p17	Kwal27.9972	KLLA0E21626g	SAKL0F15510g	DEHA2D10296g	orf19.6010.1	YALI0F07315g	SJAG01547	SPAC24C9.09
YGL232W	spar342-g18.1	smik1010-g11.1	sbayc648-g16.1	CAGL0J00649g	Scas602.12	Kpol1072p24	Kwal30.12890	KLLA0E22220g	SAKL0F15928g	DEHA2D10934g	orf19.6025	YALI0F07337g	SJAG01591	SPAC24C9.10c
YGL241W	spar343-g1.1	smik1010-g4.1	sbayc648-g21.1	CAGL0J00759g	Scas602.5	Kpol1072p27	Kwal33.13003	KLLA0E22330g	SAKL0F16170g	DEHA2D11088g	orf19.6032	YALI0F07711g	SJAG01665	SPAC24C9.13c
YGL242C	spar343-g37.1	smik1010-g5.1	sbayc648-g25.1	CAGL0J01067g	Scas602.7	Kpol1072p4	Kwal33.13069	KLLA0E22352g	SAKL0G00352g	DEHA2D11198g	orf19.6041	YALI0F07755g	SJAG01678	SPAC24H6.02c
YGL243W	spar343-g4.1	smik1013-g3.1	sbayc648-g35.1	CAGL0J01221g	Scas603.14	Kpol1072p43	Kwal33.13082	KLLA0E22517g	SAKL0G00550g	DEHA2D11660g	orf19.6057	YALI0F08165g	SJAG01697	SPAC24H6.06
YGL245W	spar343-g47.1	smik1015-g5.1	sbayc648-g5.1	CAGL0J01485g	Scas603.15	Kpol1072p52	Kwal33.13178	KLLA0E22561g	SAKL0G00682g	DEHA2D11770g	orf19.6060	YALI0F08591g	SJAG01713	SPAC24H6.11c
YGL246C	spar343-g51.1	smik102-g8.1	sbayc650-g16.1	CAGL0J02266g	Scas603.4	Kpol1072p53	Kwal33.13281	KLLA0E22902g	SAKL0G01188g	DEHA2D11858g	orf19.6068	YALI0F08635g	SJAG01719	SPAC24H6.12c
YGL256W	spar343-g56.1	smik1028-g11.1	sbayc650-g2.1	CAGL0J02398g	Scas603.6	Kpol1072p9	Kwal33.13332	KLLA0E22924g	SAKL0G01386g	DEHA2D12738g	orf19.6074	YALI0F08701g	SJAG01727	SPAC25A8.03c
YGR001C	spar343-g60.1	smik1028-g15.1	sbayc650-g21.1	CAGL0J03454g	Scas604.6	Kpol1073p17	Kwal33.13352	KLLA0E22946g	SAKL0G01496g	DEHA2D12870g	orf19.6099	YALI0F08833g	SJAG01765	SPAC25B8.06c
YGR003W	spar343-g69.1	smik1028-g22.1	sbayc650-g34.1	CAGL0J03652g	Scas605.14	Kpol1073p21	Kwal33.13376	KLLA0E24200g	SAKL0G02178g	DEHA2D13332g	orf19.6105	YALI0F09229g	SJAG01786	SPAC26H5.11
YGR020C	spar343-g78.1	smik1028-g24.1	sbayc650-g36.1	CAGL0J03696g	Scas605.18	Kpol1073p22	Kwal33.13461	KLLA0E24376g	SAKL0G02816g	DEHA2D13442g	orf19.6118	YALI0F09339g	SJAG01801	SPAC26H5.12
YGR024C	spar344-g12.1	smik1028-g28.1	sbayc650-g6.1	CAGL0J03894g	Scas605.8	Kpol1075p4	Kwal33.13471	KLLA0E24398g	SAKL0G03080g	DEHA2D13574g	orf19.6129	YALI0F09493g	SJAG01825	SPAC27D7.04
YGR030C	spar344-g18.1	smik1028-g29.1	sbayc651-g1.1	CAGL0J03938g	Scas606.10	Kpol1076p3	Kwal33.13503	KLLA0E24420g	SAKL0G03718g	DEHA2D14322g	orf19.6136	YALI0F09669g	SJAG01831	SPAC27D7.13c
YGR054W	spar344-g29.1	smik1028-g33.1	sbayc651-g10.1	CAGL0J04510g	Scas606.4	Kpol152p2	Kwal33.13519	KLLA0E24574g	SAKL0G03850g	DEHA2D14652g	orf19.6195	YALI0F09988g	SJAG01858	SPAC27F1.07
YGR057C	spar344-g3.1	smik1032-g16.1	sbayc651-g16.1	CAGL0J04532g	Scas607.15	Kpol160p1	Kwal33.13539	KLLA0E24695g	SAKL0G03894g	DEHA2D15356g	orf19.6230	YALI0F10054g	SJAG01872	SPAC29B12.02c
YGR078C	spar344-g42.1	smik1032-g17.1	sbayc651-g20.1	CAGL0J04598g	Scas607.17	Kpol167p1	Kwal33.13560	KLLA0E24717g	SAKL0G04048g	DEHA2D15510g	orf19.6247	YALI0F10153g	SJAG01876	SPAC2C4.09
YGR083C	spar345-g5.1	smik1032-g23.1	sbayc651-g39.1	CAGL0J04708g	Scas607.18	Kpol167p3	Kwal33.13638	KLLA0F00902g	SAKL0G04092g	DEHA2D15818g	orf19.6259	YALI0F10703g	SJAG01894	SPAC2C4.15c
YGR091W	spar348-g12.1	smik1038-g3.1	sbayc651-g8.1	CAGL0J05214g	Scas607.5	Kpol170p2	Kwal33.13660	KLLA0F00924g	SAKL0G04202g	DEHA2D17028g	orf19.6264.3	YALI0F10725g	SJAG01900	SPAC2F7.08c
YGR093W	spar348-g8.1	smik1038-g4.1	sbayc652-g11.1	CAGL0J05346g	Scas608.7	Kpol182p1	Kwal33.13711	KLLA0F01056g	SAKL0G04224g	DEHA2D17864g	orf19.6293	YALI0F11121g	SJAG01906	SPAC2G11.03c
YGR096W	spar350-g16.1	smik1055-g4.1	sbayc652-g15.1	CAGL0J05456g	Scas609.15	Kpol185p2	Kwal33.13726	KLLA0F01254g	SAKL0G04268g	DEHA2D18128g	orf19.6317	YALI0F11473g	SJAG01917	SPAC2G11.14
YGR105W	spar351-g10.1	smik1072-g1.1	sbayc652-g18.1	CAGL0J05720g	Scas609.3	Kpol186p2	Kwal33.13743	KLLA0F01386g	SAKL0G04620g	DEHA2D18678g	orf19.6325.1	YALI0F11759g	SJAG01925	SPAC2G11.15c
YGR116W	spar351-g24.1	smik1077-g1.1	sbayc652-g2.1	CAGL0J05896g	Scas610.13	Kpol186p3	Kwal33.13856	KLLA0F01661g	SAKL0G04972g	DEHA2E01408g	orf19.6326	YALI0F11891g	SJAG01951	SPAC2H10.02c
YGR117C	spar355-g10.1	smik1080-g3.1	sbayc652-g28.1	CAGL0J06094g	Scas610.5	Kpol191p3	Kwal33.13941	KLLA0F01793g	SAKL0G05192g	DEHA2E01628g	orf19.6328	YALI0F11957g	SJAG01956	SPAC30D11.06c
YGR119C	spar355-g5.1	smik1084-g2.1	sbayc652-g32.1	CAGL0J06116g	Scas610.8	Kpol197p1	Kwal33.14104	KLLA0F01925g	SAKL0G05346g	DEHA2E01650g	orf19.6342	YALI0F13123g	SJAG01990	SPAC30D11.13
YGR126W	spar36-g11.1	smik1088-g1.1	sbayc652-g40.1	CAGL0J06512g	Scas611.12	Kpol2000p18	Kwal33.14136	KLLA0F02035g	SAKL0G05566g	DEHA2E01892g	orf19.6345	YALI0F13233g	SJAG01992	SPAC31A2.06
YGR134W	spar365-g14.1	smik1089-g1.1	sbayc652-g41.1	CAGL0J06578g	Scas611.5	Kpol2000p21	Kwal33.14350	KLLA0F02101g	SAKL0G05984g	DEHA2E02046g	orf19.6347	YALI0F13255g	SJAG01993	SPAC31G5.15
YGR140W	spar365-g16.1	smik109-g1.1	sbayc652-g53.1	CAGL0J06754g	Scas612.2	Kpol2000p29	Kwal33.14356	KLLA0F02189g	SAKL0G06050g	DEHA2E02266g	orf19.6356	YALI0F13387g	SJAG02039	SPAC31G5.16c
YGR155W	spar365-g3.1	smik109-g12.1	sbayc652-g55.1	CAGL0J06776g	Scas612.6	Kpol2000p30	Kwal33.14412	KLLA0F02211g	SAKL0G06204g	DEHA2E02860g	orf19.6375	YALI0F13409g	SJAG02041	SPAC323.05c
YGR158C	spar369-g1.1	smik109-g26.1	sbayc653-g10.1	CAGL0J06842g	Scas613.15	Kpol2000p42	Kwal33.14430	KLLA0F02431g	SAKL0G06270g	DEHA2E03058g	orf19.6378	YALI0F13453g	SJAG02049	SPAC328.06
YGR166W	spar37-g10.1	smik109-g27.1	sbayc653-g12.1	CAGL0J06864g	Scas613.16	Kpol2000p54	Kwal33.14451	KLLA0F02453g	SAKL0G06336g	DEHA2E03146g	orf19.639.1	YALI0F14773g	SJAG02071	SPAC328.07c
YGR175C	spar37-g2.1	smik109-g30.1	sbayc653-g19.1	CAGL0J06952g	Scas613.2	Kpol2000p68	Kwal33.14525	KLLA0F02706g	SAKL0G06798g	DEHA2E03212g	orf19.641	YALI0F14795g	SJAG02075	SPAC343.03
YGR185C	spar37-g20.1	smik109-g32.1	sbayc653-g2.1	CAGL0J07414g	Scas613.22	Kpol2000p73	Kwal33.14534	KLLA0F02816g	SAKL0G07106g	DEHA2E03256g	orf19.6419.1	YALI0F14817g	SJAG02096	SPAC343.04c
YGR195W	spar37-g29.1	smik1097-g2.1	sbayc653-g47.1	CAGL0J07590g	Scas613.3	Kpol2000p76	Kwal33.14546	KLLA0F02926g	SAKL0G07612g	DEHA2E03388g	orf19.6432	YALI0F15147g	SJAG02098	SPAC3A12.19
YGR208W	spar37-g3.1	smik1101-g3.1	sbayc654-g10.1	CAGL0J07722g	Scas613.4	Kpol2001p16	Kwal33.14603	KLLA0F02992g	SAKL0G08074g	DEHA2E04246g	orf19.6438	YALI0F15719g	SJAG02100	SPAC3C7.11c
YGR210C	spar37-g31.1	smik1103-g6.1	sbayc654-g19.1	CAGL0J07744g	Scas613.7	Kpol2001p21	Kwal33.14642	KLLA0F03355g	SAKL0G08470g	DEHA2E04290g	orf19.6458.1	YALI0F16071g	SJAG02181	SPAC3F10.07c
YGR217W	spar37-g35.1	smik1103-g7.1	sbayc654-g28.1	CAGL0J07810g	Scas614.18	Kpol2001p35	Kwal33.14650	KLLA0F03707g	SAKL0G08844g	DEHA2E04400g	orf19.6463	YALI0F16137g	SJAG02192	SPAC3G9.13c
YGR286C	spar37-g4.1	smik1104-g2.1	sbayc655-g20.1	CAGL0J07920g	Scas614.6	Kpol2001p43	Kwal33.14652	KLLA0F03949g	SAKL0G08910g	DEHA2E04664g	orf19.6531.1	YALI0F16313g	SJAG02199	SPAC458.03
YHL013C	spar37-g45.1	smik1105-g2.1	sbayc655-g23.1	CAGL0J07986g	Scas615.1	Kpol2001p52	Kwal33.14675	KLLA0F04081g	SAKL0G09130g	DEHA2E04708g	orf19.6562	YALI0F16379g	SJAG02209	SPAC458.06
YHL015W	spar37-g56.1	smik111-g2.1	sbayc655-g24.1	CAGL0J09218g	Scas616.12	Kpol2001p62	Kwal33.14738	KLLA0F04191g	SAKL0G09218g	DEHA2E04840g	orf19.658	YALI0F16467g	SJAG02244	SPAC4A8.03c
YHL026C	spar37-g62.1	smik113-g4.1	sbayc655-g26.1	CAGL0J09482g	Scas618.1	Kpol2002p20	Kwal33.14748	KLLA0F04697g	SAKL0G09834g	DEHA2E05038g	orf19.6583	YALI0F17006g	SJAG02246	SPAC4A8.09c
YHL029C	spar371-g1.1	smik114-g1.1	sbayc655-g30.1	CAGL0J09636g	Scas618.19	Kpol2002p21	Kwal33.14777	KLLA0F04741g	SAKL0G10780g	DEHA2E05236g	orf19.6585	YALI0F17512g	SJAG02247	SPAC4A8.12c
YHR007C	spar372-g20.1	smik114-g11.1	sbayc655-g36.1	CAGL0J10406g	Scas618.3	Kpol2002p23	Kwal33.14800	KLLA0F04774g	SAKL0G10868g	DEHA2E05522g	orf19.6587	YALI0F17534g	SJAG02265	SPAC4A8.15c
YHR013C	spar372-g4.1	smik114-g3.1	sbayc655-g39.1	CAGL0J10824g	Scas618.4	Kpol2002p52	Kwal33.14848	KLLA0F05005g	SAKL0G11066g	DEHA2E05654g	orf19.6597	YALI0F17644g	SJAG02302	SPAC4C5.02c
YHR019C	spar372-g5.1	smik114-g7.1	sbayc655-g44.1	CAGL0J11264g	Scas619.5	Kpol2002p63	Kwal33.14881	KLLA0F05071g	SAKL0G11220g	DEHA2E06094g	orf19.6610	YALI0F17688g	SJAG02315	SPAC4F10.15c
YHR025W	spar373-g12.1	smik114-g9.1	sbayc655-g52.1	CAGL0J11396g	Scas619.8	Kpol2002p67	Kwal33.14884	KLLA0F05918g	SAKL0G11264g	DEHA2E06776g	orf19.6612	YALI0F17842g	SJAG02320	SPAC4F8.11
YHR035W	spar373-g16.1	smik1143-g10.1	sbayc655-g55.1	CAGL0J11462g	Scas620.3	Kpol2002p8	Kwal33.14915	KLLA0F05984g	SAKL0G11418g	DEHA2E07018g	orf19.6623	YALI0F18194g	SJAG02334	SPAC4G8.09
YHR039C	spar373-g17.1	smik1143-g11.1	sbayc655-g7.1	CAGL0K00451g	Scas620.6	Kpol2002p90	Kwal33.14920	KLLA0F06050g	SAKL0G11594g	DEHA2E07436g	orf19.6625	YALI0F18216g	SJAG02350	SPAC4G8.11c
YHR049W	spar373-g30.1	smik1143-g3.1	sbayc656-g1.1	CAGL0K00473g	Scas621.14	Kpol2002p96	Kwal33.15180	KLLA0F06314g	SAKL0G11726g	DEHA2E07656g	orf19.6653	YALI0F18392g	SJAG02355	SPAC4G8.12c
YHR068W	spar373-g7.1	smik1143-g7.1	sbayc656-g2.1	CAGL0K00605g	Scas621.15	Kpol206p1	Kwal33.15219	KLLA0F06424g	SAKL0G11814g	DEHA2E07810g	orf19.6662	YALI0F18414g	SJAG02359	SPAC4G9.06c
YHR069C	spar375-g2.1	smik1144-g1.1	sbayc656-g54.1	CAGL0K01045g	Scas621.17	Kpol206p5	Kwal33.15228	KLLA0F06578g	SAKL0G12342g	DEHA2E07832g	orf19.6665	YALI0F18700g	SJAG02366	SPAC4G9.15
YHR072W	spar377-g3.1	smik1144-g3.1	sbayc656-g8.1	CAGL0K01177g	Scas621.5	Kpol218p3	Kwal33.15312	KLLA0F06600g	SAKL0G12606g	DEHA2E07964g	orf19.6693	YALI0F18876g	SJAG02368	SPAC56E4.02c
YHR077C	spar38-g18.1	smik1144-g8.1	sbayc657-g1.1	CAGL0K01265g	Scas621.7	Kpol223p3	Kwal33.15315	KLLA0F06688g	SAKL0G12738g	DEHA2E08008g	orf19.6696	YALI0F19448g	SJAG02422	SPAC57A10.14
YHR100C	spar38-g7.1	smik1145-g1.1	sbayc657-g12.1	CAGL0K01331g	Scas622.2	Kpol223p4	Kwal33.15336	KLLA0F06963g	SAKL0G12782g	DEHA2E08228g	orf19.6701	YALI0F19558g	SJAG02424	SPAC57A7.11
YHR118C	spar380-g11.1	smik1147-g3.1	sbayc657-g23.1	CAGL0K01441g	Scas622.4	Kpol237p3	Kwal33.15379	KLLA0F07271g	SAKL0G13090g	DEHA2E08932g	orf19.6702	YALI0F19756g	SJAG02433	SPAC589.02c
YHR119W	spar381-g12.1	smik1148-g1.1	sbayc657-g28.1	CAGL0K01529g	Scas624.12	Kpol242p1	Kwal33.15391	KLLA0F07403g	SAKL0G13530g	DEHA2E08954g	orf19.6717	YALI0F20042g	SJAG02451	SPAC5D6.05
YHR120W	spar381-g13.1	smik1148-g2.1	sbayc657-g32.1	CAGL0K01573g	Scas624.16	Kpol242p5	Kwal33.15453	KLLA0F07469g	SAKL0G13596g	DEHA2E09372g	orf19.6727	YALI0F20262g	SJAG02452	SPAC5D6.06c
YHR122W	spar381-g14.1	smik115-g12.1	sbayc657-g34.1	CAGL0K01947g	Scas624.6	Kpol251p2	Kwal33.15461	KLLA0F08283g	SAKL0G13816g	DEHA2E09482g	orf19.6751	YALI0F20306g	SJAG02458	SPAC630.03
YHR129C	spar381-g18.1	smik115-g5.1	sbayc657-g37.1	CAGL0K02475g	Scas624.7	Kpol251p3	Kwal33.15475	KLLA0F08305g	SAKL0G13860g	DEHA2E09922g	orf19.6752	YALI0F20416g	SJAG02470	SPAC630.09c
YHR142W	spar381-g2.1	smik115-g7.1	sbayc657-g49.1	CAGL0K03091g	Scas624.9	Kpol259p3	Kwal33.15525	KLLA0F08327g	SAKL0G14300g	DEHA2E10428g	orf19.6776	YALI0F20570g	SJAG02494	SPAC644.07
YHR144C	spar381-g20.1	smik1168-g1.1	sbayc657-g62.1	CAGL0K03135g	Scas625.1	Kpol262p5	Kwal33.15557	KLLA0F08547g	SAKL0G14344g	DEHA2E10472g	orf19.6778	YALI0F20746g	SJAG02558	SPAC644.08
YHR153C	spar381-g22.1	smik117-g10.1	sbayc657-g64.1	CAGL0K03685g	Scas625.14	Kpol264p5	Kwal33.15567	KLLA0F08921g	SAKL0G14740g	DEHA2E10626g	orf19.6780	YALI0F21010g	SJAG02564	SPAC644.17c
YHR167W	spar381-g28.1	smik117-g18.1	sbayc658-g17.1	CAGL0K03773g	Scas625.17	Kpol264p8	Kwal33.15581	KLLA0F08998g	SAKL0G14960g	DEHA2E10802g	orf19.680	YALI0F21505g	SJAG02570	SPAC664.07c
YHR172W	spar381-g3.1	smik117-g3.1	sbayc658-g20.1	CAGL0K03817g	Scas625.23	Kpol264p9	Kwal34.15814	KLLA0F09317g	SAKL0G15840g	DEHA2E11220g	orf19.6804	YALI0F21747g	SJAG02586	SPAC664.12c
YHR184W	spar381-g45.1	smik117-g5.1	sbayc658-g31.1	CAGL0K03927g	Scas626.11	Kpol278p4	Kwal34.15818	KLLA0F09361g	SAKL0G16082g	DEHA2E11396g	orf19.6805	YALI0F21879g	SJAG02595	SPAC688.09
YHR187W	spar381-g46.1	smik117-g7.1	sbayc658-g39.1	CAGL0K04345g	Scas626.9	Kpol282p2	Kwal34.15913	KLLA0F09603g	SAKL0G16104g	DEHA2E11462g	orf19.6818	YALI0F22055g	SJAG02598	SPAC688.10
YHR193C	spar381-g58.1	smik1172-g2.1	sbayc658-g52.1	CAGL0K04543g	Scas627.14	Kpol284p5	Kwal34.15975	KLLA0F10285g	SAKL0G16170g	DEHA2E11748g	orf19.6828.1	YALI0F22077g	SJAG02615	SPAC6B12.02c
YHR204W	spar381-g59.1	smik1173-g12.1	sbayc658-g53.1	CAGL0K04829g	Scas627.19	Kpol286p2	Kwal34.16002	KLLA0F10395g	SAKL0G16258g	DEHA2E12122g	orf19.6829	YALI0F22781g	SJAG02627	SPAC6B12.06c
YIL001W	spar382-g10.1	smik1173-g2.1	sbayc659-g12.1	CAGL0K04983g	Scas627.7	Kpol289p1	Kwal34.16010	KLLA0F10439g	SAKL0G16390g	DEHA2E12320g	orf19.6831	YALI0F23221g	SJAG02629	SPAC6C3.02c
YIL026C	spar382-g20.1	smik1175-g1.1	sbayc659-g13.1	CAGL0K05049g	Scas628.13	Kpol289p2	Kwal34.16027	KLLA0F10791g	SAKL0G16522g	DEHA2E12606g	orf19.6843	YALI0F23243g	SJAG02638	SPAC6F12.08c
YIL078W	spar382-g21.1	smik1178-g3.1	sbayc659-g19.1	CAGL0K05313g	Scas628.17d	Kpol303p5	Kwal34.16033	KLLA0F10978g	SAKL0G17292g	DEHA2E12782g	orf19.6845	YALI0F23375g	SJAG02680	SPAC6F12.15c
YIL090W	spar382-g4.1	smik1179-g1.1	sbayc659-g42.1	CAGL0K06039g	Scas628.3	Kpol312p4	Kwal34.16109	KLLA0F11231g	SAKL0G17314g	DEHA2E13398g	orf19.6858	YALI0F23441g	SJAG02685	SPAC6F6.02c
YIL092W	spar384-g18.1	smik1179-g2.1	sbayc659-g7.1	CAGL0K06281g	Scas630.19	Kpol312p8	Kwal34.16172	KLLA0F11275g	SAKL0G18194g	DEHA2E13442g	orf19.6872	YALI0F23463g	SJAG02694	SPAC6F6.05
YIL094C	spar384-g20.1	smik118-g2.1	sbayc660-g1.1	CAGL0K06303g	Scas630.8	Kpol316p3	Kwal34.16235	KLLA0F11418g	SAKL0G18260g	DEHA2E13640g	orf19.6879	YALI0F23727g	SJAG02703	SPAC6F6.10c
YIL118W	spar385-g4.1	smik1182-g2.1	sbayc660-g34.1	CAGL0K06501g	Scas630.9	Kpol322p2	Kwal34.16240	KLLA0F11792g	SAKL0G18678g	DEHA2E14344g	orf19.688	YALI0F23859g	SJAG02713	SPAC6G9.07c
YIL128W	spar387-g9.1	smik12-g3.1	sbayc660-g59.1	CAGL0K06523g	Scas631.19	Kpol322p4	Kwal34.16245	KLLA0F12364g	SAKL0G18722g	DEHA2E14410g	orf19.6893	YALI0F24563g	SJAG02760	SPAC821.10c
YIL130W	spar389-g10.1	smik120-g12.1	sbayc660-g65.1	CAGL0K06765g	Scas631.3	Kpol333p6	Kwal47.16650	KLLA0F12386g	SAKL0G18898g	DEHA2E14718g	orf19.6904	YALI0F24981g	SJAG02786	SPAC821.12
YIL139C	spar389-g16.1	smik120-g2.1	sbayc661-g22.1	CAGL0K06809g	Scas631.4	Kpol337p1	Kwal47.16653	KLLA0F12408g	SAKL0G19030g	DEHA2E15180g	orf19.6910	YALI0F25201g	SJAG02800	SPAC823.06
YIL140W	spar389-g4.1	smik120-g9.1	sbayc661-g39.1	CAGL0K06919g	Scas631.6	Kpol339p1	Kwal47.16730	KLLA0F12430g	SAKL0H00770g	DEHA2E15246g	orf19.6916	YALI0F25267g	SJAG02804	SPAC823.12
YIL142W	spar404-g17.1	smik122-g14.1	sbayc661-g43.1	CAGL0K07854g	Scas631.7	Kpol339p14	Kwal47.16734	KLLA0F12584g	SAKL0H00880g	DEHA2E15378g	orf19.6917	YALI0F26125g	SJAG02805	SPAC824.05
YIL145C	spar404-g31.1	smik122-g16.1	sbayc661-g49.1	CAGL0K07898g	Scas632.7	Kpol339p2	Kwal47.16773	KLLA0F12694g	SAKL0H01034g	DEHA2E15686g	orf19.6921	YALI0F26323g	SJAG02807	SPAC890.03
YIL150C	spar404-g56.1	smik122-g17.1	sbayc661-g53.1	CAGL0K07986g	Scas633.12	Kpol340p2	Kwal47.16991	KLLA0F12826g	SAKL0H01342g	DEHA2E15972g	orf19.6929	YALI0F26433g	SJAG02809	SPAC8E11.03c
YIR027C	spar404-g59.1	smik122-g3.1	sbayc661-g58.1	CAGL0K08074g	Scas633.20	Kpol340p7	Kwal47.17004	KLLA0F12980g	SAKL0H01452g	DEHA2E16214g	orf19.6971	YALI0F26499g	SJAG02810	SPAC8F11.02c
YJL002C	spar405-g4.1	smik1224-g18.1	sbayc661-g59.1	CAGL0K08646g	Scas633.8	Kpol359p14	Kwal47.17161	KLLA0F13134g	SAKL0H01606g	DEHA2E16368g	orf19.6977	YALI0F27357g	SJAG02815	SPAC926.07c
YJL006C	spar407-g5.1	smik1224-g7.1	sbayc661-g6.1	CAGL0K08712g	Scas634.0d	Kpol361p3	Kwal47.17167	KLLA0F13728g	SAKL0H01826g	DEHA2E16676g	orf19.6988	YALI0F27555g	SJAG02856	SPAC959.09c
YJL014W	spar409-g3.1	smik123-g8.1	sbayc662-g1.1	CAGL0K08954g	Scas634.11	Kpol364p2	Kwal47.17178	KLLA0F13970g	SAKL0H02046g	DEHA2E17402g	orf19.7012	YALI0F27841g	SJAG02857	SPAC9E9.08
YJL035C	spar419-g23.1	smik1257-g2.1	sbayc662-g23.1	CAGL0K09064g	Scas634.9	Kpol364p7	Kwal47.17183	KLLA0F14949g	SAKL0H02156g	DEHA2E17666g	orf19.7015	YALI0F27929g	SJAG02877	SPAC9E9.14
YJL039C	spar419-g27.1	smik1259-g1.1	sbayc662-g29.1	CAGL0K09306g	Scas635.15	Kpol365p1	Kwal47.17321	KLLA0F14993g	SAKL0H02266g	DEHA2E17974g	orf19.7019	YALI0F27995g	SJAG02887	SPAC9G1.06c
YJL061W	spar419-g28.1	smik1275-g1.1	sbayc662-g6.1	CAGL0K09328g	Scas635.5	Kpol370p6	Kwal47.17555	KLLA0F15312g	SAKL0H03058g	DEHA2E18062g	orf19.7035	YALI0F28039g	SJAG02900	SPACUNK4.12c
YJL073W	spar419-g5.1	smik129-g3.1	sbayc663-g13.1	CAGL0K09680g	Scas636.17	Kpol376p11	Kwal47.17572	KLLA0F15389g	SAKL0H03300g	DEHA2E18502g	orf19.7041	YALI0F28215g	SJAG02902	SPAP14E8.03
YJL074C	spar42-g11.1	smik129-g7.1	sbayc663-g17.1	CAGL0K09834g	Scas636.6	Kpol376p3	Kwal47.17606	KLLA0F15455g	SAKL0H03344g	DEHA2E18524g	orf19.7047	YALI0F28435g	SJAG02974	SPAP19A11.05c
YJL080C	spar42-g2.1	smik1291-g25.1	sbayc663-g38.1	CAGL0K09966g	Scas636.9	Kpol376p8	Kwal47.17650	KLLA0F15950g	SAKL0H04224g	DEHA2E19646g	orf19.7057	YALI0F29997g	SJAG02977	SPAP27G11.05c
YJL108C	spar42-g4.1	smik1291-g28.1	sbayc663-g42.1	CAGL0K10230g	Scas638.15	Kpol376p9	Kwal47.17746	KLLA0F16819g	SAKL0H04268g	DEHA2E19800g	orf19.7063	YALI0F30019g	SJAG02982	SPAP27G11.07c
YJL111W	spar42-g6.1	smik1291-g9.1	sbayc664-g27.1	CAGL0K10472g	Scas638.2	Kpol380p6	Kwal47.17776	KLLA0F16863g	SAKL0H04928g	DEHA2E20020g	orf19.7064	YALI0F30129g	SJAG03022	SPAP27G11.09c
YJL115W	spar422-g2.1	smik13-g2.1	sbayc664-g28.1	CAGL0K11000g	Scas638.5	Kpol380p7	Kwal47.17800	KLLA0F17160g	SAKL0H05148g	DEHA2E20042g	orf19.708	YALI0F30701g	SJAG03025	SPAPB1A10.02
YJL121C	spar424-g11.1	smik13-g7.1	sbayc664-g30.1	CAGL0K11132g	Scas638.6	Kpol380p8	Kwal47.17968	KLLA0F17195g	SAKL0H05280g	DEHA2E20174g	orf19.7082	YALI0F31031g	SJAG03037	SPAPB1A10.07c
YJL124C	spar424-g15.1	smik130-g10.1	sbayc665-g14.1	CAGL0K11528g	Scas639.10	Kpol385p10	Kwal47.18163	KLLA0F17215g	SAKL0H05302g	DEHA2E20658g	orf19.7083	YALI0F31647g	SJAG03040	SPAPB1A10.12c
YJL158C	spar424-g2.1	smik1301-g1.1	sbayc665-g16.1	CAGL0K11660g	Scas640.5	Kpol385p6	Kwal47.18192	KLLA0F17369g	SAKL0H05368g	DEHA2E20680g	orf19.713	Dummy	SJAG03047	SPAPB1A10.15
YJL168C	spar424-g20.1	smik1302-g1.1	sbayc665-g26.1	CAGL0K11726g	Scas640.9	Kpol385p9	Kwal47.18280	KLLA0F17457g	SAKL0H05390g	DEHA2E20922g	orf19.714	YALI0A00440g	SJAG03053	SPAPJ696.01c
YJL173C	spar424-g29.1	smik1302-g12.1	sbayc665-g39.1	CAGL0K11902g	Scas641.13	Kpol387p12	Kwal47.18287	KLLA0F17567g	SAKL0H05500g	DEHA2E20944g	orf19.7153	YALI0A00847g	SJAG03054	SPBC106.07c
YJL179W	spar424-g6.1	smik1302-g2.1	sbayc665-g42.1	CAGL0K12232g	Scas641.17	Kpol388p11	Kwal47.18323	KLLA0F17952g	SAKL0H05610g	DEHA2E21912g	orf19.7161	YALI0A01001g	SJAG03065	SPBC1105.03c
YJL184W	spar424-g9.1	smik1302-g8.1	sbayc666-g12.1	CAGL0K12848g	Scas641.20	Kpol392p2	Kwal47.18460	KLLA0F18062g	SAKL0H05654g	DEHA2E21934g	orf19.7182	YALI0A02112g	SJAG03066	SPBC1105.17
YJL194W	spar425-g11.1	smik1304-g1.1	sbayc666-g33.1	CAGL0L00385g	Scas641.23	Kpol397p10	Kwal47.18495	KLLA0F18304g	SAKL0H05676g	DEHA2E22132g	orf19.7190	YALI0A02453g	SJAG03076	SPBC119.13c
YJL208C	spar425-g13.1	smik1307-g1.1	sbayc666-g37.1	CAGL0L01243g	Scas641.29	Kpol400p6	Kwal47.18501	KLLA0F18414g	SAKL0H05742g	DEHA2E22242g	orf19.7194	YALI0A02585g	SJAG03088	SPBC119.17
YJR003C	spar425-g6.1	smik1312-g1.1	sbayc666-g4.1	CAGL0L01309g	Scas641.30	Kpol411p10	Kwal47.18509	KLLA0F18502g	SAKL0H05830g	DEHA2E22264g	orf19.7202	YALI0A02717g	SJAG03092	SPBC1198.10c
YJR014W	spar429-g22.1	smik1318-g1.1	sbayc666-g5.1	CAGL0L01419g	Scas641.6	Kpol411p14	Kwal47.18564	KLLA0F18590g	SAKL0H05962g	DEHA2E22770g	orf19.7203	YALI0A03443g	SJAG03100	SPBC11B10.01
YJR016C	spar429-g28.1	smik132-g2.1	sbayc666-g9.1	CAGL0L01441g	Scas642.17	Kpol411p2	Kwal47.18622	KLLA0F18766g	SAKL0H05984g	DEHA2E23826g	orf19.721	YALI0A03575g	SJAG03114	SPBC11B10.06
YJR042W	spar429-g31.1	smik132-g25.1	sbayc667-g13.1	CAGL0L01507g	Scas642.18	Kpol411p8	Kwal47.18684	KLLA0F18975g	SAKL0H06072g	DEHA2E23870g	orf19.7232	YALI0A03861g	SJAG03115	SPBC11G11.01
YJR043C	spar429-g50.1	smik132-g28.1	sbayc667-g16.1	CAGL0L02585g	Scas642.6	Kpol413p13	Kwal47.18697	KLLA0F19140g	SAKL0H06160g	DEHA2F01078g	orf19.7236	YALI0A04367g	SJAG03119	SPBC11G11.04
YJR046W	spar429-g60.1	smik132-g9.1	sbayc667-g30.1	CAGL0L02695g	Scas643.22	Kpol413p15	Kwal47.18745	KLLA0F19272g	SAKL0H06182g	DEHA2F01320g	orf19.7243	YALI0A06655g	SJAG03145	SPBC1215.01
YJR053W	spar429-g70.1	smik1320-g1.1	sbayc667-g34.1	CAGL0L02981g	Scas644.15	Kpol413p5	Kwal47.18759	KLLA0F19822g	SAKL0H06336g	DEHA2F01606g	orf19.7254	YALI0A06699g	SJAG03154	SPBC1271.02
YJR056C	spar429-g76.1	smik1330-g2.1	sbayc667-g35.1	CAGL0L03245g	Scas644.3	Kpol413p6	Kwal47.18783	KLLA0F19844g	SAKL0H06424g	DEHA2F02442g	orf19.7290	YALI0A07018g	SJAG03192	SPBC1271.15c
YJR064W	spar429-g87.1	smik1335-g1.1	sbayc667-g38.1	CAGL0L03740g	Scas645.12	Kpol423p14	Kwal47.18795	KLLA0F19866g	SAKL0H06666g	DEHA2F02684g	orf19.73	YALI0A08041g	SJAG03224	SPBC12C2.12c
YJR067C	spar430-g1.1	smik1335-g2.1	sbayc667-g47.1	CAGL0L04246g	Scas645.5	Kpol423p2	Kwal47.18865	KLLA0F19921g	SAKL0H06732g	DEHA2F02706g	orf19.7312	YALI0A08107g	SJAG03232	SPBC12D12.08c
YJR068W	spar433-g2.1	smik134-g4.1	sbayc667-g54.1	CAGL0L04356g	Scas645.6	Kpol448p11	Kwal47.19034	KLLA0F20163g	SAKL0H06996g	DEHA2F02794g	orf19.7322	YALI0A09064g	SJAG03245	SPBC1347.07
YJR072C	spar434-g15.1	smik134-g6.1	sbayc667-g61.1	CAGL0L04488g	Scas645.9	Kpol448p2	Kwal47.19051	KLLA0F20449g	SAKL0H07524g	DEHA2F02838g	orf19.7358	YALI0A09834g	SJAG03250	SPBC1347.10
YJR105W	spar434-g22.1	smik1341-g2.1	sbayc667-g63.1	CAGL0L04774g	Scas646.3	Kpol448p6	Kwal47.19059	KLLA0F20526g	SAKL0H07656g	DEHA2F02992g	orf19.7361	YALI0A12023g	SJAG03261	SPBC1347.12
YJR112W	spar440-g16.1	smik1343-g1.1	sbayc667-g72.1	CAGL0L04818g	Scas646.4	Kpol449p13	Kwal47.19198	KLLA0F21340g	SAKL0H08250g	DEHA2F03124g	orf19.7366	YALI0A12287g	SJAG03285	SPBC13E7.01
YJR141W	spar440-g26.1	smik135-g2.1	sbayc667-g73.1	CAGL0L04862g	Scas646.5	Kpol455p5	Kwal47.19212	KLLA0F21450g	SAKL0H08272g	DEHA2F03256g	orf19.7367	YALI0A13321g	SJAG03286	SPBC13E7.02
YJR143C	spar440-g37.1	smik1354-g2.1	sbayc668-g16.1	CAGL0L05544g	Scas646.8	Kpol455p6	Kwal47.19236	KLLA0F21582g	SAKL0H08294g	DEHA2F03498g	orf19.7369	YALI0A14476g	SJAG03296	SPBC13E7.04
YKL001C	spar440-g38.1	smik136-g6.1	sbayc668-g21.1	CAGL0L06050g	Scas647.7	Kpol455p9	Kwal47.19272	KLLA0F21626g	SAKL0H08602g	DEHA2F03784g	orf19.7376	YALI0A14839g	SJAG03297	SPBC13E7.09
YKL015W	spar440-g39.1	smik1365-g2.1	sbayc668-g40.1	CAGL0L07040g	Scas647.8	Kpol457p3	Kwal47.19276	KLLA0F21868g	SAKL0H08668g	DEHA2F03872g	orf19.7386	YALI0A15422g	SJAG03310	SPBC13E7.10c
YKL024C	spar440-g42.1	smik1374-g1.1	sbayc668-g42.1	CAGL0L07370g	Scas648.13	Kpol457p9	Kwal55.19935	KLLA0F21934g	SAKL0H08712g	DEHA2F04246g	orf19.7388	YALI0A16863g	SJAG03350	SPBC13G1.05
YKL028W	spar440-g47.1	smik1388-g1.1	sbayc668-g44.1	CAGL0L08272g	Scas648.2	Kpol460p12	Kwal55.20177	KLLA0F22000g	SAKL0H08734g	DEHA2F04928g	orf19.7394	YALI0A18062g	SJAG03368	SPBC146.10
YKL033W	spar443-g20.1	smik1391-g1.1	sbayc668-g58.1	CAGL0L08602g	Scas648.4	Kpol460p14	Kwal55.20195	KLLA0F22473g	SAKL0H08866g	DEHA2F05456g	orf19.7401	YALI0A18315g	SJAG03380	SPBC146.12
YKL045W	spar443-g24.1	smik14-g5.1	sbayc668-g62.1	CAGL0L08822g	Scas649.11	Kpol460p19	Kwal55.20201	KLLA0F22539g	SAKL0H09812g	DEHA2F05610g	orf19.7411	YALI0A18678g	SJAG03464	SPBC14C8.05c
YKL056C	spar443-g25.1	smik1422-g1.1	sbayc668-g65.1	CAGL0L08844g	Scas649.13	Kpol460p2	Kwal55.20257	KLLA0F22583g	SAKL0H09900g	DEHA2F05632g	orf19.7413	YALI0A18722g	SJAG03469	SPBC14C8.06
YKL057C	spar443-g28.1	smik143-g5.1	sbayc668-g67.1	CAGL0L09581g	Scas649.14	Kpol460p5	Kwal55.20288	KLLA0F23265g	SAKL0H10318g	DEHA2F05654g	orf19.7452	YALI0A19712g	SJAG03505	SPBC14C8.09c
YKL069W	spar443-g31.1	smik1435-g2.1	sbayc669-g21.1	CAGL0L09625g	Scas649.27	Kpol460p8	Kwal55.20368	KLLA0F23628g	SAKL0H10406g	DEHA2F06006g	orf19.746	YALI0A20086g	SJAG03508	SPBC14C8.17c
YKL073W	spar443-g34.1	smik144-g2.1	sbayc669-g3.1	CAGL0L09867g	Scas649.30	Kpol461p8	Kwal55.20444	KLLA0F23694g	SAKL0H10758g	DEHA2F06094g	orf19.7460	YALI0A20372g	SJAG03511	SPBC1539.01c
YKL074C	spar443-g48.1	smik144-g22.1	sbayc669-g6.1	CAGL0L10021g	Scas650.12	Kpol463p12	Kwal55.20460	KLLA0F23980g	SAKL0H11396g	DEHA2F06204g	orf19.7477	YALI0A21076g	SJAG03528	SPBC15C4.03
YKL090W	spar445-g12.1	smik1441-g1.1	sbayc670-g21.1	CAGL0L10120g	Scas650.13	Kpol463p5	Kwal55.20638	KLLA0F24024g	SAKL0H11418g	DEHA2F06270g	orf19.7485	YALI0A21263g	SJAG03574	SPBC15D4.04
YKL106W	spar445-g7.1	smik146-g1.1	sbayc670-g25.1	CAGL0L10692g	Scas650.23	Kpol467p15	Kwal55.20766	KLLA0F24134g	SAKL0H11660g	DEHA2F06732g	orf19.7486	YALI0B00286g	SJAG03577	SPBC1685.03
YKL113C	spar446-g5.1	smik146-g10.1	sbayc670-g27.1	CAGL0L10868g	Scas650.3	Kpol467p18	Kwal55.20807	KLLA0F24222g	SAKL0H11836g	DEHA2F06886g	orf19.7489	YALI0B00902g	SJAG03584	SPBC16A3.10
YKL122C	spar449-g1.1	smik146-g4.1	sbayc670-g30.1	CAGL0L11066g	Scas650.4	Kpol472p12	Kwal55.20851	KLLA0F24266g	SAKL0H12012g	DEHA2F07480g	orf19.7489.3	YALI0B01144g	SJAG03585	SPBC16C6.03c
YKL130C	spar449-g5.1	smik1478-g1.1	sbayc670-g31.1	CAGL0L11088g	Scas650.7	Kpol473p11	Kwal55.20904	KLLA0F24288g	SAKL0H12474g	DEHA2F07656g	orf19.7548	YALI0B01386g	SJAG03609	SPBC16D10.04c
YKL154W	spar449-g7.1	smik1481-g1.1	sbayc670-g6.1	CAGL0L11220g	Scas651.22	Kpol473p23	Kwal55.20933	KLLA0F24640g	SAKL0H12562g	DEHA2F08250g	orf19.7549	YALI0B01474g	SJAG03612	SPBC16E9.06c
YKL182W	spar449-g9.1	smik149-g1.1	sbayc670-g63.1	CAGL0L11286g	Scas651.25	Kpol473p7	Kwal55.20953	KLLA0F24706g	SAKL0H13046g	DEHA2F08558g	orf19.755	YALI0B03520g	SJAG03627	SPBC16G5.08
YKL183W	spar450-g14.1	smik1496-g1.1	sbayc670-g7.1	CAGL0L11748g	Scas652.11	Kpol473p8	Kwal55.21039	KLLA0F24904g	SAKL0H13310g	DEHA2F08844g	orf19.7564	YALI0B03564g	SJAG03648	SPBC1703.04
YKL186C	spar450-g2.1	smik15-g3.1	sbayc670-g9.1	CAGL0L11792g	Scas652.20	Kpol478p10	Kwal55.21080	KLLA0F25036g	SAKL0H13486g	DEHA2F08932g	orf19.7585	YALI0B04070g	SJAG03649	SPBC1706.01
YKL205W	spar450-g3.1	smik1518-g1.1	sbayc671-g10.1	CAGL0L11946g	Scas652.4	Kpol479p16	Kwal55.21088	KLLA0F25234g	SAKL0H13574g	DEHA2F08954g	orf19.7588	YALI0B04158g	SJAG03676	SPBC1706.03
YKL211C	spar458-g2.1	smik1525-g1.1	sbayc671-g27.1	CAGL0L11968g	Scas653.15	Kpol479p19	Kwal55.21111	KLLA0F25762g	SAKL0H13684g	DEHA2F09328g	orf19.760	YALI0B04246g	SJAG03692	SPBC1709.09
YKR041W	spar46-g19.1	smik1536-g1.1	sbayc671-g37.1	CAGL0L12364g	Scas653.24	Kpol479p26	Kwal55.21126	KLLA0F25850g	SAKL0H13794g	DEHA2F10560g	orf19.7613	YALI0B04312g	SJAG03737	SPBC1709.14
YKR044W	spar466-g3.1	smik154-g1.1	sbayc671-g5.1	CAGL0L12386g	Scas653.3	Kpol479p27	Kwal55.21133	KLLA0F26202g	SAKL0H13948g	DEHA2F10714g	orf19.7615	YALI0B04356g	SJAG03763	SPBC1711.17
YKR063C	spar466-g6.1	smik1542-g1.1	sbayc671-g66.1	CAGL0L12870g	Scas653.30	Kpol479p3	Kwal55.21322	KLLA0F26290g	SAKL0H14608g	DEHA2F11022g	orf19.7617	YALI0B04532g	SJAG03795	SPBC1718.02
YKR071C	spar478-g3.1	smik1570-g1.1	sbayc672-g14.1	CAGL0L13024g	Scas654.1	Kpol479p9	Kwal55.21381	KLLA0F27599g	SAKL0H14982g	DEHA2F11374g	orf19.7621	YALI0B05104g	SJAG03801	SPBC1718.06
YKR086W	spar478-g6.1	smik1631-g1.1	sbayc672-g2.1	CAGL0M00264g	Scas654.15	Kpol480p29	Kwal55.21408	KLLA0F27797g	SAKL0H15004g	DEHA2F11506g	orf19.7658	YALI0B05852g	SJAG03810	SPBC1734.10c
YLL004W	spar48-g12.1	smik166-g7.1	sbayc672-g20.1	CAGL0M00396g	Scas654.20	Kpol483p1	Kwal55.21432	Dummy	SAKL0H15158g	DEHA2F11726g	orf19.7675	YALI0B06369g	SJAG03812	SPBC1734.12c
YLL022C	spar48-g14.1	smik172-g4.1	sbayc672-g36.1	CAGL0M00682g	Scas654.21	Kpol483p9	Kwal55.21459	AAT64949.1	SAKL0H15180g	DEHA2F12474g	orf19.793	YALI0B06556g	SJAG03848	SPBC1773.01
YLR015W	spar48-g6.1	smik175-g2.1	sbayc672-g37.1	CAGL0M00748g	Scas654.24	Kpol487p10	Kwal55.21481	KLLA0A00440g	SAKL0H15752g	DEHA2F12936g	orf19.81	YALI0B06754g	SJAG03851	SPBC17D1.04
YLR018C	spar48-g7.1	smik179-g3.1	sbayc672-g38.1	CAGL0M01232g	Scas654.25	Kpol487p2	Kwal55.21561	KLLA0A00781g	SAKL0H16192g	DEHA2F13112g	orf19.828	YALI0B07183g	SJAG03878	SPBC1861.07
YLR033W	spar483-g10.1	smik18-g5.1	sbayc672-g42.1	CAGL0M01892g	Scas654.5	Kpol489p7	Kwal55.21609	KLLA0A00913g	SAKL0H16302g	DEHA2F13420g	orf19.837	YALI0B07205g	SJAG03889	SPBC18E5.02c
YLR040C	spar483-g4.1	smik180-g3.1	sbayc672-g61.1	CAGL0M02145g	Scas654.6	Kpol489p8	Kwal55.21625	KLLA0A00979g	SAKL0H16940g	DEHA2F13552g	orf19.839	YALI0B07359g	SJAG03892	SPBC18E5.11c
YLR042C	spar484-g14.1	smik183-g1.1	sbayc672-g65.1	CAGL0M02277g	Scas654.8	Kpol495p1	Kwal55.21655	KLLA0A01067g	SAKL0H17028g	DEHA2F13596g	orf19.863	YALI0B07513g	SJAG03925	SPBC19C2.12
YLR045C	spar484-g20.1	smik183-g8.1	sbayc672-g79.1	CAGL0M02717g	Scas654.9	Kpol495p16	Kwal55.21783	KLLA0A01089g	SAKL0H17094g	DEHA2F13618g	orf19.922	YALI0B07579g	SJAG03938	SPBC19C7.03
YLR055C	spar50-g17.1	smik184-g7.1	sbayc673-g1.1	CAGL0M02959g	Scas655.18	Kpol495p25	Kwal55.21797	KLLA0A01320g	SAKL0H17138g	DEHA2F14102g	orf19.923	YALI0B07667g	SJAG03957	SPBC19F8.04c
YLR057W	spar50-g20.1	smik184-g8.1	sbayc673-g13.1	CAGL0M03267g	Scas656.20	Kpol495p5	Kwal55.21831	KLLA0A01386g	SAKL0H17204g	DEHA2F14146g	orf19.927	YALI0B07689g	SJAG03972	SPBC19F8.07
YLR059C	spar50-g5.1	smik185-g4.1	sbayc673-g26.1	CAGL0M03289g	Scas656.24	Kpol495p7	Kwal55.21862	KLLA0A02453g	SAKL0H17754g	DEHA2F14454g	orf19.939	YALI0B08118g	SJAG03977	SPBC1D7.01
YLR065C	spar51-g3.1	smik185-g7.1	sbayc673-g31.1	CAGL0M03597g	Scas656.8	Kpol495p8	Kwal55.21890	KLLA0A02519g	SAKL0H17820g	DEHA2F14498g	orf19.947	YALI0B08778g	SJAG04008	SPBC20F10.06
YLR084C	spar51-g5.1	smik188-g2.1	sbayc673-g32.1	CAGL0M03663g	Scas657.14	Kpol499p15	Kwal55.21950	KLLA0A03113g	SAKL0H18216g	DEHA2F14696g	orf19.964	YALI0B08987g	SJAG04021	SPBC21.06c
YLR091W	spar53-g15.1	smik188-g8.1	sbayc673-g33.1	CAGL0M03949g	Scas657.7	Kpol499p28	Kwal55.21992	KLLA0A03553g	SAKL0H18590g	DEHA2F14828g	orf19.966	YALI0B10758g	SJAG04030	SPBC211.01
YLR103C	spar53-g6.1	smik19-g1.1	sbayc674-g12.1	CAGL0M04059g	Scas657.9	Kpol499p29	Kwal55.22058	KLLA0A03575g	SAKL0H18766g	DEHA2F15466g	orf19.967	YALI0B11242g	SJAG04034	SPBC215.14c
YLR126C	spar56-g3.1	smik19-g2.1	sbayc674-g28.1	CAGL0M04411g	Scas658.1	Kpol505p35	Kwal55.22064	KLLA0A03597g	SAKL0H18788g	DEHA2F15950g	orf19.970	YALI0B11330g	SJAG04046	SPBC216.04c
YLR137W	spar56-g7.1	smik19-g3.1	sbayc674-g3.1	CAGL0M04477g	Scas658.12	Kpol505p37	Kwal55.22123	KLLA0A03696g	SAKL0H19382g	DEHA2F16302g	orf19.979	YALI0B12100g	SJAG04060	SPBC21B10.03c
YLR143W	spar564-g9.1	smik190-g4.1	sbayc674-g42.1	CAGL0M04521g	Scas658.13	Kpol505p38	Kwal56.22334	KLLA0A03718g	SAKL0H19866g	DEHA2F17512g	orf19.985	YALI0B12122g	SJAG04110	SPBC21C3.03
YLR145W	spar565-g13.1	smik191-g3.1	sbayc674-g51.1	CAGL0M04631g	Scas658.22	Kpol507p10	Kwal56.22350	KLLA0A03806g	SAKL0H20064g	DEHA2F17644g	orf19.989	YALI0B13310g	SJAG04113	SPBC21C3.04c
YLR154C	spar565-g16.1	smik191-g8.1	sbayc674-g62.1	CAGL0M04961g	Scas658.4	Kpol507p13	Kwal56.22447	KLLA0A04213g	SAKL0H20086g	DEHA2F17798g	Dummy	YALI0B13376g	SJAG04119	SPBC21C3.10c
YLR192C	spar565-g22.1	smik192-g5.1	sbayc674-g68.1	CAGL0M05269g	Scas659.11	Kpol507p7	Kwal56.22472	KLLA0A04411g	SAKL0H20196g	DEHA2F17952g	orf19.1040	YALI0B13508g	SJAG04124	SPBC24C6.03
YLR200W	spar565-g53.1	smik193-g22.1	sbayc674-g74.1	CAGL0M05907g	Scas659.14	Kpol507p8	Kwal56.22476	KLLA0A04774g	SAKL0H20240g	DEHA2F18150g	orf19.1066	YALI0B13640g	SJAG04127	SPBC24C6.08c
YLR212C	spar57-g3.1	smik193-g26.1	sbayc674-g8.1	CAGL0M06039g	Scas659.2	Kpol513p13	Kwal56.22559	KLLA0A04840g	SAKL0H20284g	DEHA2F18238g	orf19.1077	YALI0B13750g	SJAG04165	SPBC24C6.10c
YLR224W	spar58-g7.1	smik193-g30.1	sbayc674-g9.1	CAGL0M06127g	Scas659.23	Kpol513p22	Kwal56.22601	KLLA0A04862g	SAKL0H21406g	DEHA2F20086g	orf19.109	YALI0B13992g	SJAG04169	SPBC25H2.03
YLR226W	spar6-g15.1	smik193-g9.1	sbayc675-g20.1	CAGL0M06919g	Scas659.6	Kpol513p3	Kwal56.22633	KLLA0A04983g	SAKL0H22418g	DEHA2F20196g	orf19.1161	YALI0B14443g	SJAG04198	SPBC26H8.04c
YLR234W	spar6-g20.1	smik194-g7.1	sbayc675-g24.1	CAGL0M07117g	Scas660.18	Kpol520p10	Kwal56.22658	KLLA0A05027g	SAKL0H22462g	DEHA2F20526g	orf19.1180	YALI0B14773g	SJAG04200	SPBC26H8.16
YLR244C	spar6-g3.1	smik2-g2.1	sbayc675-g28.1	CAGL0M07161g	Scas660.22	Kpol520p12	Kwal56.22688	KLLA0A05324g	SAKL0H22572g	DEHA2F20614g	orf19.1182	YALI0B14839g	SJAG04205	SPBC27.02c
YLR262C-A	spar6-g5.1	smik2-g3.1	sbayc675-g54.1	CAGL0M07722g	Scas660.25	Kpol520p5	Kwal56.22708	KLLA0A05412g	SAKL0H22594g	DEHA2F21824g	orf19.1191	YALI0B14883g	SJAG04210	SPBC27B12.04c
YLR265C	spar61-g1.1	smik202-g12.1	sbayc675-g60.1	CAGL0M07832g	Scas660.32	Kpol526p13	Kwal56.22793	KLLA0A05929g	SAKL0H22660g	DEHA2F21912g	orf19.1198	YALI0B15059g	SJAG04223	SPBC28E12.02
YLR272C	spar61-g10.1	smik202-g14.1	sbayc676-g20.1	CAGL0M07854g	Scas660.6	Kpol526p19	Kwal56.22799	KLLA0A06061g	SAKL0H22748g	DEHA2F22154g	orf19.1201	YALI0B15081g	SJAG04245	SPBC28F2.12
YLR274W	spar61-g8.1	smik212-g11.1	sbayc676-g24.1	CAGL0M08448g	Scas661.14	Kpol526p21	Kwal56.22887	KLLA0A06303g	SAKL0H22770g	DEHA2F22990g	orf19.121	YALI0B15290g	SJAG04332	SPBC29A3.14c
YLR275W	spar64-g4.1	smik212-g19.1	sbayc676-g29.1	CAGL0M08844g	Scas661.22	Kpol526p26	Kwal56.22889	KLLA0A06622g	SAKL0H22814g	DEHA2F23320g	orf19.1252	YALI0B15906g	SJAG04341	SPBC2D10.07c
YLR285W	spar65-g6.1	smik212-g24.1	sbayc676-g30.1	CAGL0M09042g	Scas662.12	Kpol526p27	Kwal56.22904	KLLA0A06776g	SAKL0H22880g	DEHA2F23474g	orf19.1283	YALI0B16236g	SJAG04347	SPBC2D10.08c
YLR301W	spar65-g8.1	smik212-g38.1	sbayc676-g37.1	CAGL0M09251g	Scas662.15	Kpol526p42	Kwal56.22978	KLLA0A07106g	SAKL0H22968g	DEHA2F24618g	orf19.130	YALI0B16478g	SJAG04349	SPBC2F12.02c
YLR314C	spar66-g12.1	smik212-g9.1	sbayc676-g49.1	CAGL0M09911g	Scas662.18	Kpol526p6	Kwal56.23124	KLLA0A07293g	SAKL0H23276g	DEHA2F24640g	orf19.131.2	YALI0B17248g	SJAG04358	SPBC2F12.08c
YLR316C	spar69-g16.1	smik214-g10.1	sbayc676-g5.1	CAGL0M10615g	Scas662.20	Kpol529p17	Kwal56.23129	KLLA0A07513g	SAKL0H23320g	DEHA2F24816g	orf19.1336	YALI0B17270g	SJAG04398	SPBC2F12.10
YLR318W	spar69-g9.1	smik214-g2.1	sbayc676-g60.1	CAGL0M10747g	Scas662.21	Kpol529p28	Kwal56.23201	KLLA0A07535g	SAKL0H23364g	DEHA2F24904g	orf19.1338	YALI0B17534g	SJAG04406	SPBC2G2.06c
YLR323C	spar7-g9.1	smik214-g6.1	sbayc677-g11.1	CAGL0M10912g	Scas663.10	Kpol530p13	Kwal56.23216	KLLA0A07667g	SAKL0H23518g	DEHA2F24948g	orf19.1343	YALI0B18040g	SJAG04409	SPBC2G2.16
YLR335W	spar776-g25.1	smik215-g1.1	sbayc677-g14.1	CAGL0M11198g	Scas663.14	Kpol530p23	Kwal56.23289	KLLA0A07887g	SAKL0H23716g	DEHA2F24992g	orf19.135	YALI0B18260g	SJAG04418	SPBC30D10.03c
YLR340W	spar776-g36.1	smik215-g13.1	sbayc677-g27.1	CAGL0M11264g	Scas663.15	Kpol530p24	Kwal56.23334	KLLA0A07953g	SAKL0H24200g	DEHA2F25058g	orf19.1386	YALI0B18348g	SJAG04432	SPBC30D10.04
YLR341W	spar84-g31.1	smik215-g4.1	sbayc677-g28.1	CAGL0M11286g	Scas663.8	Kpol530p29	Kwal56.23344	KLLA0A07997g	SAKL0H24244g	DEHA2F25102g	orf19.1400	YALI0B18458g	SJAG04451	SPBC30D10.08
YLR363C	spar84-g4.1	smik215-g8.1	sbayc677-g35.1	CAGL0M11550g	Scas664.14	Kpol530p33	Kwal56.23401	KLLA0A08470g	SAKL0H24442g	DEHA2F25388g	orf19.1421	YALI0B18759g	SJAG04460	SPBC30D10.12c
YLR384C	spar84-g5.1	smik215-g9.1	sbayc677-g44.1	CAGL0M11594g	Scas664.15	Kpol530p42	Kwal56.23403	KLLA0A09207g	SAKL0H25168g	DEHA2F26004g	orf19.1422	YALI0B22110g	SJAG04471	SPBC31E1.01c
YLR405W	spar85-g3.1	smik216-g17.1	sbayc677-g56.1	CAGL0M11770g	Scas665.17	Kpol530p43	Kwal56.23561	KLLA0A09383g	SAKL0H25652g	DEHA2F26224g	orf19.1451	YALI0B22154g	SJAG04479	SPBC31E1.04
YLR407W	spar85-g7.1	smik22-g1.1	sbayc677-g69.1	CAGL0M11814g	Scas665.8	Kpol534p14	Kwal56.23589	KLLA0A09427g	Dummy	DEHA2F26334g	orf19.1453	YALI0B22682g	SJAG04489	SPBC31F10.10c
YLR412W	spar88-g18.1	smik22-g2.1	sbayc677-g8.1	CAGL0M11836g	Scas666.3	Kpol534p39	Kwal56.23636	KLLA0A09537g	SAKL0A00330g	DEHA2F26752g	orf19.1459	YALI0B22814g	SJAG04490	SPBC32F12.01c
YLR419W	spar88-g5.1	smik223-g1.1	sbayc677-g88.1	CAGL0M12144g	Scas666.31	Kpol534p55	Kwal56.23667	KLLA0A09603g	SAKL0A00638g	DEHA2F27280g	orf19.1462	YALI0B23232g	SJAG04496	SPBC336.08
YML005W	spar89-g11.1	smik228-g5.1	sbayc678-g101.1	CAGL0M12991g	Scas666.32	Kpol534p6	Kwal56.23671	KLLA0A09757g	SAKL0A00836g	DEHA2G00770g	orf19.1474	YALI0C00165g	SJAG04499	SPBC336.12c
YML008C	spar89-g13.1	smik23-g4.1	sbayc678-g124.1	CAGL0M13167g	Scas666.7	Kpol534p7	Kwal56.23747	KLLA0A09845g	SAKL0A00902g	DEHA2G00902g	orf19.1476	YALI0C00473g	SJAG04520	SPBC337.07c
YML010W	spar9-g5.1	smik231-g3.1	sbayc678-g143.1	CAGL0M13453g	Scas667.16	Kpol538p10	Kwal56.23771	KLLA0A09867g	SAKL0A01012g	DEHA2G01584g	orf19.1493	YALI0C00891g	SJAG04532	SPBC337.13c
YML014W	spar90-g16.1	smik24-g1.1	sbayc678-g145.1	CAGL0M13563g	Scas667.25	Kpol538p13	Kwal56.23775	KLLA0A11033g	SAKL0A02288g	DEHA2G02486g	orf19.1505	YALI0C01287g	SJAG04544	SPBC354.06
YML015C	spar93-g29.1	smik24-g2.1	sbayc678-g148.1	CAGL0M13695g	Scas668.10	Kpol538p19	Kwal56.23799	KLLA0A11132g	SAKL0A02420g	DEHA2G03014g	orf19.1513	YALI0C01441g	SJAG04561	SPBC365.09c
YML023C	spar93-g30.1	smik244-g8.1	sbayc678-g150.1	Dummy	Scas668.11	Kpol538p28	Kwal56.23859	KLLA0A11198g	SAKL0A02464g	DEHA2G03454g	orf19.1534	YALI0C01485g	SJAG04572	SPBC365.13c
YML031W	spar96-g23.1	smik245-g3.1	sbayc678-g27.1	CAGL0A00297g	Scas668.18	Kpol538p37	Kwal56.23870	KLLA0A11638g	SAKL0A02640g	DEHA2G03630g	orf19.1543	YALI0C01595g	SJAG04576	SPBC3B8.02
YML036W	spar96-g32.1	smik245-g4.1	sbayc678-g28.1	CAGL0A00803g	Scas668.24	Kpol538p39	Kwal56.23928	KLLA0B01331g	SAKL0A02970g	DEHA2G03872g	orf19.1547	YALI0C03245g	SJAG04577	SPBC3B8.10c
YML037C	spar98-g2.1	smik245-g5.1	sbayc678-g3.1	CAGL0A01694g	Scas669.15	Kpol538p4	Kwal56.23967	KLLA0B01496g	SAKL0A03036g	DEHA2G03938g	orf19.1553	YALI0C03399g	SJAG04607	SPBC3B8.11
YML038C	spar98-g9.1	smik245-g8.1	sbayc678-g34.1	CAGL0A01980g	Scas669.17	Kpol541p13	Kwal56.24084	KLLA0B01650g	SAKL0A03344g	DEHA2G04070g	orf19.1567	YALI0C03520g	SJAG04616	SPBC3B9.12
YML046W	Dummy	smik246-g1.1	sbayc678-g49.1	CAGL0A02134g	Scas669.19	Kpol541p19	Kwal56.24098	KLLA0B01738g	SAKL0A03388g	DEHA2G04224g	orf19.1570	YALI0C03828g	SJAG04627	SPBC3B9.14c
YML058W-A	spar100-g1.1	smik246-g17.1	sbayc678-g50.1	CAGL0A02475g	Scas669.2	Kpol541p22	Kwal56.24216	KLLA0B01848g	SAKL0A03410g	DEHA2G04466g	orf19.1574	YALI0C04180g	SJAG04633	SPBC3B9.21
YML071C	spar100-g18.1	smik249-g12.1	sbayc678-g54.1	CAGL0A02574g	Scas669.3	Kpol541p42	Kwal56.24280	KLLA0B02134g	SAKL0A04246g	DEHA2G04796g	orf19.1576	YALI0C05038g	SJAG04643	SPBC3E7.01
YML094W	spar100-g3.1	smik249-g13.1	sbayc678-g56.1	CAGL0A02618g	Scas669.8	Kpol541p43	Kwal56.24506	KLLA0B02420g	SAKL0A04334g	DEHA2G04840g	orf19.1588	YALI0C05104g	SJAG04661	SPBC3E7.08c
YML102W	spar100-g7.1	smik249-g5.1	sbayc678-g58.1	CAGL0A02992g	Scas670.0d	Kpol541p5	Kwal56.24577	KLLA0B02519g	SAKL0A04796g	DEHA2G04884g	orf19.1617	YALI0C05368g	SJAG04689	SPBC3E7.09
YML105C	spar103-g15.1	smik249-g6.1	sbayc678-g65.1	CAGL0A03014g	Scas670.15	Kpol541p8	Kwal56.24593	KLLA0B02541g	SAKL0A05192g	DEHA2G05104g	orf19.1621	YALI0C05489g	SJAG04721	SPBC3H7.06c
YMR001C	spar103-g16.1	smik250-g4.1	sbayc678-g69.1	CAGL0A03080g	Scas670.19	Kpol541p9	Kwal56.24635	KLLA0B02805g	SAKL0A05324g	DEHA2G05126g	orf19.1638	YALI0C05577g	SJAG04760	SPBC409.09c
YMR010W	spar103-g18.1	smik251-g3.1	Dummy	CAGL0A03146g	Scas670.20	Kpol543p1	Kwal56.24638	KLLA0B02871g	SAKL0A05456g	DEHA2G05544g	orf19.1643	YALI0C05775g	SJAG04778	SPBC409.14c
YMR015C	spar103-g4.1	smik253-g3.1	sbayc324-g1.1	CAGL0A03564g	Scas670.30	Kpol543p21	Kwal56.24648	KLLA0B02893g	SAKL0A05478g	DEHA2G05632g	orf19.1659	YALI0C05951g	SJAG04784	SPBC409.19c
YMR033W	spar103-g7.1	smik254-g12.1	sbayc353-g1.1	CAGL0A03905g	Scas671.12	Kpol543p34	Kwal56.24665	KLLA0B03003g	SAKL0A05830g	DEHA2G05852g	orf19.1667.1	YALI0C06083g	SJAG04792	SPBC428.20c
YMR038C	spar104-g2.1	smik256-g2.1	sbayc380-g1.1	CAGL0A03949g	Scas671.26	Kpol543p45	Kwal56.24670	KLLA0B03025g	SAKL0A06248g	DEHA2G05896g	orf19.1670	YALI0C06556g	SJAG04816	SPBC4B4.10c
YMR061W	spar104-g8.1	smik257-g12.1	sbayc380-g2.1	CAGL0A04081g	Scas671.28	Kpol543p52	Kwal56.24753	KLLA0B03267g	SAKL0A06314g	DEHA2G06094g	orf19.1676	YALI0C06644g	SJAG04840	SPBC4B4.11
YMR062C	spar106-g5.1	smik257-g8.1	sbayc392-g1.1	CAGL0A04147g	Scas671.3	Kpol543p73	Kwal56.24764	KLLA0B03289g	SAKL0A06446g	DEHA2G06116g	orf19.1698	YALI0C07568g	SJAG04841	SPBC4F6.17c
YMR078C	spar107-g13.1	smik258-g13.1	sbayc405-g2.1	CAGL0A04345g	Scas671.30	Dummy	Kwal56.24785	KLLA0B03333g	SAKL0A06468g	DEHA2G06952g	orf19.1699	YALI0C07700g	SJAG04856	SPBC530.01
YMR080C	spar107-g14.1	smik258-g3.1	sbayc408-g1.1	CAGL0A04653g	Scas671.35	Kpol1000p26	Kwal56.24806	KLLA0B03377g	SAKL0A06820g	DEHA2G07062g	orf19.1711	YALI0C07843g	SJAG04858	SPBC530.06c
YMR091C	spar107-g3.1	smik26-g10.1	sbayc430-g1.1	CAGL0B00396g	Scas672.15	Kpol1001p10	Dummy	KLLA0B03432g	SAKL0A06864g	DEHA2G07084g	orf19.1719	YALI0C08591g	SJAG04862	SPBC530.09c
YMR094W	spar107-g4.1	smik26-g17.1	sbayc432-g1.1	CAGL0B00682g	Scas672.18	Kpol1001p2	Kwal0.145	KLLA0B03740g	SAKL0A06974g	DEHA2G07414g	orf19.1723	YALI0C09394g	SJAG04884	SPBC543.03c
YMR117C	spar109-g1.1	smik26-g21.1	sbayc435-g2.1	CAGL0B00814g	Scas672.24	Kpol1001p26	Kwal0.146	KLLA0B03806g	SAKL0A07172g	DEHA2G07612g	orf19.1741	YALI0C09438g	SJAG04893	SPBC543.04
YMR123W	spar109-g3.1	smik26-g3.1	sbayc436-g2.1	CAGL0B00858g	Scas672.25	Kpol1001p27	Kwal0.147	KLLA0B04136g	SAKL0A07810g	DEHA2G08118g	orf19.1746	YALI0C09460g	SJAG04954	SPBC582.07c
YMR127C	spar109-g4.1	smik26-g7.1	sbayc447-g4.1	CAGL0B01144g	Scas672.29d	Kpol1002p105	Kwal0.182	KLLA0B04312g	SAKL0A07942g	DEHA2G09130g	orf19.178	YALI0C09614g	SJAG04984	SPBC646.03
YMR129W	spar109-g6.1	smik264-g8.1	sbayc451-g3.1	CAGL0B01265g	Scas672.4	Kpol1002p118	Kwal0.225	KLLA0B04356g	SAKL0A08030g	DEHA2G09174g	orf19.1792	YALI0C09779g	SJAG05019	SPBC649.03
YMR132C	spar111-g13.1	smik267-g10.1	sbayc455-g2.1	CAGL0B01419g	Scas673.23	Kpol1002p14	Kwal0.227	KLLA0B04620g	SAKL0A08052g	DEHA2G09834g	orf19.1793	YALI0C09801g	SJAG05025	SPBC651.05c
YMR138W	spar111-g5.1	smik267-g11.1	sbayc458-g2.1	CAGL0B01639g	Scas673.29	Kpol1002p20	Kwal0.273	KLLA0B04730g	SAKL0A08162g	DEHA2G09856g	orf19.1804	YALI0C10945g	Dummy	SPBC651.09c
YMR146C	spar111-g6.1	smik267-g17.1	sbayc458-g3.1	CAGL0B01727g	Scas673.33	Kpol1002p21	Kwal0.319	KLLA0B04752g	SAKL0A08558g	DEHA2G10296g	orf19.1805	YALI0C10967g	SJAG00080	SPBC685.05
YMR147W	spar117-g11.1	smik267-g3.1	sbayc458-g7.1	CAGL0B01793g	Scas675.1	Kpol1002p30	Kwal0.327	KLLA0B04972g	SAKL0A08580g	DEHA2G10318g	orf19.1814	YALI0C12276g	SJAG00086	SPBC6B1.05c
YMR161W	spar117-g16.1	smik267-g5.1	sbayc459-g2.1	CAGL0B01815g	Scas675.16	Kpol1002p33	Kwal0.335	KLLA0B05115g	SAKL0A08668g	DEHA2G10494g	orf19.1852	YALI0C12918g	SJAG00231	SPBC6B1.06c
YMR211W	spar117-g9.1	smik267-g8.1	sbayc459-g7.1	CAGL0B01947g	Scas675.2	Kpol1002p63	Kwal0.338	KLLA0B05225g	SAKL0A08756g	DEHA2G10956g	orf19.1866	YALI0C14586g	SJAG00240	SPBC725.09c
YMR212C	spar118-g16.1	smik268-g7.1	sbayc459-g8.1	CAGL0B02035g	Scas675.20	Kpol1002p75	Kwal0.37	KLLA0B05533g	SAKL0A08822g	DEHA2G11066g	orf19.1874	YALI0C14740g	SJAG00265	SPBC725.13c
YMR220W	spar118-g35.1	smik268-g8.1	sbayc460-g2.1	CAGL0B02101g	Scas676.10	Kpol1002p76	Kwal0.374	KLLA0B06039g	SAKL0A08954g	DEHA2G11968g	orf19.1881	YALI0C15400g	SJAG00275	SPBC776.06c
YMR223W	spar118-g39.1	smik269-g14.1	sbayc461-g2.1	CAGL0B02123g	Scas676.13	Kpol1002p92	Kwal0.384	KLLA0B06523g	SAKL0A09416g	DEHA2G12628g	orf19.1885	YALI0C16346g	SJAG00296	SPBC776.07
YMR232W	spar118-g42.1	smik269-g15.1	sbayc462-g3.1	CAGL0B02167g	Scas676.5	Kpol1002p94	Kwal0.68	KLLA0B06710g	SAKL0A09504g	DEHA2G12870g	orf19.1936	YALI0C16412g	SJAG00301	SPBC776.18c
YMR235C	spar118-g53.1	smik269-g2.1	sbayc463-g2.1	CAGL0B02255g	Scas677.11	Kpol1002p99	Kwal14.1006	KLLA0B06842g	SAKL0A09680g	DEHA2G13244g	orf19.1940	YALI0C16456g	SJAG00308	SPBC83.06c
YMR241W	spar118-g9.1	smik269-g23.1	sbayc464-g1.1	CAGL0B02453g	Scas677.21	Kpol1003p23	Kwal14.1018	KLLA0B07491g	SAKL0A10230g	DEHA2G13288g	orf19.1946	YALI0C16500g	SJAG00365	SPBC83.13
YMR268C	spar12-g3.1	smik269-g33.1	sbayc465-g2.1	CAGL0B02739g	Scas677.24	Kpol1003p25	Kwal14.1053	KLLA0B07755g	SAKL0A10472g	DEHA2G13618g	orf19.1950	YALI0C16643g	SJAG00397	SPBC83.17
YMR277W	spar120-g1.1	smik269-g38.1	sbayc468-g5.1	CAGL0B02772g	Scas677.27	Kpol1003p43	Kwal14.1055	KLLA0B07821g	SAKL0B00484g	DEHA2G14102g	orf19.1981	YALI0C16709g	SJAG00399	SPBC887.07
YMR292W	spar122-g10.1	smik270-g10.1	sbayc470-g8.1	CAGL0B03267g	Scas678.16	Kpol1004p32	Kwal14.1109	KLLA0B07843g	SAKL0B00616g	DEHA2G14366g	orf19.2031	YALI0C16819g	SJAG00421	SPBC887.18c
YMR296C	spar122-g6.1	smik272-g2.1	sbayc471-g2.1	CAGL0B03289g	Scas678.19	Kpol1004p46	Kwal14.1114	KLLA0B07865g	SAKL0B00638g	DEHA2G15158g	orf19.2065	YALI0C17017g	SJAG00449	SPBC887.19
YMR301C	spar123-g15.1	smik274-g2.1	sbayc474-g6.1	CAGL0B03443g	Scas678.30	Kpol1004p48	Kwal14.1171	KLLA0B08195g	SAKL0B00924g	DEHA2G15796g	orf19.2079	YALI0C17391g	SJAG00453	SPBC8D2.02c
YMR312W	spar123-g6.1	smik275-g4.1	sbayc482-g5.1	CAGL0B03839g	Scas679.11	Kpol1004p64	Kwal14.1287	KLLA0B08712g	SAKL0B00968g	DEHA2G15972g	orf19.2104	YALI0C17853g	SJAG00459	SPBC8D2.12c
YMR316W	spar123-g7.1	smik276-g24.1	sbayc484-g4.1	CAGL0B04037g	Scas679.12	Kpol1004p70	Kwal14.1321	KLLA0B09306g	SAKL0B01474g	DEHA2G16654g	orf19.2106	YALI0C18623g	SJAG00487	SPBC8D2.15
YNL010W	spar126-g1.1	smik276-g26.1	sbayc484-g9.1	CAGL0B04411g	Scas679.13	Kpol1004p72	Kwal14.1328	KLLA0B09405g	SAKL0B01518g	DEHA2G16742g	orf19.2107	YALI0C19382g	SJAG00491	SPBC8D2.20c
YNL023C	spar127-g3.1	smik276-g27.1	sbayc486-g4.1	CAGL0B04741g	Scas679.9	Kpol1004p74	Kwal14.1537	KLLA0B09526g	SAKL0B01562g	DEHA2G17182g	orf19.2110	YALI0C20119g	SJAG00586	SPBC947.08c
YNL035C	spar127-g5.1	smik276-g31.1	sbayc486-g5.1	CAGL0B04763g	Scas680.11	Kpol1004p9	Kwal14.1589	KLLA0B09900g	SAKL0B02552g	DEHA2G17666g	orf19.2111	YALI0C20757g	SJAG00601	SPBC9B6.06
YNL036W	spar128-g3.1	smik276-g34.1	sbayc488-g1.1	CAGL0B04983g	Scas680.2	Kpol1005p3	Kwal14.1663	KLLA0B09944g	SAKL0B02618g	DEHA2G18128g	orf19.2116	YALI0C21318g	SJAG00611	SPBP18G5.02
YNL038W	spar129-g11.1	smik276-g9.1	sbayc488-g4.1	CAGL0C00429g	Scas680.29	Kpol1006p11	Kwal14.1670	KLLA0B10054g	SAKL0B02772g	DEHA2G18766g	orf19.2117	YALI0C22209g	SJAG00622	SPBP23A10.09
YNL044W	spar129-g16.1	smik277-g10.1	sbayc489-g2.1	CAGL0C00649g	Scas680.4	Kpol1008p18	Kwal14.1675	KLLA0B10142g	SAKL0B02838g	DEHA2G19096g	orf19.212	YALI0C22275g	SJAG00627	SPBP4H10.05c
YNL050C	spar129-g8.1	smik277-g11.1	sbayc490-g5.1	CAGL0C00671g	Scas681.15	Kpol1008p9	Kwal14.1695	KLLA0B10175g	SAKL0B03036g	DEHA2G19140g	orf19.2129	YALI0C22462g	SJAG00636	SPBP8B7.08c
YNL072W	spar13-g13.1	smik277-g6.1	sbayc490-g7.1	CAGL0C01375g	Scas681.24	Kpol1009p26	Kwal14.1697	KLLA0B10285g	SAKL0B03894g	DEHA2G19668g	orf19.2135	YALI0C22484g	SJAG00668	SPBP8B7.15c
YNL085W	spar13-g4.1	smik277-g8.1	sbayc494-g4.1	CAGL0C01463g	Scas681.26	Kpol1010p20	Kwal14.1741	KLLA0B10472g	SAKL0B04444g	DEHA2G20130g	orf19.2151	YALI0C22990g	SJAG00703	SPBP8B7.27
YNL088W	spar130-g4.1	smik28-g2.1	sbayc497-g4.1	CAGL0C01815g	Scas681.4	Kpol1010p22	Kwal14.1751	KLLA0B10604g	SAKL0B04994g	DEHA2G20284g	orf19.2154	YALI0C23342g	SJAG00707	SPCC1183.04c
YNL102W	spar133-g2.1	smik282-g18.1	sbayc497-g6.1	CAGL0C01991g	Scas681.6	Kpol1010p23	Kwal14.1757	KLLA0B10846g	SAKL0B05082g	DEHA2G20394g	orf19.2166	YALI0C24123g	SJAG00750	SPCC1183.05c
YNL126W	spar136-g13.1	smik282-g9.1	sbayc499-g1.1	CAGL0C02013g	Scas681.8	Kpol1010p24	Kwal14.1765	KLLA0B11121g	SAKL0B05104g	DEHA2G20988g	orf19.2168.3	YALI0C24332g	SJAG00752	SPCC11E10.02c
YNL149C	spar136-g19.1	smik283-g11.1	sbayc500-g3.1	CAGL0C02255g	Scas683.16	Kpol1010p26	Kwal14.1789	KLLA0B11253g	SAKL0B05346g	DEHA2G21340g	orf19.2174	YALI0D00253g	SJAG00755	SPCC11E10.04
YNL153C	spar137-g7.1	smik283-g12.1	sbayc503-g7.1	CAGL0C02607g	Scas683.38	Kpol1010p38	Kwal14.1811	KLLA0B11660g	SAKL0B06072g	DEHA2G21494g	orf19.2194	YALI0D00847g	SJAG00812	SPCC11E10.06c
YNL163C	spar138-g2.1	smik283-g16.1	sbayc504-g3.1	CAGL0C02651g	Scas684.15	Kpol1010p41	Kwal14.1817	KLLA0B11792g	SAKL0B06446g	DEHA2G21824g	orf19.2269	YALI0D01067g	SJAG00827	SPCC1235.03
YNL164C	spar139-g1.1	smik283-g18.1	sbayc504-g5.1	CAGL0C02783g	Scas684.18	Kpol1010p43	Kwal14.1915	KLLA0B11924g	SAKL0B06842g	DEHA2G22066g	orf19.227	YALI0D01199g	SJAG00836	SPCC1235.04c
YNL166C	spar141-g2.1	smik283-g20.1	sbayc507-g2.1	CAGL0C02871g	Scas684.19	Kpol1010p59	Kwal14.1924	KLLA0B11946g	SAKL0B06930g	DEHA2G22242g	orf19.2278	YALI0D02101g	SJAG00855	SPCC1235.06
YNL186W	spar141-g4.1	smik283-g22.1	sbayc507-g5.1	CAGL0C03245g	Scas684.22	Kpol1010p60	Kwal14.1932	KLLA0B11990g	SAKL0B06952g	DEHA2G22396g	orf19.2289	YALI0D02233g	SJAG00870	SPCC1235.15
YNL188W	spar141-g6.1	smik283-g29.1	sbayc508-g1.1	CAGL0C03652g	Scas684.26	Kpol1011p1	Kwal14.1951	KLLA0B12265g	SAKL0B07238g	DEHA2G22660g	orf19.229	YALI0D02717g	SJAG00903	SPCC1259.05c
YNL191W	spar142-g16.1	smik283-g47.1	sbayc508-g9.1	CAGL0C03674g	Scas684.30	Kpol1011p10	Kwal14.2014	KLLA0B12496g	SAKL0B07304g	DEHA2G23980g	orf19.2301	YALI0D03113g	SJAG00914	SPCC1259.06
YNL201C	spar143-g4.1	smik283-g50.1	sbayc509-g6.1	CAGL0C03696g	Scas684.34	Kpol1011p20	Kwal14.2064	KLLA0B12518g	SAKL0B07326g	DEHA2G24002g	orf19.2302	YALI0D03355g	SJAG00954	SPCC1259.07
YNL206C	spar143-g5.1	smik283-g51.1	sbayc510-g2.1	CAGL0C04092g	Scas684.5	Kpol1012p12	Kwal14.2227	KLLA0B12870g	SAKL0B07568g	DEHA2G24310g	orf19.2308	YALI0D03480g	SJAG00976	SPCC1259.09c
YNL216W	spar145-g10.1	smik283-g59.1	sbayc512-g1.1	CAGL0C04631g	Scas685.21	Kpol1012p3	Kwal14.2238	KLLA0B12892g	SAKL0B07612g	DEHA2G24486g	orf19.2346	YALI0D04048g	SJAG00980	SPCC1259.10
YNL221C	spar145-g5.1	smik295-g1.1	sbayc514-g3.1	CAGL0C04807g	Scas685.22	Kpol1013p10	Kwal14.2249	KLLA0B13068g	SAKL0B07656g	DEHA2G24596g	orf19.2351	YALI0D04202g	SJAG00990	SPCC1259.12c
YNL222W	spar147-g13.1	smik298-g2.1	sbayc515-g10.1	CAGL0C05005g	Scas685.27	Kpol1013p15	Kwal14.2251	KLLA0B13112g	SAKL0B07722g	DEHA2G24772g	orf19.2383	YALI0D04246g	SJAG01064	SPCC126.06
YNL232W	spar147-g20.1	smik299-g1.1	sbayc515-g8.1	CAGL0C05159g	Scas685.9	Kpol1013p17	Kwal14.2296	KLLA0B13255g	SAKL0B07832g	DEHA2G24904g	orf19.2401	YALI0D05665g	SJAG01108	SPCC126.09
YNL233W	spar148-g18.1	smik3-g7.1	sbayc516-g4.1	CAGL0C05335g	Scas686.8	Kpol1013p19	Kwal14.2348	KLLA0B13453g	SAKL0B08514g	Dummy	orf19.2432	YALI0D06061g	SJAG01116	SPCC126.14
YNL240C	spar148-g3.1	smik300-g5.1	sbayc518-g13.1	CAGL0C05489g	Scas686.9	Kpol1013p30	Kwal14.2375	KLLA0B13475g	SAKL0B08602g	DEHA2A00594g	orf19.2437	YALI0D06259g	SJAG01141	SPCC1442.15c
YNL254C	spar150-g4.1	smik301-g1.1	sbayc518-g3.1	CAGL0D00462g	Scas687.13	Kpol1013p4	Kwal14.2452	KLLA0B13585g	SAKL0B08668g	DEHA2A01298g	orf19.2469	YALI0D06501g	SJAG01155	SPCC14G10.01
YNL256W	spar152-g10.1	smik301-g2.1	sbayc518-g9.1	CAGL0D00572g	Scas687.14	Kpol1013p42	Kwal14.2497	KLLA0B13816g	SAKL0B08756g	DEHA2A01474g	orf19.2476	YALI0D06523g	SJAG01190	SPCC1620.08
YNL260C	spar152-g14.1	smik305-g2.1	sbayc519-g12.1	CAGL0D00594g	Scas687.16	Kpol1013p44	Kwal14.2503	KLLA0B13904g	SAKL0B08954g	DEHA2A03146g	orf19.2518	YALI0D07040g	SJAG01220	SPCC1620.09c
YNL261W	spar152-g17.1	smik313-g7.1	sbayc520-g10.1	CAGL0D00660g	Scas687.18	Kpol1013p5	Kwal14.2506	KLLA0B14146g	SAKL0B08976g	DEHA2A04796g	orf19.2524	YALI0D08602g	SJAG01245	SPCC1672.01
YNL262W	spar152-g24.1	smik314-g6.1	sbayc520-g5.1	CAGL0D00726g	Scas687.21	Kpol1013p53	Kwal14.2521	KLLA0B14190g	SAKL0B09350g	DEHA2A06798g	orf19.2529	YALI0D09141g	SJAG01283	SPCC1672.04c
YNL273W	spar152-g3.1	smik314-g7.1	sbayc521-g11.1	CAGL0D00792g	Scas687.26	Kpol1013p57	Kwal14.2568	KLLA0B14234g	SAKL0B09570g	DEHA2A07018g	orf19.2532	YALI0D09207g	SJAG01349	SPCC1672.06c
YNL289W	spar152-g31.1	smik314-g8.1	sbayc521-g3.1	CAGL0D01056g	Scas687.30	Kpol1013p9	Kwal14.2601	KLLA0C00594g	SAKL0B09592g	DEHA2A07260g	orf19.2551	YALI0D09625g	SJAG01355	SPCC1682.07
YNL290W	spar152-g35.1	smik315-g10.1	sbayc521-g6.1	CAGL0D01144g	Scas687.32	Kpol1014p1	Kwal14.2615	KLLA0C00693g	SAKL0B09944g	DEHA2A07832g	orf19.2565	YALI0D09823g	SJAG01405	SPCC16A11.07
YNL291C	spar152-g4.1	smik315-g9.1	sbayc522-g6.1	CAGL0D01232g	Scas687.35	Kpol1014p14	Kwal14.754	KLLA0C00825g	SAKL0B10010g	DEHA2A08096g	orf19.2579	YALI0D09999g	SJAG01428	SPCC16C4.03
YNL292W	spar152-g41.1	smik317-g12.1	sbayc522-g7.1	CAGL0D01320g	Scas689.28	Kpol1014p27	Kwal14.872	KLLA0C01023g	SAKL0B10054g	DEHA2A08646g	orf19.2591	YALI0D10285g	SJAG01519	SPCC16C4.09
YNL300W	spar152-g5.1	smik317-g13.1	sbayc523-g2.1	CAGL0D01518g	Scas689.3	Kpol1014p42	Kwal14.909	KLLA0C01045g	SAKL0B10230g	DEHA2A10076g	orf19.2598	YALI0D10791g	SJAG01561	SPCC1739.12
YNL312W	spar152-g7.1	smik317-g16.1	sbayc524-g4.1	CAGL0D01672g	Scas690.23	Kpol1014p43	Kwal14.915	KLLA0C01133g	SAKL0B10318g	DEHA2A10560g	orf19.26	YALI0D11418g	SJAG01673	SPCC1795.02c
YNR004W	spar153-g15.1	smik318-g3.1	sbayc525-g4.1	CAGL0D01936g	Scas690.35	Kpol1015p1	Kwal14.936	KLLA0C01342g	SAKL0B10384g	DEHA2A10670g	orf19.2616	YALI0D12188g	SJAG01685	SPCC1795.07
YNR009W	spar153-g28.1	smik319-g6.1	sbayc525-g6.1	CAGL0D02024g	Scas690.37	Kpol1016p10	Kwal14.943	KLLA0C01386g	SAKL0B10428g	DEHA2A11022g	orf19.2618	YALI0D12364g	SJAG01708	SPCC18.04
YNR011C	spar153-g41.1	smik319-g7.1	sbayc525-g7.1	CAGL0D02156g	Scas690.39	Kpol1016p22	Kwal14.965	KLLA0C01628g	SAKL0B11044g	DEHA2A11308g	orf19.2665	YALI0D12452g	SJAG01753	SPCC1827.08c
YNR021W	spar156-g1.1	smik32-g9.1	sbayc526-g3.1	CAGL0D02310g	Scas690.4	Kpol1016p7	Kwal14.974	KLLA0C02409g	SAKL0B11066g	DEHA2A12496g	orf19.2670	YALI0D12496g	SJAG01763	SPCC1840.01c
YNR024W	spar156-g4.1	smik320-g1.1	sbayc527-g3.1	CAGL0D02420g	Scas690.8	Kpol1017p10	Kwal17.2691	KLLA0C02475g	SAKL0B11264g	DEHA2A12540g	orf19.2690	YALI0D12540g	SJAG01768	SPCC18B5.08c
YNR039C	spar158-g20.1	smik320-g10.1	sbayc527-g4.1	CAGL0D02464g	Scas691.22	Kpol1018p100	Kwal23.2873	KLLA0C02651g	SAKL0B11286g	DEHA2B01672g	orf19.2713	YALI0D12881g	SJAG01795	SPCC1906.02c
YNR043W	spar159-g3.1	smik320-g5.1	sbayc528-g11.1	CAGL0D02574g	Scas691.24	Kpol1018p113	Kwal23.2879	KLLA0C02673g	SAKL0B11462g	DEHA2B03058g	orf19.2733	YALI0D12947g	SJAG01820	SPCC24B10.14c
YNR050C	spar159-g4.1	smik320-g8.1	sbayc528-g9.1	CAGL0D03168g	Scas692.18	Kpol1018p124	Kwal23.2931	KLLA0C02739g	SAKL0B11924g	DEHA2B04466g	orf19.274	YALI0D13046g	SJAG01866	SPCC24B10.21
YNR057C	spar159-g9.1	smik322-g13.1	sbayc529-g4.1	CAGL0D03542g	Scas692.20	Kpol1018p13	Kwal23.2964	KLLA0C02761g	SAKL0B12034g	DEHA2B04576g	orf19.277	YALI0D13134g	SJAG01881	SPCC306.09c
YNR062C	spar160-g12.1	smik322-g21.1	sbayc530-g13.1	CAGL0D03564g	Scas692.25	Kpol1018p131	Kwal23.3028	KLLA0C02827g	SAKL0C00660g	DEHA2B05038g	orf19.2771	YALI0D14410g	SJAG01886	SPCC338.04
YNR063W	spar160-g16.1	smik329-g1.1	sbayc530-g15.1	CAGL0D03806g	Scas692.27	Kpol1018p159	Kwal23.3047	KLLA0C02893g	SAKL0C01034g	DEHA2B06512g	orf19.2772	YALI0D15554g	SJAG01895	SPCC338.05c
YOL005C	spar160-g9.1	smik33-g2.1	sbayc530-g6.1	CAGL0D04158g	Scas692.33	Kpol1018p165	Kwal23.3056	KLLA0C03300g	SAKL0C01144g	DEHA2B08646g	orf19.2786	YALI0D16445g	SJAG01919	SPCC338.15
YOL021C	spar161-g16.1	smik33-g3.1	sbayc534-g5.1	CAGL0D04246g	Scas692.40	Kpol1018p17	Kwal23.3135	KLLA0C03322g	SAKL0C01408g	DEHA2B09636g	orf19.2844	YALI0D17006g	SJAG01978	SPCC4G3.05c
YOL029C	spar161-g18.1	smik332-g1.1	sbayc537-g4.1	CAGL0D04686g	Scas692.41	Kpol1018p183	Kwal23.3194	KLLA0C03608g	SAKL0C01892g	DEHA2B10472g	orf19.2848	YALI0D17204g	SJAG01983	SPCC4G3.06c
YOL052C	spar161-g2.1	smik333-g1.1	sbayc537-g8.1	CAGL0D04972g	Scas693.13	Kpol1018p184	Kwal23.3207	KLLA0C03850g	SAKL0C02200g	DEHA2B11858g	orf19.2857	YALI0D18018g	SJAG01996	SPCC548.05c
YOL054W	spar161-g26.1	smik333-g4.1	sbayc538-g5.1	CAGL0D05280g	Scas693.15	Kpol1018p25	Kwal23.3209	KLLA0C04213g	SAKL0C02442g	DEHA2B12342g	orf19.2862	YALI0D18062g	SJAG01997	SPCC584.05
YOL057W	spar161-g28.1	smik333-g8.1	sbayc540-g14.1	CAGL0D05412g	Scas693.24	Kpol1018p39	Kwal23.3221	KLLA0C04235g	SAKL0C02574g	DEHA2B12474g	orf19.2884	YALI0D18337g	SJAG02002	SPCC594.02c
YOL076W	spar161-g29.1	smik336-g1.1	sbayc540-g4.1	CAGL0D05522g	Scas693.26	Kpol1018p44	Kwal23.3287	KLLA0C04455g	SAKL0C02596g	DEHA2B13112g	orf19.2895	YALI0D19162g	SJAG02028	SPCC61.02
YOL090W	spar161-g7.1	smik34-g1.1	sbayc540-g5.1	CAGL0D05764g	Scas693.32	Kpol1018p46	Kwal23.3302	KLLA0C04532g	SAKL0C02772g	DEHA2B14168g	orf19.2925	YALI0D19426g	SJAG02074	SPCC622.10c
YOL094C	spar162-g2.1	smik34-g15.1	sbayc540-g9.1	CAGL0D05808g	Scas693.37	Kpol1018p56	Kwal23.3324	KLLA0C04554g	SAKL0C02816g	DEHA2B14696g	orf19.2949	YALI0D19844g	SJAG02076	SPCC63.05
YOL098C	spar164-g1.1	smik34-g2.1	sbayc541-g3.1	CAGL0D05962g	Scas693.39	Kpol1018p61	Kwal23.3373	KLLA0C04642g	SAKL0C02838g	DEHA2B15576g	orf19.2970	YALI0D20042g	SJAG02235	SPCC645.02
YOL102C	spar164-g10.1	smik340-g8.1	sbayc541-g7.1	CAGL0D06006g	Scas694.14	Kpol1018p62	Kwal23.3481	KLLA0C04664g	SAKL0C03212g	DEHA2B15730g	orf19.2982	YALI0D20152g	SJAG02236	SPCC645.09
YOL136C	spar164-g2.1	smik342-g2.1	sbayc543-g8.1	CAGL0D06578g	Scas694.21	Kpol1018p67	Kwal23.3494	KLLA0C04774g	SAKL0C03322g	DEHA2C02288g	orf19.299	YALI0D20240g	SJAG02267	SPCC645.13
YOL140W	spar164-g3.1	smik342-g6.1	sbayc544-g2.1	CAGL0E00715g	Scas694.3	Kpol1018p70	Kwal23.3532	KLLA0C04818g	SAKL0C03410g	DEHA2C03322g	orf19.3007	YALI0D20944g	SJAG02286	SPCC70.07c
YOL142W	spar164-g5.1	smik349-g10.1	sbayc548-g14.1	CAGL0E00957g	Scas694.31	Kpol1018p75	Kwal23.3556	KLLA0C04840g	SAKL0C03498g	DEHA2C03652g	orf19.3008	YALI0D21208g	SJAG02289	SPCC74.03c
YOL149W	spar164-g8.1	smik349-g16.1	sbayc548-g4.1	CAGL0E01001g	Scas694.35	Kpol1018p86	Kwal23.3611	KLLA0C05544g	SAKL0C03564g	DEHA2C04422g	orf19.3012	YALI0D21362g	SJAG02362	SPCC757.10
YOR006C	spar166-g1.1	smik349-g8.1	sbayc549-g15.1	CAGL0E01639g	Scas694.40	Kpol1018p99	Kwal23.3614	KLLA0C05720g	SAKL0C04004g	DEHA2C04708g	orf19.3019	YALI0D21560g	SJAG02414	SPCC777.05
YOR021C	spar169-g8.1	smik349-g9.1	sbayc549-g2.1	CAGL0E02123g	Scas694.41	Kpol1019p12	Kwal23.3644	KLLA0C05918g	SAKL0C04444g	DEHA2C04950g	orf19.3043	YALI0D21912g	SJAG02444	SPCC794.11c
YOR027W	spar17-g3.1	smik35-g9.1	sbayc551-g10.1	CAGL0E02365g	Scas694.6	Kpol1019p14	Kwal23.3679	KLLA0C06006g	SAKL0C04818g	DEHA2C05786g	orf19.3054	YALI0D22935g	SJAG02460	SPCC895.04c
YOR046C	spar170-g11.1	smik353-g2.1	sbayc551-g11.1	CAGL0E02695g	Scas695.1	Kpol1019p15	Kwal23.3680	KLLA0C06028g	SAKL0C05104g	DEHA2C06270g	orf19.3058	YALI0D23353g	SJAG02462	SPCC965.04c
YOR048C	spar170-g12.1	smik353-g4.1	sbayc551-g15.1	CAGL0E02783g	Scas695.12	Kpol1019p27	Kwal23.3739	KLLA0C06072g	SAKL0C05720g	DEHA2C07084g	orf19.3071	YALI0D24123g	SJAG02504	SPCC970.09
YOR051C	spar170-g17.1	smik357-g3.1	sbayc551-g3.1	CAGL0E03311g	Scas695.30	Kpol1019p35	Kwal23.3786	KLLA0C06094g	SAKL0C05742g	DEHA2C08074g	orf19.3084	YALI0D24167g	SJAG02527	SPCP31B10.02
YOR067C	spar174-g2.1	smik368-g1.1	sbayc551-g8.1	CAGL0E03520g	Scas695.36	Kpol1020p14	Kwal23.3797	KLLA0C06204g	SAKL0C05808g	DEHA2C08338g	orf19.3093	YALI0D24233g	SJAG02583	SPCPB16A4.02c
YOR074C	spar174-g3.1	smik37-g1.1	sbayc552-g16.1	CAGL0E03630g	Scas695.40	Kpol1020p2	Kwal23.3805	KLLA0C06358g	SAKL0C05918g	DEHA2C09394g	orf19.3108	YALI0D24926g	SJAG02584	SPMIT.05
YOR079C	spar174-g6.1	smik37-g2.1	sbayc552-g2.1	CAGL0E03762g	Scas696.18	Kpol1020p20	Kwal23.3840	KLLA0C06534g	SAKL0C06446g	DEHA2C09504g	orf19.3132	YALI0D24992g	SJAG02607	Dummy
YOR094W	spar175-g2.1	smik371-g2.1	sbayc552-g3.1	CAGL0E03828g	Scas696.2	Kpol1020p30	Kwal23.3855	KLLA0C06930g	SAKL0C06754g	DEHA2C10054g	orf19.3158	YALI0D25278g	SJAG02646	SPAC1002.05c
YOR098C	spar177-g2.1	smik373-g3.1	sbayc552-g7.1	CAGL0E04026g	Scas696.32	Kpol1020p36	Kwal23.3867	KLLA0C07106g	SAKL0C06886g	DEHA2C10692g	orf19.3166	YALI0D25476g	SJAG02652	SPAC10F6.11c
YOR107W	spar178-g7.1	smik376-g1.1	sbayc553-g1.1	CAGL0E04048g	Scas696.34	Kpol1020p43	Kwal23.3889	KLLA0C07667g	SAKL0C07106g	DEHA2C11770g	orf19.3168	YALI0D26532g	SJAG02716	SPAC11G7.03
YOR115C	spar180-g3.1	smik380-g2.1	sbayc554-g5.1	CAGL0E04400g	Scas696.40	Kpol1020p47	Kwal23.3905	KLLA0C07843g	SAKL0C07128g	DEHA2C12122g	orf19.317	YALI0D26642g	SJAG02745	SPAC1296.02
YOR129C	spar181-g2.1	smik381-g1.1	sbayc554-g6.1	CAGL0E04422g	Scas696.9	Kpol1020p50	Kwal23.3965	KLLA0C07975g	SAKL0C07370g	DEHA2C12364g	orf19.3176	YALI0D26928g	SJAG02769	SPAC12B10.01c
YOR144C	spar181-g3.1	smik381-g4.1	sbayc555-g3.1	CAGL0E04686g	Scas697.1	Kpol1020p7	Kwal23.4033	KLLA0C08327g	SAKL0C07414g	DEHA2C12540g	orf19.3199	YALI0D27016g	SJAG02825	SPAC12B10.13
YOR151C	spar181-g4.1	smik382-g2.1	sbayc556-g6.1	CAGL0E04708g	Scas697.26	Kpol1023p13	Kwal23.4035	KLLA0C08393g	SAKL0C07480g	DEHA2C12760g	orf19.3225	YALI0D27038g	SJAG02876	SPAC13C5.04
YOR154W	spar185-g10.1	smik383-g1.1	sbayc557-g4.1	CAGL0E05082g	Scas697.34	Kpol1023p2	Kwal23.4111	KLLA0C08613g	SAKL0C07722g	DEHA2C13046g	orf19.3228	YALI0E00968g	SJAG02901	SPAC144.10c
YOR159C	spar185-g4.1	smik383-g2.1	sbayc557-g8.1	CAGL0E05104g	Scas697.36	Kpol1023p25	Kwal23.4124	KLLA0C09196g	SAKL0C07832g	DEHA2C13376g	orf19.3233	YALI0E01188g	SJAG02913	SPAC14C4.14
YOR166C	spar19-g1.1	smik385-g3.1	sbayc558-g10.1	CAGL0E05302g	Scas697.37	Kpol1023p35	Kwal23.4129	KLLA0C09460g	SAKL0C08030g	DEHA2C14080g	orf19.3237	YALI0E01320g	SJAG02975	SPAC1556.04c
YOR168W	spar19-g5.1	smik386-g2.1	sbayc558-g3.1	CAGL0E05346g	Scas697.53	Kpol1023p36	Kwal23.4192	KLLA0C09482g	SAKL0C08118g	DEHA2C14718g	orf19.3259	YALI0E01958g	SJAG03021	SPAC1565.04c
YOR195W	spar19-g6.1	smik388-g11.1	sbayc558-g5.1	CAGL0E05412g	Scas698.16	Kpol1023p50	Kwal23.4267	KLLA0C09691g	SAKL0C08426g	DEHA2D00990g	orf19.3273	YALI0E02354g	SJAG03046	SPAC15A10.05c
YOR198C	spar192-g11.1	smik390-g5.1	sbayc559-g13.1	CAGL0E05830g	Scas698.26	Kpol1023p52	Kwal23.4280	KLLA0C10032g	SAKL0C08470g	DEHA2D03344g	orf19.3281	YALI0E03564g	SJAG03155	SPAC15E1.10
YOR202W	spar192-g15.1	smik390-g7.1	sbayc560-g10.1	CAGL0E06182g	Scas698.28	Kpol1023p56	Kwal23.4343	KLLA0C10076g	SAKL0C08492g	DEHA2D03388g	orf19.3286	YALI0E04114g	SJAG03173	SPAC16C9.01c
YOR216C	spar192-g2.1	smik398-g1.1	sbayc560-g14.1	CAGL0E06204g	Scas699.14	Kpol1023p58	Kwal23.4364	KLLA0C10318g	SAKL0C08558g	DEHA2D03960g	orf19.3292	YALI0E04400g	SJAG03185	SPAC16E8.02
YOR217W	spar192-g41.1	smik399-g1.1	sbayc560-g20.1	CAGL0F00583g	Scas699.2	Kpol1023p76	Kwal23.4452	KLLA0C10461g	SAKL0C08624g	DEHA2D04114g	orf19.3298	YALI0E04554g	SJAG03199	SPAC16E8.03
YOR236W	spar192-g6.1	smik4-g1.1	sbayc560-g21.1	CAGL0F00693g	Scas699.26	Kpol1023p87	Kwal23.4491	KLLA0C10571g	SAKL0C09240g	DEHA2D04620g	orf19.3301	YALI0E04675g	SJAG03340	SPAC1782.07
YOR241W	spar194-g2.1	smik400-g4.1	sbayc560-g6.1	CAGL0F00935g	Scas699.26d	Kpol1024p18	Kwal23.4516	KLLA0C10615g	SAKL0C09306g	DEHA2D05368g	orf19.3306	YALI0E04983g	SJAG03438	SPAC17A5.11
YOR254C	spar197-g14.1	smik401-g5.1	sbayc561-g11.1	CAGL0F01111g	Scas699.27	Kpol1024p20	Kwal23.4528	KLLA0C10670g	SAKL0C09372g	DEHA2D06996g	orf19.3312	YALI0E05401g	SJAG03456	SPAC17C9.06
YOR260W	spar197-g25.1	smik401-g9.1	sbayc561-g13.1	CAGL0F01133g	Scas699.31	Kpol1024p31	Kwal23.4648	KLLA0C10736g	SAKL0C09592g	DEHA2D08844g	orf19.3314	YALI0E06721g	SJAG03490	SPAC17D4.01
YOR262W	spar197-g26.1	smik403-g1.1	sbayc561-g19.1	CAGL0F01969g	Scas699.37	Kpol1024p38	Kwal23.4650	KLLA0C10901g	SAKL0C09790g	DEHA2D09900g	orf19.3318	YALI0E06809g	SJAG03501	SPAC1952.09c
YOR264W	spar197-g34.1	smik405-g1.1	sbayc561-g8.1	CAGL0F02695g	Scas699.49	Kpol1024p46	Kwal23.4672	KLLA0C11011g	SAKL0C09966g	DEHA2D10120g	orf19.3342	YALI0E06919g	SJAG03575	SPAC1952.13
YOR269W	spar197-g5.1	smik407-g12.1	sbayc562-g13.1	CAGL0F03157g	Scas699.51	Kpol1024p47	Kwal23.4695	KLLA0C11055g	SAKL0C10516g	DEHA2D12166g	orf19.3344	YALI0E07161g	SJAG03620	SPAC19A8.05c
YOR274W	spar198-g3.1	smik407-g15.1	sbayc562-g8.1	CAGL0F03201g	Scas699.53	Kpol1024p5	Kwal23.4725	KLLA0C11429g	SAKL0C10582g	DEHA2D12188g	orf19.3366	YALI0E07315g	SJAG03641	SPAC19B12.08
YOR276W	spar199-g16.1	smik407-g18.1	sbayc563-g12.1	CAGL0F03663g	Scas700.1	Kpol1025p35	Kwal23.4754	KLLA0C11649g	SAKL0C10780g	DEHA2D12452g	orf19.337	YALI0E07601g	SJAG03646	SPAC1B3.08
YOR281C	spar199-g5.1	smik407-g19.1	sbayc563-g16.1	CAGL0F03685g	Scas700.11	Kpol1025p40	Kwal23.4933	KLLA0C11693g	SAKL0C11220g	DEHA2D14498g	orf19.3371	YALI0E07788g	SJAG03669	SPAC1D4.02c
YOR283W	spar2-g14.1	smik407-g23.1	sbayc565-g15.1	CAGL0F03971g	Scas700.18	Kpol1025p42	Kwal23.4972	KLLA0C11715g	SAKL0C11682g	DEHA2D15136g	orf19.340	YALI0E08338g	SJAG03673	SPAC1D4.03c
YOR284W	spar202-g18.1	smik407-g25.1	sbayc565-g3.1	CAGL0F04279g	Scas700.19	Kpol1025p6	Kwal23.5025	KLLA0C11759g	SAKL0C12210g	DEHA2D15400g	orf19.3401	YALI0E08580g	SJAG03717	SPAC1F3.02c
YOR301W	spar202-g4.1	smik407-g3.1	sbayc571-g10.1	CAGL0F04389g	Scas700.43d	Kpol1026p20	Kwal23.5070	KLLA0C11825g	SAKL0C12276g	DEHA2D15598g	orf19.3412	YALI0E09012g	SJAG03747	SPAC1F3.09
YOR323C	spar202-g6.1	smik407-g6.1	sbayc571-g4.1	CAGL0F04411g	Scas700.49	Kpol1026p27	Kwal23.5082	KLLA0C11869g	SAKL0C12320g	DEHA2D16192g	orf19.3458	YALI0E09306g	SJAG03751	SPAC20G4.05c
YOR349W	spar205-g11.1	smik413-g5.1	sbayc572-g12.1	CAGL0F04653g	Scas700.50d	Kpol1026p7	Kwal23.5124	KLLA0C12353g	SAKL0C12496g	DEHA2E02464g	orf19.349	YALI0E09405g	SJAG03752	SPAC20G8.10c
YOR360C	spar205-g16.1	smik417-g1.1	sbayc572-g17.1	CAGL0F05027g	Scas700.53	Kpol1027p10	Kwal23.5134	KLLA0C12419g	SAKL0C12892g	DEHA2E04026g	orf19.3521	YALI0E09757g	SJAG03844	SPAC222.12c
YOR361C	spar205-g5.1	smik421-g15.1	sbayc572-g4.1	CAGL0F05423g	Scas701.40	Kpol1027p12	Kwal23.5152	KLLA0C12617g	SAKL0C13200g	DEHA2E05544g	orf19.3545	YALI0E09867g	SJAG03861	SPAC23C11.06c
YOR370C	spar205-g9.1	smik422-g4.1	sbayc573-g7.1	CAGL0F05445g	Scas701.45	Kpol1027p15	Kwal23.5167	KLLA0C12639g	SAKL0C13332g	DEHA2E06600g	orf19.3555	YALI0E10087g	SJAG03868	SPAC23H3.13c
YPL001W	spar208-g4.1	smik423-g2.1	sbayc574-g21.1	CAGL0F05841g	Scas702.18	Kpol1027p21	Kwal23.5258	KLLA0C12793g	SAKL0C13398g	DEHA2E06644g	orf19.3557	YALI0E10329g	SJAG03881	SPAC24C9.06c
YPL009C	spar208-g9.1	smik427-g2.1	sbayc575-g19.1	CAGL0F05951g	Scas703.10	Kpol1028p18	Kwal23.5265	KLLA0C12881g	SAKL0C13684g	DEHA2E07084g	orf19.3568	YALI0E10351g	SJAG04000	SPAC24C9.14
YPL047W	spar209-g4.1	smik427-g5.1	sbayc575-g6.1	CAGL0F06017g	Scas703.11	Kpol1028p26	Kwal23.5266	KLLA0C13145g	SAKL0C13728g	DEHA2E08206g	orf19.3589	YALI0E10571g	SJAG04094	SPAC25B8.08
YPL052W	spar209-g6.1	smik428-g1.1	sbayc575-g8.1	CAGL0F06391g	Scas703.14	Kpol1028p28	Kwal23.5273	KLLA0C13167g	SAKL0D00374g	DEHA2E08294g	orf19.3591	YALI0E10791g	SJAG04129	SPAC25B8.18
YPL069C	spar21-g14.1	smik428-g3.1	sbayc576-g13.1	CAGL0F06567g	Scas703.18	Kpol1028p31	Kwal23.5338	KLLA0C13233g	SAKL0D00572g	DEHA2E08668g	orf19.3605	YALI0E11825g	SJAG04170	SPAC26H5.08c
YPL101W	spar210-g17.1	smik428-g4.1	sbayc576-g22.1	CAGL0F06589g	Scas703.20	Kpol1028p44	Kwal23.5643	KLLA0C13321g	SAKL0D00704g	DEHA2E10296g	orf19.364	YALI0E12287g	SJAG04187	SPAC27E2.06c
YPL108W	spar210-g26.1	smik429-g7.1	sbayc576-g4.1	CAGL0F06787g	Scas703.45	Kpol1028p68	Kwal23.5668	KLLA0C13497g	SAKL0D01034g	DEHA2E10318g	orf19.3658	YALI0E12859g	SJAG04199	SPAC29A4.17c
YPL117C	spar210-g27.1	smik429-g8.1	sbayc576-g5.1	CAGL0F07051g	Scas703.6	Kpol1028p79	Kwal23.5679	KLLA0C13563g	SAKL0D01320g	DEHA2E10868g	orf19.366	YALI0E13299g	SJAG04219	SPAC29E6.08
YPL122C	spar210-g8.1	smik431-g1.1	sbayc577-g1.1	CAGL0F07447g	Scas704.12	Kpol1028p82	Kwal23.5733	KLLA0C13651g	SAKL0D01474g	DEHA2E11066g	orf19.3673	YALI0E13728g	SJAG04244	SPAC2F7.06c
YPL130W	spar211-g6.1	smik435-g1.1	sbayc577-g10.1	CAGL0F07689g	Scas704.14	Kpol1028p95	Kwal23.5743	KLLA0C13706g	SAKL0D01914g	DEHA2E12188g	orf19.3677	YALI0E13794g	SJAG04276	SPAC30D11.11
YPL144W	spar211-g7.1	smik437-g2.1	sbayc577-g13.1	CAGL0F08173g	Scas704.23	Kpol1030p14	Kwal23.5769	KLLA0C13926g	SAKL0D02046g	DEHA2E13948g	orf19.3699	YALI0E13992g	SJAG04309	SPAC31G5.12c
YPL149W	spar212-g1.1	smik437-g6.1	sbayc579-g1.1	CAGL0F08239g	Scas704.26	Kpol1030p28	Kwal23.5825	KLLA0C14003g	SAKL0D02112g	DEHA2E14850g	orf19.3701	YALI0E14839g	SJAG04323	SPAC343.06c
YPL157W	spar212-g10.1	smik438-g10.1	sbayc579-g11.1	CAGL0F08481g	Scas704.27	Kpol1030p29	Kwal23.5859	KLLA0C14828g	SAKL0D02552g	DEHA2E15114g	orf19.3728	YALI0E15103g	SJAG04351	SPAC3A11.06
YPL169C	spar212-g12.1	smik438-g3.1	sbayc580-g6.1	CAGL0F08723g	Scas704.53	Kpol1030p31	Kwal23.5873	KLLA0C14894g	SAKL0D03058g	DEHA2E15136g	orf19.3737	YALI0E15554g	SJAG04454	SPAC3H5.04
YPL175W	spar212-g13.1	smik440-g2.1	sbayc581-g10.1	CAGL0F08943g	Scas705.14	Kpol1030p37	Kwal23.5876	KLLA0C14905g	SAKL0D03674g	DEHA2E16104g	orf19.3758	YALI0E15642g	SJAG04473	SPAC3H8.09c
YPL193W	spar212-g3.1	smik448-g3.1	sbayc581-g12.1	CAGL0F09185g	Scas705.16	Kpol1030p43	Kwal23.5885	KLLA0C14971g	SAKL0D03718g	DEHA2E18568g	orf19.3760	YALI0E16294g	SJAG04515	SPAC458.05
YPL207W	spar212-g7.1	smik450-g12.1	sbayc581-g7.1	CAGL0G00352g	Scas705.27	Kpol1031p24	Kwal23.5903	KLLA0C15015g	SAKL0D04114g	DEHA2E19822g	orf19.3769	YALI0E16951g	SJAG04521	SPAC4D7.02c
YPL210C	spar213-g5.1	smik450-g15.1	sbayc583-g21.1	CAGL0G00550g	Scas705.30	Kpol1031p25	Kwal23.5937	KLLA0C15301g	SAKL0D04774g	DEHA2E19976g	orf19.377	YALI0E17303g	SJAG04552	SPAC4D7.10c
YPL227C	spar213-g6.1	smik450-g4.1	sbayc585-g14.1	CAGL0G00968g	Scas705.47	Kpol1031p26	Kwal23.5986	KLLA0C15675g	SAKL0D04906g	DEHA2E20394g	orf19.3806	YALI0E17347g	SJAG04581	SPAC4F10.02
YPL235W	spar214-g16.1	smik452-g4.1	sbayc585-g22.1	CAGL0G01012g	Scas705.55	Kpol1031p29	Kwal23.6020	KLLA0C15697g	SAKL0D05522g	DEHA2E20834g	orf19.3810	YALI0E17963g	SJAG04603	SPAC4F10.07c
YPL237W	spar214-g24.1	smik454-g2.1	sbayc585-g27.1	CAGL0G01474g	Scas705.57	Kpol1031p34	Kwal23.6073	KLLA0C15719g	SAKL0D05544g	DEHA2E21384g	orf19.3811	YALI0E18524g	SJAG04726	SPAC4F10.17
YPL241C	spar214-g35.1	smik455-g1.1	sbayc585-g29.1	CAGL0G01881g	Scas705.6	Kpol1031p44	Kwal23.6076	KLLA0C15763g	SAKL0D05610g	DEHA2E22154g	orf19.3827	YALI0E18590g	SJAG04741	SPAC4F8.10c
YPL243W	spar214-g44.1	smik457-g3.1	sbayc585-g4.1	CAGL0G02277g	Scas705.8	Kpol1031p55	Kwal23.6081	KLLA0C15851g	SAKL0D05852g	DEHA2F02508g	orf19.3833	YALI0E18898g	SJAG04748	SPAC4G8.10
YPL244C	spar214-g47.1	smik457-g4.1	sbayc586-g1.1	CAGL0G02321g	Scas706.16	Kpol1031p76	Kwal23.6101	KLLA0C15917g	SAKL0D06534g	DEHA2F03080g	orf19.384	YALI0E19448g	SJAG04759	SPAC4G9.12
YPL245W	spar214-g51.1	smik458-g3.1	sbayc586-g5.1	CAGL0G02343g	Scas706.21	Kpol1032p16	Kwal23.6298	KLLA0C16137g	SAKL0D06578g	DEHA2F03344g	orf19.3859	YALI0E19470g	SJAG04912	SPAC4G9.19
YPL254W	spar214-g55.1	smik46-g1.1	sbayc586-g6.1	CAGL0G02651g	Scas706.22	Kpol1032p25	Kwal23.6316	KLLA0C16247g	SAKL0D06908g	DEHA2F03476g	orf19.3862	YALI0E20141g	SJAG04913	SPAC4H3.04c
YPL255W	spar216-g10.1	smik464-g5.1	sbayc586-g7.1	CAGL0G02695g	Scas706.25	Kpol1032p27	Kwal23.6347	KLLA0C16269g	SAKL0D07194g	DEHA2F03806g	orf19.3870	YALI0E20207g	SJAG04950	SPAC4H3.08
YPL263C	spar216-g7.1	smik464-g6.1	sbayc587-g13.1	CAGL0G02893g	Scas706.31	Kpol1032p39	Kwal23.6370	KLLA0C16555g	SAKL0D07942g	DEHA2F04444g	orf19.3873	YALI0E20757g	SJAG04952	SPAC513.05
YPL267W	spar218-g12.1	smik467-g1.1	sbayc587-g18.1	CAGL0G03861g	Scas706.32	Kpol1032p41	Kwal23.6377	KLLA0C16577g	SAKL0D08030g	DEHA2F06754g	orf19.3898	YALI0E22044g	Dummy	SPAC521.04c
YPR016C	spar218-g3.1	smik468-g1.1	sbayc587-g21.1	CAGL0G04103g	Scas706.36	Kpol1032p42	Kwal23.6394	KLLA0C16621g	SAKL0D08360g	DEHA2F07304g	orf19.3900	YALI0E22715g	SJAG00040	SPAC57A10.05c
YPR017C	spar219-g14.1	smik468-g10.1	sbayc587-g26.1	CAGL0G04147g	Scas706.40	Kpol1032p59	Kwal23.6417	KLLA0C16665g	SAKL0D08690g	DEHA2F08646g	orf19.3912	YALI0E23782g	SJAG00044	SPAC589.08c
YPR031W	spar219-g18.1	smik470-g2.1	sbayc587-g6.1	CAGL0G04653g	Scas706.45	Kpol1032p67	Kwal23.6466	KLLA0C16940g	SAKL0D08756g	DEHA2F08888g	orf19.3929	YALI0E24211g	SJAG00070	SPAC607.09c
YPR033C	spar219-g27.1	smik470-g5.1	sbayc588-g13.1	CAGL0G04675g	Scas706.48	Kpol1032p7	Kwal23.6497	KLLA0C17094g	SAKL0D08954g	DEHA2F11704g	orf19.393	YALI0E24321g	SJAG00084	SPAC630.05
YPR041W	spar22-g11.1	smik470-g9.1	sbayc588-g16.1	CAGL0G04697g	Scas706.8	Kpol1032p70	Kwal23.6537	KLLA0C17204g	SAKL0D09284g	DEHA2F12078g	orf19.3939	YALI0E24849g	SJAG00102	SPAC688.03c
YPR046W	spar22-g12.1	smik472-g10.1	sbayc588-g19.1	CAGL0G04807g	Scas707.2	Kpol1032p84	Kwal26.6795	KLLA0C17270g	SAKL0D09416g	DEHA2F12276g	orf19.394	YALI0E24915g	SJAG00103	SPAC688.13
YPR051W	spar22-g16.1	smik475-g4.1	sbayc590-g12.1	CAGL0G04895g	Scas707.21	Kpol1033p16	Kwal26.6829	KLLA0C17512g	SAKL0D09438g	DEHA2F13024g	orf19.3944	YALI0E26235g	SJAG00143	SPAC6C3.08
YPR060C	spar22-g19.1	smik477-g1.1	sbayc590-g2.1	CAGL0G05049g	Scas707.23	Kpol1033p39	Kwal26.6856	KLLA0C17622g	SAKL0D09834g	DEHA2F13068g	orf19.3954	YALI0E27918g	SJAG00175	SPAC6F6.08c
YPR062W	spar22-g2.1	smik478-g6.1	sbayc590-g24.1	CAGL0G05423g	Scas707.29	Kpol1033p6	Kwal26.6858	KLLA0C17820g	SAKL0D10494g	DEHA2F13156g	orf19.3959	YALI0E28153g	SJAG00195	SPAC6G10.03c
YPR070W	spar22-g33.1	smik482-g1.1	sbayc590-g25.1	CAGL0G05676g	Scas707.39	Kpol1035p32	Kwal26.6868	KLLA0C18139g	SAKL0D11132g	DEHA2F15070g	orf19.3980	YALI0E28358g	SJAG00197	SPAC732.02c
YPR105C	spar22-g7.1	smik484-g2.1	sbayc590-g3.1	CAGL0G06072g	Scas709.11	Kpol1035p34	Kwal26.6905	KLLA0C18161g	SAKL0D11154g	DEHA2F15224g	orf19.3995	YALI0E29161g	SJAG00230	SPAC806.07
YPR118W	spar22-g9.1	smik488-g2.1	sbayc590-g4.1	CAGL0G06402g	Scas709.40	Kpol1035p35	Kwal26.6909	KLLA0C18172g	SAKL0D11198g	DEHA2F16368g	orf19.4013	YALI0E29205g	SJAG00234	SPAC8C9.03
YPR131C	spar222-g3.1	smik491-g2.1	sbayc591-g18.1	CAGL0G06424g	Scas709.41	Kpol1035p9	Kwal26.6913	KLLA0C18282g	SAKL0D11220g	DEHA2F16456g	orf19.4059	YALI0E29469g	SJAG00243	SPAC8C9.16c
YPR164W	spar229-g5.1	smik491-g4.1	sbayc591-g24.1	CAGL0G06776g	Scas710.1	Kpol1036p13	Kwal26.7017	KLLA0C18513g	SAKL0D11264g	DEHA2F16654g	orf19.410.3	YALI0E29865g	SJAG00245	SPACUNK4.15
YPR175W	spar23-g10.1	smik491-g8.1	sbayc591-g7.1	CAGL0G07205g	Scas710.15	Kpol1036p24	Kwal26.7031	KLLA0C19228g	SAKL0D11418g	DEHA2F17314g	orf19.4142	YALI0E30965g	SJAG00251	SPAP14E8.04
YPR186C	spar23-g6.1	smik495-g1.1	sbayc592-g18.1	CAGL0G07293g	Scas710.21	Kpol1036p38	Kwal26.7036	KLLA0C19382g	SAKL0D12012g	DEHA2F17930g	orf19.4144	YALI0E31797g	SJAG00253	SPAP14E8.05c
YPR202W	spar23-g8.1	smik498-g1.1	sbayc592-g2.1	CAGL0G07337g	Scas710.37	Kpol1036p68	Kwal26.7110	KLLA0D00638g	SAKL0D12188g	DEHA2F18216g	orf19.4145	YALI0E32615g	SJAG00255	SPAPB2B4.01c
Dummy	spar230-g26.1	smik505-g1.1	sbayc594-g13.1	CAGL0G07425g	Scas710.7	Kpol1036p7	Kwal26.7118	KLLA0D01067g	SAKL0D12584g	DEHA2F18744g	orf19.4147	YALI0E32769g	SJAG00259	SPAPJ691.03
YAL001C	spar230-g28.1	smik508-g8.1	sbayc595-g12.1	CAGL0G07513g	Scas711.25	Kpol1036p76	Kwal26.7201	KLLA0D01089g	SAKL0D12606g	DEHA2F21758g	orf19.4174	YALI0E32857g	SJAG00271	SPBC106.03
YAL027W	spar232-g2.1	smik509-g1.1	sbayc595-g21.1	CAGL0G07799g	Scas711.36	Kpol1036p8	Kwal26.7214	KLLA0D01430g	SAKL0D12804g	DEHA2F22264g	orf19.418	YALI0E33774g	SJAG00294	SPBC106.13
YAL031C	spar234-g2.1	smik509-g14.1	sbayc595-g27.1	CAGL0G07821g	Scas711.40	Kpol1036p88	Kwal26.7234	KLLA0D01595g	SAKL0D12980g	DEHA2F22946g	orf19.4186	YALI0E33803g	SJAG00311	SPBC1105.10
YAL039C	spar234-g3.1	smik509-g5.1	sbayc595-g8.1	CAGL0G07909g	Scas711.50	Kpol1037p15	Kwal26.7237	KLLA0D01705g	SAKL0D13068g	DEHA2F23078g	orf19.4191.1	YALI0E33869g	SJAG00323	SPBC119.07
YAL044W-A	spar235-g1.1	smik509-g7.1	sbayc596-g2.1	CAGL0G07953g	Scas711.8	Kpol1037p23	Kwal26.7332	KLLA0D01947g	SAKL0D13728g	DEHA2F24486g	orf19.4201	YALI0E34551g	SJAG00324	SPBC1198.13c
YAL046C	spar235-g17.1	smik509-g9.1	sbayc596-g22.1	CAGL0G08063g	Scas712.30	Kpol1037p27	Kwal26.7355	KLLA0D01958g	SAKL0D13882g	DEHA2F24552g	orf19.4210	YALI0F00506g	SJAG00359	SPBC1271.05c
YAR019C	spar235-g29.1	smik511-g4.1	sbayc596-g27.1	CAGL0G08360g	Scas712.38	Kpol1037p35	Kwal26.7388	KLLA0D02134g	SAKL0D14058g	DEHA2F24794g	orf19.4230	YALI0F01056g	SJAG00370	SPBC12C2.02c
YBL001C	spar235-g6.1	smik514-g12.1	sbayc597-g11.1	CAGL0G08404g	Scas712.49	Kpol1037p42	Kwal26.7452	KLLA0D02266g	SAKL0D14190g	DEHA2F24838g	orf19.4235	YALI0F01122g	SJAG00376	SPBC12C2.08
YBL013W	spar238-g19.1	smik514-g15.1	sbayc597-g16.1	CAGL0G08844g	Scas712.54	Kpol1037p44	Kwal26.7477	KLLA0D02750g	SAKL0D14278g	DEHA2F24860g	orf19.4239	YALI0F02035g	SJAG00410	SPBC12D12.09
YBL033C	spar238-g20.1	smik514-g20.1	sbayc597-g3.1	CAGL0G09152g	Scas712.57	Kpol1037p48	Kwal26.7510	KLLA0D02794g	SAKL0D14344g	DEHA2G00660g	orf19.4275	YALI0F02585g	SJAG00420	SPBC13E7.11
YBL038W	spar238-g23.1	smik514-g22.1	sbayc598-g10.1	CAGL0G09339g	Scas712.58	Kpol1038p10	Kwal26.7535	KLLA0D02816g	SAKL0D14366g	DEHA2G00682g	orf19.4292	YALI0F02849g	SJAG00432	SPBC15D4.07c
YBL050W	spar238-g25.1	smik514-g3.1	sbayc599-g11.1	CAGL0G09361g	Scas712.9	Kpol1038p19	Kwal26.7599	KLLA0D03795g	SAKL0D14630g	DEHA2G00704g	orf19.4307	YALI0F03135g	SJAG00444	SPBC1604.05
YBL058W	spar238-g40.1	smik514-g6.1	sbayc599-g21.1	CAGL0G09735g	Scas713.28	Kpol1038p20	Kwal26.7601	KLLA0D03861g	SAKL0D14828g	DEHA2G01562g	orf19.4315	YALI0F03905g	SJAG00479	SPBC1604.07
YBL080C	spar238-g43.1	smik515-g3.1	sbayc600-g11.1	CAGL0G09999g	Scas713.3	Kpol1039p11	Kwal26.7624	KLLA0D04092g	SAKL0E02024g	DEHA2G02310g	orf19.4328	YALI0F03993g	SJAG00502	SPBC1604.11
YBL084C	spar238-g48.1	smik515-g5.1	sbayc600-g21.1	CAGL0H00374g	Scas713.34	Kpol1039p2	Kwal26.7647	KLLA0D04378g	SAKL0E02200g	DEHA2G02772g	orf19.4339	YALI0F04422g	SJAG00518	SPBC1604.21c
YBL086C	spar239-g2.1	smik517-g6.1	sbayc600-g24.1	CAGL0H00484g	Scas713.43	Kpol1039p34	Kwal26.7704	KLLA0D04400g	SAKL0E03058g	DEHA2G05962g	orf19.4358	YALI0F04466g	SJAG00524	SPBC1685.14c
YBL098W	spar24-g10.1	smik518-g1.1	sbayc600-g31.1	CAGL0H00528g	Scas713.49	Kpol1039p35	Kwal26.7720	KLLA0D04554g	SAKL0E03256g	DEHA2G07040g	orf19.4362	YALI0F05412g	SJAG00564	SPBC16A3.09c
YBL113C	spar24-g8.1	smik52-g2.1	sbayc600-g33.1	CAGL0H00979g	Scas713.7	Kpol1039p54	Kwal26.7738	KLLA0D04576g	SAKL0E03432g	DEHA2G07150g	orf19.438	YALI0F05456g	SJAG00566	SPBC16D10.08c
YBR013C	spar240-g7.1	smik521-g15.1	sbayc603-g16.1	CAGL0H01045g	Scas714.17	Kpol1039p58	Kwal26.7869	KLLA0D04598g	SAKL0E03806g	DEHA2G07238g	orf19.4388	YALI0F06116g	SJAG00572	SPBC16E9.03c
YBR035C	spar241-g8.1	smik521-g16.1	sbayc603-g24.1	CAGL0H01287g	Scas714.23	Kpol1039p7	Kwal26.7902	KLLA0D04840g	SAKL0E04202g	DEHA2G09240g	orf19.4395	YALI0F06336g	SJAG00579	SPBC16H5.06
YBR036C	spar243-g2.1	smik521-g6.1	sbayc603-g3.1	CAGL0H01309g	Scas714.33	Kpol1039p75	Kwal26.7922	KLLA0D05335g	SAKL0E04730g	DEHA2G10384g	orf19.4403	YALI0F06446g	SJAG00583	SPBC1711.10c
YBR044C	spar243-g3.1	smik521-g8.1	sbayc604-g16.1	CAGL0H01375g	Scas714.35	Kpol1040p10	Kwal26.7940	KLLA0D05401g	SAKL0E05390g	DEHA2G10428g	orf19.441	YALI0F06710g	SJAG00597	SPBC1734.08
YBR047W	spar243-g7.1	smik524-g5.1	sbayc606-g13.1	CAGL0H02343g	Scas714.36	Kpol1040p13	Kwal26.7966	KLLA0D05599g	SAKL0E05632g	DEHA2G11880g	orf19.4410	YALI0F07238g	SJAG00599	SPBC1734.13
YBR062C	spar245-g1.1	smik524-g6.1	sbayc607-g20.1	CAGL0H02365g	Scas714.41	Kpol1040p6	Kwal26.8001	KLLA0D05731g	SAKL0E05830g	DEHA2G12188g	orf19.4411	YALI0F07359g	SJAG00637	SPBC1773.02c
YBR076W	spar248-g3.1	smik524-g9.1	sbayc607-g22.1	CAGL0H02475g	Scas714.45	Kpol1041p11	Kwal26.8025	KLLA0D06061g	SAKL0E06006g	DEHA2G12364g	orf19.4427	YALI0F08019g	SJAG00657	SPBC1778.02
YBR097W	spar25-g1.1	smik527-g4.1	sbayc607-g7.1	CAGL0H03003g	Scas714.46	Kpol1041p12	Kwal26.8144	KLLA0D06303g	SAKL0E06226g	DEHA2G14784g	orf19.4441	YALI0F08217g	SJAG00660	SPBC1778.06c
YBR111C	spar25-g15.1	smik527-g9.1	sbayc609-g2.1	CAGL0H03113g	Scas714.53	Kpol1041p15	Kwal26.8152	KLLA0D06402g	SAKL0E06270g	DEHA2G15092g	orf19.4442	YALI0F08679g	SJAG00666	SPBC17A3.02
YBR122C	spar25-g2.1	smik53-g2.1	sbayc609-g24.1	CAGL0H03333g	Scas714.59	Kpol1041p22	Kwal26.8156	KLLA0D06501g	SAKL0E06336g	DEHA2G15708g	orf19.4448	YALI0F08855g	SJAG00671	SPBC17D11.08
YBR127C	spar25-g7.1	smik530-g4.1	sbayc610-g10.1	CAGL0H03531g	Scas714.9	Kpol1042p12	Kwal26.8229	KLLA0D06787g	SAKL0E06446g	DEHA2G16302g	orf19.4478	YALI0F08899g	SJAG00685	SPBC19C2.11c
YBR129C	spar25-g8.1	smik530-g6.1	sbayc611-g10.1	CAGL0H03817g	Scas715.10	Kpol1042p17	Kwal26.8230	KLLA0D07029g	SAKL0E06600g	DEHA2G16764g	orf19.4488	YALI0F09559g	SJAG00722	SPBC1A4.06c
YBR138C	spar250-g5.1	smik531-g2.1	sbayc611-g15.1	CAGL0H03883g	Scas715.13	Kpol1043p12	Kwal26.8246	KLLA0D07051g	SAKL0E06930g	DEHA2G17798g	orf19.4520	YALI0F10659g	SJAG00731	SPBC1D7.05
YBR146W	spar251-g9.1	smik536-g2.1	sbayc611-g25.1	CAGL0H03905g	Scas715.15	Kpol1043p19	Kwal26.8247	KLLA0D07590g	SAKL0E06996g	DEHA2G18458g	orf19.4533	YALI0F11143g	SJAG00744	SPBC21.02
YBR151W	spar253-g6.1	smik539-g2.1	sbayc611-g28.1	CAGL0H04323g	Scas715.18	Kpol1043p21	Kwal26.8261	KLLA0D07612g	SAKL0E07172g	DEHA2G19646g	orf19.4548	YALI0F11341g	SJAG00753	SPBC211.07c
YBR157C	spar253-g8.1	smik541-g2.1	sbayc611-g7.1	CAGL0H04389g	Scas715.21	Kpol1043p32	Kwal26.8275	KLLA0D07700g	SAKL0E07348g	DEHA2G20328g	orf19.4565	YALI0F11693g	SJAG00772	SPBC21C3.11
YBR168W	spar256-g20.1	smik541-g7.1	sbayc612-g14.1	CAGL0H05027g	Scas715.25	Kpol1043p38	Kwal26.8295	KLLA0D08030g	SAKL0E07700g	DEHA2G20482g	orf19.457	YALI0F12243g	SJAG00779	SPBC21C3.19
YBR179C	spar256-g7.1	smik542-g2.1	sbayc612-g16.1	CAGL0H05049g	Scas715.28	Kpol1043p39	Kwal26.8338	KLLA0D08118g	SAKL0E08250g	DEHA2G20504g	orf19.4575	YALI0F12815g	SJAG00785	SPBC21H7.06c
YBR185C	spar258-g12.1	smik543-g2.1	sbayc612-g22.1	CAGL0H05181g	Scas716.10	Kpol1043p51	Kwal26.8373	KLLA0D08998g	SAKL0E08492g	DEHA2G20680g	orf19.4594	YALI0F12947g	SJAG00798	SPBC23E6.03c
YBR186W	spar258-g2.1	smik543-g5.1	sbayc612-g34.1	CAGL0H05291g	Scas716.11	Kpol1043p67	Kwal26.8397	KLLA0D09064g	SAKL0E08998g	DEHA2G23430g	orf19.4596	YALI0F12969g	SJAG00813	SPBC23G7.06c
YBR194W	spar258-g25.1	smik543-g6.1	sbayc612-g35.1	CAGL0H05445g	Scas716.13	Kpol1043p79	Kwal26.8427	KLLA0D09086g	SAKL0E09152g	DEHA2G23518g	orf19.4597	YALI0F13035g	SJAG00830	SPBC23G7.16
YBR221C	spar258-g37.1	smik544-g2.1	sbayc612-g38.1	CAGL0H05665g	Scas716.15	Kpol1043p8	Kwal26.8447	KLLA0D09108g	SAKL0E09328g	DEHA2G23672g	orf19.4601	YALI0F13189g	SJAG00835	SPBC25B2.11
YBR222C	spar258-g4.1	smik545-g5.1	sbayc612-g5.1	CAGL0H05753g	Scas716.20	Kpol1044p12	Kwal26.8455	KLLA0D09152g	SAKL0E09592g	DEHA2G24090g	orf19.4615	YALI0F13211g	SJAG00838	SPBC26H8.01
YBR223C	spar259-g3.1	smik550-g1.1	sbayc613-g16.1	CAGL0H05775g	Scas716.21	Kpol1044p23	Kwal26.8487	KLLA0D09174g	SAKL0E09944g	Dummy	orf19.469	YALI0F13629g	SJAG00869	SPBC26H8.12
YBR225W	spar259-g7.1	smik551-g10.1	sbayc613-g18.1	CAGL0H05819g	Scas716.30	Kpol1045p25	Kwal26.8498	KLLA0D09647g	SAKL0E09988g	DEHA2A00880g	orf19.4711	YALI0F13717g	SJAG00872	SPBC26H8.14c
YBR235W	spar259-g8.1	smik551-g6.1	sbayc613-g28.1	CAGL0H05841g	Scas716.35	Kpol1045p34	Kwal26.8505	KLLA0D09691g	SAKL0E10758g	DEHA2A01584g	orf19.4720	YALI0F15081g	SJAG00879	SPBC27B12.14
YBR251W	spar26-g17.1	smik552-g1.1	sbayc613-g34.1	CAGL0H05951g	Scas716.40	Kpol1045p49	Kwal26.8559	KLLA0D09911g	SAKL0E10780g	DEHA2A02926g	orf19.4722	YALI0F15345g	SJAG00881	SPBC29A10.13
YBR255W	spar26-g6.1	smik552-g15.1	sbayc613-g4.1	CAGL0H06413g	Scas716.64	Kpol1045p58	Kwal26.8574	KLLA0D10043g	SAKL0E11902g	DEHA2A03344g	orf19.4723	YALI0F15477g	SJAG00882	SPBC29A3.18
YBR262C	spar26-g8.1	smik552-g18.1	sbayc614-g11.1	CAGL0H06435g	Scas716.65	Kpol1045p65	Kwal26.8613	KLLA0D10219g	SAKL0E11946g	DEHA2A04334g	orf19.4726	YALI0F16335g	SJAG00886	SPBC2D10.05
YBR268W	spar26-g9.1	smik552-g7.1	sbayc614-g13.1	CAGL0H06457g	Scas716.7	Kpol1045p72	Kwal26.8628	KLLA0D10307g	SAKL0E13046g	DEHA2A04532g	orf19.4728	YALI0F17226g	SJAG00897	SPBC31F10.15c
YBR272C	spar261-g10.1	smik553-g11.1	sbayc614-g15.1	CAGL0H06501g	Scas717.13	Kpol1045p82	Kwal26.8633	KLLA0D10373g	SAKL0E13156g	DEHA2A05610g	orf19.4738	YALI0F17710g	SJAG00932	SPBC32H8.12c
YBR282W	spar261-g20.1	smik553-g3.1	sbayc614-g19.1	CAGL0H06677g	Scas717.2	Kpol1045p9	Kwal26.8657	KLLA0D10483g	SAKL0E14278g	DEHA2A05632g	orf19.4747	YALI0F18128g	SJAG00945	SPBC337.15c
YBR286W	spar261-g43.1	smik554-g3.1	sbayc614-g2.1	CAGL0H06809g	Scas717.24	Kpol1046p3	Kwal26.8662	KLLA0D10527g	SAKL0E14388g	DEHA2A05786g	orf19.4755	YALI0F18370g	SJAG00965	SPBC337.16
YBR290W	spar261-g45.1	smik555-g4.1	sbayc614-g27.1	CAGL0H07029g	Scas717.30	Kpol1048p13	Kwal26.8664	KLLA0D10846g	SAKL0E14718g	DEHA2A05918g	orf19.4764	YALI0F19690g	SJAG00972	SPBC365.02c
YCL004W	spar261-g65.1	smik56-g3.1	sbayc614-g33.1	CAGL0H07139g	Scas717.53	Kpol1048p28	Kwal26.8694	KLLA0D10956g	SAKL0E15070g	DEHA2A06248g	orf19.4766	YALI0F19844g	SJAG00999	SPBC365.20c
YCL032W	spar261-g70.1	smik560-g3.1	sbayc614-g34.1	CAGL0H07227g	Scas717.58	Kpol1048p39	Kwal26.8707	KLLA0D11462g	SAKL0E15180g	DEHA2A09372g	orf19.4772	YALI0F21131g	SJAG01002	SPBC3B9.06c
YCL033C	spar264-g5.1	smik561-g4.1	sbayc615-g10.1	CAGL0H07535g	Scas717.75	Kpol1048p41	Kwal26.8717	KLLA0D11528g	SAKL0F00484g	DEHA2A09460g	orf19.478	YALI0F21835g	SJAG01019	SPBC3B9.15c
YCL034W	spar264-g9.1	smik561-g9.1	sbayc615-g11.1	CAGL0H07601g	Scas717.9	Kpol1048p53	Kwal26.8740	KLLA0D11726g	SAKL0F00770g	DEHA2A10054g	orf19.4785	YALI0F22517g	SJAG01024	SPBC3E7.05c
YCL039W	spar268-g1.1	smik564-g2.1	sbayc615-g13.1	CAGL0H07623g	Scas718.18	Kpol1048p64	Kwal26.8747	KLLA0D11748g	SAKL0F00836g	DEHA2A10186g	orf19.4798	YALI0F23309g	SJAG01041	SPBC3H7.03c
YCL044C	spar27-g1.1	smik568-g11.1	sbayc615-g22.1	CAGL0H07909g	Scas718.32	Kpol1049p10	Kwal26.8828	KLLA0D11814g	SAKL0F00858g	DEHA2A10318g	orf19.48	YALI0F23815g	SJAG01061	SPBC409.12c
YCL052C	spar27-g13.1	smik568-g2.1	sbayc615-g32.1	CAGL0H08283g	Scas718.40	Kpol1049p22	Kwal26.8842	KLLA0D11836g	SAKL0F00924g	DEHA2A10626g	orf19.4817	YALI0F25091g	SJAG01063	SPBC428.18
YCR003W	spar27-g14.1	smik568-g6.1	sbayc615-g4.1	CAGL0H08437g	Scas718.45	Kpol1049p3	Kwal26.8849	KLLA0D11858g	SAKL0F01012g	DEHA2A10736g	orf19.4841	YALI0F26103g	SJAG01074	SPBC4B4.02c
YCR007C	spar27-g33.1	smik568-g7.1	sbayc616-g1.1	CAGL0H09108g	Scas718.46	Kpol1049p4	Kwal26.8850	KLLA0D11880g	SAKL0F01540g	DEHA2A10780g	orf19.4858	YALI0F26455g	SJAG01075	SPBC609.02
YCR009C	spar27-g36.1	smik568-g8.1	sbayc616-g10.1	CAGL0H09174g	Scas719.1	Kpol1050p111	Kwal26.8865	KLLA0D11990g	SAKL0F01716g	DEHA2A11198g	orf19.4862.2	YALI0F26697g	SJAG01115	SPBC6B1.09c
YCR011C	spar270-g10.1	smik57-g5.1	sbayc616-g28.1	CAGL0H09306g	Scas719.19	Kpol1050p115	Kwal26.8891	KLLA0D12166g	SAKL0F01826g	DEHA2A11528g	orf19.487	YALI0F27335g	SJAG01122	SPBC713.07c
YCR024C	spar270-g7.1	smik576-g2.1	sbayc616-g3.1	CAGL0H09504g	Scas719.37	Kpol1050p31	Kwal26.8898	KLLA0D12276g	SAKL0F01870g	DEHA2A12958g	orf19.4882	YALI0F27379g	SJAG01126	SPBC725.03
YCR039C	spar270-g8.1	smik576-g5.1	sbayc617-g21.1	CAGL0H09680g	Scas719.4	Kpol1050p34	Kwal26.8953	KLLA0D12760g	SAKL0F02464g	DEHA2A12980g	orf19.4903	YALI0F27643g	SJAG01147	SPBC776.05
YCR046C	spar272-g2.1	smik577-g6.1	sbayc617-g22.1	CAGL0H09768g	Scas719.7	Kpol1050p39	Kwal26.9009	KLLA0D12826g	SAKL0F02926g	DEHA2A13134g	orf19.4922	YALI0F28545g	SJAG01153	SPBC776.15c
YCR068W	spar275-g2.1	smik577-g7.1	sbayc618-g26.1	CAGL0H09966g	Scas719.70	Kpol1050p51	Kwal26.9111	KLLA0D13024g	SAKL0F03828g	DEHA2A13398g	orf19.4939	YALI0F29073g	SJAG01159	SPBC887.09c
YCR071C	spar278-g19.1	smik578-g6.1	sbayc618-g5.1	CAGL0H10186g	Scas719.74	Kpol1050p54	Kwal26.9277	KLLA0D13134g	SAKL0F04004g	DEHA2A13464g	orf19.4967	YALI0F29249g	SJAG01161	SPBC887.15c
YCR075C	spar278-g4.1	smik581-g2.1	sbayc619-g13.1	CAGL0H10274g	Scas719.80	Kpol1050p61	Kwal26.9278	KLLA0D13178g	SAKL0F04048g	DEHA2A13684g	orf19.4969	YALI0F29513g	SJAG01163	SPBC902.05c
YCR076C	spar279-g1.1	smik581-g8.1	sbayc619-g14.1	CAGL0H10296g	Scas719.9	Kpol1050p67	Kwal26.9286	KLLA0D13200g	SAKL0F04510g	DEHA2A14212g	orf19.5007	YALI0F29645g	SJAG01164	SPBP35G2.12
YDL029W	spar281-g1.1	smik591-g1.1	sbayc620-g11.1	CAGL0H10428g	Scas720.101	Kpol1050p68	Kwal26.9341	KLLA0D13530g	SAKL0F04686g	DEHA2B01100g	orf19.5011	YALI0F30085g	SJAG01182	SPBP4H10.12
YDL045C	spar281-g6.1	smik594-g3.1	sbayc620-g15.1	CAGL0H10472g	Scas720.102	Kpol1050p76	Kwal26.9410	KLLA0D13662g	SAKL0F04840g	DEHA2B01518g	orf19.5030	YALI0F30415g	SJAG01191	SPBP4H10.17c
YDL054C	spar282-g13.1	smik595-g1.1	sbayc620-g22.1	CAGL0H10538g	Scas720.104	Kpol1050p86	Kwal26.9597	KLLA0D13684g	SAKL0F05390g	DEHA2B01760g	orf19.5033	YALI0F31625g	SJAG01197	SPBP8B7.24c
YDL069C	spar283-g10.1	smik595-g2.1	sbayc620-g27.1	CAGL0I00374g	Scas720.11	Kpol1050p88	Kwal27.10012	KLLA0D13838g	SAKL0F06226g	DEHA2B02090g	orf19.504	YALI0F31933g	SJAG01198	SPCC1223.03c
YDL086W	spar283-g14.1	smik595-g5.1	sbayc620-g6.1	CAGL0I00638g	Scas720.13	Kpol1051p28	Kwal27.10020	KLLA0D13948g	SAKL0F06358g	DEHA2B02706g	orf19.505	Dummy	SJAG01234	SPCC1281.06c
YDL090C	spar283-g28.1	smik596-g2.1	sbayc621-g28.1	CAGL0I00660g	Scas720.2	Kpol1052p11	Kwal27.10077	KLLA0D14333g	SAKL0F07062g	DEHA2B02728g	orf19.5052	YALI0A00979g	SJAG01235	SPCC132.04c
YDL097C	spar284-g17.1	smik597-g4.1	sbayc621-g34.1	CAGL0I00990g	Scas720.37	Kpol1052p19	Kwal27.10122	KLLA0D14355g	SAKL0F07612g	DEHA2B03278g	orf19.5054	YALI0A01067g	SJAG01260	SPCC1322.16
YDL104C	spar284-g18.1	smik60-g3.1	sbayc621-g9.1	CAGL0I01012g	Scas720.39	Kpol1052p30	Kwal27.10151	KLLA0D14487g	SAKL0F07832g	DEHA2B03322g	orf19.5068	YALI0A01782g	SJAG01272	SPCC1393.14
YDL106C	spar287-g14.1	smik60-g4.1	sbayc622-g15.1	CAGL0I01034g	Scas720.4	Kpol1052p38	Kwal27.10275	KLLA0D14531g	SAKL0F08404g	DEHA2B03366g	orf19.5076	YALI0A08261g	SJAG01275	SPCC1442.04c
YDL107W	spar287-g18.1	smik600-g2.1	sbayc622-g7.1	CAGL0I01078g	Scas720.45	Kpol1052p4	Kwal27.10314	KLLA0D14663g	SAKL0F08580g	DEHA2B03740g	orf19.5089	YALI0A09856g	SJAG01280	SPCC1442.08c
YDL115C	spar287-g19.1	smik600-g3.1	sbayc623-g10.1	CAGL0I01210g	Scas720.8	Kpol1052p41	Kwal27.10332	KLLA0D15246g	SAKL0F08646g	DEHA2B04884g	orf19.5142	YALI0A10747g	SJAG01291	SPCC1494.08c
YDL119C	spar287-g20.1	smik601-g1.1	sbayc623-g12.1	CAGL0I01804g	Scas720.80	Kpol1053p1	Kwal27.10345	KLLA0D15807g	SAKL0F08668g	DEHA2B05258g	orf19.5148	YALI0A13277g	SJAG01323	SPCC162.06c
YDL146W	spar287-g23.1	smik607-g1.1	sbayc623-g14.1	CAGL0I02112g	Scas720.82	Kpol1053p10	Kwal27.10384	KLLA0D16324g	SAKL0F08910g	DEHA2B05280g	orf19.516	YALI0A16060g	SJAG01338	SPCC1672.08c
YDL154W	spar287-g3.1	smik610-g18.1	sbayc624-g11.1	CAGL0I02508g	Scas720.83	Kpol1053p20	Kwal27.10390	KLLA0D16346g	SAKL0F09306g	DEHA2B05588g	orf19.5167	YALI0A18469g	SJAG01339	SPCC1682.01
YDL180W	spar288-g1.1	smik610-g29.1	sbayc624-g13.1	CAGL0I02706g	Scas720.97	Kpol1053p21	Kwal27.10428	KLLA0D16478g	SAKL0F09350g	DEHA2B05742g	orf19.5213.2	YALI0A19096g	SJAG01359	SPCC16A11.08
YDL200C	spar289-g8.1	smik610-g41.1	sbayc624-g17.1	CAGL0I02728g	Scas721.106	Kpol1053p25	Kwal27.10430	KLLA0D16544g	SAKL0F09548g	DEHA2B05874g	orf19.5214	YALI0A19624g	SJAG01375	SPCC1739.09c
YDL202W	spar29-g6.1	smik610-g5.1	sbayc624-g20.1	CAGL0I02750g	Scas721.114	Kpol1053p42	Kwal27.10437	KLLA0D16654g	SAKL0F09570g	DEHA2B06798g	orf19.5237	YALI0A20394g	SJAG01391	SPCC1840.06
YDL205C	spar290-g17.1	smik610-g8.1	sbayc624-g25.1	CAGL0I02794g	Scas721.133	Kpol1053p47	Kwal27.10450	KLLA0D16984g	SAKL0F09702g	DEHA2B07128g	orf19.5239	YALI0A20834g	SJAG01392	SPCC1840.09
YDL216C	spar290-g21.1	smik610-g9.1	sbayc624-g29.1	CAGL0I03036g	Scas721.137	Kpol1053p6	Kwal27.10513	KLLA0D17138g	SAKL0F09724g	DEHA2B07876g	orf19.5247	YALI0B00572g	SJAG01404	SPCC285.09c
YDL243C	spar290-g23.1	smik611-g5.1	sbayc624-g30.1	CAGL0I03652g	Scas721.141	Kpol1053p8	Kwal27.10546	KLLA0D17292g	SAKL0F09900g	DEHA2B08074g	orf19.5275	YALI0B00770g	SJAG01425	SPCC306.08c
YDR005C	spar290-g26.1	smik612-g2.1	sbayc624-g35.1	CAGL0I03696g	Scas721.20	Kpol1054p3	Kwal27.10569	KLLA0D18172g	SAKL0F10076g	DEHA2B08448g	orf19.5311	YALI0B01166g	SJAG01430	SPCC330.02
YDR007W	spar290-g29.1	smik614-g1.1	sbayc625-g14.1	CAGL0I03960g	Scas721.23	Kpol1054p36	Kwal27.10572	KLLA0D18480g	SAKL0F10098g	DEHA2B09350g	orf19.5318	YALI0B02178g	SJAG01444	SPCC4B3.01
YDR036C	spar290-g30.1	smik616-g13.1	sbayc625-g21.1	CAGL0I04114g	Scas721.27	Kpol1054p38	Kwal27.10595	KLLA0D18645g	SAKL0F10120g	DEHA2B09394g	orf19.5325	YALI0B02684g	SJAG01454	SPCC4B3.17
YDR041W	spar290-g35.1	smik616-g15.1	sbayc627-g14.1	CAGL0I04136g	Scas721.36	Kpol1054p46	Kwal27.10598	KLLA0D18865g	SAKL0F10230g	DEHA2B09526g	orf19.5345	YALI0B02852g	SJAG01455	SPCC4F11.02
YDR058C	spar290-g9.1	smik616-g21.1	sbayc627-g22.1	CAGL0I04268g	Scas721.4	Kpol1054p5	Kwal27.10727	KLLA0D19206g	SAKL0F10252g	DEHA2B09922g	orf19.5346	YALI0B04048g	SJAG01510	SPCC4G3.03
YDR061W	spar291-g17.1	smik616-g8.1	sbayc627-g24.1	CAGL0I04598g	Scas721.43	Kpol1055p25	Kwal27.10771	KLLA0D19272g	SAKL0F10428g	DEHA2B10538g	orf19.5379	YALI0B05280g	SJAG01522	SPCC550.09
YDR063W	spar291-g24.1	smik617-g1.1	sbayc627-g3.1	CAGL0I04686g	Scas721.49	Kpol1055p28	Kwal27.10794	KLLA0D19316g	SAKL0F10714g	DEHA2B10868g	orf19.5394.1	YALI0B05610g	SJAG01556	SPCC576.04
YDR067C	spar291-g6.1	smik620-g27.1	sbayc627-g31.1	CAGL0I04774g	Scas721.6	Kpol1055p33	Kwal27.10796	KLLA0D19404g	SAKL0F11000g	DEHA2B11572g	orf19.5395	YALI0B05720g	SJAG01562	SPCC576.06c
YDR079W	spar296-g2.1	smik622-g1.1	sbayc628-g11.1	CAGL0I05214g	Scas721.69	Kpol1055p37	Kwal27.10809	KLLA0D19492g	SAKL0F11396g	DEHA2B12012g	orf19.5409	YALI0B07601g	SJAG01574	SPCC594.06c
YDR084C	spar299-g8.1	smik622-g3.1	sbayc628-g23.1	CAGL0I05236g	Scas721.72	Kpol1055p39	Kwal27.10886	KLLA0D19646g	SAKL0F11616g	DEHA2B13398g	orf19.5416	YALI0B08140g	SJAG01577	SPCC61.03
YDR104C	spar30-g22.1	smik635-g13.1	sbayc628-g6.1	CAGL0I05280g	Scas721.73	Kpol1055p53	Kwal27.10895	KLLA0D19833g	SAKL0F11880g	DEHA2B14916g	orf19.5423	YALI0B08184g	SJAG01604	SPCC613.10
YDR105C	spar30-g23.1	smik635-g7.1	sbayc628-g7.1	CAGL0I05720g	Scas721.88	Kpol1055p57	Kwal27.11001	KLLA0E00396g	SAKL0F12078g	DEHA2B15356g	orf19.5443	YALI0B08536g	SJAG01655	SPCC63.08c
YDR115W	spar300-g12.1	smik639-g17.1	sbayc628-g8.1	CAGL0I05786g	Scas721.9	Kpol1055p58	Kwal27.11062	KLLA0E00572g	SAKL0F12738g	DEHA2B15466g	orf19.5463	YALI0B09977g	SJAG01659	SPCC645.14c
YDR116C	spar301-g11.1	smik639-g23.1	sbayc629-g12.1	CAGL0I05808g	Scas721.91	Kpol1055p63	Kwal27.11113	KLLA0E00660g	SAKL0F12826g	DEHA2C01518g	orf19.5501	YALI0B10340g	SJAG01661	SPCC737.02c
YDR129C	spar301-g13.1	smik639-g3.1	sbayc629-g22.1	CAGL0I05830g	Scas721.95	Kpol1055p65	Kwal27.11118	KLLA0E00869g	SAKL0F12936g	DEHA2C01782g	orf19.5524	YALI0B10736g	SJAG01715	SPCC794.08
YDR142C	spar301-g17.1	smik639-g5.1	sbayc629-g23.1	CAGL0I05984g	Scas721.96	Kpol1055p66	Kwal27.11147	KLLA0E01386g	SAKL0F13002g	DEHA2C04334g	orf19.5526	YALI0B12716g	SJAG01764	SPCC830.08c
YDR168W	spar301-g19.1	smik641-g8.1	sbayc629-g24.1	CAGL0I06028g	Dummy	Kpol1055p75	Kwal27.11182	KLLA0E01408g	SAKL0F13376g	DEHA2C04356g	orf19.553	YALI0B15972g	SJAG01766	SPCPJ732.02c
YDR173C	spar301-g22.1	smik645-g10.1	sbayc629-g3.1	CAGL0I06380g	Scas268.1d	Kpol1055p79	Kwal27.11226	KLLA0E01430g	SAKL0F13486g	DEHA2C05148g	orf19.5534	YALI0B16280g	SJAG01805	SPMIT.07
YDR175C	spar301-g26.1	smik645-g15.1	sbayc629-g8.1	CAGL0I06402g	Scas313.1	Kpol1055p80	Kwal27.11316	KLLA0E01738g	SAKL0F13563g	DEHA2C05170g	orf19.5539	YALI0B19580g	SJAG01807	SPMIT.10
YDR196C	spar301-g28.1	smik645-g17.1	sbayc630-g11.1	CAGL0I06556g	Scas347.2	Kpol1056p12	Kwal27.11339	KLLA0E02112g	SAKL0F13574g	DEHA2C05324g	orf19.5559	YALI0B21186g	SJAG01811	Dummy
YDR202C	spar301-g29.1	smik647-g1.1	sbayc630-g16.1	CAGL0I06578g	Scas365.1	Kpol1056p13	Kwal27.11349	KLLA0E02200g	SAKL0F13662g	DEHA2C05478g	orf19.5568	YALI0B22902g	SJAG01813	SPAC1093.05
YDR219C	spar301-g4.1	smik648-g11.1	sbayc630-g2.1	CAGL0I06787g	Scas379.3	Kpol1056p14	Kwal27.11410	KLLA0E02288g	SAKL0F13860g	DEHA2C05654g	orf19.5576	YALI0B23122g	SJAG01814	SPAC10F6.10
YDR229W	spar303-g2.1	smik648-g18.1	sbayc630-g25.1	CAGL0I06963g	Scas387.1	Kpol1056p16	Kwal27.11419	KLLA0E02376g	SAKL0F13882g	DEHA2C06182g	orf19.5586	YALI0C01221g	SJAG01821	SPAC1250.04c
YDR232W	spar304-g13.1	smik648-g5.1	sbayc630-g33.1	CAGL0I07007g	Scas417.1	Kpol1056p18	Kwal27.11494	KLLA0E02398g	SAKL0F14080g	DEHA2C06644g	orf19.5618	YALI0C04455g	SJAG01839	SPAC12G12.04
YDR237W	spar304-g2.1	smik649-g3.1	sbayc630-g44.1	CAGL0I07271g	Scas426.1	Kpol1056p2	Kwal27.11568	KLLA0E02508g	SAKL0F14410g	DEHA2C06996g	orf19.5643	YALI0C04587g	SJAG01877	SPAC12G12.06c
YDR246W	spar304-g5.1	smik65-g2.1	sbayc630-g6.1	CAGL0I08085g	Scas450.4	Kpol1056p22	Kwal27.11601	KLLA0E02574g	SAKL0F14454g	DEHA2C07040g	orf19.5644	YALI0C06193g	SJAG01897	SPAC139.06
YDR268W	spar306-g11.1	smik650-g11.1	sbayc630-g9.1	CAGL0I08481g	Scas458.1	Kpol1056p26	Kwal27.11611	KLLA0E02728g	SAKL0F14476g	DEHA2C07282g	orf19.5651	YALI0C06347g	SJAG01907	SPAC13A11.02c
YDR282C	spar306-g17.1	smik650-g16.1	sbayc631-g10.1	CAGL0I08701g	Scas460.4	Kpol1056p32	Kwal27.11647	KLLA0E02882g	SAKL0F14608g	DEHA2C07590g	orf19.5662	YALI0C06798g	SJAG01914	SPAC13D6.03c
YDR286C	spar306-g3.1	smik650-g17.1	sbayc631-g20.1	CAGL0I08723g	Scas463.4	Kpol1056p37	Kwal27.11664	KLLA0E02904g	SAKL0F14696g	DEHA2C07876g	orf19.5689	YALI0C07128g	SJAG01924	SPAC13G7.06
YDR293C	spar307-g2.1	smik650-g18.1	sbayc631-g24.1	CAGL0I09262g	Scas474.1	Kpol1056p38	Kwal27.11696	KLLA0E03102g	SAKL0F15356g	DEHA2C07942g	orf19.5705	YALI0C10032g	SJAG02014	SPAC13G7.08c
YDR294C	spar308-g11.1	smik650-g2.1	sbayc631-g29.1	CAGL0I09372g	Scas475.3	Kpol1056p45	Kwal27.11714	KLLA0E03212g	SAKL0F15884g	DEHA2C07964g	orf19.5725	YALI0C11033g	SJAG02015	SPAC140.02
YDR296W	spar308-g6.1	smik650-g21.1	sbayc631-g39.1	CAGL0I09394g	Scas477.2	Kpol1057p15	Kwal27.11756	KLLA0E03311g	SAKL0F16016g	DEHA2C07986g	orf19.5750	YALI0C11880g	SJAG02025	SPAC1486.09
YDR305C	spar309-g6.1	smik651-g9.1	sbayc631-g5.1	CAGL0I09548g	Scas482.2	Kpol1057p5	Kwal27.11782	KLLA0E03399g	SAKL0F16104g	DEHA2C08690g	orf19.5754	YALI0C14784g	SJAG02030	SPAC14C4.13
YDR306C	spar309-g9.1	smik652-g12.1	sbayc632-g11.1	CAGL0I10626g	Scas491.6	Kpol1057p6	Kwal27.11803	KLLA0E03751g	SAKL0F16148g	DEHA2C08734g	orf19.5757	YALI0C15554g	SJAG02031	SPAC1556.05c
YDR307W	spar31-g13.1	smik653-g1.1	sbayc632-g12.1	CAGL0J01199g	Scas500.4	Kpol1058p15	Kwal27.11805	KLLA0E03850g	SAKL0F16698g	DEHA2C08778g	orf19.5770	YALI0C16478g	SJAG02077	SPAC1556.07
YDR315C	spar31-g22.1	smik656-g8.1	sbayc632-g18.1	CAGL0J01287g	Scas501.1	Kpol1058p41	Kwal27.11838	KLLA0E03982g	SAKL0G00484g	DEHA2C08954g	orf19.5773	YALI0C16841g	SJAG02094	SPAC16.03c
YDR316W	spar31-g24.1	smik66-g4.1	sbayc632-g23.1	CAGL0J02706g	Scas503.5	Kpol1059p25	Kwal27.11839	KLLA0E04004g	SAKL0G00770g	DEHA2C09218g	orf19.5776	YALI0C16995g	SJAG02101	SPAC16.04
YDR322W	spar310-g11.1	smik662-g24.1	sbayc632-g35.1	CAGL0J02838g	Scas510.6	Kpol1059p26	Kwal27.11841	KLLA0E04070g	SAKL0G01056g	DEHA2C10186g	orf19.5780	YALI0C18645g	SJAG02171	SPAC1687.01
YDR330W	spar310-g4.1	smik662-g4.1	sbayc632-g36.1	CAGL0J02860g	Scas513.5d	Kpol1059p31	Kwal27.11879	KLLA0E04092g	SAKL0G01298g	DEHA2C10978g	orf19.5796	YALI0C19712g	SJAG02250	SPAC1687.03c
YDR337W	spar310-g8.1	smik662-g7.1	sbayc632-g38.1	CAGL0J02926g	Scas516.9	Kpol1060p24	Kwal27.11892	KLLA0E04114g	SAKL0G01716g	DEHA2C12210g	orf19.5798	YALI0C21450g	SJAG02263	SPAC1687.11
YDR350C	spar312-g4.1	smik663-g13.1	sbayc632-g42.1	CAGL0J03168g	Scas524.9	Kpol1060p60	Kwal27.11975	KLLA0E04367g	SAKL0G01738g	DEHA2C12342g	orf19.5823	YALI0C22297g	SJAG02271	SPAC16C9.02c
YDR374C	spar314-g11.1	smik663-g18.1	sbayc632-g45.1	CAGL0J03190g	Scas525.3	Kpol1061p24	Kwal27.11994	KLLA0E04631g	SAKL0G02002g	DEHA2C13706g	orf19.5828	YALI0C22341g	SJAG02281	SPAC16C9.03
YDR375C	spar315-g12.1	smik663-g21.1	sbayc632-g6.1	CAGL0J03300g	Scas527.5	Kpol1061p25	Kwal27.12016	KLLA0E04719g	SAKL0G02244g	DEHA2C14322g	orf19.5833	YALI0C23562g	SJAG02285	SPAC1782.10c
YDR376W	spar315-g23.1	smik663-g22.1	sbayc632-g7.1	CAGL0J03322g	Scas528.2	Kpol1061p28	Kwal27.12018	KLLA0E04917g	SAKL0G02266g	DEHA2C14586g	orf19.5837	YALI0D00605g	SJAG02287	SPAC1782.11
YDR381C-A	spar315-g28.1	smik665-g20.1	sbayc633-g16.1	CAGL0J03498g	Scas528.3	Kpol1061p50	Kwal27.12113	KLLA0E04939g	SAKL0G02640g	DEHA2C16016g	orf19.5840	YALI0D00891g	SJAG02290	SPAC17A5.01
YDR403W	spar315-g29.1	smik665-g6.1	sbayc633-g21.1	CAGL0J03542g	Scas530.5	Kpol1061p7	Kwal27.12122	KLLA0E05027g	SAKL0G02728g	DEHA2C16456g	orf19.5844	YALI0D01760g	SJAG02292	SPAC17A5.13
YDR405W	spar315-g4.1	smik666-g12.1	sbayc633-g22.1	CAGL0J03762g	Scas536.6	Kpol1062p10	Kwal27.12173	KLLA0E05874g	SAKL0G02750g	DEHA2C16632g	orf19.5857	YALI0D05137g	SJAG02300	SPAC17A5.15c
YDR408C	spar317-g11.1	smik666-g13.1	sbayc633-g31.1	CAGL0J03850g	Scas538.2	Kpol1062p13	Kwal27.12192	KLLA0E06006g	SAKL0G02772g	DEHA2C16786g	orf19.5869	YALI0D06347g	SJAG02352	SPAC17G6.15c
YDR421W	spar317-g22.1	smik666-g15.1	sbayc633-g32.1	CAGL0J04092g	Scas538.5	Kpol1062p21	Kwal27.12204	KLLA0E06237g	SAKL0G02794g	DEHA2C16852g	orf19.5875	YALI0D06710g	SJAG02364	SPAC17G8.06c
YDR430C	spar317-g24.1	smik666-g8.1	sbayc633-g40.1	CAGL0J04136g	Scas539.3	Kpol1062p23	Kwal27.12229	KLLA0E06259g	SAKL0G02948g	DEHA2C16962g	orf19.5886	YALI0D07678g	SJAG02377	SPAC17H9.04c
YDR435C	spar319-g10.1	smik68-g3.1	sbayc634-g12.1	CAGL0J04224g	Scas545.6	Kpol1062p27	Kwal27.12235	KLLA0E06369g	SAKL0G03014g	DEHA2C17534g	orf19.5892	YALI0D11308g	SJAG02386	SPAC1834.01
YDR452W	spar319-g15.1	smik685-g2.1	sbayc634-g22.1	CAGL0J04488g	Scas547.6	Kpol1062p34	Kwal27.12275	KLLA0E06457g	SAKL0G03102g	DEHA2D01188g	orf19.593	YALI0D11330g	SJAG02388	SPAC18B11.06
YDR456W	spar319-g16.1	smik686-g2.1	sbayc634-g31.1	CAGL0J04686g	Scas554.5	Kpol1062p49	Kwal27.12281	KLLA0E06479g	SAKL0G03564g	DEHA2D01914g	orf19.5942	YALI0D13156g	SJAG02390	SPAC18G6.11c
YDR462W	spar319-g2.1	smik687-g1.1	sbayc635-g12.1	CAGL0J04906g	Scas557.2	Kpol1062p59	Kwal27.12317	KLLA0E06688g	SAKL0G03806g	DEHA2D02156g	orf19.5954	YALI0D14322g	SJAG02399	SPAC1952.07
YDR470C	spar319-g28.1	smik689-g4.1	sbayc635-g24.1	CAGL0J04994g	Scas559.3	Kpol1062p7	Kwal27.12385	KLLA0E07205g	SAKL0G04290g	DEHA2D03674g	orf19.5965	YALI0D15114g	SJAG02417	SPAC19A8.07c
YDR477W	spar319-g33.1	smik689-g6.1	sbayc635-g4.1	CAGL0J05104g	Scas559.8	Kpol1063p1	Kwal27.12491	KLLA0E07568g	SAKL0G04576g	DEHA2D04070g	orf19.5973	YALI0D15400g	SJAG02419	SPAC19B12.01
YDR486C	spar32-g8.1	smik690-g10.1	sbayc635-g42.1	CAGL0J05258g	Scas560.6	Kpol1063p5	Kwal27.12514	KLLA0E07645g	SAKL0G04598g	DEHA2D04136g	orf19.5974	YALI0D15444g	SJAG02436	SPAC19B12.11c
YDR493W	spar320-g2.1	smik690-g11.1	sbayc635-g44.1	CAGL0J05324g	Scas562.6	Kpol1064p13	Kwal27.12534	KLLA0E07667g	SAKL0G05038g	DEHA2D04444g	orf19.5986	YALI0D16753g	SJAG02474	SPAC19D5.05c
YDR494W	spar320-g4.1	smik690-g12.1	sbayc635-g6.1	CAGL0J05478g	Scas562.9	Kpol1064p16	Kwal27.12547	KLLA0E08151g	SAKL0G05368g	DEHA2D04664g	orf19.6003	YALI0D17050g	SJAG02505	SPAC19D5.11c
YDR512C	spar323-g5.1	smik690-g4.1	sbayc636-g25.1	CAGL0J05544g	Scas563.7d	Kpol1064p18	Kwal27.12551	KLLA0E08569g	SAKL0G05962g	DEHA2D05038g	orf19.6008	YALI0D17072g	SJAG02508	SPAC19G12.05
YDR517W	spar329-g3.1	smik693-g10.1	sbayc636-g30.1	CAGL0J05874g	Scas564.2	Kpol1064p2	Kwal27.12562	KLLA0E08723g	SAKL0G06028g	DEHA2D05082g	orf19.6009	YALI0D17182g	SJAG02517	SPAC1B3.12c
YDR532C	spar33-g3.1	smik693-g11.1	sbayc636-g31.1	CAGL0J06710g	Scas564.4	Kpol1064p24	Kwal27.12567	KLLA0E08921g	SAKL0G06556g	DEHA2D05764g	orf19.6018	YALI0D18403g	SJAG02526	SPAC1B3.13
YDR534C	spar333-g11.1	smik693-g2.1	sbayc636-g34.1	CAGL0J06996g	Scas565.1	Kpol1064p43	Kwal27.12610	KLLA0E09207g	SAKL0G06578g	DEHA2D06204g	orf19.6031	YALI0D19558g	SJAG02530	SPAC1F3.01
YEL005C	spar333-g29.1	smik693-g4.1	sbayc636-g35.1	CAGL0J07018g	Scas565.5	Kpol1064p44	Kwal27.12617	KLLA0E09251g	SAKL0G06754g	DEHA2D06512g	orf19.6040	YALI0D21384g	SJAG02571	SPAC1F3.07c
YEL020C	spar333-g7.1	smik694-g2.1	sbayc636-g41.1	CAGL0J07172g	Scas569.1	Kpol1064p57	Kwal27.12639	KLLA0E09273g	SAKL0G06842g	DEHA2D06688g	orf19.6058	YALI0D21670g	SJAG02600	SPAC1F7.02c
YEL038W	spar335-g15.1	smik697-g11.1	sbayc637-g2.1	CAGL0J07304g	Scas569.11	Kpol1064p58	Kwal27.12660	KLLA0E09372g	SAKL0G06952g	DEHA2D07370g	orf19.606	YALI0D21890g	SJAG02608	SPAC20G4.01
YEL050C	spar335-g17.1	smik697-g14.1	sbayc637-g23.1	CAGL0J07568g	Scas570.9	Kpol1064p59	Kwal27.12747	KLLA0E09482g	SAKL0G07040g	DEHA2D07656g	orf19.607	YALI0D25168g	SJAG02637	SPAC20G8.09c
YEL059C-A	spar335-g19.1	smik697-g22.1	sbayc637-g30.1	CAGL0J07634g	Scas573.5	Kpol1065p21	Kwal27.12750	KLLA0E09592g	SAKL0G07150g	DEHA2D07722g	orf19.6076	YALI0D25388g	SJAG02644	SPAC227.02c
YEL064C	spar335-g3.1	smik697-g26.1	sbayc637-g33.1	CAGL0J07832g	Scas573.6	Kpol1065p3	Kwal27.9729	KLLA0E10010g	SAKL0G07414g	DEHA2D07744g	orf19.6082	YALI0D26906g	SJAG02653	SPAC227.18
YER004W	spar335-g9.1	smik697-g28.1	sbayc637-g6.1	CAGL0J08096g	Scas575.12	Kpol1065p31	Kwal27.9739	KLLA0E10164g	SAKL0G07964g	DEHA2D07898g	orf19.6134	YALI0E00242g	SJAG02668	SPAC22A12.05
YER010C	spar337-g1.1	smik697-g7.1	sbayc638-g11.1	CAGL0J08118g	Scas575.15	Kpol1065p32	Kwal27.9834	KLLA0E10274g	SAKL0G08294g	DEHA2D09064g	orf19.6142	YALI0E00836g	SJAG02681	SPAC22E12.07
YER014W	spar337-g14.1	smik698-g10.1	sbayc638-g13.1	CAGL0J08228g	Scas575.1d	Kpol1065p37	Kwal27.9840	KLLA0E10296g	SAKL0G08514g	DEHA2D09526g	orf19.6151	YALI0E01364g	SJAG02721	SPAC22E12.18
YER033C	spar337-g17.1	smik698-g3.1	sbayc638-g32.1	CAGL0J08371g	Scas576.8d	Kpol1065p46	Kwal27.9958	KLLA0E10318g	SAKL0G08668g	DEHA2D10340g	orf19.6168	YALI0E02244g	SJAG02752	SPAC22F3.08c
YER044C	spar337-g8.1	smik699-g3.1	sbayc638-g33.1	CAGL0J08712g	Scas577.11	Kpol1065p5	Kwal27.9990	KLLA0E10571g	SAKL0G08888g	DEHA2D10362g	orf19.6180	YALI0E02662g	SJAG02754	SPAC22F8.09
YER046W	spar34-g10.1	smik702-g14.1	sbayc638-g36.1	CAGL0J08756g	Scas577.2	Kpol1066p1	Kwal33.13023	KLLA0E10615g	SAKL0G09240g	DEHA2D11264g	orf19.6193	YALI0E04048g	SJAG02759	SPAC22G7.05
YER050C	spar34-g19.1	smik702-g30.1	sbayc638-g42.1	CAGL0J08800g	Scas578.10	Kpol1066p10	Kwal33.13059	KLLA0E10879g	SAKL0G09658g	DEHA2D11286g	orf19.6197	YALI0E04246g	SJAG02774	SPAC23C11.03
YER051W	spar34-g3.1	smik702-g47.1	sbayc639-g10.1	CAGL0J08866g	Scas579.7	Kpol1066p16	Kwal33.13064	KLLA0E10923g	SAKL0G09724g	DEHA2D12958g	orf19.6225.1	YALI0E05203g	SJAG02821	SPAC23C4.15
YER076C	spar34-g6.1	smik702-g58.1	sbayc639-g13.1	CAGL0J09130g	Scas579.8	Kpol1066p22	Kwal33.13118	KLLA0E11506g	SAKL0G10010g	DEHA2D13002g	orf19.6243	YALI0E05533g	SJAG02830	SPAC23G3.06
YER078C	spar340-g1.1	smik706-g6.1	sbayc639-g30.1	CAGL0J09196g	Scas581.10	Kpol1066p4	Kwal33.13170	KLLA0E11935g	SAKL0G10054g	DEHA2D13090g	orf19.6255	YALI0E07744g	SJAG02835	SPAC23H4.06
YER080W	spar341-g13.1	smik715-g1.1	sbayc639-g42.1	CAGL0J09306g	Scas581.7	Kpol1066p44	Kwal33.13175	KLLA0E12639g	SAKL0G10142g	DEHA2D13816g	orf19.6296	YALI0E08206g	SJAG02850	SPAC23H4.15
YER085C	spar342-g12.1	smik717-g2.1	sbayc639-g49.1	CAGL0J09592g	Scas581.9	Kpol1066p47	Kwal33.13181	KLLA0E12683g	SAKL0G10230g	DEHA2D13838g	orf19.6302	YALI0E09603g	SJAG02866	SPAC24C9.03
YER087W	spar342-g2.1	smik719-g1.1	sbayc640-g14.1	CAGL0J09724g	Scas582.5	Kpol1067p1	Kwal33.13257	KLLA0E12837g	SAKL0G10318g	DEHA2D13948g	orf19.6318	YALI0E12067g	SJAG02868	SPAC24C9.11
YER124C	spar342-g8.1	smik72-g1.1	sbayc640-g19.1	CAGL0J09768g	Scas582.8	Kpol1067p10	Kwal33.13386	KLLA0E13057g	SAKL0G10340g	DEHA2D14124g	orf19.6324	YALI0E12081g	SJAG02896	SPAC24C9.12c
YER134C	spar342-g9.1	smik720-g2.1	sbayc640-g20.1	CAGL0J09790g	Scas583.4	Kpol1067p17	Kwal33.13422	KLLA0E13541g	SAKL0G10450g	DEHA2D14982g	orf19.6373	YALI0E12133g	SJAG02908	SPAC25B8.05
YER143W	spar343-g15.1	smik735-g14.1	sbayc640-g9.1	CAGL0J09834g	Scas583.6	Kpol1067p22	Kwal33.13424	KLLA0E13585g	SAKL0G10582g	DEHA2D15950g	orf19.6376	YALI0E12617g	SJAG02978	SPAC25B8.15c
YER152C	spar343-g28.1	smik735-g30.1	sbayc641-g10.1	CAGL0J09856g	Scas583.7	Kpol1067p26	Kwal33.13478	KLLA0E13695g	SAKL0G11044g	DEHA2D16522g	orf19.6396	YALI0E12683g	SJAG03028	SPAC25G10.05c
YER163C	spar343-g30.1	smik735-g5.1	sbayc641-g13.1	CAGL0J09878g	Scas586.4	Kpol1067p27	Kwal33.13530	KLLA0E13739g	SAKL0G11484g	DEHA2D16786g	orf19.6399	YALI0E15378g	SJAG03055	SPAC25H1.07
YER178W	spar343-g57.1	smik735-g6.1	sbayc641-g18.1	CAGL0J10186g	Scas587.2	Kpol1067p30	Kwal33.13534	KLLA0E14432g	SAKL0G11682g	DEHA2D17402g	orf19.6411	YALI0E15796g	SJAG03068	SPAC26A3.06
YER179W	spar344-g33.1	smik736-g2.1	sbayc641-g19.1	CAGL0J10230g	Scas587.9	Kpol1068p5	Kwal33.13551	KLLA0E14740g	SAKL0G12100g	DEHA2D17578g	orf19.6422	YALI0E15818g	SJAG03077	SPAC26A3.17c
YFL016C	spar344-g34.1	smik737-g14.1	sbayc641-g27.1	CAGL0J10472g	Scas588.17	Kpol1069p16	Kwal33.13585	KLLA0E15026g	SAKL0G12122g	DEHA2D17622g	orf19.6423	YALI0E16016g	SJAG03094	SPAC26F1.12c
YFL026W	spar344-g36.1	smik737-g16.1	sbayc641-g36.1	CAGL0J10736g	Scas588.8	Kpol1070p10	Kwal33.13803	KLLA0E15136g	SAKL0G12540g	DEHA2E01474g	orf19.6434	YALI0E16368g	SJAG03124	SPAC2C4.06c
YFL029C	spar344-g4.1	smik737-g5.1	sbayc641-g37.1	CAGL0J10868g	Scas590.1	Kpol1070p11	Kwal33.13825	KLLA0E15378g	SAKL0G12562g	DEHA2E03520g	orf19.645.1	YALI0E16863g	SJAG03125	SPAC2C4.11c
YFL036W	spar344-g43.1	smik737-g6.1	sbayc641-g41.1	CAGL0J11198g	Scas591.2	Kpol1070p18	Kwal33.13893	KLLA0E15510g	SAKL0G12804g	DEHA2E03608g	orf19.6457	YALI0E17633g	SJAG03140	SPAC2C4.12c
YFL039C	spar344-g46.1	smik737-g8.1	sbayc641-g6.1	CAGL0J11330g	Scas592.10	Kpol1070p28	Kwal33.13899	KLLA0E15576g	SAKL0G13222g	DEHA2E04004g	orf19.646	YALI0E17721g	SJAG03141	SPAC2E1P5.03
YFL044C	spar345-g18.1	smik74-g8.1	sbayc642-g10.1	CAGL0J11484g	Scas593.9	Kpol1070p3	Kwal33.13921	KLLA0E15642g	SAKL0G13244g	DEHA2E04532g	orf19.6460	YALI0E17831g	SJAG03144	SPAC2E1P5.05
YFR008W	spar345-g4.1	smik741-g12.1	sbayc642-g26.1	CAGL0J11682g	Scas594.11	Kpol1070p30	Kwal33.13958	KLLA0E15752g	SAKL0G13574g	DEHA2E05368g	orf19.6479	YALI0E19272g	SJAG03156	SPAC2F3.03c
YFR019W	spar348-g18.1	smik741-g18.1	sbayc642-g31.1	CAGL0J11704g	Scas594.13	Kpol1070p31	Kwal33.14054	KLLA0E15774g	SAKL0G13728g	DEHA2E06116g	orf19.6480	YALI0E21549g	SJAG03163	SPAC2F3.12c
YFR025C	spar348-g20.1	smik741-g21.1	sbayc642-g32.1	CAGL0K00847g	Scas595.7	Kpol1070p32	Kwal33.14056	KLLA0E15818g	SAKL0G13750g	DEHA2E07414g	orf19.6496	YALI0E21758g	SJAG03164	SPAC2F7.11
YFR030W	spar348-g25.1	smik742-g10.1	sbayc642-g46.1	CAGL0K01023g	Scas595.8	Kpol1070p5	Kwal33.14060	KLLA0E15906g	SAKL0G14520g	DEHA2E08712g	orf19.6508	YALI0E23859g	SJAG03167	SPAC2F7.13c
YFR043C	spar348-g5.1	smik742-g21.1	sbayc642-g51.1	CAGL0K01133g	Scas596.8	Kpol1070p9	Kwal33.14081	KLLA0E15972g	SAKL0G14696g	DEHA2E09570g	orf19.6512	YALI0E24453g	SJAG03181	SPAC2G11.02
YFR047C	spar35-g6.1	smik742-g4.1	sbayc642-g6.1	CAGL0K01199g	Scas599.3	Kpol1071p1	Kwal33.14110	KLLA0E16126g	SAKL0G15356g	DEHA2E09636g	orf19.6517	YALI0E24651g	SJAG03236	SPAC2G11.11c
YFR050C	spar350-g17.1	smik742-g6.1	sbayc642-g7.1	CAGL0K01221g	Scas600.3	Kpol1071p17	Kwal33.14133	KLLA0E16467g	SAKL0G15510g	DEHA2E09658g	orf19.6537	YALI0E26543g	SJAG03240	SPAC30.02c
YGL004C	spar350-g2.1	smik742-g8.1	sbayc643-g11.1	CAGL0K01243g	Scas604.13	Kpol1072p22	Kwal33.14165	KLLA0E16533g	SAKL0G15532g	DEHA2E09812g	orf19.6550	YALI0E27962g	SJAG03276	SPAC30C2.02
YGL010W	spar350-g20.1	smik744-g1.1	sbayc643-g32.1	CAGL0K01375g	Scas604.4	Kpol1072p35	Kwal33.14177	KLLA0E16654g	SAKL0G15774g	DEHA2E11770g	orf19.6551	YALI0E28237g	SJAG03277	SPAC30C2.04
YGL018C	spar350-g23.1	smik744-g2.1	sbayc643-g7.1	CAGL0K01595g	Scas605.6	Kpol1072p39	Kwal33.14182	KLLA0E16742g	SAKL0G15928g	DEHA2E12078g	orf19.6551.1	YALI0E29975g	SJAG03319	SPAC30D11.03
YGL025C	spar350-g3.1	smik744-g4.1	sbayc644-g11.1	CAGL0K01925g	Scas606.14	Kpol1072p41	Kwal33.14263	KLLA0E16907g	SAKL0G15950g	DEHA2E13090g	orf19.6581	YALI0E30085g	SJAG03355	SPAC31A2.02
YGL036W	spar350-g30.1	smik744-g9.1	sbayc644-g13.1	CAGL0K02277g	Scas606.15	Kpol1072p44	Kwal33.14296	KLLA0E16995g	SAKL0G15972g	DEHA2E13662g	orf19.6588	YALI0E31757g	SJAG03367	SPAC31A2.07c
YGL040C	spar350-g31.1	smik745-g1.1	sbayc645-g13.1	CAGL0K02365g	Scas606.2	Kpol1072p56	Kwal33.14365	KLLA0E17215g	SAKL0G16280g	DEHA2E14146g	orf19.6591	YALI0E32703g	SJAG03409	SPAC31G5.08
YGL045W	spar351-g1.1	smik747-g6.1	sbayc645-g23.1	CAGL0K02717g	Scas606.7	Kpol1073p15	Kwal33.14417	KLLA0E17589g	SAKL0G16302g	DEHA2E14190g	orf19.6598	YALI0E34947g	SJAG03415	SPAC323.01c
YGL047W	spar351-g12.1	smik75-g4.1	sbayc645-g33.1	CAGL0K02761g	Scas606.9	Kpol1073p20	Kwal33.14421	KLLA0E17787g	SAKL0G16478g	DEHA2E14476g	orf19.6601.1	YALI0E35024g	SJAG03416	SPAC343.01c
YGL068W	spar351-g20.1	smik755-g1.1	sbayc645-g34.1	CAGL0K02783g	Scas607.12	Kpol1073p3	Kwal33.14510	KLLA0E17985g	SAKL0G16654g	DEHA2E14520g	orf19.6602	YALI0F00484g	SJAG03433	SPAC3A12.13c
YGL080W	spar351-g31.1	smik758-g1.1	sbayc645-g4.1	CAGL0K02827g	Scas610.10	Kpol1074p1	Kwal33.14613	KLLA0E18282g	SAKL0G16676g	DEHA2E14806g	orf19.6604	YALI0F02255g	SJAG03458	SPAC3F10.08c
YGL087C	spar351-g4.1	smik760-g13.1	sbayc645-g41.1	CAGL0K02959g	Scas610.3	Kpol1074p3	Kwal33.14618	KLLA0E18700g	SAKL0G16786g	DEHA2E16170g	orf19.6605	YALI0F02497g	SJAG03475	SPAC3F10.16c
YGL095C	spar354-g10.1	smik761-g4.1	sbayc645-g49.1	CAGL0K03201g	Scas612.7	Kpol1074p4	Kwal33.14620	KLLA0E18832g	SAKL0G16918g	DEHA2E16522g	orf19.6627	YALI0F02805g	SJAG03479	SPAC3F10.17
YGL124C	spar356-g1.1	smik767-g2.1	sbayc646-g15.1	CAGL0K03223g	Scas613.12	Kpol1075p1b	Kwal33.14696	KLLA0E18920g	SAKL0G17248g	DEHA2E16610g	orf19.6629	YALI0F03432g	SJAG03485	SPAC3G6.04
YGL125W	spar356-g14.1	smik767-g8.1	sbayc646-g20.1	CAGL0K03267g	Scas613.17	Kpol147p2	Kwal33.14723	KLLA0E19074g	SAKL0G17776g	DEHA2E16632g	orf19.6634	YALI0F04169g	SJAG03496	SPAC3G9.10c
YGL129C	spar36-g5.1	smik771-g1.1	sbayc646-g21.1	CAGL0K03289g	Scas613.23	Kpol182p2	Kwal33.14745	KLLA0E19195g	SAKL0G17952g	DEHA2E16764g	orf19.6638	YALI0F04356g	SJAG03533	SPAC3H5.06c
YGL141W	spar36-g8.1	smik790-g2.1	sbayc646-g27.1	CAGL0K03333g	Scas613.9	Kpol191p2	Kwal33.14778	KLLA0E19217g	SAKL0G18128g	DEHA2E17424g	orf19.6639	YALI0F05940g	SJAG03539	SPAC4D7.12c
YGL143C	spar36-g9.1	smik791-g11.1	sbayc646-g4.1	CAGL0K03443g	Scas614.16	Kpol194p1	Kwal33.14819	KLLA0E19239g	SAKL0G18480g	DEHA2E17446g	orf19.6667	YALI0F06358g	SJAG03545	SPAC4F10.06
YGL153W	spar361-g1.1	smik791-g17.1	sbayc646-g41.1	CAGL0K03663g	Scas614.3	Kpol197p2	Kwal33.14835	KLLA0E19547g	SAKL0G18656g	DEHA2E17644g	orf19.6674	YALI0F07821g	SJAG03562	SPAC4F10.09c
YGL154C	spar365-g17.1	smik791-g22.1	sbayc646-g43.1	CAGL0K03949g	Scas614.8	Kpol2000p108	Kwal33.14942	KLLA0E19833g	SAKL0G18942g	DEHA2E17864g	orf19.6684	YALI0F07931g	SJAG03569	SPAC4F8.03
YGL161C	spar365-g18.1	smik792-g4.1	sbayc648-g15.1	CAGL0K04521g	Scas615.10	Kpol2000p37	Kwal33.14968	KLLA0E20141g	SAKL0G19052g	DEHA2E19228g	orf19.669	YALI0F08349g	SJAG03572	SPAC4F8.04
YGL192W	spar367-g2.1	smik796-g4.1	sbayc648-g42.1	CAGL0K04785g	Scas615.6	Kpol2000p43	Kwal33.15013	KLLA0E20207g	SAKL0G19162g	DEHA2E19294g	orf19.6719	YALI0F08415g	SJAG03578	SPAC4F8.14c
YGL198W	spar37-g13.1	smik796-g5.1	sbayc648-g44.1	CAGL0K04851g	Scas617.5	Kpol2000p50	Kwal33.15049	KLLA0E20229g	SAKL0G19206g	DEHA2E19580g	orf19.6744	YALI0F10541g	SJAG03583	SPAC4G8.06c
YGL212W	spar37-g32.1	smik798-g1.1	sbayc650-g38.1	CAGL0K04939g	Scas617.6	Kpol2000p59	Kwal33.15051	KLLA0E20295g	SAKL0G19338g	DEHA2E19690g	orf19.6753	YALI0F10615g	SJAG03617	SPAC56F8.03
YGL226W	spar37-g5.1	smik809-g2.1	sbayc651-g24.1	CAGL0K05379g	Scas617.7	Kpol2000p60	Kwal33.15054	KLLA0E20735g	SAKL0G19382g	DEHA2E20966g	orf19.6756	YALI0F11979g	SJAG03630	SPAC56F8.09
YGR016W	spar37-g52.1	smik810-g3.1	sbayc651-g25.1	CAGL0K05797g	Scas618.13	Kpol2000p62	Kwal33.15153	KLLA0E20933g	SAKL0G19514g	DEHA2E22528g	orf19.6769	YALI0F12463g	SJAG03662	SPAC56F8.10
YGR028W	spar37-g66.1	smik821-g1.1	sbayc651-g27.1	CAGL0K05973g	Scas618.17	Kpol2000p63	Kwal33.15167	KLLA0E20999g	SAKL0G19624g	DEHA2E22550g	orf19.6773	YALI0F12749g	SJAG03674	SPAC57A10.10c
YGR046W	spar37-g68.1	smik823-g5.1	sbayc651-g3.1	CAGL0K06237g	Scas619.9	Kpol2000p78	Kwal33.15176	KLLA0E21043g	SAKL0H00462g	DEHA2F00836g	orf19.6792	YALI0F15191g	SJAG03678	SPAC57A10.12c
YGR048W	spar37-g72.1	smik830-g3.1	sbayc651-g31.1	CAGL0K06391g	Scas620.10	Kpol2000p8	Kwal33.15184	KLLA0E21109g	SAKL0H00946g	DEHA2F01144g	orf19.6821	YALI0F15433g	SJAG03712	SPAC57A7.06
YGR062C	spar37-g74.1	smik830-g8.1	sbayc651-g35.1	CAGL0K06545g	Scas620.7	Kpol2001p13	Kwal33.15283	KLLA0E21263g	SAKL0H01012g	DEHA2F02090g	orf19.6832	YALI0F16159g	SJAG03713	SPAC57A7.12
YGR076C	spar37-g76.1	smik831-g1.1	sbayc651-g50.1	CAGL0K06831g	Scas623.3	Kpol2001p31	Kwal33.15288	KLLA0E21384g	SAKL0H01056g	DEHA2F02112g	orf19.6846	YALI0F16357g	SJAG03730	SPAC5H10.06c
YGR077C	spar372-g11.1	smik831-g3.1	sbayc651-g52.1	CAGL0K06897g	Scas625.21	Kpol2001p34	Kwal33.15326	KLLA0E21494g	SAKL0H01232g	DEHA2F02860g	orf19.6848	YALI0F18656g	SJAG03732	SPAC607.03c
YGR080W	spar372-g13.1	smik832-g15.1	sbayc651-g9.1	CAGL0K06963g	Scas625.7	Kpol2001p69	Kwal33.15350	KLLA0E21582g	SAKL0H01254g	DEHA2F03520g	orf19.6852	YALI0F23551g	SJAG03745	SPAC644.05c
YGR084C	spar372-g8.1	smik834-g15.1	sbayc652-g10.1	CAGL0K07073g	Scas626.15	Kpol2002p103	Kwal33.15353	KLLA0E21857g	SAKL0H01364g	DEHA2F03630g	orf19.6861	YALI0F26301g	SJAG03750	SPAC664.08c
YGR101W	spar373-g11.1	smik835-g4.1	sbayc652-g25.1	CAGL0K07095g	Scas627.17	Kpol2002p107	Kwal33.15442	KLLA0E21923g	SAKL0H01386g	DEHA2F03674g	orf19.6881	YALI0F27071g	SJAG03755	SPAC688.14
YGR102C	spar373-g15.1	smik843-g14.1	sbayc652-g3.1	CAGL0K07744g	Scas628.24	Kpol2002p11	Kwal33.15455	KLLA0E22539g	SAKL0H01474g	DEHA2F03740g	orf19.6905	YALI0F27247g	SJAG03798	SPAC694.04c
YGR122W	spar373-g25.1	smik843-g5.1	sbayc652-g36.1	CAGL0K07876g	Scas629.10	Kpol2002p13	Kwal33.15495	KLLA0E22704g	SAKL0H01496g	DEHA2F04070g	orf19.6913	YALI0F27511g	SJAG03846	SPAC6B12.09
YGR149W	spar373-g28.1	smik845-g1.1	sbayc652-g37.1	CAGL0K08030g	Scas629.14	Kpol2002p17	Kwal33.15508	KLLA0E22792g	SAKL0H01628g	DEHA2F06556g	orf19.6923	YALI0F28699g	SJAG03869	SPAC6F12.10c
YGR167W	spar373-g4.1	smik846-g1.1	sbayc652-g45.1	CAGL0K08228g	Scas629.21	Kpol2002p37	Kwal33.15524	KLLA0E22814g	SAKL0H01804g	DEHA2F07150g	orf19.6927	YALI0F29359g	SJAG03872	SPAC6F6.03c
YGR168C	spar378-g14.1	smik847-g1.1	sbayc652-g50.1	CAGL0K08404g	Scas629.27	Kpol2002p39	Kwal34.15758	KLLA0E23210g	SAKL0H02002g	DEHA2F07590g	orf19.6933	YALI0F30327g	SJAG03877	SPAC6G9.02c
YGR171C	spar378-g15.1	smik857-g1.1	sbayc652-g6.1	CAGL0K09768g	Scas629.6	Kpol2002p49	Kwal34.15801	KLLA0E23309g	SAKL0H02101g	DEHA2F08140g	orf19.6937	YALI0F30459g	SJAG03882	SPAC821.08c
YGR181W	spar378-g22.1	smik862-g2.1	sbayc653-g17.1	CAGL0K09790g	Scas629.9	Kpol2002p69	Kwal34.15863	KLLA0E23397g	SAKL0H02398g	DEHA2F09768g	orf19.6942	YALI0F31911g	SJAG03888	SPAC823.04
YGR193C	spar38-g10.1	smik862-g4.1	sbayc653-g21.1	CAGL0K09900g	Scas630.21	Kpol2002p81	Kwal34.15925	KLLA0E23551g	SAKL0H02662g	DEHA2F09834g	orf19.696	Dummy	SJAG03896	SPAC890.04c
YGR207C	spar38-g11.1	smik864-g3.1	sbayc653-g23.1	CAGL0K09944g	Scas631.22	Kpol2002p82	Kwal34.15986	KLLA0E23914g	SAKL0H02772g	DEHA2F09966g	orf19.697	YALI0A00264g	SJAG03897	SPAC8E11.07c
YGR215W	spar38-g12.1	smik867-g3.1	sbayc653-g24.1	CAGL0K09988g	Scas632.28	Kpol2002p83	Kwal34.16031	KLLA0E24112g	SAKL0H02838g	DEHA2F10846g	orf19.6979	YALI0A00594g	SJAG03914	SPAC926.05c
YGR220C	spar38-g14.1	smik87-g2.1	sbayc653-g25.1	CAGL0K10076g	Scas632.3	Kpol2002p92	Kwal34.16077	KLLA0E24222g	SAKL0H02992g	DEHA2F10868g	orf19.698	YALI0A00803g	SJAG03946	SPAC926.08c
YGR222W	spar38-g19.1	smik87-g3.1	sbayc653-g29.1	CAGL0K10120g	Scas633.1	Kpol218p2	Kwal34.16087	KLLA0E24266g	SAKL0H03102g	DEHA2F11066g	orf19.6981	YALI0A02068g	SJAG03949	SPAC959.03c
YGR223C	spar38-g2.1	smik871-g2.1	sbayc653-g34.1	CAGL0K10252g	Scas633.13	Kpol219p5	Kwal34.16089	KLLA0E24354g	SAKL0H03124g	DEHA2F11110g	orf19.6987	YALI0A02695g	SJAG03956	SPAC9G1.12
YGR231C	spar38-g29.1	smik88-g10.1	sbayc653-g39.1	CAGL0K10274g	Scas633.17	Kpol223p2	Kwal34.16159	KLLA0E24486g	SAKL0H03212g	DEHA2F11176g	orf19.7030	YALI0A02849g	SJAG04004	SPAP27G11.13c
YGR232W	spar380-g13.1	smik886-g1.1	sbayc653-g42.1	CAGL0K10912g	Scas633.18	Kpol224p3	Kwal34.16275	KLLA0E24530g	SAKL0H03982g	DEHA2F11352g	orf19.7038	YALI0A03773g	SJAG04012	SPAP7G5.02c
YGR237C	spar380-g3.1	smik89-g1.1	sbayc653-g6.1	CAGL0K10956g	Scas633.23	Kpol242p4	Kwal47.16651	KLLA0E24596g	SAKL0H04004g	DEHA2F11440g	orf19.7051	YALI0A03839g	SJAG04014	SPAP8A3.11c
YGR247W	spar380-g6.1	smik89-g2.1	sbayc654-g12.1	CAGL0K11044g	Scas633.28	Kpol242p6	Kwal47.16685	KLLA0E24673g	SAKL0H04378g	DEHA2F11616g	orf19.7074	YALI0A03905g	SJAG04069	SPAPB1A10.06c
YGR258C	spar381-g19.1	smik906-g3.1	sbayc654-g27.1	CAGL0K11297g	Scas636.2	Kpol242p7	Kwal47.16709	KLLA0E24783g	SAKL0H04796g	DEHA2F11792g	orf19.7086	YALI0A04939g	SJAG04081	SPAPB1E7.03
YGR268C	spar381-g40.1	smik914-g1.1	sbayc655-g12.1	CAGL0K11363g	Scas636.20	Kpol242p8	Kwal47.16741	KLLA0F00836g	SAKL0H04818g	DEHA2F11880g	orf19.709	YALI0A05181g	SJAG04098	SPAPB8E5.07c
YGR282C	spar381-g41.1	smik92-g13.1	sbayc655-g22.1	CAGL0K11396g	Scas638.18	Kpol251p5	Kwal47.16779	KLLA0F00858g	SAKL0H05632g	DEHA2F12232g	orf19.7092	YALI0A05555g	SJAG04106	SPBC106.02c
YGR288W	spar381-g64.1	smik92-g15.1	sbayc655-g25.1	CAGL0K11594g	Scas638.23	Kpol251p6	Kwal47.16857	KLLA0F01100g	SAKL0H05874g	DEHA2F14608g	orf19.71	YALI0A05995g	SJAG04108	SPBC106.14c
YHL002W	spar382-g12.1	smik92-g2.1	sbayc655-g47.1	CAGL0K11682g	Scas639.11d	Kpol251p7	Kwal47.16862	KLLA0F01320g	SAKL0H05918g	DEHA2F14784g	orf19.7108	YALI0A06479g	SJAG04130	SPBC106.15
YHL004W	spar382-g19.1	smik92-g5.1	sbayc655-g50.1	CAGL0K11968g	Scas639.15	Kpol257p3	Kwal47.16993	KLLA0F01342g	SAKL0H06138g	DEHA2F15730g	orf19.7110	YALI0A06501g	SJAG04175	SPBC115.01c
YHL008C	spar382-g5.1	smik92-g7.1	sbayc655-g53.1	CAGL0K12056g	Scas639.5	Kpol259p4	Kwal47.17014	KLLA0F01419g	SAKL0H06248g	DEHA2F16390g	orf19.7111	YALI0A07799g	SJAG04180	SPBC1198.02
YHL010C	spar382-g6.1	smik92-g9.1	sbayc655-g54.1	CAGL0K12100g	Scas640.1	Kpol259p6	Kwal47.17082	KLLA0F01463g	SAKL0H06380g	DEHA2F16676g	orf19.7119	YALI0A08151g	SJAG04181	SPBC11B10.02c
YHL019C	spar382-g7.1	smik920-g1.1	sbayc656-g22.1	CAGL0K12166g	Scas640.15	Kpol262p7	Kwal47.17121	KLLA0F01551g	SAKL0H06578g	DEHA2F16720g	orf19.7124	YALI0A09636g	SJAG04182	SPBC11C11.10
YHL022C	spar382-g9.1	smik921-g1.1	sbayc656-g26.1	CAGL0K12474g	Scas640.19	Kpol264p7	Kwal47.17125	KLLA0F01639g	SAKL0H06622g	DEHA2F19228g	orf19.7141	YALI0A10252g	SJAG04192	SPBC11G11.03
YHL027W	spar383-g2.1	smik93-g4.1	sbayc656-g31.1	CAGL0K12694g	Scas640.20	Kpol265p3	Kwal47.17129	KLLA0F01771g	SAKL0H06710g	DEHA2F19690g	orf19.7157	YALI0A11407g	SJAG04195	SPBC1271.04c
YHL030W	spar383-g4.1	smik930-g1.1	sbayc656-g50.1	CAGL0K12782g	Scas640.8	Kpol269p8	Kwal47.17136	KLLA0F01947g	SAKL0H06798g	DEHA2F20064g	orf19.7164	YALI0A12067g	SJAG04202	SPBC1289.07c
YHL044W	spar384-g21.1	smik933-g1.1	sbayc656-g52.1	CAGL0L00451g	Scas641.10	Kpol274p3	Kwal47.17275	KLLA0F01991g	SAKL0H06842g	DEHA2F20856g	orf19.717	YALI0A15708g	SJAG04218	SPBC1306.02
YHR002W	spar384-g9.1	smik934-g2.1	sbayc656-g55.1	CAGL0L00539g	Scas641.32	Kpol274p6	Kwal47.17400	KLLA0F02123g	SAKL0H07106g	DEHA2F20988g	orf19.7175	YALI0A16467g	SJAG04224	SPBC13A2.03
YHR004C	spar387-g10.1	smik935-g4.1	sbayc657-g17.1	CAGL0L01287g	Scas642.5	Kpol282p3	Kwal47.17432	KLLA0F02541g	SAKL0H07194g	DEHA2F21032g	orf19.7178	YALI0A17941g	SJAG04234	SPBC13A2.04c
YHR017W	spar387-g11.1	smik936-g2.1	sbayc657-g4.1	CAGL0L01705g	Scas643.12	Kpol292p2	Kwal47.17451	KLLA0F02574g	SAKL0H07304g	DEHA2F21054g	orf19.7179	YALI0A18942g	SJAG04252	SPBC13G1.08c
YHR038W	spar387-g12.1	smik937-g3.1	sbayc657-g5.1	CAGL0L01837g	Scas643.13	Kpol297p3	Kwal47.17453	KLLA0F02640g	SAKL0H07546g	DEHA2F21120g	orf19.7183	YALI0A19140g	SJAG04289	SPBC13G1.09
YHR059W	spar387-g13.1	smik939-g1.1	sbayc657-g50.1	CAGL0L02101g	Scas643.18	Kpol298p2	Kwal47.17481	KLLA0F02772g	SAKL0H07788g	DEHA2F21494g	orf19.7187	YALI0A20526g	SJAG04330	SPBC14C8.07c
YHR076W	spar387-g14.1	smik942-g5.1	sbayc657-g52.1	CAGL0L02761g	Scas643.7	Kpol312p10	Kwal47.17541	KLLA0F03036g	SAKL0H08338g	DEHA2F21604g	orf19.7206	YALI0A20614g	SJAG04339	SPBC14C8.12
YHR078W	spar387-g4.1	smik944-g3.1	sbayc657-g58.1	CAGL0L02783g	Scas644.11	Kpol312p9	Kwal47.17586	KLLA0F03080g	SAKL0H08646g	DEHA2F21978g	orf19.7208	YALI0B00946g	SJAG04355	SPBC14C8.14c
YHR109W	spar387-g7.1	smik944-g6.1	sbayc657-g59.1	CAGL0L03135g	Scas644.12	Kpol316p6	Kwal47.17610	KLLA0F03685g	SAKL0H08690g	DEHA2F22176g	orf19.7212	YALI0B01892g	SJAG04390	SPBC14F5.03c
YHR113W	spar387-g8.1	smik948-g3.1	sbayc657-g6.1	CAGL0L03179g	Scas645.1	Kpol322p7	Kwal47.17617	KLLA0F03751g	SAKL0H08954g	DEHA2F22242g	orf19.7213	YALI0B03278g	SJAG04400	SPBC14F5.06
YHR116W	spar389-g15.1	smik953-g1.1	sbayc657-g61.1	CAGL0L03223g	Scas645.8	Kpol325p2	Kwal47.17621	KLLA0F03905g	SAKL0H09064g	DEHA2F22330g	orf19.7215.3	YALI0B03784g	SJAG04402	SPBC14F5.09c
YHR147C	spar389-g19.1	smik954-g2.1	sbayc658-g12.1	CAGL0L03498g	Scas646.1	Kpol325p6	Kwal47.17635	KLLA0F03927g	SAKL0H09152g	DEHA2F22594g	orf19.7228	YALI0B04862g	SJAG04403	SPBC1539.10
YHR157W	spar4-g3.1	smik960-g2.1	sbayc658-g13.1	CAGL0L03630g	Scas646.17	Kpol325p7	Kwal47.17638	KLLA0F04169g	SAKL0H09218g	DEHA2F22880g	orf19.7247	YALI0B05742g	SJAG04408	SPBC1604.06c
YHR159W	spar4-g4.1	smik97-g3.1	sbayc658-g21.1	CAGL0L03652g	Scas646.22	Kpol328p2	Kwal47.17647	KLLA0F04609g	SAKL0H09262g	DEHA2F22902g	orf19.7258	YALI0B06875g	SJAG04424	SPBC16C6.12c
YHR168W	spar40-g4.1	smik97-g7.1	sbayc658-g49.1	CAGL0L03762g	Scas646.9	Kpol333p1	Kwal47.17654	KLLA0F05115g	SAKL0H09614g	DEHA2F23012g	orf19.7261	YALI0B08338g	SJAG04449	SPBC16D10.01c
YHR190W	spar404-g16.1	smik97-g9.1	sbayc658-g50.1	CAGL0L04070g	Scas648.10	Kpol333p2	Kwal47.17697	KLLA0F05159g	SAKL0H09834g	DEHA2F23430g	orf19.7265	YALI0B08514g	SJAG04482	SPBC16D10.02
YIL007C	spar404-g18.1	smik971-g2.1	sbayc658-g55.1	CAGL0L04158g	Scas649.24	Kpol333p9	Kwal47.17714	KLLA0F05291g	SAKL0H09966g	DEHA2F23540g	orf19.728	YALI0B08624g	SJAG04492	SPBC16E9.05
YIL010W	spar404-g20.1	smik985-g4.1	sbayc658-g57.1	CAGL0L04224g	Scas649.4	Kpol339p9	Kwal47.17819	KLLA0F05401g	SAKL0H10120g	DEHA2F23738g	orf19.7282	YALI0B08756g	SJAG04588	SPBC16E9.10c
YIL024C	spar404-g29.1	smik985-g5.1	sbayc658-g59.1	CAGL0L04334g	Scas649.5	Kpol344p2	Kwal47.17857	KLLA0F05423g	SAKL0H10230g	DEHA2F24266g	orf19.7286	YALI0B09075g	SJAG04599	SPBC16G5.10
YIL034C	spar404-g37.1	smik986-g13.1	sbayc659-g17.1	CAGL0L04422g	Scas650.1	Kpol348p8	Kwal47.17892	KLLA0F05445g	SAKL0H10362g	DEHA2F25432g	orf19.7292	YALI0B09229g	SJAG04620	SPBC16G5.12c
YIL062C	spar404-g47.1	smik986-g16.1	sbayc659-g36.1	CAGL0L04466g	Scas651.11	Kpol354p10	Kwal47.17934	KLLA0F05610g	SAKL0H11066g	DEHA2F25784g	orf19.7295	YALI0B09295g	SJAG04634	SPBC16H5.08c
YIL070C	spar404-g51.1	smik986-g19.1	sbayc660-g13.1	CAGL0L05126g	Scas651.12	Kpol354p7	Kwal47.17967	KLLA0F05797g	SAKL0H11286g	DEHA2F26070g	orf19.7321	YALI0B10065g	SJAG04650	SPBC16H5.10c
YIL071C	spar404-g62.1	smik988-g1.1	sbayc660-g16.1	CAGL0L05280g	Scas651.4	Kpol359p8	Kwal47.18096	KLLA0F05819g	SAKL0H11352g	DEHA2F26092g	orf19.7342	YALI0B10219g	SJAG04669	SPBC1711.04
YIL083C	spar404-g64.1	smik989-g2.1	sbayc660-g33.1	CAGL0L05390g	Scas652.19	Kpol361p1	Kwal47.18100	KLLA0F06182g	SAKL0H11528g	DEHA2F26180g	orf19.7345	YALI0B10263g	SJAG04700	SPBC1711.07
YIL089W	spar405-g13.1	smik989-g3.1	sbayc660-g35.1	CAGL0L05522g	Scas653.17	Kpol363p10	Kwal47.18109	KLLA0F06270g	SAKL0H11638g	DEHA2F26202g	orf19.7357	YALI0B10494g	SJAG04719	SPBC1711.16
YIL093C	spar407-g11.1	smik989-g5.1	sbayc660-g39.1	CAGL0L05698g	Scas653.22	Kpol364p1	Kwal47.18137	KLLA0F06380g	SAKL0H11858g	DEHA2F26554g	orf19.736	YALI0B10560g	SJAG04747	SPBC1718.03
YIL098C	spar407-g12.1	smik99-g2.1	sbayc660-g50.1	CAGL0L05720g	Scas653.23	Kpol364p10	Kwal47.18155	KLLA0F06446g	SAKL0H12100g	DEHA2G01694g	orf19.7389	YALI0B10582g	SJAG04754	SPBC1734.01c
YIL102C	spar407-g14.1	smik99-g5.1	sbayc660-g55.1	CAGL0L06006g	Scas653.5	Kpol367p6	Kwal47.18206	KLLA0F06754g	SAKL0H12408g	DEHA2G01826g	orf19.74	YALI0B11000g	SJAG04756	SPBC1734.11
YIL108W	spar407-g17.1	smik99-g7.1	sbayc660-g62.1	CAGL0L06248g	Scas653.6	Kpol376p4	Kwal47.18236	KLLA0F06875g	SAKL0H12826g	DEHA2G02838g	orf19.7405	YALI0B11880g	SJAG04762	SPBC1773.10c
YIL146C	spar407-g23.1	smik992-g2.1	sbayc661-g1.1	CAGL0L06358g	Scas654.30	Kpol376p6	Kwal47.18249	KLLA0F06897g	SAKL0H12936g	DEHA2G02926g	orf19.7419	YALI0B11968g	SJAG04766	SPBC1778.01c
YIL152W	spar407-g3.1	smik996-g10.1	sbayc661-g10.1	CAGL0L06490g	Scas655.17	Kpol380p11	Kwal47.18252	KLLA0F06919g	SAKL0H13332g	DEHA2G03410g	orf19.7420	YALI0B12320g	SJAG04767	SPBC17A3.04c
YIL153W	spar407-g8.1	Dummy	sbayc661-g2.1	CAGL0L06622g	Scas655.3	Kpol385p2	Kwal47.18263	KLLA0F07029g	SAKL0H13530g	DEHA2G03850g	orf19.7436.1	YALI0B12474g	SJAG04838	SPBC17A3.08
YIL154C	spar408-g1.1	smik1010-g16.1	sbayc661-g23.1	CAGL0L06732g	Scas655.9	Kpol385p7	Kwal47.18417	KLLA0F07359g	SAKL0H13816g	DEHA2G04444g	orf19.7438	YALI0B12628g	SJAG04847	SPBC17D1.06
YIL164C	spar409-g2.1	smik1015-g6.1	sbayc661-g24.1	CAGL0L06974g	Scas657.4	Kpol387p10	Kwal47.18433	KLLA0F07447g	SAKL0H13860g	DEHA2G04598g	orf19.7444	YALI0B13222g	SJAG04848	SPBC18H10.04c
YIR015W	spar419-g1.1	smik102-g6.1	sbayc661-g26.1	CAGL0L07106g	Scas659.1	Kpol388p2	Kwal47.18543	KLLA0F07557g	SAKL0H13970g	DEHA2G04620g	orf19.7446	YALI0B13420g	SJAG04890	SPBC19C2.03
YIR029W	spar419-g10.1	smik1028-g13.1	sbayc661-g28.1	CAGL0L07392g	Scas659.22	Kpol388p8	Kwal47.18577	KLLA0F07667g	SAKL0H14080g	DEHA2G05192g	orf19.745	YALI0B13442g	SJAG04900	SPBC19C2.13c
YIR032C	spar419-g14.1	smik1028-g25.1	sbayc661-g30.1	CAGL0L07436g	Scas659.3	Kpol392p10	Kwal47.18585	KLLA0F07953g	SAKL0H14124g	DEHA2G05676g	orf19.7450	YALI0B14146g	SJAG04908	SPBC19C7.06
YJL003W	spar419-g20.1	smik1028-g30.1	sbayc661-g31.1	CAGL0L07656g	Scas660.11	Kpol397p11	Kwal47.18688	KLLA0F08063g	SAKL0H14586g	DEHA2G06314g	orf19.747	YALI0B14311g	SJAG04916	SPBC19F5.02c
YJL005W	spar419-g6.1	smik103-g2.1	sbayc661-g48.1	CAGL0L07898g	Scas660.13	Kpol397p2	Kwal47.18737	KLLA0F08129g	SAKL0H14674g	DEHA2G06556g	orf19.7484	YALI0B14751g	SJAG04934	SPBC19F5.05c
YJL031C	spar42-g13.1	smik1032-g18.1	sbayc661-g54.1	CAGL0L08030g	Scas660.2	Kpol411p15	Kwal47.18862	KLLA0F08789g	SAKL0H14762g	DEHA2G06842g	orf19.757	YALI0B15642g	SJAG04940	SPBC1A4.07c
YJL053W	spar42-g16.1	smik1039-g3.1	sbayc662-g32.1	CAGL0L08668g	Scas660.28	Kpol414p3	Kwal47.18886	KLLA0F08833g	SAKL0H15048g	DEHA2G07656g	orf19.7578	YALI0B16060g	SJAG04964	SPBC20F10.01
YJL055W	spar42-g20.1	smik1055-g2.1	sbayc662-g38.1	CAGL0L08734g	Scas660.29	Kpol423p10	Kwal47.18907	KLLA0F08877g	SAKL0H15576g	DEHA2G07898g	orf19.7605	YALI0B16104g	SJAG04965	SPBC215.06c
YJL059W	spar42-g22.1	smik1060-g1.1	sbayc662-g39.1	CAGL0L08888g	Scas661.10	Kpol440p1	Kwal47.19067	KLLA0F08899g	SAKL0H15774g	DEHA2G09702g	orf19.761	YALI0B16654g	SJAG04971	SPBC215.09c
YJL063C	spar42-g9.1	smik1069-g1.1	sbayc662-g4.1	CAGL0L08910g	Scas661.13	Kpol440p5	Kwal47.19079	KLLA0F09075g	SAKL0H15950g	DEHA2G09878g	orf19.7612	YALI0B16896g	SJAG04993	SPBC21B10.04c
YJL091C	spar424-g10.1	smik1077-g2.1	sbayc662-g44.1	CAGL0L08954g	Scas661.26	Kpol440p7	Kwal47.19107	KLLA0F09119g	SAKL0H16346g	DEHA2G09988g	orf19.7622	YALI0B17732g	SJAG05007	SPBC21C3.08c
YJL094C	spar424-g18.1	smik109-g2.1	sbayc663-g10.1	CAGL0L09229g	Scas662.24	Kpol448p1	Kwal47.19110	KLLA0F09185g	SAKL0H16434g	DEHA2G10032g	orf19.7629	YALI0B17820g	SJAG05018	SPBC21H7.04
YJL100W	spar424-g27.1	smik109-g33.1	sbayc663-g14.1	CAGL0L09691g	Scas662.27	Kpol448p16	Kwal47.19160	KLLA0F09295g	SAKL0H16566g	DEHA2G10120g	orf19.7642	YALI0B18326g	Dummy	SPBC21H7.07c
YJL131C	spar424-g28.1	smik1096-g5.1	sbayc663-g2.1	CAGL0L10494g	Scas663.11	Kpol448p17	Kwal47.19204	KLLA0F09449g	SAKL0H16984g	DEHA2G10890g	orf19.7643	YALI0B18810g		SPBC23E6.04c
YJL153C	spar425-g14.1	smik1097-g1.1	sbayc663-g23.1	CAGL0L10604g	Scas663.18	Kpol448p9	Kwal47.19228	KLLA0F09581g	SAKL0H17380g	DEHA2G10934g	orf19.7644	YALI0B18876g		SPBC23E6.05
YJL180C	spar425-g17.1	smik11-g7.1	sbayc663-g5.1	CAGL0L10736g	Scas663.19	Kpol455p2	Kwal47.19240	KLLA0F09625g	SAKL0H18018g	DEHA2G11176g	orf19.7670	YALI0B19558g		SPBC23E6.10c
YJR010W	spar425-g18.1	smik1117-g4.1	sbayc664-g16.1	CAGL0L10824g	Scas666.16	Kpol457p7	Kwal47.19256	KLLA0F09691g	SAKL0H18106g	DEHA2G11792g	orf19.7678	YALI0B20394g		SPBC23G7.07c
YJR021C	spar425-g23.1	smik1120-g3.1	sbayc664-g19.1	CAGL0L11154g	Scas666.24	Kpol460p10	Kwal47.19285	KLLA0F09713g	SAKL0H18370g	DEHA2G11858g	orf19.794	YALI0B20438g		SPBC244.02c
YJR033C	spar425-g7.1	smik114-g13.1	sbayc664-g23.1	CAGL0L11616g	Scas667.2	Kpol460p13	Kwal47.19286	KLLA0F09768g	SAKL0H18436g	DEHA2G12100g	orf19.795	YALI0B20900g		SPBC24C6.02
YJR052W	spar429-g24.1	smik114-g4.1	sbayc664-g31.1	CAGL0L12078g	Scas667.28	Kpol460p15	Kwal47.19303	KLLA0F10329g	SAKL0H18634g	DEHA2G12518g	orf19.799	YALI0B21516g		SPBC24C6.04
YJR065C	spar429-g35.1	smik114-g5.1	sbayc664-g32.1	CAGL0L12276g	Scas667.3	Kpol460p17	Kwal47.19313	KLLA0F10483g	SAKL0H18810g	DEHA2G12562g	orf19.810	YALI0B21538g		SPBC25B2.05
YJR074W	spar429-g38.1	smik1143-g1.1	sbayc664-g8.1	CAGL0L12320g	Scas667.30	Kpol460p21	Kwal49.19411	KLLA0F10505g	SAKL0H19008g	DEHA2G13222g	orf19.811	YALI0B22572g		SPBC25D12.03c
YJR083C	spar429-g42.1	smik1145-g2.1	sbayc665-g11.1	CAGL0L12474g	Scas667.7	Kpol461p11	Kwal55.19597	KLLA0F10527g	SAKL0H19030g	DEHA2G13662g	orf19.820	YALI0B23320g		SPBC25H2.05
YJR085C	spar429-g57.1	smik115-g2.1	sbayc665-g23.1	CAGL0L12606g	Scas668.8	Kpol461p14	Kwal55.19637	KLLA0F10549g	SAKL0H19052g	DEHA2G13750g	orf19.844	YALI0B23342g		SPBC25H2.10c
YJR094C	spar429-g61.1	smik115-g6.1	sbayc665-g33.1	CAGL0L12694g	Scas669.1	Kpol463p13	Kwal55.19661	KLLA0F10615g	SAKL0H19250g	DEHA2G14014g	orf19.850	YALI0C00539g		SPBC26H8.08c
YJR100C	spar429-g66.1	smik1154-g2.1	sbayc665-g44.1	CAGL0L12848g	Scas669.5	Kpol463p2	Kwal55.19818	KLLA0F10747g	SAKL0H19294g	DEHA2G14410g	orf19.864	YALI0C00605g		SPBC27.08c
YJR104C	spar429-g71.1	smik117-g15.1	sbayc665-g7.1	CAGL0L13178g	Scas669.6	Kpol467p10	Kwal55.19906	KLLA0F10956g	SAKL0H19338g	DEHA2G14762g	orf19.871	YALI0C00693g		SPBC28E12.05
YJR108W	spar429-g75.1	smik1172-g6.1	sbayc666-g24.1	CAGL0L13288g	Scas669.7	Kpol467p13	Kwal55.19912	KLLA0F11022g	SAKL0H20108g	DEHA2G15620g	orf19.874	YALI0C01738g		SPBC28F2.02
YJR113C	spar429-g78.1	smik1178-g1.1	sbayc666-g26.1	CAGL0M00352g	Scas670.12	Kpol467p21	Kwal55.19926	KLLA0F11033g	SAKL0H20350g	DEHA2G16126g	orf19.88	YALI0C03674g		SPBC29A3.09c
YJR119C	spar429-g84.1	smik122-g22.1	sbayc666-g7.1	CAGL0M00418g	Scas671.14	Kpol467p3	Kwal55.19939	KLLA0F11187g	SAKL0H20548g	DEHA2G17248g	orf19.89	YALI0C03718g		SPBC29A3.16
YJR122W	spar43-g1.1	smik122-g9.1	sbayc667-g27.1	CAGL0M00440g	Scas671.18	Kpol467p6	Kwal55.19972	KLLA0F11319g	SAKL0H20570g	DEHA2G18480g	orf19.891	YALI0C03762g		SPBC2D10.10c
YJR125C	spar434-g11.1	smik1224-g11.1	sbayc667-g43.1	CAGL0M00660g	Scas671.19	Kpol472p6	Kwal55.19991	KLLA0F11363g	SAKL0H20680g	DEHA2G18832g	orf19.894	YALI0C03850g		SPBC2D10.19c
YKL002W	spar434-g27.1	smik1224-g9.1	sbayc667-g55.1	CAGL0M00858g	Scas671.5	Kpol472p7	Kwal55.20008	KLLA0F11550g	SAKL0H20900g	DEHA2G19250g	orf19.897	YALI0C04213g		SPBC2G2.12
YKL003C	spar434-g7.1	smik123-g4.1	sbayc667-g62.1	CAGL0M01100g	Scas672.6	Kpol473p16	Kwal55.20042	KLLA0F11572g	SAKL0H21120g	DEHA2G20372g	orf19.916	YALI0C05170g		SPBC2G5.03
YKL005C	spar434-g8.1	smik1260-g7.1	sbayc668-g14.1	CAGL0M01452g	Scas673.1	Kpol478p20	Kwal55.20124	KLLA0F11638g	SAKL0H21384g	DEHA2G23606g	orf19.933	YALI0C05599g		SPBC30D10.15
YKL007W	spar440-g14.1	smik1279-g2.1	sbayc668-g23.1	CAGL0M01518g	Scas673.18	Kpol479p10	Kwal55.20236	KLLA0F11935g	SAKL0H21450g	DEHA2G23782g	orf19.945	YALI0C06974g		SPBC31E1.06
YKL013C	spar440-g43.1	smik129-g10.1	sbayc668-g32.1	CAGL0M01848g	Scas674.19	Kpol479p11	Kwal55.20241	KLLA0F12034g	SAKL0H21626g	DEHA2G24024g	orf19.953.1	YALI0C07887g		SPBC32H8.01c
YKL017C	spar440-g49.1	smik1291-g12.1	sbayc668-g34.1	CAGL0M01980g	Scas675.11	Kpol479p14	Kwal55.20286	KLLA0F12166g	SAKL0H21714g	Dummy	orf19.956	YALI0C08723g		SPBC32H8.04c
YKL019W	spar440-g50.1	smik1291-g17.1	sbayc668-g51.1	CAGL0M02035g	Scas675.12	Kpol479p25	Kwal55.20314	KLLA0F12474g	SAKL0H21758g		orf19.968	YALI0C08877g		SPBC32H8.05
YKL023W	spar440-g6.1	smik13-g10.1	sbayc669-g11.1	CAGL0M02057g	Scas675.18	Kpol480p21	Kwal55.20318	KLLA0F12650g	SAKL0H21912g		orf19.974	YALI0C11011g		SPBC336.02
YKL053C-A	spar443-g11.1	smik13-g14.1	sbayc669-g35.1	CAGL0M02255g	Scas675.19	Kpol480p7	Kwal55.20326	KLLA0F12892g	SAKL0H22264g		orf19.980	YALI0C12144g		SPBC354.01
YKL061W	spar443-g16.1	smik130-g11.1	sbayc670-g1.1	CAGL0M02343g	Scas675.26	Kpol483p17	Kwal55.20339	KLLA0F13068g	SAKL0H22990g		orf19.988	YALI0C12881g		SPBC36.07
YKL086W	spar443-g39.1	smik1302-g10.1	sbayc670-g15.1	CAGL0M03113g	Scas675.8	Kpol483p19	Kwal55.20343	KLLA0F13178g	SAKL0H23232g		orf19.998	YALI0C13706g		SPBC365.04c
YKL087C	spar443-g46.1	smik132-g23.1	sbayc670-g2.1	CAGL0M03245g	Scas676.24	Kpol483p22	Kwal55.20446	KLLA0F13354g	SAKL0H23254g		Dummy	YALI0C13882g		SPBC3B8.03
YKL138C	spar446-g10.1	smik132-g30.1	sbayc670-g20.1	CAGL0M03685g	Scas678.21	Kpol487p1	Kwal55.20450	KLLA0F13662g	SAKL0H23408g		CaalfMp05	YALI0C14036g		SPBC3B8.05
YKL170W	spar446-g2.1	smik1326-g2.1	sbayc670-g23.1	CAGL0M03839g	Scas678.28	Kpol487p11	Kwal55.20451	KLLA0F13750g	SAKL0H23540g		CaalfMp06	YALI0C14718g		SPBC3B8.09
YKL185W	spar449-g10.1	smik1344-g1.1	sbayc670-g35.1	CAGL0M03883g	Scas678.7	Kpol487p4	Kwal55.20457	KLLA0F13838g	SAKL0H23650g		orf19.1078	YALI0C15224g		SPBC3B9.01
YKL189W	spar449-g3.1	smik1355-g1.1	sbayc670-g40.1	CAGL0M04015g	Scas679.17	Kpol487p7	Kwal55.20503	KLLA0F14080g	SAKL0H23672g		orf19.1082.1	YALI0C15873g		SPBC3B9.07c
YKL194C	spar450-g1.1	smik139-g1.1	sbayc670-g56.1	CAGL0M04037g	Scas679.31	Kpol489p18	Kwal55.20543	KLLA0F14278g	SAKL0H23738g		orf19.1114	YALI0C17083g		SPBC3B9.19
YKL197C	spar450-g20.1	smik14-g3.1	sbayc670-g58.1	CAGL0M04147g	Scas680.1	Kpol495p10	Kwal55.20579	KLLA0F14421g	SAKL0H24266g		orf19.1153	YALI0C18139g		SPBC3D6.12
YKL208W	spar450-g4.1	smik1418-g1.1	sbayc671-g13.1	CAGL0M04257g	Scas680.10	Kpol495p13	Kwal55.20598	KLLA0F14597g	SAKL0H24486g		orf19.1169	YALI0C18403g		SPBC3E7.07c
YKR002W	spar450-g6.1	smik1451-g1.1	sbayc671-g21.1	CAGL0M04741g	Scas680.31	Kpol495p18	Kwal55.20619	KLLA0F14619g	SAKL0H24684g		orf19.1183	YALI0C20317g		SPBC3H7.07c
YKR015C	spar46-g10.1	smik146-g6.1	sbayc671-g22.1	CAGL0M04895g	Scas681.10	Kpol495p24	Kwal55.20634	KLLA0F14641g	SAKL0H24794g		orf19.1285	YALI0C21109g		SPBC405.01
YKR017C	spar46-g13.1	smik146-g9.1	sbayc671-g26.1	CAGL0M05929g	Scas681.22	Kpol495p26	Kwal55.20729	KLLA0F14729g	SAKL0H25102g		orf19.1288	YALI0C21846g		SPBC409.15
YKR031C	spar46-g2.1	smik1494-g1.1	sbayc671-g40.1	CAGL0M06061g	Scas681.25	Kpol499p11	Kwal55.20832	KLLA0F14817g	SAKL0H25124g		orf19.1290	YALI0C21868g		SPBC428.11
YKR035W-A	spar46-g9.1	smik151-g3.1	sbayc671-g49.1	CAGL0M06105g	Scas681.28	Kpol499p14	Kwal55.20852	KLLA0F14971g	SAKL0H25234g		orf19.1331	YALI0C24057g		SPBC428.15
YKR051W	spar466-g4.1	smik1516-g1.1	sbayc671-g56.1	CAGL0M06259g	Scas681.9	Kpol499p17	Kwal55.20881	KLLA0F15158g	SAKL0H25344g		orf19.1356	YALI0C24277g		SPBC4C3.03
YKR065C	spar467-g3.1	smik152-g1.1	sbayc672-g19.1	CAGL0M06391g	Scas682.1	Kpol499p19	Kwal55.20898	KLLA0F15246g	SAKL0H25388g		orf19.1358	YALI0D00957g		SPBC4C3.05c
YKR074W	spar47-g2.1	smik1520-g1.1	sbayc672-g29.1	CAGL0M06413g	Scas682.12	Kpol499p2	Kwal55.20915	KLLA0F15708g	SAKL0H25674g		orf19.1381	YALI0D01628g		SPBC4F6.07c
YKR085C	spar470-g4.1	smik155-g8.1	sbayc672-g46.1	CAGL0M06721g	Scas682.14	Kpol499p22	Kwal55.21006	KLLA0F16060g	SAKL0H25718g		orf19.1467	YALI0D01804g		SPBC4F6.13c
YLL007C	spar477-g1.1	smik1643-g1.1	sbayc672-g67.1	CAGL0M06853g	Scas683.21	Kpol505p17	Kwal55.21028	KLLA0F16236g	SAKL0H25894g		orf19.1477	YALI0D02497g		SPBC543.06c
YLL018C-A	spar479-g5.1	smik167-g1.1	sbayc672-g7.1	CAGL0M06985g	Scas683.2d	Kpol505p20	Kwal55.21034	KLLA0F16445g	SAKL0H26092g		orf19.1481	YALI0D03916g		SPBC56F2.09c
YLL050C	spar48-g20.1	smik172-g2.1	sbayc672-g70.1	CAGL0M07007g	Scas684.25	Kpol505p21	Kwal55.21073	KLLA0F16797g	SAKL0H26114g		orf19.1785	YALI0D03960g		SPBC577.12
YLR006C	spar483-g3.1	smik179-g4.1	sbayc672-g73.1	CAGL0M07469g	Scas684.28	Kpol505p22	Kwal55.21124	KLLA0F17072g	Dummy		orf19.1826	YALI0D05093g		SPBC646.10c
YLR010C	spar484-g13.1	smik184-g1.1	sbayc672-g77.1	CAGL0M07513g	Scas684.36	Kpol505p26	Kwal55.21157	KLLA0F17138g	SAKL0A00968g		orf19.1847	YALI0D05489g		SPBC651.01c
YLR025W	spar484-g15.1	smik184-g4.1	sbayc673-g16.1	CAGL0M07546g	Scas685.14	Kpol505p30	Kwal55.21201	KLLA0F17281g	SAKL0A01056g		orf19.1862	YALI0D06457g		SPBC651.08c
YLR030W	spar484-g19.1	smik19-g8.1	sbayc673-g22.1	CAGL0M08008g	Scas685.9d	Kpol505p36	Kwal55.21267	KLLA0F17501g	SAKL0A01144g		orf19.1891	YALI0D07018g		SPBC6B1.08c
YLR049C	spar484-g3.1	smik190-g1.1	sbayc673-g39.1	CAGL0M08228g	Scas686.20	Kpol507p11	Kwal55.21303	KLLA0F17820g	SAKL0A01408g		orf19.2006.1	YALI0D07326g		SPBC713.04c
YLR077W	spar484-g6.1	smik192-g6.1	sbayc673-g44.1	CAGL0M08316g	Scas686.22	Kpol507p9	Kwal55.21309	KLLA0F17930g	SAKL0A02838g		orf19.2009	YALI0D07436g		SPBC776.08c
YLR090W	spar485-g2.1	smik193-g23.1	sbayc673-g59.1	CAGL0M08338g	Scas686.23	Kpol513p12	Kwal55.21341	KLLA0F18216g	SAKL0A02948g		orf19.2014	YALI0D07766g		SPBC776.17
YLR093C	spar50-g10.1	smik194-g8.1	sbayc673-g60.1	CAGL0M08536g	Scas686.27	Kpol513p18	Kwal55.21353	KLLA0F18678g	SAKL0A03058g		orf19.2047	YALI0D07788g		SPBC800.06
YLR094C	spar50-g12.1	smik197-g3.1	sbayc674-g14.1	CAGL0M08602g	Scas687.12	Kpol513p23	Kwal55.21376	KLLA0F18865g	SAKL0A03608g		orf19.2089	YALI0D08448g		SPBC800.08
YLR097C	spar50-g23.1	smik197-g7.1	sbayc674-g24.1	CAGL0M08624g	Scas687.15	Kpol513p29	Kwal55.21390	KLLA0F19448g	SAKL0A03740g		orf19.2092	YALI0D08668g		SPBC83.15
YLR102C	spar51-g8.1	smik202-g8.1	sbayc674-g40.1	CAGL0M08778g	Scas688.12	Kpol513p6	Kwal55.21393	KLLA0F19800g	SAKL0A03762g		orf19.2173	YALI0D08888g		SPBC839.14c
YLR118C	spar53-g3.1	smik212-g10.1	sbayc674-g47.1	CAGL0M08910g	Scas688.21	Kpol520p1	Kwal55.21413	KLLA0F20053g	SAKL0A04048g		orf19.2192	YALI0D09251g		SPBC8D2.13
YLR128W	spar54-g3.1	smik212-g16.1	sbayc674-g48.1	CAGL0M09130g	Scas688.34	Kpol520p16	Kwal55.21468	KLLA0F20273g	SAKL0A04378g		orf19.2313	YALI0D09449g		SPBC8D2.18c
YLR132C	spar56-g4.1	smik212-g27.1	sbayc674-g54.1	CAGL0M09339g	Scas689.22	Kpol520p33	Kwal55.21470	KLLA0F20295g	SAKL0A04840g		orf19.2335	YALI0D09691g		SPBC9B6.07
YLR135W	spar565-g14.1	smik212-g31.1	sbayc674-g56.1	CAGL0M09405g	Scas689.23	Kpol520p40	Kwal55.21514	KLLA0F20317g	SAKL0A05214g		orf19.2397.3	YALI0D10505g		SPBP16F5.05c
YLR165C	spar565-g18.1	smik215-g10.1	sbayc674-g58.1	CAGL0M09493g	Scas689.34	Kpol520p42	Kwal55.21557	KLLA0F20405g	SAKL0A06930g		orf19.2414	YALI0D10571g		SPBP16F5.06
YLR173W	spar565-g2.1	smik215-g6.1	sbayc674-g71.1	CAGL0M09603g	Scas690.11	Kpol526p16	Kwal55.21563	KLLA0F20724g	SAKL0A06952g		orf19.243	YALI0D10989g		SPBP23A10.07
YLR189C	spar565-g21.1	smik228-g3.1	sbayc674-g72.1	CAGL0M09614g	Scas690.17	Kpol526p23	Kwal55.21757	KLLA0F20746g	SAKL0A06996g		orf19.246	YALI0D11396g		SPBP8B7.05c
YLR193C	spar565-g30.1	smik228-g4.1	sbayc675-g2.1	CAGL0M09636g	Scas690.20	Kpol526p24	Kwal55.21811	KLLA0F20922g	SAKL0A07326g		orf19.2480.1	YALI0D11462g		SPBP8B7.09c
YLR207W	spar565-g41.1	smik23-g2.1	sbayc675-g30.1	CAGL0M09867g	Scas690.25	Kpol526p33	Kwal55.21816	KLLA0F21142g	SAKL0A07524g		orf19.2484	YALI0D11572g		SPBP8B7.16c
YLR209C	spar565-g52.1	smik238-g1.1	sbayc675-g34.1	CAGL0M09933g	Scas690.26	Kpol526p36	Kwal55.21851	KLLA0F21890g	SAKL0A08536g		orf19.2515	YALI0D11792g		SPBP8B7.20c
YLR211C	spar57-g8.1	smik24-g3.1	sbayc675-g38.1	CAGL0M10021g	Scas690.3	Kpol526p39	Kwal55.21873	KLLA0F22814g	SAKL0A08602g		orf19.2525	YALI0D12606g		SPCC1020.04c
YLR219W	spar58-g17.1	smik24-g4.1	sbayc675-g40.1	CAGL0M10285g	Scas690.41	Kpol529p1	Kwal55.21944	KLLA0F22858g	SAKL0A08690g		orf19.2590	YALI0D12771g		SPCC1183.07
YLR231C	spar58-g18.1	smik244-g7.1	sbayc675-g46.1	CAGL0M10329g	Scas691.12	Kpol529p26	Kwal55.22007	KLLA0F22946g	SAKL0A09196g		orf19.2593	YALI0D13068g		SPCC1223.14
YLR239C	spar58-g6.1	smik245-g6.1	sbayc675-g50.1	CAGL0M10593g	Scas691.14	Kpol529p7	Kwal55.22033	KLLA0F23507g	SAKL0A09306g		orf19.2655	YALI0D13464g		SPCC1223.15c
YLR240W	spar6-g14.1	smik246-g7.1	sbayc675-g7.1	CAGL0M11792g	Scas691.27	Kpol530p1	Kwal55.22045	KLLA0F23584g	SAKL0A09746g		orf19.2710	YALI0D13486g		SPCC1235.02
YLR246W	spar6-g21.1	smik247-g6.1	sbayc675-g8.1	CAGL0M12595g	Scas691.9	Kpol530p22	Kwal55.22076	KLLA0F24112g	SAKL0A10186g		orf19.2722	YALI0D13508g		SPCC1259.03
YLR253W	spar6-g22.1	smik255-g6.1	sbayc675-g9.1	CAGL0M12727g	Scas692.11	Kpol530p30	Kwal55.22085	KLLA0F25322g	SAKL0B00726g		orf19.2737	YALI0D13948g		SPCC1322.13
YLR259C	spar60-g2.1	smik257-g2.1	sbayc676-g17.1	CAGL0M12749g	Scas692.23	Kpol530p40	Kwal55.22091	KLLA0F25366g	SAKL0B01298g		orf19.2768	YALI0D15356g		SPCC1393.09c
YLR281C	spar60-g3.1	smik257-g9.1	sbayc676-g36.1	CAGL0M13057g	Scas692.3	Kpol530p45	Kwal55.22116	KLLA0F26026g	SAKL0B01320g		orf19.2770.1	YALI0D15818g		SPCC1442.09
YLR283W	spar60-g7.1	smik258-g10.1	sbayc676-g4.1	CAGL0M13079g	Scas692.36	Kpol530p48	Kwal55.22137	KLLA0F26114g	SAKL0B01584g		orf19.2803	YALI0D16313g		SPCC1450.10c
YLR289W	spar60-g8.1	smik259-g1.1	sbayc676-g43.1	CAGL0M13321g	Scas692.9	Kpol534p15	Kwal55.22164	KLLA0F26521g	SAKL0B02706g		orf19.2805	YALI0D16643g		SPCC1494.06c
YLR290C	spar61-g5.1	smik264-g1.1	sbayc676-g47.1	CAGL0M13365g	Scas693.11	Kpol534p17	Kwal56.22321	KLLA0F26587g	SAKL0B02926g		orf19.2809	YALI0D17116g		SPCC14G10.02
YLR312W-A	spar61-g6.1	smik267-g1.1	sbayc677-g10.1	CAGL0M13409g	Scas693.12	Kpol534p33	Kwal56.22323	KLLA0F26675g	SAKL0B02948g		orf19.2966	YALI0D17600g		SPCC1672.07
YLR326W	spar63-g3.1	smik267-g23.1	sbayc677-g19.1	CAGL0M13497g	Scas693.36	Kpol534p42	Kwal56.22327	KLLA0F26851g	SAKL0B04510g		orf19.3004	YALI0D17930g		SPCC1682.02c
YLR337C	spar65-g11.1	smik267-g6.1	sbayc677-g29.1	CAGL0M13585g	Scas694.10	Kpol534p44	Kwal56.22411	KLLA0F26873g	SAKL0B06314g		orf19.3029	YALI0D18150g		SPCC1682.09c
YLR346C	spar66-g3.1	smik267-g7.1	sbayc677-g3.1	Dummy	Scas694.2	Kpol534p45	Kwal56.22443	KLLA0F26917g	SAKL0B06710g		orf19.3030	YALI0D18986g		SPCC1682.12c
YLR352W	spar66-g4.1	smik267-g9.1	sbayc677-g39.1	CAGL0A00341g	Scas694.33	Kpol534p48	Kwal56.22494	KLLA0F27005g	SAKL0B06820g		orf19.3136	YALI0D19624g		SPCC16A11.02
YLR362W	spar66-g5.1	smik269-g11.1	sbayc677-g73.1	CAGL0A01111g	Scas695.25	Kpol534p54	Kwal56.22497	KLLA0F27027g	SAKL0B08844g		orf19.3171	YALI0D20592g		SPCC16A11.05c
YLR370C	spar69-g11.1	smik272-g3.1	sbayc677-g78.1	CAGL0A01584g	Scas695.41	Kpol538p12	Kwal56.22499	KLLA0F27137g	SAKL0B09394g		orf19.3355	YALI0D22088g		SPCC16C4.08c
YLR382C	spar69-g13.1	smik273-g5.1	sbayc677-g80.1	CAGL0A01606g	Scas696.23	Kpol538p23	Kwal56.22505	KLLA0F27181g	SAKL0B11638g		orf19.3363	YALI0D22220g		SPCC1739.05
YLR390W	spar69-g5.1	smik274-g1.1	sbayc677-g86.1	CAGL0A01716g	Scas696.25	Kpol538p24	Kwal56.22536	KLLA0F27379g	SAKL0B12474g		orf19.3373	YALI0D22264g		SPCC1795.05c
YLR392C	spar69-g8.1	smik275-g2.1	sbayc678-g104.1	CAGL0A03036g	Scas696.28	Kpol538p29	Kwal56.22555	KLLA0F27445g	SAKL0C00572g		orf19.3448	YALI0D22308g		SPCC18.12c
YLR393W	spar7-g1.1	smik277-g3.1	sbayc678-g112.1	CAGL0A03542g	Scas696.36	Kpol538p33	Kwal56.22580	KLLA0F27511g	SAKL0C00770g		orf19.3483	YALI0D22803g		SPCC18.13
YLR394W	spar7-g5.1	smik277-g7.1	sbayc678-g118.1	CAGL0A04103g	Scas696.39	Kpol538p35	Kwal56.22583	KLLA0F27643g	SAKL0C01012g		orf19.3507	YALI0D23001g		SPCC1827.01c
YLR408C	spar70-g2.1	smik279-g5.1	sbayc678-g119.1	CAGL0A04675g	Scas696.46	Kpol538p36	Kwal56.22584	KLLA0F27753g	SAKL0C01188g		orf19.3508	YALI0D23155g		SPCC1827.03c
YLR431C	spar70-g4.1	smik282-g12.1	sbayc678-g152.1	CAGL0A04697g	Scas697.0d	Kpol538p5	Kwal56.22657	KLLA0F27973g	SAKL0C01342g		orf19.3515	YALI0D23639g		SPCC1840.11
YLR438W	spar74-g1.1	smik282-g19.1	sbayc678-g163.1	CAGL0B00748g	Scas697.31	Kpol538p7	Kwal56.22664	Dummy	SAKL0C01452g		orf19.3517	YALI0D23859g		SPCC23B6.05c
YLR439W	spar74-g3.1	smik282-g20.1	sbayc678-g37.1	CAGL0B01529g	Scas697.33	Kpol543p18	Kwal56.22713	AAT64950.1	SAKL0C02266g		orf19.3537	YALI0D24497g		SPCC24B10.18
YML025C	spar74-g6.1	smik282-g8.1	sbayc678-g4.1	CAGL0B02794g	Scas697.42	Kpol543p20	Kwal56.22734	KLLA0A00198g	SAKL0C02288g		orf19.3554	YALI0D24970g		SPCC290.02
YML029W	spar74-g8.1	smik283-g1.1	sbayc678-g43.1	CAGL0B03047g	Scas697.49	Kpol543p23	Kwal56.22776	KLLA0A00418g	SAKL0C02794g		orf19.3573	YALI0D25234g		SPCC306.02c
YML035C	spar776-g10.1	smik283-g28.1	sbayc678-g5.1	CAGL0B03201g	Scas698.40	Kpol543p25	Kwal56.22849	KLLA0A00462g	SAKL0C03080g		orf19.3629	YALI0D26301g		SPCC320.11c
YML068W	spar776-g14.1	smik283-g32.1	sbayc678-g52.1	CAGL0B03311g	Scas698.44	Kpol543p30	Kwal56.22878	KLLA0A00484g	SAKL0C03256g		orf19.3663.1	YALI0D26620g		SPCC330.05c
YML079W	spar776-g17.1	smik283-g4.1	sbayc678-g55.1	CAGL0B03817g	Scas698.5	Kpol543p56	Kwal56.22965	KLLA0A00660g	SAKL0C03432g		orf19.3679	YALI0E00198g		SPCC330.13
YML095C	spar776-g22.1	smik283-g41.1	sbayc678-g6.1	CAGL0B03993g	Scas698.8	Kpol543p58	Kwal56.23039	KLLA0A01001g	SAKL0C05214g		orf19.3705	YALI0E00770g		SPCC338.11c
YML110C	spar776-g23.1	smik283-g42.1	sbayc678-g64.1	CAGL0C00451g	Scas698.9	Kpol543p9	Kwal56.23058	KLLA0A01221g	SAKL0C05236g		orf19.3770	YALI0E00902g		SPCC338.14
YML117W	spar776-g27.1	smik283-g53.1	sbayc678-g68.1	CAGL0C01243g	Scas699.17	Dummy	Kwal56.23084	KLLA0A01573g	SAKL0C05522g		orf19.3822	YALI0E01100g		SPCC4B3.02c
YMR002W	spar776-g31.1	smik283-g67.1	sbayc678-g82.1	CAGL0C01595g	Scas699.24	Kpol1001p17	Kwal56.23087	KLLA0A01738g	SAKL0C06182g		orf19.3841	YALI0E01122g		SPCC4B3.06c
YMR009W	spar776-g8.1	smik298-g1.1	sbayc678-g86.1	CAGL0C02739g	Scas699.3	Kpol1002p112	Kwal56.23100	KLLA0A02013g	SAKL0C06534g		orf19.385	YALI0E01628g		SPCC4B3.07
YMR023C	spar78-g2.1	smik300-g7.1	sbayc678-g91.1	CAGL0C03443g	Scas699.40	Kpol1002p13	Kwal56.23102	KLLA0A02123g	SAKL0C06556g		orf19.388	YALI0E01738g		SPCC4B3.08
YMR024W	spar78-g6.1	smik303-g2.1	sbayc678-g93.1	CAGL0C03553g	Scas699.41	Kpol1002p51	Kwal56.23233	KLLA0A02343g	SAKL0C06666g		orf19.3881	YALI0E01782g		SPCC4G3.18
YMR025W	spar79-g3.1	smik313-g11.1	sbayc678-g97.1	CAGL0C04455g	Scas700.12	Kpol1002p66	Kwal56.23242	KLLA0A02365g	SAKL0C06864g		orf19.3888	YALI0E01914g		SPCC550.14
YMR029C	spar8-g1.1	smik315-g4.1	Dummy	CAGL0C04587g	Scas700.13	Kpol1002p8	Kwal56.23256	KLLA0A02387g	SAKL0C07062g		orf19.3931	YALI0E02552g		SPCC584.01c
YMR035W	spar8-g15.1	smik317-g15.1	sbayc241-g1.1	CAGL0C05115g	Scas700.2	Kpol1003p29	Kwal56.23314	KLLA0A03960g	SAKL0C07260g		orf19.3973	YALI0E02618g		SPCC584.11c
YMR041C	spar84-g15.1	smik32-g5.1	sbayc420-g3.1	CAGL0C05555g	Scas700.24	Kpol1003p39	Kwal56.23328	KLLA0A05005g	SAKL0C07546g		orf19.3974	YALI0E03432g		SPCC613.07
YMR052W	spar84-g23.1	smik32-g6.1	sbayc436-g3.1	CAGL0D00352g	Scas700.29	Kpol1003p52	Kwal56.23350	KLLA0A05071g	SAKL0C07568g		orf19.3984	YALI0E03828g		SPCC613.08
[truncated: 752 more rows]
