# Supplementary material for: Evolutionary principles of modular gene regulation in yeasts
Source: eLife. 2013 Jun 18;2:e00603. doi: 10.7554/eLife.00603 (PMC3687341; doi:10.7554/eLife.00603)
Supplement: Figure 9—source data 1. — Shown are the genes used for Arboretum run including orthogroups in Analysis 1 as well as orthogroups with one duplication event (Analysis 2). The string ‘Dummy’ separates the genes from different modules. DOI: http://dx.doi.org/10.7554/eLife.00603.019 [file elife00603s004.xlsx]

## Sheet: Sheet1
S. cerevisiae	S. paradoxus	S. mikitae	S. bayanus	C. glabrata	S. castelli	K. waltii	K. lactis	S. kluveromycete	D. hansenii	C. albicans	Y. lipolytica	S. japonicus	S. pombe
Q0080	spar100-g1.1	smik10-g11.1	sbayc290-g1.1	CAGL0A00209g	Scas11.2	Kwal0.179	AAT64951.1	SAKL0A00286g	DEHA2A01496g	orf19.1007	YALI0A00506g	SJAG00030	SPAC1002.01
Q0085	spar100-g17.1	smik10-g2.1	sbayc349-g2.1	CAGL0A00231g	Scas141.1	Kwal0.182	AAT64953.1	SAKL0A00308g	DEHA2A01540g	orf19.1028	YALI0A00616g	SJAG00035	SPAC1002.02
Q0140	spar100-g5.1	smik10-g9.1	sbayc351-g1.1	CAGL0A00253g	Scas159.1	Kwal0.212	KLLA0A00638g	SAKL0A00440g	DEHA2A01628g	orf19.103	YALI0A00759g	SJAG00041	SPAC1002.03c
Q0275	spar100-g6.1	smik100-g3.1	sbayc358-g1.1	CAGL0A00319g	Scas170.1	Kwal0.232	KLLA0A00715g	SAKL0A00462g	DEHA2A01936g	orf19.1032	YALI0A00781g	SJAG00054	SPAC1002.04c
YAL009W	spar100-g8.1	smik100-g4.1	sbayc367-g1.1	CAGL0A00407g	Scas181.1	Kwal0.234	KLLA0A00759g	SAKL0A00550g	DEHA2A02112g	orf19.1036	YALI0A01133g	SJAG00058	SPAC1002.08c
YAL010C	spar103-g14.1	smik1001-g4.1	sbayc372-g2.1	CAGL0A00429g	Scas203.2	Kwal0.237	KLLA0A00781g	SAKL0A00704g	DEHA2A02178g	orf19.1039	YALI0A01353g	SJAG00060	SPAC1002.15c
YAL013W	spar103-g21.1	smik1004-g1.1	sbayc385-g2.1	CAGL0A00539g	Scas234.1	Kwal0.265	KLLA0A01023g	SAKL0A00748g	DEHA2A02530g	orf19.1043	YALI0A01397g	SJAG00067	SPAC105.01c
YAL016W	spar103-g23.1	smik1004-g2.1	sbayc392-g1.1	CAGL0A00561g	Scas240.1	Kwal0.279	KLLA0A01177g	SAKL0A00770g	DEHA2A02860g	orf19.1055	YALI0A02090g	SJAG00068	SPAC105.02c
YAL020C	spar103-g25.1	smik1004-g4.1	sbayc395-g1.1	CAGL0A00869g	Scas254.1	Kwal0.287	KLLA0A01287g	SAKL0A00792g	DEHA2A03080g	orf19.1063	YALI0A02222g	SJAG00072	SPAC1071.01c
YAL021C	spar103-g6.1	smik1004-g6.1	sbayc395-g2.1	CAGL0A00891g	Scas260.2	Kwal0.3	KLLA0A01342g	SAKL0A00814g	DEHA2A03300g	orf19.1070	YALI0A02563g	SJAG00077	SPAC1071.02
YAL022C	spar103-g7.1	smik1004-g7.1	sbayc398-g1.1	CAGL0A00913g	Scas278.1	Kwal0.307	KLLA0A01430g	SAKL0A00858g	DEHA2A03520g	orf19.1084	YALI0A02893g	SJAG00078	SPAC1071.04c
YAL026C	spar103-g8.1	smik1004-g8.1	sbayc413-g2.1	CAGL0A01089g	Scas284.1	Kwal0.335	KLLA0A01496g	SAKL0A00990g	DEHA2A03718g	orf19.1092	YALI0A02915g	SJAG00081	SPAC1071.06
YAL032C	spar104-g14.1	smik1006-g1.1	sbayc420-g1.1	CAGL0A01177g	Scas296.2	Kwal0.34	KLLA0A01518g	SAKL0A01188g	DEHA2A04378g	orf19.1095	YALI0A03025g	SJAG00082	SPAC1093.02
YAL043C	spar104-g16.1	smik101-g5.1	sbayc420-g4.1	CAGL0A01408g	Scas306.1	Kwal0.370	KLLA0A01628g	SAKL0A01298g	DEHA2A04576g	orf19.1110	YALI0A03531g	SJAG00083	SPAC1093.06c
YAL047C	spar104-g6.1	smik101-g6.1	sbayc426-g1.1	CAGL0A01430g	Scas314.1	Kwal0.393	KLLA0A01650g	SAKL0A01364g	DEHA2A04620g	orf19.1111	YALI0A03553g	SJAG00095	SPAC10F6.09c
YAL048C	spar104-g9.1	smik1010-g11.1	sbayc428-g2.1	CAGL0A01474g	Scas328.2	Kwal0.394	KLLA0A01672g	SAKL0A01474g	DEHA2A04928g	orf19.1136	YALI0A03597g	SJAG00104	SPAC110.03
YAL051W	spar106-g1.1	smik1010-g3.1	sbayc429-g1.1	CAGL0A01672g	Scas333.1	Kwal0.40	KLLA0A01804g	SAKL0A01672g	DEHA2A05016g	orf19.1140	YALI0A03883g	SJAG00108	SPAC1142.02c
YAL058W	spar106-g3.1	smik1010-g4.1	sbayc437-g1.1	CAGL0A01848g	Scas347.3	Kwal0.56	KLLA0A01848g	SAKL0A01694g	DEHA2A05038g	orf19.1160	YALI0A04279g	SJAG00112	SPAC1142.07c
YAR007C	spar107-g5.1	smik1010-g6.1	sbayc442-g1.1	CAGL0A02486g	Scas349.2	Kwal0.75	KLLA0A01925g	SAKL0A01826g	DEHA2A05104g	orf19.1163	YALI0A04609g	SJAG00120	SPAC11E3.01c
YAR014C	spar107-g6.1	smik1013-g3.1	sbayc443-g1.1	CAGL0A02530g	Scas351.1	Kwal0.76	KLLA0A01969g	SAKL0A01848g	DEHA2A05192g	orf19.1177	YALI0A04675g	SJAG00127	SPAC11E3.04c
YAR028W	spar109-g2.1	smik1015-g11.1	sbayc445-g2.1	CAGL0A02596g	Scas356.2	Kwal0.92	KLLA0A01991g	SAKL0A01892g	DEHA2A05302g	orf19.1185	YALI0A04983g	SJAG00133	SPAC11E3.08c
YBL006C	spar109-g5.1	smik1015-g3.1	sbayc446-g3.1	CAGL0A02618g	Scas356.3d	Kwal14.1025	KLLA0A02145g	SAKL0A01958g	DEHA2A05324g	orf19.1204	YALI0A05115g	SJAG00136	SPAC11G7.05c
YBL007C	spar109-g7.1	smik1017-g1.1	sbayc447-g2.1	CAGL0A02706g	Scas372.1	Kwal14.1041	KLLA0A02167g	SAKL0A02244g	DEHA2A05654g	orf19.1214	YALI0A05137g	SJAG00139	SPAC11H11.04
YBL010C	spar110-g5.1	smik102-g2.1	sbayc451-g4.1	CAGL0A02728g	Scas375.2	Kwal14.1042	KLLA0A02189g	SAKL0A02442g	DEHA2A05940g	orf19.1217	YALI0A06765g	SJAG00147	SPAC1296.06
YBL011W	spar110-g6.1	smik102-g5.1	sbayc453-g2.1	CAGL0A02750g	Scas378.2	Kwal14.1052	KLLA0A02211g	SAKL0A02486g	DEHA2A06600g	orf19.122	YALI0A06787g	SJAG00150	SPAC12B10.05
YBL020W	spar111-g1.1	smik1028-g11.1	sbayc453-g3.1	CAGL0A02838g	Scas392.1	Kwal14.1053	KLLA0A02233g	SAKL0A02552g	DEHA2A06996g	orf19.1221	YALI0A06996g	SJAG00154	SPAC12B10.07
YBL031W	spar111-g14.1	smik1028-g12.1	sbayc454-g3.1	CAGL0A02926g	Scas392.2	Kwal14.1065	KLLA0A02255g	SAKL0A02574g	DEHA2A07040g	orf19.1228	YALI0A07403g	SJAG00159	SPAC12G12.01c
YBL037W	spar111-g8.1	smik1028-g14.1	sbayc454-g4.1	CAGL0A02948g	Scas397.2	Kwal14.1076	KLLA0A02343g	SAKL0A02794g	DEHA2A07084g	orf19.1229	YALI0A08536g	SJAG00168	SPAC12G12.08
YBL040C	spar113-g1.1	smik1028-g15.1	sbayc459-g7.1	CAGL0A02970g	Scas400.2	Kwal14.1109	KLLA0A02519g	SAKL0A02992g	DEHA2A07106g	orf19.123	YALI0A08580g	SJAG00169	SPAC12G12.15
YBL041W	spar113-g2.1	smik1028-g17.1	sbayc460-g2.1	CAGL0A03190g	Scas404.1	Kwal14.1132	KLLA0A02541g	SAKL0A03014g	DEHA2A07150g	orf19.1236	YALI0A08646g	SJAG00171	SPAC139.01c
YBL074C	spar115-g10.1	smik1028-g21.1	sbayc461-g4.1	CAGL0A03300g	Scas412.2	Kwal14.1167	KLLA0A02849g	SAKL0A03212g	DEHA2A07392g	orf19.1238	YALI0A09284g	SJAG00177	SPAC13C5.03
YBL084C	spar115-g3.1	smik1028-g22.1	sbayc461-g5.1	CAGL0A03322g	Scas413.1	Kwal14.1186	KLLA0A02937g	SAKL0A03256g	DEHA2A07414g	orf19.1244	YALI0A09449g	SJAG00185	SPAC13C5.05c
YBL091C	spar115-g8.1	smik1028-g24.1	sbayc462-g1.1	CAGL0A03454g	Scas415.1	Kwal14.1242	KLLA0A02981g	SAKL0A03366g	DEHA2A07524g	orf19.1248	YALI0A09592g	SJAG00207	SPAC13C5.07
YBL098W	spar116-g2.1	smik1028-g28.1	sbayc462-g2.1	CAGL0A03498g	Scas415.3	Kwal14.1249	KLLA0A03003g	SAKL0A03454g	DEHA2A07854g	orf19.1249	YALI0A09724g	SJAG00208	SPAC13D6.04c
YBL103C	spar117-g1.1	smik1028-g29.1	sbayc463-g4.1	CAGL0A03630g	Scas416.1	Kwal14.1375	KLLA0A03465g	SAKL0A03520g	DEHA2A07876g	orf19.1253	YALI0A09790g	SJAG00209	SPAC13F5.01c
YBL104C	spar117-g12.1	smik1028-g33.1	sbayc467-g2.1	CAGL0A03806g	Scas417.3	Kwal14.1411	KLLA0A03487g	SAKL0A03542g	DEHA2A07986g	orf19.1267.1	YALI0A09900g	SJAG00222	SPAC13F5.02c
YBL105C	spar117-g13.1	smik1028-g34.1	sbayc468-g2.1	CAGL0A03993g	Scas430.1	Kwal14.1416	KLLA0A03509g	SAKL0A03872g	DEHA2A08074g	orf19.1272	YALI0A09988g	SJAG00248	SPAC13G6.11c
YBL106C	spar117-g14.1	smik1028-g7.1	sbayc468-g6.1	CAGL0A04169g	Scas431.1	Kwal14.1437	KLLA0A03575g	SAKL0A03894g	DEHA2A08118g	orf19.1279	YALI0A10032g	SJAG00268	SPAC13G6.14
YBL107C	spar117-g15.1	smik1029-g1.1	sbayc469-g1.1	CAGL0A04191g	Scas437.1	Kwal14.1491	KLLA0A03663g	SAKL0A03960g	DEHA2A08514g	orf19.1281	YALI0A10549g	SJAG00269	SPAC144.05
YBL113C	spar117-g17.1	smik1032-g11.1	sbayc469-g2.1	CAGL0A04235g	Scas444.4	Kwal14.1513	KLLA0A03696g	SAKL0A04026g	DEHA2A08712g	orf19.1282	YALI0A10879g	SJAG00272	SPAC144.06
YBR022W	spar117-g19.1	smik1032-g12.1	sbayc469-g4.1	CAGL0A04279g	Scas445.1	Kwal14.1558	KLLA0A03806g	SAKL0A04070g	DEHA2A08756g	orf19.1291	YALI0A11121g	SJAG00278	SPAC144.07c
YBR040W	spar117-g6.1	smik1032-g16.1	sbayc470-g4.1	CAGL0A04367g	Scas445.3	Kwal14.1611	KLLA0A04015g	SAKL0A04114g	DEHA2A09196g	orf19.1299	YALI0A11517g	SJAG00293	SPAC144.08
YBR041W	spar117-g7.1	smik1032-g17.1	sbayc470-g5.1	CAGL0A04587g	Scas446.1d	Kwal14.1641	KLLA0A04103g	SAKL0A04136g	DEHA2A09394g	orf19.1300	YALI0A12969g	SJAG00297	SPAC144.16
YBR043C	spar117-g8.1	smik1032-g23.1	sbayc470-g6.1	CAGL0A04719g	Scas448.1	Kwal14.1652	KLLA0A04169g	SAKL0A04400g	DEHA2A09438g	orf19.131	YALI0A14069g	SJAG00298	SPAC144.18
YBR045C	spar118-g14.1	smik1032-g5.1	sbayc470-g7.1	CAGL0A04741g	Scas453.1	Kwal14.1653	KLLA0A04213g	SAKL0A04422g	DEHA2A10362g	orf19.132	YALI0A14498g	SJAG00300	SPAC1486.02c
YBR057C	spar118-g17.1	smik1035-g1.1	sbayc471-g5.1	CAGL0A04785g	Scas459.1	Kwal14.1659	KLLA0A04301g	SAKL0A04488g	DEHA2A10824g	orf19.1323	YALI0A14586g	SJAG00306	SPAC1486.03c
YBR058C	spar118-g22.1	smik1038-g2.1	sbayc474-g4.1	CAGL0A04807g	Scas460.5	Kwal14.1670	KLLA0A04587g	SAKL0A04510g	DEHA2A11110g	orf19.1324	YALI0A14707g	SJAG00314	SPAC1486.07c
YBR070C	spar118-g24.1	smik1038-g3.1	sbayc475-g5.1	CAGL0B00308g	Scas463.5	Kwal14.1719	KLLA0A04708g	SAKL0A04642g	DEHA2A11462g	orf19.1336	YALI0A14806g	SJAG00315	SPAC14C4.03
YBR071W	spar118-g26.1	smik1038-g4.1	sbayc478-g2.1	CAGL0B00330g	Scas465.2	Kwal14.1729	KLLA0A04752g	SAKL0A04884g	DEHA2A11682g	orf19.1336.2	YALI0A16588g	SJAG00320	SPAC14C4.06c
YBR077C	spar118-g27.1	smik1050-g1.1	sbayc478-g3.1	CAGL0B00462g	Scas465.3	Kwal14.1761	KLLA0A04796g	SAKL0A05016g	DEHA2A12078g	orf19.1352	YALI0A17061g	SJAG00328	SPAC1527.02
YBR080C	spar118-g3.1	smik1051-g1.1	sbayc480-g3.1	CAGL0B00506g	Scas467.1	Kwal14.1781	KLLA0A05027g	SAKL0A05038g	DEHA2A12166g	orf19.1360.1	YALI0A17336g	SJAG00330	SPAC1556.01c
YBR081C	spar118-g31.1	smik1053-g1.1	sbayc480-g4.1	CAGL0B00528g	Scas467.3	Kwal14.1793	KLLA0A05049g	SAKL0A05148g	DEHA2A12232g	orf19.1361	YALI0A17468g	SJAG00339	SPAC1556.08c
YBR086C	spar118-g33.1	smik1070-g2.1	sbayc480-g6.1	CAGL0B00638g	Scas468.3	Kwal14.1800	KLLA0A05093g	SAKL0A05170g	DEHA2A12276g	orf19.1367	YALI0A17512g	SJAG00349	SPAC15A10.03c
YBR094W	spar118-g37.1	smik1071-g3.1	sbayc480-g7.1	CAGL0B00660g	Scas470.1	Kwal14.1809	KLLA0A05258g	SAKL0A05390g	DEHA2A12430g	orf19.1372	YALI0A17600g	SJAG00354	SPAC15A10.06
YBR095C	spar118-g39.1	smik1071-g5.1	sbayc481-g2.1	CAGL0B01166g	Scas470.7	Kwal14.1828	KLLA0A05324g	SAKL0A05434g	DEHA2A12518g	orf19.1377	YALI0A17809g	SJAG00358	SPAC15A10.15
YBR098W	spar118-g4.1	smik1072-g1.1	sbayc482-g3.1	CAGL0B01188g	Scas474.1	Kwal14.1831	KLLA0A05434g	SAKL0A05632g	DEHA2A13266g	orf19.1382	YALI0A18227g	SJAG00360	SPAC15A10.16
YBR103W	spar118-g45.1	smik1073-g1.1	sbayc482-g7.1	CAGL0B01331g	Scas474.2	Kwal14.1859	KLLA0A05621g	SAKL0A05962g	DEHA2A13508g	orf19.1393	YALI0A18612g	SJAG00378	SPAC15E1.05c
YBR109C	spar118-g5.1	smik1073-g2.1	sbayc483-g4.1	CAGL0B01353g	Scas475.1	Kwal14.1904	KLLA0A05643g	SAKL0A05984g	DEHA2A13552g	orf19.1406	YALI0A18766g	SJAG00379	SPAC15E1.06
YBR110W	spar118-g7.1	smik1076-g2.1	sbayc484-g2.1	CAGL0B01441g	Scas477.5	Kwal14.1921	KLLA0A05797g	SAKL0A06072g	DEHA2A13750g	orf19.1412	YALI0A19052g	SJAG00380	SPAC15E1.08
YBR112C	spar118-g8.1	smik1077-g1.1	sbayc484-g3.1	CAGL0B01507g	Scas477.6	Kwal14.1927	KLLA0A05841g	SAKL0A06204g	DEHA2A13794g	orf19.1417	YALI0A19074g	SJAG00381	SPAC15F9.03c
YBR119W	spar119-g4.1	smik1083-g2.1	sbayc484-g6.1	CAGL0B01551g	Scas477.7	Kwal14.1928	KLLA0A05951g	SAKL0A06226g	DEHA2A13816g	orf19.1418	YALI0A19470g	SJAG00400	SPAC16.01
YBR123C	spar119-g8.1	smik1084-g1.1	sbayc484-g8.1	CAGL0B01617g	Scas478.1	Kwal14.1938	KLLA0A06083g	SAKL0A06270g	DEHA2A13838g	orf19.1420	YALI0A19602g	SJAG00404	SPAC167.01
YBR125C	spar12-g2.1	smik1084-g2.1	sbayc486-g1.1	CAGL0B01705g	Scas478.4	Kwal14.1945	KLLA0A06105g	SAKL0A06358g	DEHA2A13860g	orf19.1440	YALI0A19976g	SJAG00406	SPAC167.02
YBR127C	spar12-g3.1	smik1085-g1.1	sbayc486-g6.1	CAGL0B01859g	Scas478.5	Kwal14.1950	KLLA0A06149g	SAKL0A06380g	DEHA2A13948g	orf19.1448.1	YALI0A20108g	SJAG00414	SPAC167.03c
YBR129C	spar12-g7.1	smik1086-g5.1	sbayc486-g7.1	CAGL0B01903g	Scas481.3	Kwal14.1957	KLLA0A06259g	SAKL0A06688g	DEHA2A14080g	orf19.1457	YALI0A20636g	SJAG00418	SPAC167.04
YBR136W	spar12-g8.1	smik1089-g1.1	sbayc488-g2.1	CAGL0B01947g	Scas482.3	Kwal14.1973	KLLA0A06402g	SAKL0A06908g	DEHA2A14102g	orf19.1460	YALI0A20724g	SJAG00423	SPAC1687.02
YBR153W	spar120-g4.1	smik109-g12.1	sbayc489-g6.1	CAGL0B01991g	Scas482.5	Kwal14.1975	KLLA0A06644g	SAKL0A07018g	DEHA2B00308g	orf19.1471	YALI0A20900g	SJAG00427	SPAC1687.18c
YBR159W	spar121-g2.1	smik109-g13.1	sbayc490-g1.1	CAGL0B02013g	Scas483.2	Kwal14.1989	KLLA0A06798g	SAKL0A07040g	DEHA2B00682g	orf19.1478	YALI0A20922g	SJAG00429	SPAC1687.20c
YBR160W	spar121-g3.1	smik109-g24.1	sbayc490-g3.1	CAGL0B02057g	Scas485.2	Kwal14.1998	KLLA0A06820g	SAKL0A07062g	DEHA2B01716g	orf19.1488	YALI0A21098g	SJAG00434	SPAC1687.21
YBR165W	spar121-g5.1	smik109-g26.1	sbayc490-g4.1	CAGL0B02211g	Scas488.3	Kwal14.2014	KLLA0A07337g	SAKL0A07084g	DEHA2B01914g	orf19.1495	YALI0A21153g	SJAG00439	SPAC16C9.05
YBR170C	spar122-g11.1	smik109-g27.1	sbayc491-g1.1	CAGL0B02233g	Scas488.5	Kwal14.2016	KLLA0A07425g	SAKL0A07150g	DEHA2B02024g	orf19.1500	YALI0B00264g	SJAG00440	SPAC16E8.01
YBR173C	spar122-g12.1	smik109-g32.1	sbayc491-g5.1	CAGL0B02365g	Scas489.2	Kwal14.2019	KLLA0A07447g	SAKL0A07216g	DEHA2B02376g	orf19.1505	YALI0B00528g	SJAG00446	SPAC16E8.09
YBR176W	spar122-g13.1	smik109-g5.1	sbayc494-g5.1	CAGL0B02409g	Scas489.4	Kwal14.2034	KLLA0A07469g	SAKL0A07656g	DEHA2B02530g	orf19.1514	YALI0B00550g	SJAG00455	SPAC16E8.10c
YBR188C	spar122-g9.1	smik1096-g1.1	sbayc494-g7.1	CAGL0B02541g	Scas489.5	Kwal14.2039	KLLA0A07491g	SAKL0A07832g	DEHA2B02926g	orf19.1516	YALI0B00638g	SJAG00466	SPAC16E8.17c
YBR193C	spar123-g11.1	smik1097-g2.1	sbayc495-g1.1	CAGL0B02585g	Scas489.6	Kwal14.2040	KLLA0A07513g	SAKL0A07854g	DEHA2B03256g	orf19.1519	YALI0B01276g	SJAG00471	SPAC1751.02c
YBR200W	spar123-g14.1	smik1097-g3.1	sbayc495-g10.1	CAGL0B02673g	Scas490.2	Kwal14.2046	KLLA0A07667g	SAKL0A08096g	DEHA2B03938g	orf19.1525	YALI0B01364g	SJAG00475	SPAC1782.04
YBR208C	spar123-g16.1	smik11-g1.1	sbayc496-g5.1	CAGL0B03091g	Scas491.2	Kwal14.2048	KLLA0A07711g	SAKL0A08250g	DEHA2B03982g	orf19.1531	YALI0B01540g	SJAG00476	SPAC1783.02c
YBR211C	spar123-g17.1	smik11-g4.1	sbayc497-g1.1	CAGL0B03113g	Scas491.5	Kwal14.2052	KLLA0A07733g	SAKL0A08360g	DEHA2B04092g	orf19.1538	YALI0B01606g	SJAG00480	SPAC1783.04c
YBR215W	spar123-g2.1	smik1103-g1.1	sbayc497-g3.1	CAGL0B03333g	Scas493.1	Kwal14.2090	KLLA0A07821g	SAKL0A08382g	DEHA2B04158g	orf19.1546	YALI0B01694g	SJAG00496	SPAC1783.06c
YBR216C	spar123-g6.1	smik1103-g2.1	sbayc497-g8.1	CAGL0B03377g	Scas494.1	Kwal14.2114	KLLA0A07887g	SAKL0A08404g	DEHA2B04422g	orf19.1548	YALI0B02068g	SJAG00497	SPAC1786.03
YBR217W	spar125-g2.1	smik1103-g4.1	sbayc499-g10.1	CAGL0B03399g	Scas494.2	Kwal14.2123	KLLA0A08019g	SAKL0A08426g	DEHA2B04950g	orf19.155	YALI0B02244g	SJAG00505	SPAC17A2.12
YBR218C	spar127-g1.1	smik1103-g6.1	sbayc499-g11.1	CAGL0B03531g	Scas496.3	Kwal14.2175	KLLA0A08041g	SAKL0A08492g	DEHA2B05126g	orf19.1555	YALI0B02376g	SJAG00508	SPAC17A5.07c
YBR221C	spar127-g2.1	smik1103-g7.1	sbayc499-g5.1	CAGL0B03597g	Scas497.2	Kwal14.2186	KLLA0A08063g	SAKL0A08800g	DEHA2B05214g	orf19.1557	YALI0B02552g	SJAG00509	SPAC17A5.12
YBR228W	spar127-g9.1	smik1104-g2.1	sbayc499-g8.1	CAGL0B03707g	Scas497.4	Kwal14.2223	KLLA0A08129g	SAKL0A08910g	DEHA2B05764g	orf19.1559	YALI0B02772g	SJAG00513	SPAC17A5.14
YBR229C	spar128-g2.1	smik1105-g1.1	sbayc499-g9.1	CAGL0B03905g	Scas499.2	Kwal14.2227	KLLA0A08338g	SAKL0A09020g	DEHA2B05808g	orf19.1560	YALI0B02816g	SJAG00521	SPAC17C9.07
YBR231C	spar129-g14.1	smik1115-g2.1	sbayc501-g1.1	CAGL0B04015g	Scas500.5	Kwal14.2229	KLLA0A08602g	SAKL0A09064g	DEHA2B05962g	orf19.1591	YALI0B02860g	SJAG00525	SPAC17C9.08
YBR234C	spar129-g17.1	smik114-g1.1	sbayc501-g5.1	CAGL0B04191g	Scas503.3	Kwal14.2251	KLLA0A08646g	SAKL0A09218g	DEHA2B06182g	orf19.1598	YALI0B02970g	SJAG00530	SPAC17C9.09c
YBR236C	spar129-g2.1	smik114-g10.1	sbayc501-g6.1	CAGL0B04477g	Scas506.6	Kwal14.2326	KLLA0A08734g	SAKL0A09262g	DEHA2B06446g	orf19.1622	YALI0B02992g	SJAG00531	SPAC17G6.04c
YBR237W	spar129-g20.1	smik114-g6.1	sbayc501-g8.1	CAGL0B04499g	Scas508.1	Kwal14.2329	KLLA0A08800g	SAKL0A09350g	DEHA2B06710g	orf19.1636	YALI0B03212g	SJAG00536	SPAC17G6.05c
YBR243C	spar129-g21.1	smik114-g7.1	sbayc502-g7.1	CAGL0B04609g	Scas508.2	Kwal14.2348	KLLA0A08888g	SAKL0A09460g	DEHA2B06842g	orf19.1647	YALI0B03322g	SJAG00540	SPAC17G6.07c
YBR250W	spar129-g6.1	smik1143-g11.1	sbayc503-g6.1	CAGL0B04697g	Scas510.0d	Kwal14.2361	KLLA0A08932g	SAKL0A09548g	DEHA2B06886g	orf19.1648	YALI0B03344g	SJAG00547	SPAC17G6.10
YBR253W	spar129-g7.1	smik1143-g2.1	sbayc503-g8.1	CAGL0B04719g	Scas512.3d	Kwal14.2377	KLLA0A09141g	SAKL0A09570g	DEHA2B07150g	orf19.1650	YALI0B03388g	SJAG00557	SPAC17G8.07
YBR255W	spar13-g1.1	smik1143-g3.1	sbayc503-g9.1	CAGL0B04785g	Scas513.0d	Kwal14.2384	KLLA0A09295g	SAKL0A09636g	DEHA2B07480g	orf19.166	YALI0B03498g	SJAG00578	SPAC17G8.13c
YBR258C	spar13-g10.1	smik1143-g4.1	sbayc504-g1.1	CAGL0B04807g	Scas513.4	Kwal14.2435	KLLA0A09317g	SAKL0A09702g	DEHA2B08206g	orf19.1666	YALI0B03762g	SJAG00581	SPAC17G8.14c
YBR260C	spar13-g12.1	smik1143-g5.1	sbayc504-g13.1	CAGL0B04851g	Scas514.7	Kwal14.2452	KLLA0A09471g	SAKL0A09966g	DEHA2B08228g	orf19.1672	YALI0B03982g	SJAG00585	SPAC17H9.03c
YBR264C	spar13-g3.1	smik1144-g1.1	sbayc504-g2.1	CAGL0B04873g	Scas514.8	Kwal14.2466	KLLA0A09515g	SAKL0A10252g	DEHA2B08316g	orf19.1674	YALI0B04114g	SJAG00612	SPAC17H9.08
YBR265W	spar13-g4.1	smik1144-g4.1	sbayc507-g3.1	CAGL0B04895g	Scas515.3	Kwal14.2470	KLLA0A09537g	SAKL0A10428g	DEHA2B08756g	orf19.1675	YALI0B04268g	SJAG00613	SPAC17H9.17c
YBR274W	spar13-g5.1	smik1144-g8.1	sbayc508-g3.1	CAGL0B04939g	Scas515.4	Kwal14.2484	KLLA0A09559g	SAKL0A10626g	DEHA2B08778g	orf19.1680	YALI0B04312g	SJAG00615	SPAC1805.01c
YBR276C	spar13-g7.1	smik1145-g1.1	sbayc508-g5.1	CAGL0B05049g	Scas515.7	Kwal14.2486	KLLA0A09603g	SAKL0B00506g	DEHA2B09548g	orf19.1686	YALI0B04378g	SJAG00624	SPAC1805.07c
YBR279W	spar13-g8.1	smik1145-g3.1	sbayc508-g8.1	CAGL0C00341g	Scas516.3	Kwal14.2523	KLLA0A09691g	SAKL0B00572g	DEHA2B09592g	orf19.17	YALI0B04466g	SJAG00628	SPAC1805.08
YBR281C	spar130-g5.1	smik1147-g3.1	sbayc509-g10.1	CAGL0C00385g	Scas516.6	Kwal14.2550	KLLA0A09823g	SAKL0B00594g	DEHA2B09658g	orf19.1706	YALI0B04488g	SJAG00639	SPAC1805.09c
YBR289W	spar134-g7.1	smik1149-g1.1	sbayc509-g4.1	CAGL0C00407g	Scas516.8	Kwal14.2580	KLLA0A09845g	SAKL0B00682g	DEHA2B10164g	orf19.1712	YALI0B04840g	SJAG00640	SPAC1834.05
YBR290W	spar136-g10.1	smik115-g10.1	sbayc509-g9.1	CAGL0C00473g	Scas518.1	Kwal14.2586	KLLA0A09889g	SAKL0B00792g	DEHA2B10208g	orf19.1730	YALI0B05214g	SJAG00651	SPAC1834.06c
YBR295W	spar136-g15.1	smik115-g12.1	sbayc510-g4.1	CAGL0C00495g	Scas518.3d	Kwal14.2587	KLLA0A09955g	SAKL0B00990g	DEHA2B10494g	orf19.1734	YALI0B05390g	SJAG00661	SPAC1851.02
YCL001W-B	spar136-g18.1	smik115-g13.1	sbayc514-g13.1	CAGL0C00517g	Scas519.1	Kwal14.2598	KLLA0A10021g	SAKL0B01100g	DEHA2B10626g	orf19.1761	YALI0B05632g	SJAG00676	SPAC18G6.15
YCL005W	spar136-g20.1	smik1167-g2.1	sbayc514-g14.1	CAGL0C00561g	Scas519.2	Kwal14.2607	KLLA0A10043g	SAKL0B01364g	DEHA2B11000g	orf19.1767	YALI0B05676g	SJAG00677	SPAC1952.03
YCL010C	spar136-g4.1	smik1167-g4.1	sbayc514-g5.1	CAGL0C00605g	Scas519.4	Kwal14.778	KLLA0A10131g	SAKL0B01540g	DEHA2B11022g	orf19.1769	YALI0B05786g	SJAG00678	SPAC1952.08c
YCL016C	spar136-g5.1	smik1169-g2.1	sbayc515-g2.1	CAGL0C01177g	Scas519.5	Kwal14.874	KLLA0A10153g	SAKL0B01760g	DEHA2B11220g	orf19.1773	YALI0B05808g	SJAG00686	SPAC1952.14c
YCL017C	spar137-g10.1	smik117-g10.1	sbayc515-g3.1	CAGL0C01199g	Scas519.7	Kwal14.896	KLLA0A10241g	SAKL0B01826g	DEHA2B11264g	orf19.1776	YALI0B05830g	SJAG00695	SPAC19A8.06
YCL021W-A	spar137-g3.1	smik117-g14.1	sbayc516-g5.1	CAGL0C01309g	Scas520.1	Kwal14.929	KLLA0A10285g	SAKL0B02002g	DEHA2B11286g	orf19.1782	YALI0B05918g	SJAG00698	SPAC19A8.12
YCL027W	spar137-g7.1	smik117-g16.1	sbayc517-g3.1	CAGL0C01463g	Scas520.3	Kwal14.931	KLLA0A10593g	SAKL0B02024g	DEHA2B11638g	orf19.1789.1	YALI0B05940g	SJAG00712	SPAC19A8.13
YCL028W	spar137-g8.1	smik117-g2.1	sbayc518-g1.1	CAGL0C01529g	Scas520.5	Kwal14.949	KLLA0A10791g	SAKL0B02046g	DEHA2B11748g	orf19.1794	YALI0B06369g	SJAG00714	SPAC19B12.05c
YCL047C	spar137-g9.1	smik117-g5.1	sbayc518-g11.1	CAGL0C01727g	Scas521.3	Kwal14.955	KLLA0A10923g	SAKL0B02068g	DEHA2B11968g	orf19.1795	YALI0B06512g	SJAG00729	SPAC19D5.02c
YCL055W	spar138-g4.1	smik117-g7.1	sbayc518-g3.1	CAGL0C01749g	Scas521.5	Kwal14.963	KLLA0A11044g	SAKL0B02156g	DEHA2B12034g	orf19.1804	YALI0B06556g	SJAG00738	SPAC19D5.04
YCL056C	spar14-g3.1	smik117-g8.1	sbayc518-g4.1	CAGL0C01903g	Scas524.10	Kwal14.974	KLLA0A11242g	SAKL0B02310g	DEHA2B12188g	orf19.1808	YALI0B06897g	SJAG00745	SPAC19D5.07
YCR008W	spar14-g4.1	smik1172-g5.1	sbayc519-g1.1	CAGL0C01969g	Scas524.6	Kwal14.987	KLLA0A11440g	SAKL0B02508g	DEHA2B12496g	orf19.1823	YALI0B07205g	SJAG00747	SPAC19E9.03
YCR014C	spar14-g5.1	smik1173-g13.1	sbayc519-g4.1	CAGL0C02167g	Scas524.7	Kwal17.2675	KLLA0A11462g	SAKL0B02530g	DEHA2B12518g	orf19.1837	YALI0B07249g	SJAG00751	SPAC19G12.12
YCR015C	spar141-g5.1	smik1173-g2.1	sbayc519-g6.1	CAGL0C02277g	Scas526.1	Kwal23.2782	KLLA0A11484g	SAKL0B02596g	DEHA2B12562g	orf19.184	YALI0B07293g	SJAG00754	SPAC1A6.01c
YCR017C	spar142-g1.1	smik1173-g4.1	sbayc519-g7.1	CAGL0C02409g	Scas526.3	Kwal23.2849	KLLA0A11594g	SAKL0B02662g	DEHA2B13024g	orf19.1864	YALI0B07425g	SJAG00758	SPAC1B1.04c
YCR019W	spar142-g10.1	smik1173-g6.1	sbayc519-g8.1	CAGL0C02431g	Scas526.5	Kwal23.2873	KLLA0A11616g	SAKL0B02684g	DEHA2B13706g	orf19.1865	YALI0B08228g	SJAG00766	SPAC1B2.02c
YCR024C-A	spar142-g5.1	smik1174-g2.1	sbayc520-g11.1	CAGL0C02673g	Scas527.3	Kwal23.2901	KLLA0B00539g	SAKL0B02728g	DEHA2B13750g	orf19.1866	YALI0B08294g	SJAG00767	SPAC1B2.05
YCR028C-A	spar142-g6.1	smik1175-g2.1	sbayc520-g2.1	CAGL0C02717g	Scas528.4	Kwal23.2974	KLLA0B00627g	SAKL0B02860g	DEHA2B13838g	orf19.1871	YALI0B08316g	SJAG00774	SPAC1B3.04c
YCR042C	spar142-g7.1	smik1175-g5.1	sbayc520-g5.1	CAGL0C02827g	Scas528.7	Kwal23.2990	KLLA0B00715g	SAKL0B03014g	DEHA2B13860g	orf19.1874	YALI0B08734g	SJAG00791	SPAC1B3.07c
YCR044C	spar142-g8.1	smik1176-g1.1	sbayc520-g6.1	CAGL0C02849g	Scas530.1	Kwal23.3015	KLLA0B00781g	SAKL0B03036g	DEHA2B14300g	orf19.1877	YALI0B08943g	SJAG00794	SPAC1B3.18c
YCR066W	spar144-g1.1	smik1178-g2.1	sbayc521-g12.1	CAGL0C02937g	Scas531.3	Kwal23.3042	KLLA0B00957g	SAKL0B03146g	DEHA2B14432g	orf19.1878	YALI0B08965g	SJAG00795	SPAC1D4.05c
YCR067C	spar145-g1.1	smik1178-g3.1	sbayc521-g14.1	CAGL0C03047g	Scas532.3	Kwal23.3055	KLLA0B01001g	SAKL0B03168g	DEHA2B15048g	orf19.1883	YALI0B09273g	SJAG00799	SPAC1D4.11c
YCR081W	spar145-g12.1	smik1179-g1.1	sbayc521-g7.1	CAGL0C03069g	Scas532.4	Kwal23.3061	KLLA0B01045g	SAKL0B03454g	DEHA2B15158g	orf19.1889	YALI0B09999g	SJAG00800	SPAC1D4.14
YCR082W	spar145-g15.1	smik1179-g2.1	sbayc521-g9.1	CAGL0C03135g	Scas532.9	Kwal23.3087	KLLA0B01067g	SAKL0B03850g	DEHA2B15400g	orf19.1907	YALI0B10296g	SJAG00805	SPAC1F12.08
YCR086W	spar145-g4.1	smik118-g2.1	sbayc522-g1.1	CAGL0C03179g	Scas533.1	Kwal23.3122	KLLA0B01089g	SAKL0B04202g	DEHA2B15598g	orf19.1939	YALI0B10318g	SJAG00806	SPAC1F12.10c
YCR089W	spar145-g9.1	smik1182-g2.1	sbayc522-g10.1	CAGL0C03399g	Scas533.3	Kwal23.3135	KLLA0B01221g	SAKL0B04290g	DEHA2B15862g	orf19.1941	YALI0B10692g	SJAG00808	SPAC1F5.02
YCR093W	spar146-g6.1	smik1185-g2.1	sbayc522-g11.1	CAGL0C03465g	Scas533.5	Kwal23.3171	KLLA0B01287g	SAKL0B04774g	DEHA2C01166g	orf19.1949	YALI0B10714g	SJAG00814	SPAC1F5.07c
YCR095C	spar146-g8.1	smik1191-g2.1	sbayc522-g12.1	CAGL0C03762g	Scas534.2	Kwal23.3194	KLLA0B01353g	SAKL0B05016g	DEHA2C01254g	orf19.1955	YALI0B10912g	SJAG00816	SPAC1F7.09c
YDL001W	spar147-g14.1	smik120-g15.1	sbayc522-g8.1	CAGL0C03828g	Scas536.5	Kwal23.3212	KLLA0B01606g	SAKL0B05192g	DEHA2C01452g	orf19.1973	YALI0B10978g	SJAG00820	SPAC1F7.10
YDL002C	spar147-g22.1	smik120-g2.1	sbayc523-g10.1	CAGL0C03850g	Scas537.3	Kwal23.3213	KLLA0B01738g	SAKL0B05302g	DEHA2C01892g	orf19.1975	YALI0B11044g	SJAG00846	SPAC20H4.07
YDL005C	spar147-g6.1	smik120-g9.1	sbayc524-g2.1	CAGL0C04169g	Scas538.3	Kwal23.3218	KLLA0B01760g	SAKL0B05610g	DEHA2C01958g	orf19.1977	YALI0B11286g	SJAG00850	SPAC21E11.08
YDL006W	spar148-g11.1	smik121-g2.1	sbayc524-g8.1	CAGL0C04367g	Scas538.8	Kwal23.3221	KLLA0B01958g	SAKL0B05654g	DEHA2C02002g	orf19.1988	YALI0B11352g	SJAG00853	SPAC222.15
YDL007W	spar148-g12.1	smik1217-g7.1	sbayc525-g1.1	CAGL0C04477g	Scas539.1	Kwal23.3225	KLLA0B02046g	SAKL0B05852g	DEHA2C02244g	orf19.1993	YALI0B11374g	SJAG00857	SPAC227.07c
YDL008W	spar148-g15.1	smik122-g12.1	sbayc525-g4.1	CAGL0C04499g	Scas539.4	Kwal23.3228	KLLA0B02112g	SAKL0B05896g	DEHA2C02618g	orf19.1998	YALI0B11396g	SJAG00858	SPAC227.10
YDL010W	spar148-g21.1	smik122-g14.1	sbayc525-g5.1	CAGL0C04719g	Scas539.5	Kwal23.3229	KLLA0B02156g	SAKL0B06006g	DEHA2C02640g	orf19.200	YALI0B11440g	SJAG00866	SPAC227.13c
YDL013W	spar148-g6.1	smik122-g16.1	sbayc525-g8.1	CAGL0C04741g	Scas540.5	Kwal23.3244	KLLA0B02178g	SAKL0B06116g	DEHA2C02772g	orf19.2006	YALI0B11550g	SJAG00871	SPAC22A12.07c
YDL015C	spar148-g9.1	smik122-g17.1	sbayc526-g6.1	CAGL0C04851g	Scas540.6	Kwal23.3256	KLLA0B02200g	SAKL0B06270g	DEHA2C02926g	orf19.2016	YALI0B11682g	SJAG00874	SPAC22A12.13
YDL017W	spar152-g11.1	smik122-g7.1	sbayc527-g11.1	CAGL0C04917g	Scas541.2	Kwal23.3258	KLLA0B02332g	SAKL0B06446g	DEHA2C03234g	orf19.2019	YALI0B11726g	SJAG00878	SPAC22E12.05c
YDL028C	spar152-g13.1	smik1224-g12.1	sbayc527-g9.1	CAGL0C05093g	Scas542.3	Kwal23.3264	KLLA0B02486g	SAKL0B06468g	DEHA2C03410g	orf19.2039	YALI0B12100g	SJAG00884	SPAC22E12.08
YDL033C	spar152-g17.1	smik1224-g16.1	sbayc529-g12.1	CAGL0C05203g	Scas542.5	Kwal23.3275	KLLA0B02519g	SAKL0B06864g	DEHA2C03982g	orf19.2040	YALI0B12144g	SJAG00893	SPAC22E12.09c
YDL039C	spar152-g19.1	smik1224-g17.1	sbayc529-g17.1	CAGL0C05247g	Scas542.6	Kwal23.3294	KLLA0B02651g	SAKL0B06908g	DEHA2C04026g	orf19.2041	YALI0B12166g	SJAG00895	SPAC22E12.11c
YDL044C	spar152-g2.1	smik1224-g19.1	sbayc529-g8.1	CAGL0C05467g	Scas542.8	Kwal23.3327	KLLA0B02739g	SAKL0B06996g	DEHA2C04158g	orf19.2042	YALI0B12408g	SJAG00898	SPAC22F3.03c
YDL045W-A	spar152-g21.1	smik1224-g20.1	sbayc530-g1.1	CAGL0C05599g	Scas542.9	Kwal23.3338	KLLA0B02849g	SAKL0B07018g	DEHA2C04246g	orf19.2051	YALI0B12452g	SJAG00899	SPAC22F3.10c
YDL047W	spar152-g25.1	smik1224-g8.1	sbayc530-g14.1	CAGL0D00242g	Scas543.6	Kwal23.3341	KLLA0B02915g	SAKL0B07040g	DEHA2C04466g	orf19.2066.1	YALI0B12518g	SJAG00900	SPAC22F3.12c
YDL052C	spar152-g26.1	smik123-g3.1	sbayc530-g3.1	CAGL0D00330g	Scas544.2	Kwal23.3345	KLLA0B03157g	SAKL0B07106g	DEHA2C04620g	orf19.2070	YALI0B12540g	SJAG00901	SPAC22F8.06
YDL053C	spar152-g34.1	smik123-g8.1	sbayc532-g10.1	CAGL0D00814g	Scas544.4	Kwal23.3350	KLLA0B03333g	SAKL0B07194g	DEHA2C04818g	orf19.2078	YALI0B12870g	SJAG00906	SPAC22F8.08
YDL065C	spar152-g40.1	smik1232-g1.1	sbayc532-g13.1	CAGL0D00924g	Scas544.5	Kwal23.3356	KLLA0B03520g	SAKL0B07216g	DEHA2C05544g	orf19.2081	YALI0B13156g	SJAG00907	SPAC22F8.10c
YDL069C	spar152-g42.1	smik1253-g1.1	sbayc532-g14.1	CAGL0D01078g	Scas545.4	Kwal23.3449	KLLA0B03564g	SAKL0B07348g	DEHA2C06138g	orf19.209	YALI0B13464g	SJAG00909	SPAC22F8.12c
YDL076C	spar152-g6.1	smik1259-g1.1	sbayc534-g2.1	CAGL0D01122g	Scas545.5	Kwal23.3460	KLLA0B03586g	SAKL0B07370g	DEHA2C06358g	orf19.2101	YALI0B13684g	SJAG00920	SPAC22G7.04
YDL077C	spar152-g8.1	smik1260-g2.1	sbayc535-g11.1	CAGL0D01166g	Scas545.7	Kwal23.3467	KLLA0B03740g	SAKL0B07436g	DEHA2C06446g	orf19.2105	YALI0B13750g	SJAG00949	SPAC22H10.03c
YDL087C	spar152-g9.1	smik1281-g1.1	sbayc535-g8.1	CAGL0D01276g	Scas546.5	Kwal23.3475	KLLA0B03850g	SAKL0B07458g	DEHA2C06468g	orf19.2111	YALI0B13772g	SJAG00962	SPAC22H10.05c
YDL088C	spar153-g12.1	smik129-g3.1	sbayc536-g4.1	CAGL0D01342g	Scas546.6	Kwal23.3485	KLLA0B03894g	SAKL0B07480g	DEHA2C06512g	orf19.213	YALI0B13904g	SJAG00966	SPAC22H10.07
YDL093W	spar153-g14.1	smik129-g4.1	sbayc536-g9.1	CAGL0D01364g	Scas547.2	Kwal23.3514	KLLA0B03916g	SAKL0B07502g	DEHA2C06952g	orf19.2186	YALI0B13926g	SJAG00968	SPAC23A1.04c
YDL097C	spar153-g16.1	smik1291-g1.1	sbayc537-g6.1	CAGL0D01386g	Scas547.5	Kwal23.3518	KLLA0B04026g	SAKL0B07590g	DEHA2C07018g	orf19.2194	YALI0B13970g	SJAG00970	SPAC23A1.12c
YDL099W	spar153-g2.1	smik1291-g10.1	sbayc539-g2.1	CAGL0D01430g	Scas548.1	Kwal23.3527	KLLA0B04048g	SAKL0B07722g	DEHA2C07062g	orf19.2196	YALI0B14102g	SJAG00988	SPAC23C11.01
YDL101C	spar153-g22.1	smik1291-g21.1	sbayc539-g4.1	CAGL0D01452g	Scas548.2	Kwal23.3529	KLLA0B04136g	SAKL0B07744g	DEHA2C07106g	orf19.2199	YALI0B14267g	SJAG00989	SPAC23C11.04c
YDL103C	spar153-g24.1	smik1291-g24.1	sbayc540-g11.1	CAGL0D01540g	Scas548.7	Kwal23.3549	KLLA0B04400g	SAKL0B07810g	DEHA2C07128g	orf19.2200	YALI0B14355g	SJAG00995	SPAC23C11.12
YDL125C	spar153-g25.1	smik1291-g6.1	sbayc540-g3.1	CAGL0D01650g	Scas549.3	Kwal23.3552	KLLA0B04609g	SAKL0B07854g	DEHA2C07568g	orf19.2201	YALI0B14399g	SJAG00996	SPAC23C4.10
YDL132W	spar153-g26.1	smik1291-g8.1	sbayc540-g6.1	CAGL0D01694g	Scas549.6	Kwal23.3574	KLLA0B04730g	SAKL0B07898g	DEHA2C07612g	orf19.2209	YALI0B14465g	SJAG01003	SPAC23C4.13
YDL133W	spar153-g27.1	smik1291-g9.1	sbayc541-g6.1	CAGL0D01738g	Scas549.7	Kwal23.3603	KLLA0B04906g	SAKL0B07942g	DEHA2C07656g	orf19.2213	YALI0B14487g	SJAG01006	SPAC23C4.14
YDL135C	spar153-g3.1	smik1293-g1.1	sbayc542-g11.1	CAGL0D01914g	Scas551.2	Kwal23.3607	KLLA0B04950g	SAKL0B07986g	DEHA2C08382g	orf19.2215	YALI0B14553g	SJAG01008	SPAC23C4.18c
YDL139C	spar153-g30.1	smik1299-g2.1	sbayc542-g13.1	CAGL0D02068g	Scas551.8	Kwal23.3610	KLLA0B04994g	SAKL0B08008g	DEHA2C08448g	orf19.2228	YALI0B14597g	SJAG01010	SPAC23C4.19
YDL154W	spar153-g31.1	smik13-g13.1	sbayc542-g14.1	CAGL0D02200g	Scas551.9	Kwal23.3618	KLLA0B05038g	SAKL0B08030g	DEHA2C08536g	orf19.2233	YALI0B14663g	SJAG01044	SPAC23D3.06c
YDL159W	spar153-g33.1	smik13-g2.1	sbayc542-g8.1	CAGL0D02222g	Scas553.2	Kwal23.3623	KLLA0B05181g	SAKL0B08052g	DEHA2C08646g	orf19.2245	YALI0B14707g	SJAG01045	SPAC23D3.07
YDL160C	spar153-g34.1	smik13-g3.1	sbayc542-g9.1	CAGL0D02332g	Scas554.7	Kwal23.3637	KLLA0B05423g	SAKL0B08074g	DEHA2C09262g	orf19.2297	YALI0B14729g	SJAG01065	SPAC23D3.13c
YDL165W	spar153-g39.1	smik13-g7.1	sbayc543-g10.1	CAGL0D02376g	Scas554.8	Kwal23.3654	KLLA0B05445g	SAKL0B08272g	DEHA2C09284g	orf19.2298	YALI0B14905g	SJAG01069	SPAC23G3.11
YDL170W	spar153-g8.1	smik130-g10.1	sbayc543-g2.1	CAGL0D02398g	Scas555.1	Kwal23.3670	KLLA0B05555g	SAKL0B08338g	DEHA2C09306g	orf19.2303	YALI0B14927g	SJAG01070	SPAC23H3.02c
YDL173W	spar155-g7.1	smik130-g4.1	sbayc543-g5.1	CAGL0D02530g	Scas555.3	Kwal23.3679	KLLA0B05599g	SAKL0B08426g	DEHA2C09438g	orf19.2304	YALI0B14949g	SJAG01071	SPAC23H3.06
YDL176W	spar156-g2.1	smik1302-g1.1	sbayc544-g12.1	CAGL0D02552g	Scas555.6	Kwal23.3724	KLLA0B05621g	SAKL0B08448g	DEHA2C09658g	orf19.2306	YALI0B15015g	SJAG01073	SPAC23H3.07c
YDL185W	spar158-g12.1	smik1302-g2.1	sbayc544-g13.1	CAGL0D02684g	Scas555.7	Kwal23.3732	KLLA0B05786g	SAKL0B08492g	DEHA2C09680g	orf19.2307	YALI0B15037g	SJAG01076	SPAC23H3.12c
YDL186W	spar158-g17.1	smik1302-g7.1	sbayc544-g5.1	CAGL0D02772g	Scas556.3	Kwal23.3741	KLLA0B06061g	SAKL0B08580g	DEHA2C09966g	orf19.232	YALI0B15202g	SJAG01079	SPAC23H3.14
YDL190C	spar158-g20.1	smik1302-g8.1	sbayc545-g15.1	CAGL0D02882g	Scas556.6	Kwal23.3752	KLLA0B06094g	SAKL0B08646g	DEHA2C10098g	orf19.2324	YALI0B15224g	SJAG01080	SPAC23H4.07c
YDL195W	spar158-g8.1	smik1304-g1.1	sbayc545-g6.1	CAGL0D02926g	Scas557.3	Kwal23.3766	KLLA0B06556g	SAKL0B08998g	DEHA2C10384g	orf19.2325	YALI0B15246g	SJAG01083	SPAC23H4.11c
YDL198C	spar159-g10.1	smik132-g1.1	sbayc545-g7.1	CAGL0D03058g	Scas557.6	Kwal23.3784	KLLA0B06732g	SAKL0B09152g	DEHA2C10582g	orf19.2326	YALI0B15304g	SJAG01085	SPAC23H4.17c
YDL205C	spar159-g12.1	smik132-g2.1	sbayc545-g8.1	CAGL0D03322g	Scas558.1	Kwal23.3805	KLLA0B06952g	SAKL0B09196g	DEHA2C10736g	orf19.233.1	YALI0B15334g	SJAG01110	SPAC24B11.06c
YDL217C	spar159-g14.1	smik132-g28.1	sbayc546-g9.1	CAGL0D03388g	Scas558.3	Kwal23.3830	KLLA0B06974g	SAKL0B09218g	DEHA2C10868g	orf19.2361	YALI0B15576g	SJAG01111	SPAC24B11.08c
YDL227C	spar159-g4.1	smik1320-g1.1	sbayc547-g5.1	CAGL0D03498g	Scas558.4	Kwal23.3833	KLLA0B07084g	SAKL0B09262g	DEHA2C10890g	orf19.2367	YALI0B15598g	SJAG01117	SPAC24B11.09
YDL232W	spar159-g7.1	smik1321-g2.1	sbayc548-g1.1	CAGL0D03652g	Scas559.4	Kwal23.3855	KLLA0B07227g	SAKL0B09284g	DEHA2C11022g	orf19.2368	YALI0B15752g	SJAG01118	SPAC24H6.03
YDL240W	spar159-g8.1	smik1328-g1.1	sbayc548-g5.1	CAGL0D03696g	Scas559.5	Kwal23.3859	KLLA0B07271g	SAKL0B09306g	DEHA2C11044g	orf19.2369	YALI0B15862g	SJAG01127	SPAC25A8.03c
YDR004W	spar16-g2.1	smik1330-g1.1	sbayc548-g7.1	CAGL0D03784g	Scas559.7	Kwal23.3869	KLLA0B07645g	SAKL0B09372g	DEHA2C11572g	orf19.2369.1	YALI0B16082g	SJAG01131	SPAC25B8.01
YDR006C	spar160-g10.1	smik1335-g1.1	sbayc549-g11.1	CAGL0D03828g	Scas560.2	Kwal23.3875	KLLA0B07755g	SAKL0B09460g	DEHA2C11594g	orf19.2370	YALI0B16126g	SJAG01132	SPAC25B8.06c
YDR014W	spar160-g13.1	smik1338-g1.1	sbayc549-g12.1	CAGL0D03850g	Scas560.9	Kwal23.3884	KLLA0B07997g	SAKL0B09482g	DEHA2C11704g	orf19.2376	YALI0B16368g	SJAG01134	SPAC25B8.11
YDR016C	spar160-g4.1	smik134-g3.1	sbayc549-g13.1	CAGL0D03916g	Scas562.11	Kwal23.3911	KLLA0B08019g	SAKL0B09526g	DEHA2C11946g	orf19.2379	YALI0B16588g	SJAG01142	SPAC25G10.04c
YDR017C	spar160-g6.1	smik134-g6.1	sbayc549-g3.1	CAGL0D03938g	Scas562.3	Kwal23.3917	KLLA0B08217g	SAKL0B09548g	DEHA2C12034g	orf19.2382	YALI0B16720g	SJAG01148	SPAC26A3.05
YDR034C	spar161-g12.1	smik134-g7.1	sbayc550-g10.1	CAGL0D04004g	Scas563.10	Kwal23.3921	KLLA0B08415g	SAKL0B09680g	DEHA2C12100g	orf19.2387	YALI0B16808g	SJAG01150	SPAC26A3.09c
YDR047W	spar161-g14.1	smik1341-g2.1	sbayc550-g12.1	CAGL0D04048g	Scas563.11	Kwal23.3927	KLLA0B08569g	SAKL0B09768g	DEHA2C12166g	orf19.2391	YALI0B16874g	SJAG01151	SPAC26A3.16
YDR051C	spar161-g22.1	smik1344-g2.1	sbayc550-g15.1	CAGL0D04136g	Scas563.3	Kwal23.3935	KLLA0B08679g	SAKL0B09812g	DEHA2C12386g	orf19.2402	YALI0B17072g	SJAG01152	SPAC26F1.03
YDR054C	spar161-g23.1	smik1354-g2.1	sbayc550-g5.1	CAGL0D04268g	Scas563.4	Kwal23.3947	KLLA0B08756g	SAKL0B10032g	DEHA2C12518g	orf19.2406	YALI0B17204g	SJAG01162	SPAC26H5.03
YDR056C	spar161-g26.1	smik136-g6.1	sbayc550-g8.1	CAGL0D04378g	Scas563.5	Kwal23.3958	KLLA0B08778g	SAKL0B10098g	DEHA2C12562g	orf19.2407	YALI0B17226g	SJAG01174	SPAC27D7.04
YDR057W	spar161-g27.1	smik1387-g1.1	sbayc551-g16.1	CAGL0D04444g	Scas563.7	Kwal23.3962	KLLA0B08844g	SAKL0B10186g	DEHA2C12606g	orf19.2410	YALI0B17248g	SJAG01175	SPAC27D7.14c
YDR065W	spar161-g5.1	smik1389-g1.1	sbayc551-g2.1	CAGL0D04466g	Scas563.9	Kwal23.4010	KLLA0B08866g	SAKL0B10362g	DEHA2C12672g	orf19.2415	YALI0B17336g	SJAG01181	SPAC27F1.03c
YDR066C	spar162-g1.1	smik1395-g1.1	sbayc551-g3.1	CAGL0D04488g	Scas564.1	Kwal23.4069	KLLA0B08910g	SAKL0B10450g	DEHA2C12826g	orf19.2419	YALI0B17358g	SJAG01183	SPAC27F1.07
YDR068W	spar164-g9.1	smik14-g4.1	sbayc551-g4.1	CAGL0D04730g	Scas564.11	Kwal23.4076	KLLA0B09020g	SAKL0B10516g	DEHA2C13002g	orf19.2434	YALI0B17380g	SJAG01184	SPAC27F1.09c
YDR071C	spar167-g3.1	smik14-g5.1	sbayc551-g6.1	CAGL0D04862g	Scas564.5	Kwal23.4124	KLLA0B09152g	SAKL0B11198g	DEHA2C13024g	orf19.2439.1	YALI0B17424g	SJAG01187	SPAC29A4.03c
YDR072C	spar169-g4.1	smik1405-g1.1	sbayc552-g1.1	CAGL0D04950g	Scas564.8	Kwal23.4130	KLLA0B09262g	SAKL0B11220g	DEHA2C13244g	orf19.2443	YALI0B17622g	SJAG01203	SPAC29A4.08c
YDR073W	spar169-g7.1	smik141-g2.1	sbayc552-g14.1	CAGL0D04994g	Scas565.4	Kwal23.4149	KLLA0B09350g	SAKL0B11374g	DEHA2C13662g	orf19.2444	YALI0B17754g	SJAG01205	SPAC29A4.09
YDR078C	spar17-g2.1	smik1415-g1.1	sbayc553-g4.1	CAGL0D05302g	Scas565.6	Kwal23.4198	KLLA0B09504g	SAKL0B11396g	DEHA2C13926g	orf19.2447	YALI0B17842g	SJAG01211	SPAC29A4.14c
YDR079C-A	spar17-g5.1	smik1419-g2.1	sbayc554-g15.1	CAGL0D05324g	Scas565.9	Kwal23.4215	KLLA0B09526g	SAKL0B11440g	DEHA2C14212g	orf19.245	YALI0B18018g	SJAG01214	SPAC29B12.01
YDR080W	spar17-g8.1	smik1420-g2.1	sbayc554-g16.1	CAGL0D05346g	Scas566.10	Kwal23.4220	KLLA0B10032g	SAKL0B11880g	DEHA2C14256g	orf19.2455	YALI0B18128g	SJAG01218	SPAC29B12.02c
YDR081C	spar17-g9.1	smik1424-g1.1	sbayc554-g2.1	CAGL0D05478g	Scas566.11	Kwal23.4224	KLLA0B10120g	SAKL0B12078g	DEHA2C14542g	orf19.2469	YALI0B18238g	SJAG01224	SPAC29E6.10c
YDR082W	spar170-g1.1	smik143-g4.1	sbayc554-g4.1	CAGL0D05566g	Scas566.2	Kwal23.4227	KLLA0B10197g	SAKL0B12188g	DEHA2C14762g	orf19.2473	YALI0B18414g	SJAG01227	SPAC2C4.04c
YDR088C	spar170-g10.1	smik1435-g1.1	sbayc554-g7.1	CAGL0D05676g	Scas566.3	Kwal23.4249	KLLA0B10241g	SAKL0B12210g	DEHA2C15004g	orf19.248	YALI0B18656g	SJAG01228	SPAC2E1P5.04c
YDR092W	spar170-g17.1	smik1435-g2.1	sbayc555-g15.1	CAGL0D05698g	Scas566.4	Kwal23.4253	KLLA0B10351g	SAKL0B12364g	DEHA2C15708g	orf19.2483	YALI0B18898g	SJAG01231	SPAC2F3.02
YDR103W	spar170-g4.1	smik144-g10.1	sbayc555-g8.1	CAGL0D05742g	Scas566.6	Kwal23.4301	KLLA0B10472g	SAKL0C00528g	DEHA2C15840g	orf19.2485	YALI0B19052g	SJAG01242	SPAC2F3.15
YDR104C	spar170-g9.1	smik144-g22.1	sbayc556-g3.1	CAGL0D05786g	Scas566.9	Kwal23.4306	KLLA0B10648g	SAKL0C00792g	DEHA2C16082g	orf19.2494	YALI0B19074g	SJAG01261	SPAC2F3.17c
YDR109C	spar172-g2.1	smik1451-g1.1	sbayc556-g6.1	CAGL0D05896g	Scas567.13	Kwal23.4310	KLLA0B11011g	SAKL0C00814g	DEHA2C16104g	orf19.2507	YALI0B19382g	SJAG01267	SPAC2F7.07c
YDR113C	spar173-g2.1	smik1454-g1.1	sbayc557-g10.1	CAGL0D06028g	Scas567.14	Kwal23.4318	KLLA0B11121g	SAKL0C00836g	DEHA2C16192g	orf19.2508	YALI0B19734g	SJAG01271	SPAC2F7.08c
YDR117C	spar173-g7.1	smik146-g3.1	sbayc557-g2.1	CAGL0D06050g	Scas567.5	Kwal23.4326	KLLA0B11165g	SAKL0C00858g	DEHA2C16236g	orf19.2510	YALI0B19910g	SJAG01279	SPAC2F7.10
YDR118W	spar173-g8.1	smik146-g5.1	sbayc558-g1.1	CAGL0D06138g	Scas567.8	Kwal23.4327	KLLA0B11187g	SAKL0C00990g	DEHA2C16258g	orf19.2519	YALI0B20240g	SJAG01303	SPAC2G11.05c
YDR124W	spar174-g2.1	smik1462-g1.1	sbayc558-g10.1	CAGL0D06204g	Scas567.9	Kwal23.4354	KLLA0B11275g	SAKL0C01056g	DEHA2C16676g	orf19.252	YALI0B20482g	SJAG01305	SPAC2G11.06
YDR126W	spar174-g4.1	smik1477-g1.1	sbayc558-g13.1	CAGL0D06270g	Scas568.11	Kwal23.4356	KLLA0B11297g	SAKL0C01078g	DEHA2C16764g	orf19.2528	YALI0B20570g	SJAG01308	SPAC2G11.10c
YDR128W	spar174-g6.1	smik1478-g1.1	sbayc558-g2.1	CAGL0D06292g	Scas568.14	Kwal23.4370	KLLA0B11451g	SAKL0C01364g	DEHA2C16830g	orf19.2533.1	YALI0B20680g	SJAG01317	SPAC2G11.12
YDR130C	spar175-g2.1	smik1479-g1.1	sbayc558-g4.1	CAGL0D06446g	Scas568.2	Kwal23.4400	KLLA0B11473g	SAKL0C01386g	DEHA2C16984g	orf19.2540	YALI0B20746g	SJAG01320	SPAC2G11.15c
YDR131C	spar178-g8.1	smik1491-g1.1	sbayc558-g5.1	CAGL0E00385g	Scas568.3	Kwal23.4409	KLLA0B11638g	SAKL0C01474g	DEHA2C17006g	orf19.2549	YALI0B20856g	SJAG01342	SPAC30C2.08
YDR132C	spar179-g1.1	smik1492-g1.1	sbayc558-g7.1	CAGL0E00407g	Scas568.4	Kwal23.4412	KLLA0B11660g	SAKL0C01694g	DEHA2C17116g	orf19.2557	YALI0B20878g	SJAG01371	SPAC30D11.05
YDR137W	spar179-g3.1	smik15-g3.1	sbayc558-g9.1	CAGL0E00495g	Scas568.5	Kwal23.4439	KLLA0B11748g	SAKL0C01914g	DEHA2C17556g	orf19.2580	YALI0B20988g	SJAG01374	SPAC30D11.13
YDR141C	spar179-g5.1	smik1500-g1.1	sbayc559-g11.1	CAGL0E00539g	Scas568.9	Kwal23.4476	KLLA0B11836g	SAKL0C02244g	DEHA2D01628g	orf19.2582	YALI0B21032g	SJAG01376	SPAC31A2.03
YDR145W	spar18-g2.1	smik1518-g1.1	sbayc559-g4.1	CAGL0E00583g	Scas569.10	Kwal23.4480	KLLA0B11990g	SAKL0C02310g	DEHA2D01694g	orf19.2597	YALI0B21098g	SJAG01384	SPAC31A2.04c
YDR153C	spar18-g3.1	smik1529-g1.1	sbayc559-g7.1	CAGL0E00627g	Scas569.6	Kwal23.4482	KLLA0B12012g	SAKL0C02398g	DEHA2D01760g	orf19.2609	YALI0B21340g	SJAG01389	SPAC31A2.05c
YDR159W	spar18-g7.1	smik153-g3.1	sbayc560-g12.1	CAGL0E00693g	Scas570.3	Kwal23.4491	KLLA0B12100g	SAKL0C02442g	DEHA2D01958g	orf19.2637	YALI0B22286g	SJAG01403	SPAC31A2.08
YDR162C	spar18-g9.1	smik153-g4.1	sbayc560-g18.1	CAGL0E00759g	Scas571.1	Kwal23.4520	KLLA0B12155g	SAKL0C02464g	DEHA2D02024g	orf19.264	YALI0B22308g	SJAG01408	SPAC31A2.09c
YDR163W	spar183-g1.1	smik154-g1.1	sbayc560-g4.1	CAGL0E00913g	Scas571.3	Kwal23.4540	KLLA0B12199g	SAKL0C02750g	DEHA2D02178g	orf19.2642	YALI0B22330g	SJAG01412	SPAC31A2.14
YDR164C	spar183-g2.1	smik1542-g1.1	sbayc561-g1.1	CAGL0E00935g	Scas571.4	Kwal23.4542	KLLA0B12221g	SAKL0C02882g	DEHA2D02310g	orf19.2644	YALI0B22374g	SJAG01417	SPAC31G5.05c
YDR166C	spar185-g7.1	smik1543-g1.1	sbayc561-g10.1	CAGL0E01001g	Scas571.7	Kwal23.4566	KLLA0B12243g	SAKL0C02926g	DEHA2D02574g	orf19.2664	YALI0B22484g	SJAG01418	SPAC31G5.06
YDR167W	spar185-g8.1	smik1547-g1.1	sbayc561-g18.1	CAGL0E01089g	Scas572.2	Kwal23.4569	KLLA0B12353g	SAKL0C02948g	DEHA2D02618g	orf19.2675	YALI0B22616g	SJAG01433	SPAC31G5.07
YDR176W	spar186-g2.1	smik155-g10.1	sbayc561-g19.1	CAGL0E01111g	Scas572.5	Kwal23.4628	KLLA0B12463g	SAKL0C03014g	DEHA2D02640g	orf19.2677	YALI0B22660g	SJAG01436	SPAC31G5.19
YDR179C	spar187-g2.1	smik155-g4.1	sbayc561-g20.1	CAGL0E01133g	Scas572.7	Kwal23.4636	KLLA0B12782g	SAKL0C03036g	DEHA2D02860g	orf19.2680	YALI0B22770g	SJAG01447	SPAC323.02c
YDR181C	spar188-g4.1	smik155-g9.1	sbayc561-g3.1	CAGL0E01265g	Scas573.2	Kwal23.4660	KLLA0B12914g	SAKL0C03058g	DEHA2D02904g	orf19.2682	YALI0B22792g	SJAG01452	SPAC323.04
YDR183W	spar189-g1.1	smik156-g1.1	sbayc561-g7.1	CAGL0E01397g	Scas573.9	Kwal23.4666	KLLA0B13002g	SAKL0C03146g	DEHA2D03982g	orf19.2698	YALI0B22836g	SJAG01456	SPAC323.06c
YDR186C	spar19-g4.1	smik1569-g1.1	sbayc561-g9.1	CAGL0E01441g	Scas574.2	Kwal23.4686	KLLA0B13090g	SAKL0C03344g	DEHA2D04510g	orf19.2707.1	YALI0B22858g	SJAG01458	SPAC323.08
YDR191W	spar19-g7.1	smik160-g2.1	sbayc562-g11.1	CAGL0E01485g	Scas574.3	Kwal23.4696	KLLA0B13145g	SAKL0C03388g	DEHA2D04598g	orf19.2711.1	YALI0B22968g	SJAG01461	SPAC328.01c
YDR192C	spar190-g2.1	smik160-g4.1	sbayc563-g5.1	CAGL0E01529g	Scas574.7	Kwal23.4717	KLLA0B13167g	SAKL0C03520g	DEHA2D05016g	orf19.2727	YALI0B23056g	SJAG01470	SPAC328.02
YDR200C	spar191-g3.1	smik1631-g1.1	sbayc563-g6.1	CAGL0E01551g	Scas575.11	Kwal23.4725	KLLA0B13233g	SAKL0C03542g	DEHA2D05478g	orf19.2728	YALI0B23210g	SJAG01471	SPAC328.08c
YDR201W	spar192-g20.1	smik166-g5.1	sbayc564-g2.1	CAGL0E02057g	Scas575.7	Kwal23.4729	KLLA0B13255g	SAKL0C03784g	DEHA2D05588g	orf19.2740	YALI0B23408g	SJAG01474	SPAC343.02
YDR205W	spar192-g21.1	smik166-g8.1	sbayc565-g11.1	CAGL0E02167g	Scas575.8	Kwal23.4731	KLLA0B13343g	SAKL0C03938g	DEHA2D06424g	orf19.2755	YALI0C00363g	SJAG01475	SPAC343.09
YDR208W	spar192-g30.1	smik167-g2.1	sbayc565-g3.1	CAGL0E02189g	Scas576.2	Kwal23.4735	KLLA0B13475g	SAKL0C04026g	DEHA2D06468g	orf19.2756	YALI0C00407g	SJAG01489	SPAC343.10
YDR214W	spar192-g31.1	smik17-g2.1	sbayc565-g8.1	CAGL0E02409g	Scas576.4	Kwal23.4754	KLLA0B13629g	SAKL0C04092g	DEHA2D06556g	orf19.2774	YALI0C00561g	SJAG01493	SPAC343.15
YDR221W	spar192-g35.1	smik172-g1.1	sbayc565-g9.1	CAGL0E02431g	Scas576.6	Kwal23.4773	KLLA0B13651g	SAKL0C04246g	DEHA2D06754g	orf19.279	YALI0C00715g	SJAG01496	SPAC343.16
YDR226W	spar192-g37.1	smik172-g4.1	sbayc567-g1.1	CAGL0E02497g	Scas577.1	Kwal23.4814	KLLA0B13739g	SAKL0C04664g	DEHA2D06864g	orf19.2790	YALI0C00759g	SJAG01500	SPAC343.18
YDR228C	spar192-g40.1	smik176-g1.1	sbayc568-g2.1	CAGL0E02541g	Scas577.4	Kwal23.4835	KLLA0B14014g	SAKL0C04884g	DEHA2D06908g	orf19.2799	YALI0C00957g	SJAG01509	SPAC343.19
YDR232W	spar193-g1.1	smik179-g2.1	sbayc569-g4.1	CAGL0E02629g	Scas577.7	Kwal23.4848	KLLA0B14102g	SAKL0C04928g	DEHA2D07326g	orf19.2818	YALI0C01397g	SJAG01516	SPAC3A11.02
YDR233C	spar194-g3.1	smik18-g5.1	sbayc570-g2.1	CAGL0E02761g	Scas578.10	Kwal23.4878	KLLA0B14278g	SAKL0C05016g	DEHA2D07502g	orf19.2820	YALI0C02343g	SJAG01518	SPAC3A11.03
YDR235W	spar194-g4.1	smik183-g4.1	sbayc571-g1.1	CAGL0E02827g	Scas578.2	Kwal23.4890	KLLA0B14300g	SAKL0C05192g	DEHA2D07876g	orf19.2828	YALI0C02365g	SJAG01519	SPAC3A11.09
YDR236C	spar194-g7.1	smik183-g7.1	sbayc571-g11.1	CAGL0E02849g	Scas578.7	Kwal23.4914	KLLA0B14432g	SAKL0C05258g	DEHA2D08052g	orf19.2832	YALI0C02563g	SJAG01528	SPAC3A11.12c
YDR238C	spar197-g31.1	smik183-g8.1	sbayc571-g12.1	CAGL0E02915g	Scas578.8	Kwal23.4921	KLLA0C00759g	SAKL0C05346g	DEHA2D08206g	orf19.2835	YALI0C02849g	SJAG01529	SPAC3A12.05c
YDR252W	spar197-g6.1	smik185-g3.1	sbayc571-g17.1	CAGL0E03179g	Scas579.12	Kwal23.4923	KLLA0C00847g	SAKL0C05412g	DEHA2D08272g	orf19.2837	YALI0C02871g	SJAG01534	SPAC3A12.07
YDR254W	spar198-g12.1	smik185-g4.1	sbayc571-g18.1	CAGL0E03267g	Scas579.14	Kwal23.4925	KLLA0C00869g	SAKL0C05434g	DEHA2D08822g	orf19.2844	YALI0C03069g	SJAG01535	SPAC3A12.11c
YDR259C	spar198-g13.1	smik188-g6.1	sbayc571-g20.1	CAGL0E03432g	Scas579.2	Kwal23.4951	KLLA0C00979g	SAKL0C05456g	DEHA2D08888g	orf19.2852	YALI0C03179g	SJAG01536	SPAC3A12.12
YDR260C	spar199-g12.1	smik188-g8.1	sbayc571-g22.1	CAGL0E03454g	Scas579.6	Kwal23.4956	KLLA0C01045g	SAKL0C05896g	DEHA2D09218g	orf19.2888	YALI0C03223g	SJAG01544	SPAC3A12.16c
YDR263C	spar199-g16.1	smik188-g9.1	sbayc572-g10.1	CAGL0E03564g	Scas580.6	Kwal23.4958	KLLA0C01067g	SAKL0C05940g	DEHA2D09504g	orf19.2889	YALI0C03916g	SJAG01546	SPAC3A12.17c
YDR264C	spar199-g17.1	smik19-g1.1	sbayc572-g11.1	CAGL0E03608g	Scas580.9	Kwal23.4971	KLLA0C01364g	SAKL0C06028g	DEHA2D09570g	orf19.2898	YALI0C04367g	SJAG01569	SPAC3C7.06c
YDR270W	spar199-g20.1	smik19-g3.1	sbayc572-g13.1	CAGL0E03718g	Scas581.1	Kwal23.4982	KLLA0C01386g	SAKL0C06094g	DEHA2D09922g	orf19.290	YALI0C04928g	SJAG01571	SPAC3C7.07c
YDR283C	spar199-g21.1	smik19-g6.1	sbayc572-g14.1	CAGL0E03784g	Scas581.12	Kwal23.5009	KLLA0C01430g	SAKL0C06226g	DEHA2D10208g	orf19.2901	YALI0C05346g	SJAG01572	SPAC3C7.10
YDR285W	spar199-g5.1	smik191-g3.1	sbayc572-g15.1	CAGL0E03872g	Scas581.2	Kwal23.5025	KLLA0C01804g	SAKL0C06270g	DEHA2D10538g	orf19.2909	YALI0C05533g	SJAG01595	SPAC3F10.05c
YDR288W	spar2-g10.1	smik191-g4.1	sbayc572-g23.1	CAGL0E04136g	Scas581.3	Kwal23.5049	KLLA0C01826g	SAKL0C06424g	DEHA2D10714g	orf19.291	YALI0C06039g	SJAG01598	SPAC3F10.13
YDR289C	spar2-g11.1	smik192-g10.1	sbayc573-g16.1	CAGL0E04180g	Scas581.4	Kwal23.5080	KLLA0C01991g	SAKL0C06578g	DEHA2D10758g	orf19.2914	YALI0C06061g	SJAG01599	SPAC3G6.03c
YDR291W	spar2-g16.1	smik192-g3.1	sbayc573-g3.1	CAGL0E04268g	Scas581.7	Kwal23.5091	KLLA0C02101g	SAKL0C06842g	DEHA2D11022g	orf19.2915	YALI0C06215g	SJAG01610	SPAC3G6.06c
YDR295C	spar2-g3.1	smik192-g7.1	sbayc573-g4.1	CAGL0E04290g	Scas582.1	Kwal23.5103	KLLA0C02189g	SAKL0C06930g	DEHA2D11066g	orf19.2921	YALI0C06460g	SJAG01611	SPAC3G6.08
YDR297W	spar2-g4.1	smik193-g15.1	sbayc574-g10.1	CAGL0E04312g	Scas582.11	Kwal23.5117	KLLA0C02211g	SAKL0C07040g	DEHA2D11220g	orf19.2922	YALI0C06600g	SJAG01612	SPAC3G6.10c
YDR308C	spar202-g14.1	smik193-g18.1	sbayc574-g12.1	CAGL0E04466g	Scas582.4	Kwal23.5148	KLLA0C02277g	SAKL0C07150g	DEHA2D11242g	orf19.2933	YALI0C06798g	SJAG01616	SPAC3G9.07c
YDR311W	spar202-g16.1	smik193-g2.1	sbayc574-g15.1	CAGL0E04488g	Scas582.6	Kwal23.5157	KLLA0C02299g	SAKL0C07348g	DEHA2D11396g	orf19.2938	YALI0C06864g	SJAG01617	SPAC3G9.12
YDR317W	spar202-g17.1	smik193-g21.1	sbayc574-g18.1	CAGL0E04598g	Scas583.1	Kwal23.5204	KLLA0C02387g	SAKL0C07744g	DEHA2D11462g	orf19.2939	YALI0C06996g	SJAG01620	SPAC3G9.14
YDR318W	spar202-g20.1	smik193-g22.1	sbayc574-g2.1	CAGL0E04642g	Scas583.11	Kwal23.5206	KLLA0C02453g	SAKL0C07766g	DEHA2D11594g	orf19.2940	YALI0C07260g	SJAG01622	SPAC3G9.16c
YDR319C	spar202-g3.1	smik193-g26.1	sbayc574-g22.1	CAGL0E04664g	Scas583.2	Kwal23.5215	KLLA0C02519g	SAKL0C07788g	DEHA2D11660g	orf19.2951	YALI0C07414g	SJAG01628	SPAC3H1.04c
YDR320C	spar202-g7.1	smik193-g29.1	sbayc574-g4.1	CAGL0E04796g	Scas583.3	Kwal23.5265	KLLA0C02563g	SAKL0C07832g	DEHA2D11990g	orf19.2956	YALI0C07502g	SJAG01630	SPAC3H1.12c
YDR320C-A	spar202-g9.1	smik193-g7.1	sbayc575-g10.1	CAGL0E04818g	Scas583.5	Kwal23.5277	KLLA0C02607g	SAKL0C07876g	DEHA2D12078g	orf19.2961	YALI0C07909g	SJAG01642	SPAC3H1.13
YDR323C	spar205-g11.1	smik195-g1.1	sbayc575-g20.1	CAGL0E04862g	Scas583.9	Kwal23.5281	KLLA0C02629g	SAKL0C07898g	DEHA2D12210g	orf19.2965	YALI0C08030g	SJAG01644	SPAC3H8.03
YDR328C	spar205-g13.1	smik2-g10.1	sbayc575-g5.1	CAGL0E04906g	Scas584.12	Kwal23.5290	KLLA0C02651g	SAKL0C08096g	DEHA2D12276g	orf19.2965.1	YALI0C08118g	SJAG01645	SPAC3H8.07c
YDR332W	spar205-g15.1	smik2-g8.1	sbayc575-g7.1	CAGL0E04928g	Scas584.13	Kwal23.5297	KLLA0C02761g	SAKL0C08162g	DEHA2D12320g	orf19.297	YALI0C08206g	SJAG01646	SPAC458.02c
YDR335W	spar205-g17.1	smik20-g1.1	sbayc575-g8.1	CAGL0E05038g	Scas584.3	Kwal23.5331	KLLA0C02849g	SAKL0C08184g	DEHA2D12408g	orf19.2972	YALI0C08371g	SJAG01647	SPAC458.07
YDR336W	spar205-g2.1	smik202-g1.1	sbayc576-g19.1	CAGL0E05060g	Scas584.4	Kwal23.5343	KLLA0C02915g	SAKL0C08360g	DEHA2D12496g	orf19.2974	YALI0C08767g	SJAG01648	SPAC4A8.13c
YDR356W	spar205-g6.1	smik202-g12.1	sbayc576-g23.1	CAGL0E05324g	Scas584.5	Kwal23.5347	KLLA0C03069g	SAKL0C08382g	DEHA2D12628g	orf19.2983	YALI0C08960g	SJAG01658	SPAC4A8.15c
YDR362C	spar205-g7.1	smik202-g2.1	sbayc576-g3.1	CAGL0E05368g	Scas584.7	Kwal23.5350	KLLA0C03113g	SAKL0C08448g	DEHA2D13046g	orf19.2984	YALI0C09163g	SJAG01662	SPAC4C5.02c
YDR363W	spar205-g9.1	smik202-g9.1	sbayc577-g4.1	CAGL0E05412g	Scas584.8	Kwal23.5351	KLLA0C03179g	SAKL0C08514g	DEHA2D13068g	orf19.2995	YALI0C09328g	SJAG01672	SPAC4D7.05
YDR363W-A	spar206-g3.1	smik205-g1.1	sbayc577-g5.1	CAGL0E05720g	Scas585.2	Kwal23.5356	KLLA0C03388g	SAKL0C08580g	DEHA2D13134g	orf19.3000	YALI0C09350g	SJAG01677	SPAC4F10.04
YDR369C	spar208-g10.1	smik207-g1.1	sbayc577-g9.1	CAGL0E05786g	Scas585.5	Kwal23.5359	KLLA0C03608g	SAKL0C08756g	DEHA2D13156g	orf19.3018	YALI0C09548g	SJAG01679	SPAC4F10.11
YDR373W	spar208-g6.1	smik212-g19.1	sbayc578-g22.1	CAGL0E05808g	Scas585.6	Kwal23.5378	KLLA0C03630g	SAKL0C08800g	DEHA2D13464g	orf19.3022	YALI0C09757g	SJAG01684	SPAC4F10.13c
YDR383C	spar209-g7.1	smik212-g24.1	sbayc578-g4.1	CAGL0E05896g	Scas587.12	Kwal23.5400	KLLA0C03696g	SAKL0C08844g	DEHA2D13640g	orf19.3023	YALI0C10098g	SJAG01693	SPAC4F10.15c
YDR386W	spar21-g10.1	smik212-g29.1	sbayc578-g7.1	CAGL0E06028g	Scas587.4	Kwal23.5407	KLLA0C03718g	SAKL0C09042g	DEHA2D13882g	orf19.3026	YALI0C10472g	SJAG01695	SPAC4F10.19c
YDR390C	spar21-g13.1	smik212-g35.1	sbayc578-g8.1	CAGL0E06248g	Scas588.14	Kwal23.5408	KLLA0C03784g	SAKL0C09284g	DEHA2D13904g	orf19.3031	YALI0C10516g	SJAG01698	SPAC4F8.01
YDR392W	spar21-g15.1	smik212-g4.1	sbayc578-g9.1	CAGL0E06446g	Scas588.16	Kwal23.5469	KLLA0C03828g	SAKL0C09416g	DEHA2D14080g	orf19.3035	YALI0C10714g	SJAG01702	SPAC4F8.02c
YDR393W	spar21-g17.1	smik212-g5.1	sbayc579-g10.1	CAGL0E06490g	Scas588.5	Kwal23.5485	KLLA0C03894g	SAKL0C09570g	DEHA2D14454g	orf19.3051	YALI0C10736g	SJAG01703	SPAC4F8.06
YDR394W	spar21-g2.1	smik214-g3.1	sbayc579-g12.1	CAGL0E06556g	Scas588.7	Kwal23.5513	KLLA0C03960g	SAKL0C09658g	DEHA2D14740g	orf19.3055	YALI0C10846g	SJAG01707	SPAC4F8.12c
YDR397C	spar21-g4.1	smik214-g6.1	sbayc579-g13.1	CAGL0F00187g	Scas588.9	Kwal23.5553	KLLA0C04191g	SAKL0C09702g	DEHA2D14828g	orf19.3057	YALI0C10967g	SJAG01709	SPAC4F8.13c
YDR404C	spar210-g10.1	smik215-g1.1	sbayc579-g15.1	CAGL0F00517g	Scas589.13	Kwal23.5556	KLLA0C04213g	SAKL0C09746g	DEHA2D14960g	orf19.3059	YALI0C11517g	SJAG01710	SPAC4G8.11c
YDR409W	spar210-g12.1	smik215-g13.1	sbayc579-g5.1	CAGL0F00737g	Scas589.2	Kwal23.5606	KLLA0C04235g	SAKL0C09812g	DEHA2D15180g	orf19.3060	YALI0C11561g	SJAG01711	SPAC4G8.13c
YDR415C	spar210-g13.1	smik215-g3.1	sbayc580-g10.1	CAGL0F00825g	Scas589.3	Kwal23.5632	KLLA0C04257g	SAKL0C09900g	DEHA2D15422g	orf19.3061	YALI0C11583g	SJAG01718	SPAC4G9.04c
YDR419W	spar210-g14.1	smik215-g8.1	sbayc580-g16.1	CAGL0F00957g	Scas589.7	Kwal23.5633	KLLA0C04345g	SAKL0C10054g	DEHA2D15444g	orf19.307	YALI0C11627g	SJAG01719	SPAC4G9.09c
YDR421W	spar210-g15.1	smik215-g9.1	sbayc580-g17.1	CAGL0F00979g	Scas590.11	Kwal23.5649	KLLA0C04367g	SAKL0C10098g	DEHA2D15862g	orf19.3076	YALI0C11946g	SJAG01724	SPAC4G9.13c
YDR424C	spar210-g18.1	smik216-g13.1	sbayc580-g19.1	CAGL0F01199g	Scas590.14	Kwal23.5660	KLLA0C04411g	SAKL0C10142g	DEHA2D15906g	orf19.3080	YALI0C12210g	SJAG01727	SPAC4G9.17c
YDR427W	spar210-g5.1	smik218-g11.1	sbayc580-g23.1	CAGL0F01331g	Scas590.15	Kwal23.5675	KLLA0C04598g	SAKL0C10494g	DEHA2D16148g	orf19.3086	YALI0C12254g	SJAG01744	SPAC4H3.05
YDR428C	spar210-g7.1	smik218-g12.1	sbayc580-g27.1	CAGL0F01595g	Scas590.2	Kwal23.5676	KLLA0C04642g	SAKL0C10802g	DEHA2D16390g	orf19.3089	YALI0C12342g	SJAG01754	SPAC521.02
YDR434W	spar211-g10.1	smik218-g15.1	sbayc581-g15.1	CAGL0F01617g	Scas590.3	Kwal23.5684	KLLA0C04840g	SAKL0C11000g	DEHA2D16412g	orf19.3097	YALI0C12474g	SJAG01759	SPAC56E4.05
YDR437W	spar211-g13.1	smik22-g2.1	sbayc581-g20.1	CAGL0F01771g	Scas590.5	Kwal23.5699	KLLA0C04862g	SAKL0C11044g	DEHA2D16676g	orf19.3098	YALI0C12617g	SJAG01762	SPAC56F8.04c
YDR439W	spar211-g2.1	smik227-g1.1	sbayc581-g4.1	CAGL0F01837g	Scas590.7	Kwal23.5702	KLLA0C05214g	SAKL0C11132g	DEHA2D16742g	orf19.3106	YALI0C12639g	SJAG01774	SPAC56F8.07
YDR441C	spar211-g5.1	smik228-g3.1	sbayc583-g11.1	CAGL0F01903g	Scas590.9	Kwal23.5705	KLLA0C05302g	SAKL0C11286g	DEHA2D16764g	orf19.3111	YALI0C12859g	SJAG01776	SPAC56F8.08
YDR443C	spar211-g6.1	smik230-g1.1	sbayc583-g12.1	CAGL0F01991g	Scas591.11	Kwal23.5731	KLLA0C05610g	SAKL0C11418g	DEHA2D16808g	orf19.3116	YALI0C13310g	SJAG01791	SPAC56F8.11
YDR446W	spar212-g15.1	smik231-g3.1	sbayc583-g13.1	CAGL0F02035g	Scas591.13	Kwal23.5737	KLLA0C05632g	SAKL0C11440g	DEHA2D17270g	orf19.3123	YALI0C13354g	SJAG01794	SPAC57A10.07
YDR456W	spar212-g16.1	smik231-g5.1	sbayc583-g6.1	CAGL0F02079g	Scas591.14	Kwal23.5789	KLLA0C05654g	SAKL0C11968g	DEHA2D17380g	orf19.3128	YALI0C13442g	SJAG01798	SPAC57A7.04c
YDR457W	spar212-g5.1	smik237-g2.1	sbayc583-g8.1	CAGL0F02167g	Scas591.4	Kwal23.5805	KLLA0C05676g	SAKL0C11990g	DEHA2D17490g	orf19.3133	YALI0C13618g	SJAG01809	SPAC57A7.10c
YDR460W	spar212-g6.1	smik237-g3.1	sbayc583-g9.1	CAGL0F02343g	Scas591.5	Kwal23.5828	KLLA0C05786g	SAKL0C12012g	DEHA2E01573g	orf19.3140.1	YALI0C13816g	SJAG01829	SPAC589.02c
YDR463W	spar212-g7.1	smik239-g1.1	sbayc585-g13.1	CAGL0F02365g	Scas591.7	Kwal23.5835	KLLA0C06248g	SAKL0C12254g	DEHA2E01738g	orf19.3154	YALI0C13904g	SJAG01834	SPAC589.11
YDR468C	spar212-g8.1	smik24-g2.1	sbayc585-g17.1	CAGL0F02453g	Scas592.1	Kwal23.5864	KLLA0C06292g	SAKL0C12342g	DEHA2E02046g	orf19.316	YALI0C14014g	SJAG01837	SPAC589.12
YDR473C	spar213-g3.1	smik245-g3.1	sbayc585-g22.1	CAGL0F02497g	Scas592.10	Kwal23.5867	KLLA0C06358g	SAKL0C12364g	DEHA2E02134g	orf19.3166	YALI0C14058g	SJAG01860	SPAC5H10.08c
YDR476C	spar213-g7.1	smik245-g4.1	sbayc585-g24.1	CAGL0F02651g	Scas592.12	Kwal23.5876	KLLA0C06490g	SAKL0C12716g	DEHA2E02376g	orf19.3167	YALI0C14256g	SJAG01884	SPAC607.05
YDR477W	spar214-g15.1	smik245-g7.1	sbayc585-g27.1	CAGL0F02739g	Scas592.12d	Kwal23.5892	KLLA0C06512g	SAKL0C12738g	DEHA2E02398g	orf19.3169	YALI0C14410g	SJAG01896	SPAC607.06c
YDR484W	spar214-g18.1	smik246-g1.1	sbayc585-g28.1	CAGL0F02871g	Scas592.14	Kwal23.5898	KLLA0C06534g	SAKL0C12848g	DEHA2E02508g	orf19.3173	YALI0C14476g	SJAG01901	SPAC630.10
YDR485C	spar214-g19.1	smik246-g10.1	sbayc585-g7.1	CAGL0F02893g	Scas592.15	Kwal23.5935	KLLA0C06655g	SAKL0C12958g	DEHA2E02816g	orf19.3175	YALI0C14806g	SJAG01909	SPAC631.01c
YDR487C	spar214-g2.1	smik246-g15.1	sbayc586-g12.1	CAGL0F02959g	Scas592.2	Kwal23.5948	KLLA0C06908g	SAKL0C12980g	DEHA2E02838g	orf19.3178	YALI0C15048g	SJAG01911	SPAC637.04
YDR488C	spar214-g20.1	smik246-g16.1	sbayc586-g2.1	CAGL0F03091g	Scas592.5	Kwal23.5953	KLLA0C06974g	SAKL0C13002g	DEHA2E02992g	orf19.318	YALI0C15246g	SJAG01926	SPAC637.10c
YDR489W	spar214-g22.1	smik246-g21.1	sbayc586-g4.1	CAGL0F03135g	Scas592.7	Kwal23.5956	KLLA0C07084g	SAKL0C13024g	DEHA2E03190g	orf19.3183	YALI0C15334g	SJAG01929	SPAC644.04
YDR495C	spar214-g24.1	smik246-g22.1	sbayc587-g11.1	CAGL0F03179g	Scas593.2	Kwal23.5973	KLLA0C07128g	SAKL0C13156g	DEHA2E03212g	orf19.3192	YALI0C15356g	SJAG01935	SPAC644.13c
YDR498C	spar214-g26.1	smik246-g4.1	sbayc587-g12.1	CAGL0F03245g	Scas593.3	Kwal23.6014	KLLA0C07216g	SAKL0C13178g	DEHA2E03366g	orf19.3197	YALI0C15444g	SJAG01937	SPAC644.16
YDR499W	spar214-g33.1	smik247-g10.1	sbayc587-g17.1	CAGL0F03399g	Scas593.5	Kwal23.6059	KLLA0C07304g	SAKL0C13266g	DEHA2E03718g	orf19.3203	YALI0C15851g	SJAG01940	SPAC644.18c
YDR510W	spar214-g37.1	smik247-g12.1	sbayc587-g19.1	CAGL0F03421g	Scas593.6	Kwal23.6062	KLLA0C07326g	SAKL0C13442g	DEHA2E04554g	orf19.3212	YALI0C16027g	SJAG01946	SPAC664.02c
YDR519W	spar214-g39.1	smik247-g9.1	sbayc587-g20.1	CAGL0F03443g	Scas594.10	Kwal23.6085	KLLA0C07348g	SAKL0C13662g	DEHA2E04884g	orf19.3222	YALI0C16390g	SJAG01948	SPAC664.03
YDR520C	spar214-g41.1	smik248-g2.1	sbayc587-g22.1	CAGL0F03465g	Scas594.12	Kwal23.6097	KLLA0C07381g	SAKL0C13706g	DEHA2E04928g	orf19.3223	YALI0C16434g	SJAG01957	SPAC664.12c
YDR538W	spar214-g43.1	smik248-g4.1	sbayc587-g23.1	CAGL0F03553g	Scas594.6	Kwal23.6203	KLLA0C07403g	SAKL0C13772g	DEHA2E05214g	orf19.3231	YALI0C16566g	SJAG01964	SPAC688.06c
YDR539W	spar214-g5.1	smik249-g1.1	sbayc587-g25.1	CAGL0F03619g	Scas594.8	Kwal23.6222	KLLA0C07469g	SAKL0C13838g	DEHA2E05434g	orf19.3234.1	YALI0C16731g	SJAG01979	SPAC688.08
YEL002C	spar214-g50.1	smik249-g12.1	sbayc587-g28.1	CAGL0F03729g	Scas595.10	Kwal23.6272	KLLA0C07557g	SAKL0D00264g	DEHA2E05500g	orf19.3235	YALI0C16973g	SJAG01990	SPAC694.03
YEL004W	spar214-g51.1	smik249-g13.1	sbayc587-g3.1	CAGL0F03839g	Scas595.5	Kwal23.6285	KLLA0C07843g	SAKL0D00286g	DEHA2E05742g	orf19.3240	YALI0C17017g	SJAG01995	SPAC6B12.04c
YEL006W	spar214-g52.1	smik249-g5.1	sbayc587-g5.1	CAGL0F03883g	Scas595.6	Kwal23.6314	KLLA0C07865g	SAKL0D00330g	DEHA2E05808g	orf19.3242	YALI0C17325g	SJAG01999	SPAC6B12.10c
YEL009C	spar214-g8.1	smik249-g7.1	sbayc588-g19.1	CAGL0F03905g	Scas596.1	Kwal23.6317	KLLA0C07931g	SAKL0D00440g	DEHA2E05896g	orf19.3243	YALI0C17501g	SJAG02006	SPAC6B12.11
YEL013W	spar216-g4.1	smik249-g8.1	sbayc588-g2.1	CAGL0F03949g	Scas596.12	Kwal23.6321	KLLA0C08239g	SAKL0D00550g	DEHA2E06160g	orf19.3244	YALI0C18095g	SJAG02021	SPAC6C3.02c
YEL018W	spar216-g6.1	smik249-g9.1	sbayc588-g20.1	CAGL0F03971g	Scas596.15	Kwal23.6373	KLLA0C08327g	SAKL0D01144g	DEHA2E06666g	orf19.3247	YALI0C18359g	SJAG02022	SPAC6C3.06c
YEL020W-A	spar218-g12.1	smik25-g6.1	sbayc588-g22.1	CAGL0F03993g	Scas596.6	Kwal23.6400	KLLA0C08393g	SAKL0D01188g	DEHA2E06864g	orf19.325	YALI0C18469g	SJAG02032	SPAC6F12.04
YEL023C	spar218-g18.1	smik250-g4.1	sbayc588-g23.1	CAGL0F04015g	Scas596.7	Kwal23.6411	KLLA0C08448g	SAKL0D01364g	DEHA2E06886g	orf19.3251	YALI0C18689g	SJAG02033	SPAC6F12.06
YEL027W	spar218-g19.1	smik250-g5.1	sbayc588-g24.1	CAGL0F04301g	Scas596.9	Kwal23.6421	KLLA0C08470g	SAKL0D01496g	DEHA2E06930g	orf19.3256	YALI0C18733g	SJAG02040	SPAC6F12.11c
YEL032W	spar218-g6.1	smik250-g7.1	sbayc588-g25.1	CAGL0F04367g	Scas597.14	Kwal23.6435	KLLA0C08591g	SAKL0D01518g	DEHA2E07370g	orf19.3259	YALI0C18821g	SJAG02042	SPAC6F12.14
YEL043W	spar218-g8.1	smik252-g10.1	sbayc588-g3.1	CAGL0F04389g	Scas597.15	Kwal23.6450	KLLA0C08635g	SAKL0D01540g	DEHA2E07524g	orf19.3260	YALI0C18975g	SJAG02045	SPAC6F12.15c
YEL044W	spar218-g9.1	smik252-g12.1	sbayc588-g9.1	CAGL0F04455g	Scas598.10	Kwal23.6466	KLLA0C08756g	SAKL0D01584g	DEHA2E07876g	orf19.3267	YALI0C19041g	SJAG02046	SPAC6F12.17
YEL053C	spar219-g13.1	smik252-g2.1	sbayc589-g12.1	CAGL0F04477g	Scas598.13	Kwal23.6473	KLLA0C08800g	SAKL0D01606g	DEHA2E08250g	orf19.327	YALI0C19129g	SJAG02057	SPAC6F6.01
YEL062W	spar219-g2.1	smik254-g3.1	sbayc589-g19.1	CAGL0F04763g	Scas598.6	Kwal23.6491	KLLA0C09020g	SAKL0D01628g	DEHA2E08360g	orf19.328	YALI0C19778g	SJAG02058	SPAC6F6.06c
YEL064C	spar219-g30.1	smik254-g7.1	sbayc589-g21.1	CAGL0F04829g	Scas598.8	Kwal23.6505	KLLA0C09064g	SAKL0D01694g	DEHA2E08514g	orf19.3289	YALI0C20141g	SJAG02063	SPAC6F6.09
YEL072W	spar219-g31.1	smik255-g3.1	sbayc589-g5.1	CAGL0F04939g	Scas598.9	Kwal26.6785	KLLA0C09130g	SAKL0D01892g	DEHA2E08624g	orf19.329	YALI0C20405g	SJAG02064	SPAC6G10.04c
YER005W	spar219-g35.1	smik255-g4.1	sbayc59-g1.1	CAGL0F05049g	Scas599.10	Kwal26.6791	KLLA0C09174g	SAKL0D02068g	DEHA2E09174g	orf19.3293	YALI0C20449g	SJAG02067	SPAC6G10.05c
YER008C	spar219-g36.1	smik257-g12.1	sbayc590-g13.1	CAGL0F05159g	Scas599.5	Kwal26.6794	KLLA0C09284g	SAKL0D02090g	DEHA2E09548g	orf19.3294	YALI0C20625g	SJAG02080	SPAC6G10.09
YER012W	spar219-g38.1	smik257-g14.1	sbayc590-g19.1	CAGL0F05181g	Scas599.6	Kwal26.6810	KLLA0C09482g	SAKL0D02112g	DEHA2E09790g	orf19.3295	YALI0C20889g	SJAG02098	SPAC6G9.05
YER013W	spar219-g44.1	smik257-g15.1	sbayc590-g27.1	CAGL0F05203g	Scas599.7	Kwal26.6819	KLLA0C09592g	SAKL0D02332g	DEHA2E09834g	orf19.3297	YALI0C21472g	SJAG02102	SPAC6G9.06c
YER016W	spar219-g7.1	smik257-g3.1	sbayc590-g5.1	CAGL0F05269g	Scas600.11	Kwal26.6821	KLLA0C09691g	SAKL0D02354g	DEHA2E09856g	orf19.330.1	YALI0C21626g	SJAG02120	SPAC6G9.08
YER019C-A	spar219-g8.1	smik257-g8.1	sbayc590-g6.1	CAGL0F05335g	Scas600.9	Kwal26.6831	KLLA0C09713g	SAKL0D02464g	DEHA2E10428g	orf19.3304	YALI0C21802g	SJAG02161	SPAC732.01
YER019W	spar219-g9.1	smik258-g1.1	sbayc590-g7.1	CAGL0F05357g	Scas601.1	Kwal26.6833	KLLA0C09911g	SAKL0D02530g	DEHA2E10494g	orf19.331	YALI0C21824g	SJAG02165	SPAC7D4.06c
YER021W	spar22-g1.1	smik258-g14.1	sbayc591-g13.1	CAGL0F05401g	Scas601.2	Kwal26.6926	KLLA0C09988g	SAKL0D02728g	DEHA2E10604g	orf19.3317	YALI0C21934g	SJAG02177	SPAC7D4.11c
YER022W	spar22-g14.1	smik258-g3.1	sbayc591-g14.1	CAGL0F05467g	Scas601.3	Kwal26.7007	KLLA0C10010g	SAKL0D02750g	DEHA2E10670g	orf19.332	YALI0C22165g	SJAG02182	SPAC821.13c
YER023W	spar22-g15.1	smik258-g5.1	sbayc591-g16.1	CAGL0F05555g	Scas601.7	Kwal26.7009	KLLA0C10054g	SAKL0D03036g	DEHA2E10736g	orf19.3328	YALI0C22253g	SJAG02187	SPAC823.05c
YER030W	spar22-g19.1	smik258-g6.1	sbayc591-g17.1	CAGL0F05665g	Scas602.10	Kwal26.7017	KLLA0C10098g	SAKL0D03256g	DEHA2E10890g	orf19.3330	YALI0C22319g	SJAG02188	SPAC823.07
YER040W	spar22-g2.1	smik258-g8.1	sbayc591-g21.1	CAGL0F05731g	Scas602.6	Kwal26.7031	KLLA0C10120g	SAKL0D03300g	DEHA2E10934g	orf19.3331	YALI0C22528g	SJAG02194	SPAC823.14
YER041W	spar22-g21.1	smik26-g1.1	sbayc591-g3.1	CAGL0F05775g	Scas603.10	Kwal26.7041	KLLA0C10142g	SAKL0D03322g	DEHA2E10956g	orf19.3356	YALI0C22968g	SJAG02198	SPAC824.03c
YER044C-A	spar22-g28.1	smik26-g10.1	sbayc591-g6.1	CAGL0F05819g	Scas603.11	Kwal26.7044	KLLA0C10252g	SAKL0D03586g	DEHA2E11044g	orf19.3358	YALI0C23034g	SJAG02201	SPAC824.05
YER048W-A	spar22-g29.1	smik26-g13.1	sbayc591-g8.1	CAGL0F05885g	Scas603.12	Kwal26.7052	KLLA0C10274g	SAKL0D03850g	DEHA2E11286g	orf19.3359	YALI0C23056g	SJAG02204	SPAC824.06
YER051W	spar22-g31.1	smik26-g17.1	sbayc592-g11.1	CAGL0F05907g	Scas603.2	Kwal26.7066	KLLA0C10318g	SAKL0D04004g	DEHA2E11352g	orf19.3391	YALI0C23100g	SJAG02210	SPAC890.03
YER068W	spar22-g32.1	smik26-g2.1	sbayc592-g12.1	CAGL0F05929g	Scas603.3	Kwal26.7067	KLLA0C10714g	SAKL0D04246g	DEHA2E11726g	orf19.3400	YALI0C23144g	SJAG02211	SPAC890.06
YER069W	spar22-g4.1	smik26-g20.1	sbayc592-g15.1	CAGL0F06039g	Scas603.5	Kwal26.7070	KLLA0C10758g	SAKL0D04268g	DEHA2E11814g	orf19.3409	YALI0C23320g	SJAG02225	SPAC8C9.05
YER071C	spar22-g7.1	smik26-g21.1	sbayc592-g4.1	CAGL0F06149g	Scas603.7	Kwal26.7100	KLLA0C10780g	SAKL0D04752g	DEHA2E11836g	orf19.3421.1	YALI0C23639g	SJAG02228	SPAC8C9.17c
YER074W-A	spar220-g3.1	smik264-g5.1	sbayc592-g7.1	CAGL0F06369g	Scas603.9	Kwal26.7110	KLLA0C10802g	SAKL0D04796g	DEHA2E11858g	orf19.3430	YALI0C23727g	SJAG02234	SPAC8E11.03c
YER077C	spar221-g3.1	smik264-g9.1	sbayc592-g8.1	CAGL0F06457g	Scas604.3	Kwal26.7112	KLLA0C10901g	SAKL0D04972g	DEHA2E11990g	orf19.3431	YALI0C23749g	SJAG02240	SPAC9.03c
YER078C	spar222-g2.1	smik265-g3.1	sbayc593-g16.1	CAGL0F06501g	Scas604.9	Kwal26.7143	KLLA0C10989g	SAKL0D05038g	DEHA2E12056g	orf19.3446	YALI0C23903g	SJAG02245	SPAC9.12c
YER083C	spar227-g11.1	smik267-g12.1	sbayc593-g22.1	CAGL0F06567g	Scas605.1	Kwal26.7160	KLLA0C11165g	SAKL0D05104g	DEHA2E12210g	orf19.3453	YALI0C23947g	SJAG02255	SPAC926.03
YER085C	spar227-g12.1	smik267-g26.1	sbayc593-g5.1	CAGL0F06611g	Scas605.17	Kwal26.7163	KLLA0C11297g	SAKL0D05148g	DEHA2E12232g	orf19.3455	YALI0C24013g	SJAG02256	SPAC926.07c
YER092W	spar227-g6.1	smik267-g3.1	sbayc594-g10.1	CAGL0F06633g	Scas605.2	Kwal26.7181	KLLA0C11429g	SAKL0D05170g	DEHA2E12892g	orf19.3456	YALI0C24145g	SJAG02262	SPAC926.09c
YER093C	spar227-g7.1	smik267-g4.1	sbayc594-g11.1	CAGL0F06721g	Scas605.3	Kwal26.7204	KLLA0C11473g	SAKL0D05214g	DEHA2E12958g	orf19.3462	YALI0C24167g	SJAG02270	SPAC959.02
YER094C	spar228-g1.1	smik267-g5.1	sbayc594-g2.1	CAGL0F06963g	Scas605.4	Kwal26.7264	KLLA0C11715g	SAKL0D05324g	DEHA2E13068g	orf19.3467	YALI0C24321g	SJAG02272	SPAC959.10
YER095W	spar228-g2.1	smik268-g2.1	sbayc595-g10.1	CAGL0F07161g	Scas605.7	Kwal26.7268	KLLA0C11869g	SAKL0D05390g	DEHA2E13266g	orf19.3474	YALI0D00220g	SJAG02276	SPAC977.10
YER104W	spar228-g6.1	smik268-g4.1	sbayc595-g15.1	CAGL0F07183g	Scas606.1	Kwal26.7273	KLLA0C12111g	SAKL0D05500g	DEHA2E13310g	orf19.3487	YALI0D00385g	SJAG02295	SPAC9E9.03
YER106W	spar229-g3.1	smik268-g8.1	sbayc595-g16.1	CAGL0F07249g	Scas606.12	Kwal26.7292	KLLA0C12133g	SAKL0D05588g	DEHA2E13376g	orf19.3498	YALI0D00693g	SJAG02303	SPAC9E9.10c
YER112W	spar229-g4.1	smik269-g19.1	sbayc595-g18.1	CAGL0F07271g	Scas606.13	Kwal26.7298	KLLA0C12300g	SAKL0D05632g	DEHA2E13684g	orf19.350	YALI0D01309g	SJAG02306	SPAC9E9.14
YER115C	spar23-g11.1	smik269-g2.1	sbayc595-g21.1	CAGL0F07337g	Scas606.16	Kwal26.7316	KLLA0C12375g	SAKL0D05698g	DEHA2E13926g	orf19.3506	YALI0D01485g	SJAG02316	SPAC9G1.04
YER128W	spar23-g12.1	smik269-g21.1	sbayc596-g11.1	CAGL0F07381g	Scas606.3	Kwal26.7353	KLLA0C12397g	SAKL0D05742g	DEHA2E14014g	orf19.3523	YALI0D01914g	SJAG02324	SPAC9G1.05
YER136W	spar23-g9.1	smik269-g24.1	sbayc596-g14.1	CAGL0F07491g	Scas606.6	Kwal26.7380	KLLA0C12639g	SAKL0D05874g	DEHA2E14608g	orf19.3527	YALI0D02002g	SJAG02331	SPAC9G1.13c
YER139C	spar230-g1.1	smik269-g25.1	sbayc596-g18.1	CAGL0F07711g	Scas607.13	Kwal26.7414	KLLA0C12749g	SAKL0D06006g	DEHA2E14674g	orf19.3531	YALI0D02101g	SJAG02341	SPAP11E10.01
YER147C	spar230-g11.1	smik269-g27.1	sbayc596-g19.1	CAGL0F07755g	Scas607.14	Kwal26.7417	KLLA0C12815g	SAKL0D06226g	DEHA2E14740g	orf19.354	YALI0D02387g	SJAG02346	SPAP27G11.03
YER153C	spar230-g14.1	smik269-g28.1	sbayc596-g21.1	CAGL0F07821g	Scas607.2	Kwal26.7448	KLLA0C12837g	SAKL0D06314g	DEHA2E14784g	orf19.3550	YALI0D02519g	SJAG02348	SPAP27G11.06c
YER154W	spar230-g15.1	smik269-g30.1	sbayc596-g23.1	CAGL0F07865g	Scas607.6	Kwal26.7474	KLLA0C12991g	SAKL0D06336g	DEHA2E15334g	orf19.3551	YALI0D02629g	SJAG02353	SPAP27G11.09c
YER155C	spar230-g17.1	smik269-g32.1	sbayc596-g26.1	CAGL0F08151g	Scas607.7	Kwal26.7505	KLLA0C13123g	SAKL0D06490g	DEHA2E15422g	orf19.3555	YALI0D02651g	SJAG02358	SPAP27G11.10c
YER159C	spar230-g18.1	smik269-g33.1	sbayc596-g29.1	CAGL0F08283g	Scas608.11	Kwal26.7522	KLLA0C13321g	SAKL0D06644g	DEHA2E15796g	orf19.3569	YALI0D02783g	SJAG02360	SPAP7G5.03
YER161C	spar230-g19.1	smik269-g38.1	sbayc596-g3.1	CAGL0F08327g	Scas608.12	Kwal26.7528	KLLA0C13365g	SAKL0D06776g	DEHA2E16038g	orf19.3577	YALI0D02871g	SJAG02367	SPAP7G5.05
YER167W	spar230-g21.1	smik269-g4.1	sbayc596-g36.1	CAGL0F08393g	Scas608.14	Kwal26.7559	KLLA0C13497g	SAKL0D06798g	DEHA2E16126g	orf19.3579	YALI0D02893g	SJAG02371	SPAP8A3.10
YER173W	spar230-g26.1	smik269-g5.1	sbayc596-g37.1	CAGL0F08481g	Scas608.2	Kwal26.7561	KLLA0C13563g	SAKL0D06886g	DEHA2E16236g	orf19.3583	YALI0D02995g	SJAG02373	SPAPB17E12.03
YER174C	spar230-g6.1	smik27-g1.1	sbayc596-g6.1	CAGL0F08657g	Scas608.3	Kwal26.7565	KLLA0C13706g	SAKL0D06952g	DEHA2E16258g	orf19.3592	YALI0D03091g	SJAG02374	SPAPB17E12.11
YER183C	spar232-g3.1	smik27-g2.1	sbayc596-g9.1	CAGL0F08679g	Scas608.8	Kwal26.7605	KLLA0C13794g	SAKL0D07018g	DEHA2E16390g	orf19.3593	YALI0D03135g	SJAG02380	SPAPB1A10.03
YER184C	spar232-g6.1	smik270-g10.1	sbayc597-g16.1	CAGL0F08877g	Scas608.9	Kwal26.7613	KLLA0C13926g	SAKL0D07040g	DEHA2E16412g	orf19.3608	YALI0D03157g	SJAG02382	SPAPB1A10.04c
YER187W	spar233-g1.1	smik270-g12.1	sbayc597-g2.1	CAGL0F08965g	Scas609.1	Kwal26.7616	KLLA0C14025g	SAKL0D07062g	DEHA2E16698g	orf19.3617	YALI0D03355g	SJAG02385	SPAPB1A10.09
YFL012W	spar234-g11.1	smik270-g13.1	sbayc597-g20.1	CAGL0F08987g	Scas609.10	Kwal26.7648	KLLA0C14256g	SAKL0D07172g	DEHA2E16742g	orf19.3647	YALI0D03531g	SJAG02387	SPAPB1A10.10c
YFL013C	spar234-g4.1	smik270-g3.1	sbayc597-g8.1	CAGL0F09053g	Scas609.11	Kwal26.7662	KLLA0C14278g	SAKL0D07238g	DEHA2E16808g	orf19.3648	YALI0D03575g	SJAG02391	SPAPB1E7.05
YFL016C	spar235-g12.1	smik270-g4.1	sbayc598-g13.1	CAGL0F09229g	Scas609.12	Kwal26.7679	KLLA0C14300g	SAKL0D07282g	DEHA2E17028g	orf19.3653	YALI0D03718g	SJAG02394	SPAPB2B4.02
YFL017C	spar235-g16.1	smik270-g6.1	sbayc598-g3.1	CAGL0G00176g	Scas609.13	Kwal26.7682	KLLA0C14388g	SAKL0D07348g	DEHA2E17138g	orf19.3681	YALI0D03762g	SJAG02405	SPAPJ696.02
YFL026W	spar235-g19.1	smik270-g7.1	sbayc598-g7.1	CAGL0G00220g	Scas609.6	Kwal26.7685	KLLA0C14630g	SAKL0D07414g	DEHA2E17314g	orf19.3685	YALI0D03982g	SJAG02413	SPBC106.01
YFL027C	spar235-g22.1	smik270-g9.1	sbayc599-g16.1	CAGL0G00396g	Scas610.12	Kwal26.7746	KLLA0C14674g	SAKL0D07546g	DEHA2E17578g	orf19.3688	YALI0D04004g	SJAG02416	SPBC106.04
YFL028C	spar235-g23.1	smik272-g2.1	sbayc599-g18.1	CAGL0G00418g	Scas610.17	Kwal26.7766	KLLA0C14784g	SAKL0D07568g	DEHA2E17600g	orf19.3691	YALI0D04158g	SJAG02418	SPBC106.09
YFL031W	spar235-g24.1	smik273-g1.1	sbayc599-g19.1	CAGL0G00506g	Scas610.2	Kwal26.7769	KLLA0C14806g	SAKL0D08074g	DEHA2E17776g	orf19.3704.1	YALI0D04378g	SJAG02422	SPBC106.16
YFL034W	spar235-g28.1	smik273-g4.1	sbayc599-g3.1	CAGL0G00528g	Scas610.6	Kwal26.7837	KLLA0C14872g	SAKL0D08272g	DEHA2E17798g	orf19.372	YALI0D04444g	SJAG02429	SPBC1105.07c
YFL037W	spar235-g30.1	smik274-g2.1	sbayc599-g5.1	CAGL0G00594g	Scas610.7	Kwal26.7842	KLLA0C14894g	SAKL0D08382g	DEHA2E18062g	orf19.3722	YALI0D04488g	SJAG02437	SPBC1105.08
YFL046W	spar235-g31.1	smik275-g4.1	sbayc599-g7.1	CAGL0G00726g	Scas611.2	Kwal26.7851	KLLA0C14971g	SAKL0D08492g	DEHA2E18084g	orf19.3736	YALI0D04719g	SJAG02443	SPBC1105.09
YFL048C	spar235-g32.1	smik276-g13.1	sbayc599-g8.1	CAGL0G00814g	Scas611.4	Kwal26.7855	KLLA0C15059g	SAKL0D08514g	DEHA2E18392g	orf19.3744	YALI0D04807g	SJAG02445	SPBC1105.15c
YFL049W	spar235-g6.1	smik276-g17.1	sbayc599-g9.1	CAGL0G00946g	Scas611.8	Kwal26.7882	KLLA0C15081g	SAKL0D08536g	DEHA2E18810g	orf19.3751	YALI0D04829g	SJAG02453	SPBC1105.17
YFL056C	spar235-g9.1	smik276-g22.1	sbayc600-g17.1	CAGL0G01166g	Scas612.1	Kwal26.7914	KLLA0C15169g	SAKL0D08558g	DEHA2E18898g	orf19.3763	YALI0D04895g	SJAG02455	SPBC1105.18c
YFR004W	spar238-g10.1	smik276-g23.1	sbayc600-g19.1	CAGL0G01298g	Scas612.12	Kwal26.7924	KLLA0C15213g	SAKL0D08624g	DEHA2E18942g	orf19.3764	YALI0D05049g	SJAG02481	SPBC115.03
YFR006W	spar238-g13.1	smik276-g29.1	sbayc600-g20.1	CAGL0G01386g	Scas612.4	Kwal26.7931	KLLA0C15235g	SAKL0D08646g	DEHA2E19206g	orf19.3765	YALI0D05071g	SJAG02482	SPBC119.01
YFR010W	spar238-g19.1	smik276-g30.1	sbayc600-g23.1	CAGL0G01452g	Scas612.5	Kwal26.7944	KLLA0C15763g	SAKL0D08822g	DEHA2E19404g	orf19.3782	YALI0D05379g	SJAG02483	SPBC119.08
YFR013W	spar238-g24.1	smik276-g34.1	sbayc600-g25.1	CAGL0G01496g	Scas612.8	Kwal26.7946	KLLA0C15785g	SAKL0D08910g	DEHA2E19448g	orf19.3782.2	YALI0D05547g	SJAG02484	SPBC119.09c
YFR018C	spar238-g35.1	smik276-g37.1	sbayc600-g30.1	CAGL0G01562g	Scas613.1	Kwal26.7948	KLLA0C15939g	SAKL0D08932g	DEHA2E19558g	orf19.3804	YALI0D06017g	SJAG02485	SPBC119.16c
YFR023W	spar238-g4.1	smik276-g42.1	sbayc600-g31.1	CAGL0G01584g	Scas613.11	Kwal26.7957	KLLA0C16005g	SAKL0D09240g	DEHA2E19734g	orf19.3809	YALI0D06215g	SJAG02491	SPBC119.17
YFR027W	spar238-g51.1	smik276-g44.1	sbayc600-g33.1	CAGL0G01606g	Scas613.13	Kwal26.7960	KLLA0C16049g	SAKL0D09724g	DEHA2E19998g	orf19.3817	YALI0D06545g	SJAG02494	SPBC11B10.01
YFR029W	spar238-g52.1	smik276-g46.1	sbayc600-g4.1	CAGL0G01672g	Scas613.19	Kwal26.7979	KLLA0C16071g	SAKL0D09746g	DEHA2E20130g	orf19.3825	YALI0D06886g	SJAG02495	SPBC11B10.03
YFR030W	spar238-g9.1	smik276-g47.1	sbayc600-g6.1	CAGL0G01694g	Scas613.21	Kwal26.8016	KLLA0C16203g	SAKL0D09834g	DEHA2E20218g	orf19.3843	YALI0D07084g	SJAG02502	SPBC11B10.04c
YFR041C	spar24-g12.1	smik276-g48.1	sbayc601-g12.1	CAGL0G01716g	Scas613.24	Kwal26.8021	KLLA0C16533g	SAKL0D09966g	DEHA2E20284g	orf19.3846	YALI0D07194g	SJAG02511	SPBC11B10.09
YFR043C	spar24-g3.1	smik276-g49.1	sbayc602-g13.1	CAGL0G01760g	Scas614.1	Kwal26.8046	KLLA0C16555g	SAKL0D09988g	DEHA2E20482g	orf19.3854	YALI0D07502g	SJAG02515	SPBC11B10.10c
YFR044C	spar24-g9.1	smik276-g5.1	sbayc602-g14.1	CAGL0G01804g	Scas614.10	Kwal26.8059	KLLA0C16643g	SAKL0D10120g	DEHA2E20526g	orf19.3899	YALI0D07568g	SJAG02523	SPBC11C11.03
YFR046C	spar240-g4.1	smik276-g50.1	sbayc602-g7.1	CAGL0G02233g	Scas614.11	Kwal26.8061	KLLA0C16775g	SAKL0D10274g	DEHA2E20548g	orf19.390	YALI0D07634g	SJAG02534	SPBC11C11.04c
YFR048W	spar240-g5.1	smik276-g6.1	sbayc603-g12.1	CAGL0G02453g	Scas614.17	Kwal26.8067	KLLA0C16896g	SAKL0D10406g	DEHA2E20614g	orf19.3915	YALI0D07744g	SJAG02540	SPBC11G11.02c
YFR050C	spar240-g7.1	smik276-g9.1	sbayc603-g13.1	CAGL0G02541g	Scas614.2	Kwal26.8073	KLLA0C16984g	SAKL0D10626g	DEHA2E20790g	orf19.392	YALI0D07920g	SJAG02542	SPBC11G11.04
YFR051C	spar241-g10.1	smik277-g1.1	sbayc603-g16.1	CAGL0G02805g	Scas614.8	Kwal26.8142	KLLA0C17094g	SAKL0D10736g	DEHA2E20812g	orf19.3936	YALI0D08272g	SJAG02548	SPBC1271.13
YFR052W	spar241-g14.1	smik277-g10.1	sbayc603-g2.1	CAGL0G02959g	Scas614.9	Kwal26.8146	KLLA0C17204g	SAKL0D10758g	DEHA2E20988g	orf19.3937	YALI0D08492g	SJAG02551	SPBC1289.05c
YGL001C	spar241-g17.1	smik277-g11.1	sbayc603-g20.1	CAGL0G03179g	Scas615.11	Kwal26.8200	KLLA0C17512g	SAKL0D10890g	DEHA2E21604g	orf19.3942	YALI0D08514g	SJAG02553	SPBC1289.09
YGL005C	spar241-g6.1	smik277-g12.1	sbayc603-g8.1	CAGL0G03223g	Scas615.12	Kwal26.8246	KLLA0C17534g	SAKL0D11000g	DEHA2E21670g	orf19.3945	YALI0D08558g	SJAG02558	SPBC12C2.05c
YGL009C	spar243-g1.1	smik277-g16.1	sbayc604-g14.1	CAGL0G03377g	Scas615.3	Kwal26.8267	KLLA0C17732g	SAKL0D11022g	DEHA2E21846g	orf19.3946	YALI0D08580g	SJAG02559	SPBC12C2.11
YGL011C	spar243-g4.1	smik277-g17.1	sbayc604-g18.1	CAGL0G03399g	Scas615.4	Kwal26.8269	KLLA0C17776g	SAKL0D11286g	DEHA2E21978g	orf19.3950	YALI0D08602g	SJAG02562	SPBC12D12.06
YGL015C	spar244-g2.1	smik277-g6.1	sbayc604-g21.1	CAGL0G03487g	Scas616.1	Kwal26.8294	KLLA0C17820g	SAKL0D11836g	DEHA2E22044g	orf19.3951	YALI0D08734g	SJAG02572	SPBC12D12.08c
YGL017W	spar244-g5.1	smik277-g8.1	sbayc604-g9.1	CAGL0G03531g	Scas616.8	Kwal26.8295	KLLA0C18007g	SAKL0D12034g	DEHA2E22066g	orf19.3952	YALI0D09119g	SJAG02587	SPBC1306.01c
YGL020C	spar246-g7.1	smik279-g4.1	sbayc605-g9.1	CAGL0G03707g	Scas616.9	Kwal26.8328	KLLA0C18029g	SAKL0D12122g	DEHA2E22110g	orf19.3956	YALI0D09361g	SJAG02589	SPBC1347.04
YGL023C	spar246-g9.1	smik28-g2.1	sbayc606-g18.1	CAGL0G03729g	Scas617.4	Kwal26.8331	KLLA0C18051g	SAKL0D12232g	DEHA2E22308g	orf19.396	YALI0D09867g	SJAG02591	SPBC1347.08c
YGL025C	spar247-g9.1	smik280-g1.1	sbayc606-g21.1	CAGL0G03751g	Scas618.12	Kwal26.8361	KLLA0C18172g	SAKL0D12320g	DEHA2E22462g	orf19.3964	YALI0D09955g	SJAG02592	SPBC1347.12
YGL027C	spar248-g6.1	smik282-g15.1	sbayc606-g28.1	CAGL0G04015g	Scas618.14	Kwal26.8377	KLLA0C18194g	SAKL0D12342g	DEHA2E22880g	orf19.3983	YALI0D10307g	SJAG02606	SPBC13E7.01
YGL028C	spar25-g14.1	smik282-g17.1	sbayc606-g29.1	CAGL0G04037g	Scas618.18	Kwal26.8397	KLLA0C18260g	SAKL0D12452g	DEHA2E23056g	orf19.3994	YALI0D10549g	SJAG02609	SPBC13E7.08c
YGL032C	spar25-g15.1	smik282-g9.1	sbayc606-g7.1	CAGL0G04059g	Scas618.5	Kwal26.8400	KLLA0C18282g	SAKL0D12562g	DEHA2E23760g	orf19.3996	YALI0D10659g	SJAG02618	SPBC13G1.01c
YGL033W	spar250-g2.1	smik283-g1.1	sbayc606-g9.1	CAGL0G04103g	Scas618.7	Kwal26.8405	KLLA0C18315g	SAKL0D12650g	DEHA2E23936g	orf19.3998	YALI0D10791g	SJAG02622	SPBC13G1.10c
YGL044C	spar250-g4.1	smik283-g10.1	sbayc607-g12.1	CAGL0G04125g	Scas619.1	Kwal26.8447	KLLA0C18337g	SAKL0D12936g	DEHA2F00462g	orf19.4001	YALI0D11088g	SJAG02629	SPBC13G1.12
YGL048C	spar250-g6.1	smik283-g12.1	sbayc607-g13.1	CAGL0G04169g	Scas619.4	Kwal26.8462	KLLA0C18381g	SAKL0D13024g	DEHA2F00858g	orf19.4003	YALI0D11264g	SJAG02638	SPBC13G1.13
YGL051W	spar251-g1.1	smik283-g14.1	sbayc607-g14.1	CAGL0G04455g	Scas620.12	Kwal26.8484	KLLA0C18777g	SAKL0D13178g	DEHA2F00924g	orf19.4005	YALI0D11506g	SJAG02643	SPBC146.04
YGL057C	spar251-g16.1	smik283-g16.1	sbayc607-g18.1	CAGL0G04521g	Scas620.13	Kwal26.8487	KLLA0C18821g	SAKL0D13222g	DEHA2F01210g	orf19.4006	YALI0D11770g	SJAG02657	SPBC146.05c
YGL060W	spar251-g19.1	smik283-g27.1	sbayc607-g19.1	CAGL0G04543g	Scas620.2	Kwal26.8494	KLLA0C18975g	SAKL0D13508g	DEHA2F01474g	orf19.4009	YALI0D11968g	SJAG02658	SPBC146.10
YGL064C	spar251-g2.1	smik283-g29.1	sbayc607-g2.1	CAGL0G04565g	Scas620.4	Kwal26.8498	KLLA0D00726g	SAKL0D13552g	DEHA2F01496g	orf19.4010	YALI0D12122g	SJAG02660	SPBC146.13c
YGL065C	spar251-g20.1	smik283-g30.1	sbayc607-g21.1	CAGL0G04917g	Scas620.5	Kwal26.8505	KLLA0D00748g	SAKL0D13882g	DEHA2F01826g	orf19.4023	YALI0D12254g	SJAG02671	SPBC146.14c
YGL079W	spar251-g3.1	smik283-g31.1	sbayc607-g22.1	CAGL0G04939g	Scas620.8	Kwal26.8511	KLLA0D00836g	SAKL0D13904g	DEHA2F01936g	orf19.4025	YALI0D12400g	SJAG02693	SPBC14C8.03
YGL080W	spar251-g4.1	smik283-g38.1	sbayc607-g25.1	CAGL0G05203g	Scas621.12	Kwal26.8530	KLLA0D00858g	SAKL0D13926g	DEHA2F02134g	orf19.4028	YALI0D12474g	SJAG02700	SPBC14C8.04
YGL083W	spar252-g1.1	smik283-g45.1	sbayc607-g6.1	CAGL0G05225g	Scas621.8	Kwal26.8595	KLLA0D00880g	SAKL0D13970g	DEHA2F02178g	orf19.4033	YALI0D12518g	SJAG02705	SPBC14C8.10
YGL085W	spar252-g2.1	smik283-g46.1	sbayc607-g9.1	CAGL0G05291g	Scas622.11	Kwal26.8602	KLLA0D01133g	SAKL0D14080g	DEHA2F02420g	orf19.405	YALI0D12584g	SJAG02708	SPBC14F5.04c
YGL090W	spar253-g10.1	smik283-g47.1	sbayc609-g14.1	CAGL0G05313g	Scas622.12	Kwal26.8619	KLLA0D01155g	SAKL0D14212g	DEHA2F03036g	orf19.406	YALI0D12705g	SJAG02717	SPBC14F5.07
YGL091C	spar253-g3.1	smik283-g58.1	sbayc609-g15.1	CAGL0G05588g	Scas623.15	Kwal26.8639	KLLA0D01221g	SAKL0D14234g	DEHA2F03102g	orf19.4061	YALI0D12837g	SJAG02719	SPBC14F5.13c
YGL093W	spar253-g4.1	smik283-g59.1	sbayc609-g22.1	CAGL0G05654g	Scas623.17	Kwal26.8662	KLLA0D01265g	SAKL0D14300g	DEHA2F03124g	orf19.4064	YALI0D12925g	SJAG02720	SPBC1539.05
YGL094C	spar253-g9.1	smik283-g6.1	sbayc609-g25.1	CAGL0G05764g	Scas624.1	Kwal26.8669	KLLA0D01430g	SAKL0D14388g	DEHA2F03146g	orf19.4076	YALI0D13178g	SJAG02750	SPBC15C4.02
YGL098W	spar256-g12.1	smik295-g3.1	sbayc609-g28.1	CAGL0G06226g	Scas624.11	Kwal26.8697	KLLA0D01529g	SAKL0D14410g	DEHA2F04268g	orf19.4078	YALI0D13442g	SJAG02753	SPBC15C4.03
YGL100W	spar256-g6.1	smik297-g1.1	sbayc609-g29.1	CAGL0G06270g	Scas624.15	Kwal26.8703	KLLA0D01617g	SAKL0D14476g	DEHA2F04356g	orf19.4091	YALI0D13574g	SJAG02760	SPBC15D4.06
YGL101W	spar256-g8.1	smik298-g2.1	sbayc609-g31.1	CAGL0G06292g	Scas624.3	Kwal26.8709	KLLA0D01771g	SAKL0D14498g	DEHA2F04422g	orf19.4092	YALI0D13904g	SJAG02762	SPBC15D4.14
YGL108C	spar256-g9.1	smik3-g3.1	sbayc609-g7.1	CAGL0G06666g	Scas625.12	Kwal26.8717	KLLA0D01815g	SAKL0D14674g	DEHA2F04884g	orf19.4102	YALI0D14058g	SJAG02763	SPBC1604.13c
YGL110C	spar258-g1.1	smik3-g7.1	sbayc609-g8.1	CAGL0G06820g	Scas625.13	Kwal26.8729	KLLA0D01859g	SAKL0E00682g	DEHA2F05016g	orf19.4107	YALI0D14344g	SJAG02765	SPBC1604.15
YGL112C	spar258-g11.1	smik3-g9.1	sbayc610-g6.1	CAGL0G06864g	Scas625.18	Kwal26.8751	KLLA0D01881g	SAKL0E00726g	DEHA2F05082g	orf19.4109	YALI0D14476g	SJAG02786	SPBC1604.18c
YGL113W	spar258-g13.1	smik30-g1.1	sbayc611-g14.1	CAGL0G07040g	Scas625.24	Kwal26.8759	KLLA0D01958g	SAKL0E00748g	DEHA2F05390g	orf19.4123	YALI0D14498g	SJAG02796	SPBC1604.19c
YGL114W	spar258-g21.1	smik300-g2.1	sbayc611-g17.1	CAGL0G07579g	Scas625.3	Kwal26.8779	KLLA0D02134g	SAKL0E00902g	DEHA2F05434g	orf19.4131	YALI0D14740g	SJAG02808	SPBC1683.10c
YGL115W	spar258-g22.1	smik300-g5.1	sbayc611-g24.1	CAGL0G07733g	Scas625.9	Kwal26.8796	KLLA0D02200g	SAKL0E01100g	DEHA2F05742g	orf19.4133	YALI0D14762g	SJAG02811	SPBC1685.02c
YGL119W	spar258-g3.1	smik301-g2.1	sbayc611-g29.1	CAGL0G07755g	Scas626.10	Kwal26.8838	KLLA0D02288g	SAKL0E01144g	DEHA2F05786g	orf19.415	YALI0D14916g	SJAG02814	SPBC1685.09
YGL124C	spar258-g34.1	smik305-g2.1	sbayc611-g4.1	CAGL0G07777g	Scas626.6	Kwal26.8839	KLLA0D02398g	SAKL0E01210g	DEHA2F05962g	orf19.4153	YALI0D14982g	SJAG02815	SPBC16A3.04
YGL127C	spar26-g11.1	smik31-g1.1	sbayc611-g9.1	CAGL0G07799g	Scas627.12	Kwal26.8856	KLLA0D02486g	SAKL0E01364g	DEHA2F06050g	orf19.4163	YALI0D15004g	SJAG02818	SPBC16A3.06
YGL130W	spar26-g12.1	smik313-g1.1	sbayc612-g23.1	CAGL0G07865g	Scas627.5	Kwal26.8903	KLLA0D02574g	SAKL0E01518g	DEHA2F06116g	orf19.417	YALI0D15246g	SJAG02833	SPBC16A3.07c
YGL131C	spar26-g16.1	smik314-g6.1	sbayc612-g36.1	CAGL0G07997g	Scas627.9	Kwal26.8907	KLLA0D02596g	SAKL0E01562g	DEHA2F06182g	orf19.4173	YALI0D16225g	SJAG02836	SPBC16A3.16
YGL133W	spar26-g20.1	smik314-g9.1	sbayc612-g41.1	CAGL0G08129g	Scas628.10	Kwal26.8910	KLLA0D02728g	SAKL0E01672g	DEHA2F06314g	orf19.4175	YALI0D16269g	SJAG02839	SPBC16C6.13c
YGL136C	spar26-g26.1	smik315-g10.1	sbayc613-g17.1	CAGL0G08217g	Scas628.17	Kwal26.8912	KLLA0D02772g	SAKL0E01694g	DEHA2F06424g	orf19.4180	YALI0D16423g	SJAG02849	SPBC16E9.02c
YGL137W	spar26-g4.1	smik315-g6.1	sbayc613-g21.1	CAGL0G08228g	Scas628.18	Kwal26.8920	KLLA0D02794g	SAKL0E01716g	DEHA2F06512g	orf19.4181	YALI0D16445g	SJAG02853	SPBC16G5.18
YGL142C	spar26-g5.1	smik315-g7.1	sbayc613-g3.1	CAGL0G08360g	Scas628.20	Kwal26.8934	KLLA0D02882g	SAKL0E01738g	DEHA2F06578g	orf19.4182	YALI0D16709g	SJAG02855	SPBC16H5.03c
YGL150C	spar260-g15.1	smik315-g9.1	sbayc613-g33.1	CAGL0G08470g	Scas628.23	Kwal26.8937	KLLA0D02992g	SAKL0E01782g	DEHA2F07018g	orf19.4193	YALI0D16775g	SJAG02858	SPBC16H5.05c
YGL153W	spar260-g19.1	smik317-g12.1	sbayc613-g8.1	CAGL0G08558g	Scas628.25	Kwal26.8982	KLLA0D03146g	SAKL0E02090g	DEHA2F07260g	orf19.4194	YALI0D16841g	SJAG02867	SPBC16H5.11c
YGL159W	spar260-g21.1	smik317-g13.1	sbayc613-g9.1	CAGL0G08822g	Scas628.8	Kwal26.8985	KLLA0D03256g	SAKL0E02156g	DEHA2F07370g	orf19.4203	YALI0D16885g	SJAG02869	SPBC16H5.14c
YGL163C	spar260-g9.1	smik317-g16.1	sbayc614-g1.1	CAGL0G08888g	Scas628.9	Kwal26.9009	KLLA0D03366g	SAKL0E02244g	DEHA2F07436g	orf19.4206	YALI0D17006g	SJAG02875	SPBC1703.04
YGL164C	spar261-g17.1	smik317-g20.1	sbayc614-g10.1	CAGL0G08910g	Scas629.13	Kwal26.9014	KLLA0D03652g	SAKL0E02266g	DEHA2F07854g	orf19.4209	YALI0D17028g	SJAG02898	SPBC1703.08c
YGL173C	spar261-g18.1	smik317-g5.1	sbayc614-g16.1	CAGL0G09108g	Scas629.19	Kwal26.9078	KLLA0D03773g	SAKL0E02310g	DEHA2F07876g	orf19.4221	YALI0D17094g	SJAG02903	SPBC1703.14c
YGL174W	spar261-g2.1	smik317-g7.1	sbayc614-g30.1	CAGL0G09174g	Scas629.20	Kwal26.9080	KLLA0D03883g	SAKL0E02376g	DEHA2F08602g	orf19.4222	YALI0D17160g	SJAG02906	SPBC1709.08
YGL183C	spar261-g21.1	smik317-g8.1	sbayc614-g8.1	CAGL0G09196g	Scas629.23	Kwal26.9097	KLLA0D03971g	SAKL0E02486g	DEHA2F08712g	orf19.4225	YALI0D17490g	SJAG02914	SPBC1709.15c
YGL190C	spar261-g3.1	smik318-g4.1	sbayc615-g12.1	CAGL0G09251g	Scas629.25	Kwal26.9098	KLLA0D04136g	SAKL0E02508g	DEHA2F08734g	orf19.4228	YALI0D17776g	SJAG02917	SPBC1709.17
YGL194C	spar261-g32.1	smik319-g6.1	sbayc615-g19.1	CAGL0G09295g	Scas629.26	Kwal26.9141	KLLA0D04422g	SAKL0E02772g	DEHA2F08976g	orf19.4232	YALI0D17842g	SJAG02927	SPBC1709.19c
YGL200C	spar261-g36.1	smik319-g7.1	sbayc615-g22.1	CAGL0G09493g	Scas629.28	Kwal26.9149	KLLA0D04466g	SAKL0E02816g	DEHA2F08998g	orf19.4236	YALI0D18458g	SJAG02952	SPBC1709.20
YGL203C	spar261-g39.1	smik319-g9.1	sbayc615-g3.1	CAGL0G09537g	Scas629.3	Kwal26.9151	KLLA0D04576g	SAKL0E02926g	DEHA2F09196g	orf19.4240	YALI0D18590g	SJAG02990	SPBC1711.03
YGL212W	spar261-g4.1	smik32-g10.1	sbayc615-g34.1	CAGL0G09757g	Scas629.8	Kwal26.9160	KLLA0D04862g	SAKL0E02970g	DEHA2F09350g	orf19.4248	YALI0D18788g	SJAG02991	SPBC1711.09c
YGL213C	spar261-g43.1	smik320-g11.1	sbayc615-g5.1	CAGL0G09779g	Scas630.10	Kwal26.9176	KLLA0D05016g	SAKL0E03036g	DEHA2F09724g	orf19.425	YALI0D18942g	SJAG02993	SPBC1718.07c
YGL216W	spar261-g44.1	smik320-g3.1	sbayc616-g17.1	CAGL0G09801g	Scas630.11	Kwal26.9207	KLLA0D05159g	SAKL0E03124g	DEHA2F10076g	orf19.4278	YALI0D19008g	SJAG02994	SPBC1734.02c
YGL221C	spar261-g59.1	smik322-g13.1	sbayc616-g2.1	CAGL0G09823g	Scas630.16	Kwal26.9218	KLLA0D05335g	SAKL0E03278g	DEHA2F10230g	orf19.4281	YALI0D19096g	SJAG02997	SPBC1734.03
YGL223C	spar261-g6.1	smik322-g15.1	sbayc616-g23.1	CAGL0G09867g	Scas630.5	Kwal26.9226	KLLA0D05467g	SAKL0E03322g	DEHA2F10252g	orf19.4284	YALI0D19250g	SJAG03017	SPBC1734.10c
YGL224C	spar261-g60.1	smik322-g17.1	sbayc616-g3.1	CAGL0G09889g	Scas631.10	Kwal26.9261	KLLA0D05533g	SAKL0E03344g	DEHA2F10296g	orf19.4288	YALI0D19514g	SJAG03024	SPBC1734.15
YGL226C-A	spar261-g61.1	smik322-g20.1	sbayc616-g5.1	CAGL0G09955g	Scas631.11	Kwal26.9326	KLLA0D05753g	SAKL0E03454g	DEHA2F10538g	orf19.4290	YALI0D19888g	SJAG03026	SPBC1773.01
YGL228W	spar261-g66.1	smik322-g3.1	sbayc616-g7.1	CAGL0G09999g	Scas631.13	Kwal26.9336	KLLA0D05775g	SAKL0E03542g	DEHA2F10692g	orf19.4293	YALI0D20020g	SJAG03029	SPBC1773.07c
YGL231C	spar261-g67.1	smik322-g9.1	sbayc617-g14.1	CAGL0G10065g	Scas631.15	Kwal26.9374	KLLA0D05797g	SAKL0E03652g	DEHA2F10736g	orf19.4294	YALI0D20086g	SJAG03030	SPBC1778.08c
YGL233W	spar261-g70.1	smik33-g3.1	sbayc617-g18.1	CAGL0G10087g	Scas631.16	Kwal26.9380	KLLA0D05863g	SAKL0E03850g	DEHA2F11044g	orf19.4299	YALI0D20130g	SJAG03051	SPBC17A3.09c
YGL236C	spar261-g8.1	smik330-g13.1	sbayc617-g20.1	CAGL0H00286g	Scas631.17	Kwal26.9422	KLLA0D06171g	SAKL0E03872g	DEHA2F11330g	orf19.430	YALI0D20174g	SJAG03064	SPBC17D1.04
YGL240W	spar261-g9.1	smik330-g14.1	sbayc617-g4.1	CAGL0H00330g	Scas631.18	Kwal26.9424	KLLA0D06237g	SAKL0E03916g	DEHA2F11418g	orf19.4306	YALI0D20416g	SJAG03066	SPBC17D11.04c
YGL251C	spar263-g1.1	smik330-g4.1	sbayc617-g5.1	CAGL0H00374g	Scas631.20	Kwal26.9448	KLLA0D06303g	SAKL0E03938g	DEHA2F11638g	orf19.4312	YALI0D20636g	SJAG03071	SPBC17D11.06
YGL252C	spar264-g4.1	smik330-g9.1	sbayc617-g9.1	CAGL0H00594g	Scas631.21	Kwal26.9457	KLLA0D06402g	SAKL0E04004g	DEHA2F11660g	orf19.432	YALI0D20768g	SJAG03076	SPBC17D11.07c
YGL254W	spar264-g8.1	smik333-g5.1	sbayc618-g13.1	CAGL0H00616g	Scas631.5	Kwal26.9460	KLLA0D06501g	SAKL0E04048g	DEHA2F11902g	orf19.4323	YALI0D20790g	SJAG03080	SPBC17F3.01c
YGR002C	spar264-g9.1	smik333-g8.1	sbayc618-g14.1	CAGL0H00638g	Scas631.8	Kwal26.9464	KLLA0D06523g	SAKL0E04224g	DEHA2F12100g	orf19.433	YALI0D21032g	SJAG03086	SPBC17G9.12c
YGR005C	spar268-g6.1	smik334-g1.1	sbayc618-g17.1	CAGL0H00759g	Scas632.13	Kwal26.9468	KLLA0D06633g	SAKL0E04334g	DEHA2F12122g	orf19.4341	YALI0D21120g	SJAG03097	SPBC1826.01c
YGR006W	spar268-g9.1	smik334-g2.1	sbayc618-g2.1	CAGL0H00803g	Scas632.15	Kwal26.9475	KLLA0D06721g	SAKL0E04444g	DEHA2F12320g	orf19.4348	YALI0D21318g	SJAG03112	SPBC1861.07
YGR007W	spar27-g1.1	smik335-g4.1	sbayc618-g20.1	CAGL0H00891g	Scas632.16	Kwal26.9480	KLLA0D06853g	SAKL0E04466g	DEHA2F12628g	orf19.4349	YALI0D21472g	SJAG03120	SPBC18E5.02c
YGR009C	spar27-g15.1	smik335-g5.1	sbayc618-g22.1	CAGL0H01023g	Scas632.17	Kwal26.9483	KLLA0D06897g	SAKL0E04554g	DEHA2F12716g	orf19.4357	YALI0D21604g	SJAG03121	SPBC18E5.04
YGR010W	spar27-g17.1	smik336-g1.1	sbayc618-g28.1	CAGL0H01199g	Scas632.18	Kwal26.9498	KLLA0D07161g	SAKL0E04818g	DEHA2F12848g	orf19.4382	YALI0D21956g	SJAG03123	SPBC18E5.12c
YGR012W	spar27-g20.1	smik337-g1.1	sbayc618-g31.1	CAGL0H01221g	Scas632.2	Kwal26.9509	KLLA0D07238g	SAKL0E04906g	DEHA2F13002g	orf19.4392	YALI0D22022g	SJAG03128	SPBC18H10.17c
YGR013W	spar27-g21.1	smik34-g1.1	sbayc619-g15.1	CAGL0H01265g	Scas632.20	Kwal26.9594	KLLA0D07260g	SAKL0E05148g	DEHA2F13266g	orf19.4396	YALI0D22066g	SJAG03131	SPBC1921.02
YGR016W	spar27-g22.1	smik34-g7.1	sbayc619-g18.1	CAGL0H01463g	Scas632.21	Kwal27.10012	KLLA0D07326g	SAKL0E05434g	DEHA2F13530g	orf19.4398	YALI0D22330g	SJAG03135	SPBC1921.07c
YGR017W	spar27-g49.1	smik340-g11.1	sbayc619-g5.1	CAGL0H01485g	Scas632.26	Kwal27.10021	KLLA0D07348g	SAKL0E05456g	DEHA2F13574g	orf19.4405	YALI0D22891g	SJAG03137	SPBC19F5.04
YGR029W	spar27-g51.1	smik340-g3.1	sbayc619-g8.1	CAGL0H01507g	Scas632.27	Kwal27.10037	KLLA0D07436g	SAKL0E05478g	DEHA2F13794g	orf19.4406	YALI0D22979g	SJAG03146	SPBC19G7.01c
YGR033C	spar27-g52.1	smik340-g6.1	sbayc620-g12.1	CAGL0H01639g	Scas632.4	Kwal27.10039	KLLA0D07612g	SAKL0E05500g	DEHA2F13904g	orf19.4413	YALI0D23331g	SJAG03151	SPBC19G7.02
YGR038W	spar27-g53.1	smik340-g8.1	sbayc620-g2.1	CAGL0H01705g	Scas633.15	Kwal27.10053	KLLA0D07656g	SAKL0E05610g	DEHA2F14036g	orf19.4430	YALI0D23397g	SJAG03158	SPBC19G7.13
YGR042W	spar27-g7.1	smik342-g2.1	sbayc620-g23.1	CAGL0H01727g	Scas633.19	Kwal27.10062	KLLA0D07810g	SAKL0E05676g	DEHA2F14058g	orf19.4433	YALI0D23595g	SJAG03160	SPBC19G7.16
YGR047C	spar27-g8.1	smik349-g14.1	sbayc620-g34.1	CAGL0H01815g	Scas633.27	Kwal27.10069	KLLA0D08283g	SAKL0E05720g	DEHA2F14190g	orf19.4440	YALI0D23661g	SJAG03161	SPBC1A4.01
YGR058W	spar270-g10.1	smik349-g16.1	sbayc620-g36.1	CAGL0H01859g	Scas633.29	Kwal27.10075	KLLA0D08503g	SAKL0E05764g	DEHA2F14212g	orf19.4443	YALI0D23683g	SJAG03162	SPBC1A4.10c
YGR071C	spar272-g3.1	smik349-g24.1	sbayc620-g4.1	CAGL0H01881g	Scas634.1	Kwal27.10092	KLLA0D08558g	SAKL0E05786g	DEHA2F14234g	orf19.4448	YALI0D23793g	SJAG03174	SPBC20F10.04c
YGR075C	spar272-g5.1	smik349-g26.1	sbayc620-g8.1	CAGL0H02145g	Scas634.3	Kwal27.10110	KLLA0D08624g	SAKL0E05808g	DEHA2F14322g	orf19.4451	YALI0D23881g	SJAG03176	SPBC21.04
YGR082W	spar273-g2.1	smik349-g7.1	sbayc621-g13.1	CAGL0H02167g	Scas634.4	Kwal27.10174	KLLA0D08690g	SAKL0E05852g	DEHA2F14344g	orf19.4457	YALI0D23969g	SJAG03191	SPBC211.03c
YGR098C	spar275-g10.1	smik350-g2.1	sbayc621-g14.1	CAGL0H02541g	Scas635.18	Kwal27.10190	KLLA0D08734g	SAKL0E05874g	DEHA2F14366g	orf19.4465	YALI0D24057g	SJAG03207	SPBC211.04c
YGR099W	spar275-g3.1	smik350-g4.1	sbayc621-g17.1	CAGL0H02805g	Scas636.11	Kwal27.10209	KLLA0D08866g	SAKL0E05896g	DEHA2F14630g	orf19.4466	YALI0D24321g	SJAG03214	SPBC211.08c
YGR104C	spar275-g8.1	smik353-g2.1	sbayc621-g20.1	CAGL0H02827g	Scas636.12	Kwal27.10219	KLLA0D08888g	SAKL0E06050g	DEHA2F14740g	orf19.4473	YALI0D24409g	SJAG03217	SPBC215.01
YGR113W	spar277-g1.1	smik353-g4.1	sbayc621-g22.1	CAGL0H02871g	Scas636.15	Kwal27.10224	KLLA0D09064g	SAKL0E06072g	DEHA2F14872g	orf19.4474	YALI0D25036g	SJAG03220	SPBC215.02
YGR120C	spar278-g10.1	smik357-g3.1	sbayc621-g24.1	CAGL0H03025g	Scas636.18	Kwal27.10239	KLLA0D09108g	SAKL0E06292g	DEHA2F14960g	orf19.4491	YALI0D25190g	SJAG03226	SPBC215.12
YGR122W	spar278-g11.1	smik357-g6.1	sbayc621-g26.1	CAGL0H03047g	Scas636.22	Kwal27.10263	KLLA0D09196g	SAKL0E06314g	DEHA2F15136g	orf19.4496	YALI0D25212g	SJAG03227	SPBC215.15
YGR125W	spar278-g15.1	smik358-g2.1	sbayc621-g32.1	CAGL0H03091g	Scas636.3	Kwal27.10272	KLLA0D09438g	SAKL0E06402g	DEHA2F15268g	orf19.4497	YALI0D25564g	SJAG03235	SPBC216.05
YGR133W	spar278-g16.1	smik358-g3.1	sbayc621-g6.1	CAGL0H03157g	Scas636.4	Kwal27.10298	KLLA0D09460g	SAKL0E06468g	DEHA2F15378g	orf19.4502	YALI0D25652g	SJAG03247	SPBC216.06c
YGR135W	spar278-g18.1	smik360-g2.1	sbayc622-g13.1	CAGL0H03179g	Scas636.8	Kwal27.10303	KLLA0D09603g	SAKL0E06490g	DEHA2F15510g	orf19.4516	YALI0D25674g	SJAG03249	SPBC21B10.05c
YGR144W	spar278-g2.1	smik360-g3.1	sbayc622-g14.1	CAGL0H03201g	Scas637.10	Kwal27.10314	KLLA0D09779g	SAKL0E06534g	DEHA2F15752g	orf19.4518	YALI0D25696g	SJAG03251	SPBC21B10.09
YGR147C	spar278-g3.1	smik360-g4.1	sbayc622-g4.1	CAGL0H03245g	Scas637.13	Kwal27.10318	KLLA0D09867g	SAKL0E06732g	DEHA2F15774g	orf19.4522	YALI0D25762g	SJAG03252	SPBC21C3.05
YGR153W	spar278-g8.1	smik361-g3.1	sbayc623-g1.1	CAGL0H03267g	Scas637.14	Kwal27.10364	KLLA0D09889g	SAKL0E06754g	DEHA2F15818g	orf19.4523	YALI0D25894g	SJAG03262	SPBC21C3.16c
YGR156W	spar280-g5.1	smik361-g4.1	sbayc623-g14.1	CAGL0H03355g	Scas637.17	Kwal27.10385	KLLA0D09933g	SAKL0E06886g	DEHA2F16126g	orf19.4528	YALI0D26147g	SJAG03267	SPBC21D10.05c
YGR163W	spar280-g6.1	smik362-g3.1	sbayc623-g2.1	CAGL0H03421g	Scas637.19	Kwal27.10390	KLLA0D09955g	SAKL0E06908g	DEHA2F16522g	orf19.4538	YALI0D26345g	SJAG03268	SPBC21D10.09c
YGR168C	spar281-g8.1	smik368-g1.1	sbayc624-g14.1	CAGL0H03597g	Scas637.2	Kwal27.10415	KLLA0D09977g	SAKL0E06952g	DEHA2F16588g	orf19.4542	YALI0D26598g	SJAG03272	SPBC21D10.12
YGR169C	spar282-g11.1	smik368-g2.1	sbayc624-g16.1	CAGL0H03641g	Scas637.3	Kwal27.10450	KLLA0D10043g	SAKL0E07084g	DEHA2F16742g	orf19.4557	YALI0D26840g	SJAG03273	SPBC21H7.02
YGR170W	spar282-g13.1	smik37-g11.1	sbayc624-g19.1	CAGL0H03729g	Scas637.4	Kwal27.10507	KLLA0D10373g	SAKL0E07260g	DEHA2F16874g	orf19.4577	YALI0D26994g	SJAG03284	SPBC23E6.02
YGR172C	spar282-g14.1	smik37-g3.1	sbayc624-g2.1	CAGL0H03751g	Scas637.6	Kwal27.10509	KLLA0D10417g	SAKL0E07480g	DEHA2F17050g	orf19.4577.3	YALI0D27170g	SJAG03285	SPBC23E6.08
YGR178C	spar282-g18.1	smik37-g8.1	sbayc624-g28.1	CAGL0H03839g	Scas637.8	Kwal27.10524	KLLA0D10461g	SAKL0E07524g	DEHA2F17204g	orf19.4578	YALI0D27302g	SJAG03289	SPBC23E6.09
YGR179C	spar282-g19.1	smik370-g2.1	sbayc624-g33.1	CAGL0H03949g	Scas638.1	Kwal27.10545	KLLA0D10802g	SAKL0E07590g	DEHA2F17358g	orf19.4579	YALI0D27346g	SJAG03290	SPBC23G7.04c
YGR181W	spar282-g5.1	smik371-g2.1	sbayc624-g36.1	CAGL0H04103g	Scas638.13	Kwal27.10550	KLLA0D10824g	SAKL0E07612g	DEHA2F17446g	orf19.458	YALI0E00242g	SJAG03292	SPBC23G7.05
YGR186W	spar283-g11.1	smik373-g3.1	sbayc624-g5.1	CAGL0H04191g	Scas638.16	Kwal27.10556	KLLA0D10978g	SAKL0E07766g	DEHA2F17622g	orf19.4585	YALI0E00396g	SJAG03302	SPBC23G7.12c
YGR196C	spar283-g12.1	smik374-g1.1	sbayc624-g8.1	CAGL0H04345g	Scas638.17	Kwal27.10559	KLLA0D11154g	SAKL0E07898g	DEHA2F17688g	orf19.4594	YALI0E00528g	SJAG03311	SPBC24C6.05
YGR202C	spar283-g13.1	smik376-g1.1	sbayc624-g9.1	CAGL0H04455g	Scas638.19	Kwal27.10581	KLLA0D11374g	SAKL0E08008g	DEHA2F17710g	orf19.4599	YALI0E00726g	SJAG03324	SPBC25B2.04c
YGR203W	spar283-g16.1	smik377-g3.1	sbayc625-g1.1	CAGL0H04477g	Scas638.23	Kwal27.10591	KLLA0D11396g	SAKL0E08074g	DEHA2F18062g	orf19.4603	YALI0E00946g	SJAG03330	SPBC25H2.06c
YGR206W	spar283-g22.1	smik377-g5.1	sbayc625-g17.1	CAGL0H04499g	Scas638.24	Kwal27.10617	KLLA0D11506g	SAKL0E08096g	DEHA2F18634g	orf19.4605	YALI0E01276g	SJAG03333	SPBC25H2.11c
YGR227W	spar283-g24.1	smik378-g1.1	sbayc625-g19.1	CAGL0H04697g	Scas638.3	Kwal27.10641	KLLA0D11572g	SAKL0E08162g	DEHA2F18656g	orf19.4606	YALI0E01870g	SJAG03351	SPBC25H2.13c
YGR230W	spar283-g26.1	smik378-g4.1	sbayc625-g8.1	CAGL0H04719g	Scas638.4	Kwal27.10642	KLLA0D11770g	SAKL0E08184g	DEHA2F18678g	orf19.4617	YALI0E02002g	SJAG03354	SPBC26H8.07c
YGR241C	spar283-g28.1	smik380-g2.1	sbayc627-g10.1	CAGL0H04741g	Scas638.8	Kwal27.10676	KLLA0D11902g	SAKL0E08206g	DEHA2F18766g	orf19.4620	YALI0E02046g	SJAG03357	SPBC26H8.09c
YGR246C	spar283-g31.1	smik381-g2.1	sbayc627-g12.1	CAGL0H04961g	Scas638.9	Kwal27.10683	KLLA0D12144g	SAKL0E08272g	DEHA2F18986g	orf19.4621	YALI0E02068g	SJAG03364	SPBC27.06c
YGR247W	spar283-g34.1	smik381-g3.1	sbayc627-g15.1	CAGL0H05071g	Scas639.1	Kwal27.10694	KLLA0D12276g	SAKL0E08316g	DEHA2F19008g	orf19.4625	YALI0E02090g	SJAG03368	SPBC27B12.07
YGR252W	spar283-g35.1	smik381-g5.1	sbayc627-g17.1	CAGL0H05115g	Scas639.17	Kwal27.10701	KLLA0D12320g	SAKL0E08382g	DEHA2F19030g	orf19.4626	YALI0E02134g	SJAG03371	SPBC27B12.09c
YGR253C	spar283-g43.1	smik383-g1.1	sbayc627-g34.1	CAGL0H05159g	Scas639.18	Kwal27.10707	KLLA0D12408g	SAKL0E08404g	DEHA2F19052g	orf19.4637	YALI0E02222g	SJAG03373	SPBC27B12.13
YGR257C	spar284-g10.1	smik383-g2.1	sbayc627-g35.1	CAGL0H05225g	Scas639.21	Kwal27.10726	KLLA0D12430g	SAKL0E08602g	DEHA2F19272g	orf19.4645	YALI0E02244g	SJAG03386	SPBC28E12.06c
YGR266W	spar284-g19.1	smik385-g3.1	sbayc627-g38.1	CAGL0H05269g	Scas639.6	Kwal27.10740	KLLA0D13200g	SAKL0E08778g	DEHA2F19338g	orf19.4650	YALI0E02288g	SJAG03387	SPBC28F2.07
YGR267C	spar284-g2.1	smik386-g2.1	sbayc627-g41.1	CAGL0H05313g	Scas639.7	Kwal27.10754	KLLA0D13596g	SAKL0E08954g	DEHA2F19492g	orf19.4657	YALI0E02794g	SJAG03393	SPBC28F2.08c
YGR270W	spar284-g21.1	smik386-g7.1	sbayc627-g43.1	CAGL0H05335g	Scas640.11	Kwal27.10771	KLLA0D13640g	SAKL0E08976g	DEHA2F19668g	orf19.4675	YALI0E02816g	SJAG03402	SPBC28F2.09
YGR271W	spar284-g22.1	smik388-g2.1	sbayc627-g45.1	CAGL0H05379g	Scas640.12	Kwal27.10785	KLLA0D13838g	SAKL0E08998g	DEHA2F19712g	orf19.4676	YALI0E03036g	SJAG03405	SPBC28F2.10c
YGR274C	spar284-g26.1	smik388-g4.1	sbayc627-g6.1	CAGL0H05423g	Scas640.16	Kwal27.10809	KLLA0D13882g	SAKL0E09108g	DEHA2F20086g	orf19.4677	YALI0E03146g	SJAG03406	SPBC29A10.05
YGR275W	spar284-g3.1	smik388-g6.1	sbayc627-g7.1	CAGL0H05797g	Scas640.18	Kwal27.10820	KLLA0D13948g	SAKL0E09394g	DEHA2F20152g	orf19.4678	YALI0E03190g	SJAG03408	SPBC29A10.11c
YGR277C	spar284-g6.1	smik388-g7.1	sbayc628-g10.1	CAGL0H05885g	Scas640.2	Kwal27.10832	KLLA0D13992g	SAKL0E09416g	DEHA2F20174g	orf19.4683	YALI0E03234g	SJAG03410	SPBC29A10.15
YGR278W	spar286-g3.1	smik388-g8.1	sbayc628-g15.1	CAGL0H06105g	Scas640.24	Kwal27.10852	KLLA0D14113g	SAKL0E09680g	DEHA2F20218g	orf19.4706	YALI0E03256g	SJAG03418	SPBC29A3.05
YHL006C	spar287-g1.1	smik390-g12.1	sbayc628-g16.1	CAGL0H06127g	Scas641.15	Kwal27.10870	KLLA0D14135g	SAKL0E09856g	DEHA2F20328g	orf19.4715	YALI0E03278g	SJAG03431	SPBC29A3.08
YHL009C	spar287-g18.1	smik390-g19.1	sbayc628-g18.1	CAGL0H06149g	Scas641.21	Kwal27.10880	KLLA0D14311g	SAKL0E10054g	DEHA2F20372g	orf19.4719	YALI0E03344g	SJAG03442	SPBC29A3.14c
YHL018W	spar287-g22.1	smik390-g26.1	sbayc628-g20.1	CAGL0H06171g	Scas641.22	Kwal27.10949	KLLA0D14487g	SAKL0E10274g	DEHA2F20614g	orf19.4725	YALI0E03388g	SJAG03451	SPBC29A3.15c
YHL020C	spar287-g24.1	smik390-g5.1	sbayc628-g23.1	CAGL0H06303g	Scas641.26	Kwal27.10972	KLLA0D14509g	SAKL0E10318g	DEHA2F20658g	orf19.4726	YALI0E03520g	SJAG03457	SPBC2A9.04c
YHL023C	spar287-g29.1	smik390-g8.1	sbayc628-g27.1	CAGL0H06325g	Scas641.28	Kwal27.10976	KLLA0D14531g	SAKL0E10406g	DEHA2F20790g	orf19.4727	YALI0E03894g	SJAG03499	SPBC2A9.05c
YHL025W	spar287-g30.1	smik391-g1.1	sbayc628-g3.1	CAGL0H06347g	Scas642.1	Kwal27.10980	KLLA0D15037g	SAKL0E10450g	DEHA2F20834g	orf19.4731	YALI0E04642g	SJAG03503	SPBC2A9.08c
YHL027W	spar287-g9.1	smik393-g2.1	sbayc628-g4.1	CAGL0H06479g	Scas642.10	Kwal27.10986	KLLA0D15125g	SAKL0E10538g	DEHA2F20966g	orf19.4787	YALI0E04719g	SJAG03504	SPBC2A9.09
YHL031C	spar288-g1.1	smik394-g2.1	sbayc628-g5.1	CAGL0H06523g	Scas642.11	Kwal27.10988	KLLA0D15158g	SAKL0E10582g	DEHA2F21010g	orf19.479.2	YALI0E05049g	SJAG03506	SPBC2A9.12
YHL038C	spar288-g4.1	smik394-g6.1	sbayc629-g14.1	CAGL0H06567g	Scas642.13	Kwal27.11003	KLLA0D15224g	SAKL0E10890g	DEHA2F21076g	orf19.4799	YALI0E05071g	SJAG03531	SPBC2D10.09
YHR005C	spar289-g11.1	smik396-g3.1	sbayc629-g15.1	CAGL0H06589g	Scas642.4	Kwal27.11032	KLLA0D15290g	SAKL0E10934g	DEHA2F21164g	orf19.4801	YALI0E05137g	SJAG03544	SPBC2D10.18
YHR005C-A	spar29-g13.1	smik397-g1.1	sbayc629-g20.1	CAGL0H06655g	Scas643.14	Kwal27.11096	KLLA0D15312g	SAKL0E10978g	DEHA2F21692g	orf19.4812	YALI0E05291g	SJAG03552	SPBC2F12.13
YHR006W	spar29-g2.1	smik398-g1.1	sbayc629-g3.1	CAGL0H06875g	Scas643.24d	Kwal27.11118	KLLA0D15719g	SAKL0E11022g	DEHA2F21736g	orf19.482	YALI0E05863g	SJAG03553	SPBC2G2.03c
YHR012W	spar29-g3.1	smik399-g2.1	sbayc629-g4.1	CAGL0H06941g	Scas643.3	Kwal27.11124	KLLA0D15741g	SAKL0E11154g	DEHA2F21824g	orf19.4820	YALI0E05973g	SJAG03561	SPBC2G2.07c
YHR014W	spar290-g18.1	smik4-g1.1	sbayc629-g6.1	CAGL0H07007g	Scas643.4	Kwal27.11151	KLLA0D15763g	SAKL0E11176g	DEHA2F21846g	orf19.4826	YALI0E06017g	SJAG03563	SPBC2G2.13c
YHR024C	spar290-g24.1	smik401-g10.1	sbayc630-g10.1	CAGL0H07073g	Scas643.9	Kwal27.11178	KLLA0D15851g	SAKL0E11220g	DEHA2F21868g	orf19.4827	YALI0E06193g	SJAG03573	SPBC2G5.01
YHR026W	spar290-g27.1	smik401-g13.1	sbayc630-g13.1	CAGL0H07095g	Scas644.10	Kwal27.11183	KLLA0D15939g	SAKL0E11242g	DEHA2F21934g	orf19.4839	YALI0E06347g	SJAG03579	SPBC30B4.03c
YHR027C	spar290-g5.1	smik401-g23.1	sbayc630-g15.1	CAGL0H07381g	Scas644.6	Kwal27.11187	KLLA0D16368g	SAKL0E11286g	DEHA2F22682g	orf19.4845	YALI0E06369g	SJAG03594	SPBC30B4.07c
YHR030C	spar290-g8.1	smik401-g8.1	sbayc630-g19.1	CAGL0H07447g	Scas644.7	Kwal27.11232	KLLA0D16412g	SAKL0E11374g	DEHA2F22968g	orf19.4848	YALI0E06391g	SJAG03599	SPBC30D10.02
YHR034C	spar291-g1.1	smik401-g9.1	sbayc630-g24.1	CAGL0H07513g	Scas645.14	Kwal27.11261	KLLA0D16566g	SAKL0E11506g	DEHA2F23122g	orf19.4849	YALI0E06413g	SJAG03615	SPBC30D10.06
YHR039C-A	spar291-g11.1	smik403-g1.1	sbayc630-g3.1	CAGL0H07557g	Scas645.17	Kwal27.11293	KLLA0D16654g	SAKL0E11616g	DEHA2F23144g	orf19.485	YALI0E06435g	SJAG03616	SPBC30D10.07c
YHR041C	spar291-g12.1	smik403-g2.1	sbayc630-g34.1	CAGL0H07645g	Scas645.18	Kwal27.11299	KLLA0D16775g	SAKL0E11660g	DEHA2F23166g	orf19.4851	YALI0E06457g	SJAG03618	SPBC30D10.12c
YHR056C	spar291-g16.1	smik403-g5.1	sbayc630-g39.1	CAGL0H07667g	Scas645.19	Kwal27.11316	KLLA0D16797g	SAKL0E11814g	DEHA2F23342g	orf19.486	YALI0E06479g	SJAG03625	SPBC30D10.13c
YHR058C	spar291-g19.1	smik403-g6.1	sbayc630-g4.1	CAGL0H07711g	Scas645.2	Kwal27.11335	KLLA0D16830g	SAKL0E11990g	DEHA2F23386g	orf19.4862	YALI0E06721g	SJAG03636	SPBC30D10.16
YHR060W	spar291-g23.1	smik404-g2.1	sbayc630-g43.1	CAGL0H07733g	Scas645.20	Kwal27.11339	KLLA0D16896g	SAKL0E12056g	DEHA2F23408g	orf19.4866	YALI0E07073g	SJAG03637	SPBC31E1.03
YHR067W	spar291-g25.1	smik404-g3.1	sbayc630-g46.1	CAGL0H07755g	Scas645.24	Kwal27.11345	KLLA0D17028g	SAKL0E12342g	DEHA2F23672g	orf19.4867	YALI0E07117g	SJAG03638	SPBC31F10.03
YHR074W	spar291-g26.1	smik405-g1.1	sbayc630-g5.1	CAGL0H07777g	Scas646.11	Kwal27.11401	KLLA0D17160g	SAKL0E12430g	DEHA2F23826g	orf19.4875	YALI0E07183g	SJAG03651	SPBC31F10.04c
YHR083W	spar291-g29.1	smik407-g12.1	sbayc630-g6.1	CAGL0H07799g	Scas646.13	Kwal27.11416	KLLA0D17204g	SAKL0E12518g	DEHA2F24068g	orf19.4879.2	YALI0E07491g	SJAG03664	SPBC31F10.06c
YHR098C	spar291-g30.1	smik407-g13.1	sbayc630-g7.1	CAGL0H07865g	Scas646.15	Kwal27.11422	KLLA0D17226g	SAKL0E12562g	DEHA2F24728g	orf19.4888	YALI0E07986g	SJAG03665	SPBC31F10.09c
YHR102W	spar291-g32.1	smik407-g17.1	sbayc630-g8.1	CAGL0H07909g	Scas646.19	Kwal27.11443	KLLA0D17402g	SAKL0E12650g	DEHA2F24926g	orf19.4904	YALI0E08030g	SJAG03666	SPBC31F10.14c
YHR103W	spar291-g33.1	smik407-g18.1	sbayc631-g11.1	CAGL0H07953g	Scas646.20	Kwal27.11460	KLLA0D18073g	SAKL0E12760g	DEHA2F25014g	orf19.4909	YALI0E08184g	SJAG03672	SPBC32F12.05c
YHR111W	spar291-g5.1	smik407-g19.1	sbayc631-g19.1	CAGL0H08041g	Scas646.6	Kwal27.11468	KLLA0D18095g	SAKL0E12782g	DEHA2F25146g	orf19.4928	YALI0E08360g	SJAG03687	SPBC32F12.06
YHR114W	spar292-g3.1	smik407-g20.1	sbayc631-g2.1	CAGL0H08085g	Scas646.7	Kwal27.11494	KLLA0D18139g	SAKL0E12826g	DEHA2F25190g	orf19.4930	YALI0E08844g	SJAG03694	SPBC32F12.08c
YHR115C	spar293-g3.1	smik407-g32.1	sbayc631-g25.1	CAGL0H08107g	Scas646.9	Kwal27.11500	KLLA0D18161g	SAKL0E12848g	DEHA2F25212g	orf19.4939	YALI0E08866g	SJAG03700	SPBC32F12.15
YHR121W	spar297-g2.1	smik407-g35.1	sbayc631-g28.1	CAGL0H08129g	Scas647.10	Kwal27.11509	KLLA0D18194g	SAKL0E12980g	DEHA2F25278g	orf19.4954	YALI0E09276g	SJAG03708	SPBC32H8.10
YHR131C	spar299-g3.1	smik407-g36.1	sbayc631-g31.1	CAGL0H08217g	Scas647.12	Kwal27.11537	KLLA0D18282g	SAKL0E13068g	DEHA2F25322g	orf19.4956	YALI0E09911g	SJAG03710	SPBC336.07
YHR132C	spar299-g4.1	smik407-g39.1	sbayc631-g33.1	CAGL0H08239g	Scas647.13	Kwal27.11554	KLLA0D18370g	SAKL0E13200g	DEHA2F25520g	orf19.4958	YALI0E10144g	SJAG03715	SPBC336.11
YHR134W	spar299-g8.1	smik407-g6.1	sbayc631-g35.1	CAGL0H08371g	Scas647.15	Kwal27.11593	KLLA0D18392g	SAKL0E13244g	DEHA2F25564g	orf19.4965	YALI0E10263g	SJAG03724	SPBC336.12c
YHR150W	spar3-g1.1	smik407-g7.1	sbayc631-g38.1	CAGL0H08481g	Scas647.16	Kwal27.11607	KLLA0D18436g	SAKL0E13266g	DEHA2F25586g	orf19.497	YALI0E10285g	SJAG03725	SPBC336.13c
YHR152W	spar3-g3.1	smik411-g2.1	sbayc632-g16.1	CAGL0H08503g	Scas647.18	Kwal27.11619	KLLA0D18480g	SAKL0E13662g	DEHA2F25652g	orf19.4988	YALI0E10549g	SJAG03753	SPBC336.14c
YHR155W	spar30-g12.1	smik413-g2.1	sbayc632-g2.1	CAGL0H08547g	Scas647.2	Kwal27.11652	KLLA0D18579g	SAKL0E13706g	DEHA2F25674g	orf19.499	YALI0E10681g	SJAG03758	SPBC337.06c
YHR162W	spar30-g20.1	smik413-g5.1	sbayc632-g22.1	CAGL0H08624g	Scas647.3	Kwal27.11685	KLLA0D18601g	SAKL0E13728g	DEHA2F25762g	orf19.50	YALI0E10769g	SJAG03761	SPBC337.13c
YHR164C	spar30-g21.1	smik413-g6.1	sbayc632-g37.1	CAGL0H08954g	Scas647.4	Kwal27.11703	KLLA0D18711g	SAKL0E13772g	DEHA2F25850g	orf19.5004	YALI0E10813g	SJAG03771	SPBC342.05
YHR165C	spar30-g22.1	smik415-g1.1	sbayc632-g41.1	CAGL0H09020g	Scas647.5	Kwal27.11707	KLLA0D18799g	SAKL0E13794g	DEHA2F25894g	orf19.5013	YALI0E10857g	SJAG03773	SPBC354.14c
YHR166C	spar30-g25.1	smik416-g1.1	sbayc632-g43.1	CAGL0H09042g	Scas647.6	Kwal27.11720	KLLA0D18843g	SAKL0E13860g	DEHA2F25960g	orf19.5014	YALI0E11385g	SJAG03783	SPBC36.04
YHR175W	spar30-g27.1	smik421-g18.1	sbayc632-g5.1	CAGL0H09086g	Scas648.14	Kwal27.11734	KLLA0D18942g	SAKL0E13926g	DEHA2F26400g	orf19.5016	YALI0E11913g	SJAG03793	SPBC36.05c
YHR178W	spar30-g5.1	smik421-g5.1	sbayc633-g12.1	CAGL0H09438g	Scas648.7	Kwal27.11758	KLLA0D18986g	SAKL0E13970g	DEHA2F26444g	orf19.5021	YALI0E12089g	SJAG03795	SPBC36.08c
YHR181W	spar300-g1.1	smik421-g7.1	sbayc633-g13.1	CAGL0H09548g	Scas648.8	Kwal27.11763	KLLA0D19085g	SAKL0E13992g	DEHA2F26488g	orf19.5034	YALI0E12177g	SJAG03805	SPBC36.09
YHR182W	spar300-g15.1	smik422-g4.1	sbayc633-g14.1	CAGL0H09592g	Scas649.12	Kwal27.11824	KLLA0D19096g	SAKL0E14102g	DEHA2F26620g	orf19.5035	YALI0E12441g	SJAG03813	SPBC365.15
YHR186C	spar300-g16.1	smik422-g5.1	sbayc633-g17.1	CAGL0H09614g	Scas649.2	Kwal27.11827	KLLA0D19140g	SAKL0E14256g	DEHA2F26642g	orf19.504	YALI0E12991g	SJAG03835	SPBC36B7.03
YHR188C	spar300-g3.1	smik423-g2.1	sbayc633-g2.1	CAGL0H09746g	Scas649.20	Kwal27.11829	KLLA0D19162g	SAKL0E14344g	DEHA2G01210g	orf19.5040	YALI0E13079g	SJAG03839	SPBC36B7.04
YHR191C	spar301-g11.1	smik424-g1.1	sbayc633-g24.1	CAGL0H09812g	Scas649.3	Kwal27.11830	KLLA0D19338g	SAKL0E14410g	DEHA2G01232g	orf19.5041	YALI0E13101g	SJAG03842	SPBC36B7.07
YHR192W	spar301-g20.1	smik426-g1.1	sbayc633-g26.1	CAGL0H10164g	Scas649.31	Kwal27.11845	KLLA0D19360g	SAKL0E14432g	DEHA2G01320g	orf19.5046	YALI0E13145g	SJAG03843	SPBC3B8.02
YHR200W	spar301-g23.1	smik427-g5.1	sbayc634-g16.1	CAGL0H10230g	Scas649.32	Kwal27.11859	KLLA0D19767g	SAKL0E14520g	DEHA2G01386g	orf19.5056	YALI0E13233g	SJAG03849	SPBC3B9.02c
YHR207C	spar301-g3.1	smik428-g2.1	sbayc634-g23.1	CAGL0I00308g	Scas649.33	Kwal27.11872	KLLA0D19789g	SAKL0E14542g	DEHA2G01650g	orf19.5059	YALI0E13420g	SJAG03852	SPBC3B9.09
YIL009C-A	spar301-g40.1	smik428-g3.1	sbayc634-g25.1	CAGL0I00462g	Scas649.7	Kwal27.11877	KLLA0D19811g	SAKL0E15004g	DEHA2G02508g	orf19.5073	YALI0E13530g	SJAG03862	SPBC3B9.10
YIL022W	spar301-g6.1	smik428-g4.1	sbayc634-g30.1	CAGL0I00528g	Scas650.11	Kwal27.11910	KLLA0D19877g	SAKL0E15268g	DEHA2G02552g	orf19.5074	YALI0E13662g	SJAG03864	SPBC3B9.12
YIL023C	spar303-g1.1	smik429-g7.1	sbayc634-g31.1	CAGL0I00682g	Scas650.17	Kwal27.11919	KLLA0D19921g	SAKL0F00396g	DEHA2G02684g	orf19.5087	YALI0E13794g	SJAG03873	SPBC3B9.22c
YIL024C	spar303-g4.1	smik429-g8.1	sbayc634-g33.1	CAGL0I00704g	Scas650.18	Kwal27.11943	KLLA0E00825g	SAKL0F00506g	DEHA2G02816g	orf19.5090	YALI0E13992g	SJAG03883	SPBC3D6.07
YIL027C	spar304-g13.1	smik431-g1.1	sbayc634-g34.1	CAGL0I00726g	Scas650.21	Kwal27.11964	KLLA0E00847g	SAKL0F00528g	DEHA2G03080g	orf19.5104	YALI0E14014g	SJAG03891	SPBC3E7.01
YIL031W	spar305-g1.1	smik437-g2.1	sbayc634-g37.1	CAGL0I00770g	Scas650.22	Kwal27.11990	KLLA0E00869g	SAKL0F00594g	DEHA2G03190g	orf19.5107	YALI0E14058g	SJAG03898	SPBC3E7.10
YIL039W	spar305-g3.1	smik437-g5.1	sbayc634-g5.1	CAGL0I00858g	Scas650.27	Kwal27.11993	KLLA0E00913g	SAKL0F00616g	DEHA2G03234g	orf19.5136	YALI0E14080g	SJAG03901	SPBC3F6.02c
YIL041W	spar306-g1.1	smik437-g6.1	sbayc634-g7.1	CAGL0I01034g	Scas650.9	Kwal27.12002	KLLA0E00935g	SAKL0F00880g	DEHA2G03344g	orf19.5143	YALI0E14443g	SJAG03907	SPBC3F6.05
YIL046W	spar306-g15.1	smik437-g8.1	sbayc634-g8.1	CAGL0I01056g	Scas651.12	Kwal27.12008	KLLA0E00957g	SAKL0F00946g	DEHA2G03652g	orf19.5162	YALI0E14619g	SJAG03927	SPBC3H7.09
YIL048W	spar306-g2.1	smik438-g10.1	sbayc635-g1.1	CAGL0I01298g	Scas651.13	Kwal27.12027	KLLA0E00979g	SAKL0F00990g	DEHA2G03674g	orf19.5163	YALI0E14751g	SJAG03930	SPBC3H7.12
YIL049W	spar306-g4.1	smik438-g2.1	sbayc635-g11.1	CAGL0I01364g	Scas651.14	Kwal27.12053	KLLA0E01045g	SAKL0F01078g	DEHA2G03806g	orf19.5165	YALI0E14927g	SJAG03933	SPBC4.04c
YIL056W	spar306-g5.1	smik438-g3.1	sbayc635-g14.1	CAGL0I01474g	Scas651.19	Kwal27.12077	KLLA0E01166g	SAKL0F01166g	DEHA2G04048g	orf19.5167	YALI0E15037g	SJAG03934	SPBC4.07c
YIL063C	spar306-g6.1	smik438-g5.1	sbayc635-g17.1	CAGL0I01562g	Scas651.27	Kwal27.12079	KLLA0E01232g	SAKL0F01210g	DEHA2G04070g	orf19.5171	YALI0E15081g	SJAG03935	SPBC409.04c
YIL066C	spar306-g7.1	smik439-g6.1	sbayc635-g28.1	CAGL0I01892g	Scas651.29	Kwal27.12081	KLLA0E01254g	SAKL0F01408g	DEHA2G04136g	orf19.5174	YALI0E15147g	SJAG03936	SPBC409.05
YIL067C	spar307-g2.1	smik440-g2.1	sbayc635-g29.1	CAGL0I01936g	Scas651.7	Kwal27.12097	KLLA0E01342g	SAKL0F01518g	DEHA2G04356g	orf19.5175	YALI0E15180g	SJAG03943	SPBC409.19c
YIL068C	spar308-g10.1	smik441-g2.1	sbayc635-g30.1	CAGL0I01958g	Scas651.8	Kwal27.12125	KLLA0E01364g	SAKL0F01584g	DEHA2G04576g	orf19.5178	YALI0E15224g	SJAG03944	SPBC428.01c
YIL073C	spar309-g1.1	smik443-g1.1	sbayc635-g36.1	CAGL0I02156g	Scas652.14	Kwal27.12173	KLLA0E01430g	SAKL0F01628g	DEHA2G04928g	orf19.5184	YALI0E15334g	SJAG03948	SPBC428.05c
YIL075C	spar309-g2.1	smik448-g3.1	sbayc635-g37.1	CAGL0I02178g	Scas652.16	Kwal27.12190	KLLA0E01496g	SAKL0F01650g	DEHA2G05060g	orf19.5196	YALI0E15356g	SJAG03950	SPBC428.06c
YIL083C	spar309-g3.1	smik449-g1.1	sbayc635-g38.1	CAGL0I02266g	Scas652.18	Kwal27.12211	KLLA0E01584g	SAKL0F01672g	DEHA2G05104g	orf19.52	YALI0E15576g	SJAG03952	SPBC428.13c
YIL084C	spar309-g4.1	smik450-g11.1	sbayc635-g43.1	CAGL0I02288g	Scas652.2	Kwal27.12223	KLLA0E01606g	SAKL0F01760g	DEHA2G05214g	orf19.5200	YALI0E15598g	SJAG03954	SPBC4B4.04
YIL089W	spar31-g15.1	smik450-g14.1	sbayc635-g51.1	CAGL0I02332g	Scas652.7	Kwal27.12242	KLLA0E01650g	SAKL0F01782g	DEHA2G05258g	orf19.5209	YALI0E15620g	SJAG03977	SPBC4B4.06
YIL106W	spar31-g16.1	smik450-g4.1	sbayc635-g52.1	CAGL0I02442g	Scas652.8	Kwal27.12255	KLLA0E01826g	SAKL0F01804g	DEHA2G05280g	orf19.5212	YALI0E15730g	SJAG03992	SPBC4C3.04c
YIL109C	spar31-g17.1	smik452-g4.1	sbayc635-g54.1	CAGL0I02464g	Scas652.9	Kwal27.12267	KLLA0E01848g	SAKL0F01892g	DEHA2G05390g	orf19.5213	YALI0E15906g	SJAG03993	SPBC4C3.10c
YIL112W	spar31-g19.1	smik453-g1.1	sbayc636-g2.1	CAGL0I02662g	Scas653.10	Kwal27.12278	KLLA0E01958g	SAKL0F02024g	DEHA2G05566g	orf19.5227	YALI0E16038g	SJAG03998	SPBC4F6.05c
YIL122W	spar31-g2.1	smik454-g2.1	sbayc636-g24.1	CAGL0I02684g	Scas653.11	Kwal27.12327	KLLA0E02354g	SAKL0F02530g	DEHA2G05654g	orf19.5260	YALI0E16236g	SJAG04002	SPBC4F6.08c
YIL129C	spar31-g25.1	smik455-g1.1	sbayc636-g28.1	CAGL0I02772g	Scas653.19	Kwal27.12344	KLLA0E02442g	SAKL0F02596g	DEHA2G05786g	orf19.5268	YALI0E16294g	SJAG04003	SPBC4F6.10
YIL134W	spar31-g26.1	smik457-g3.1	sbayc636-g3.1	CAGL0I02838g	Scas653.20	Kwal27.12376	KLLA0E02530g	SAKL0F02816g	DEHA2G05830g	orf19.528	YALI0E16346g	SJAG04005	SPBC4F6.15c
YIL137C	spar31-g5.1	smik457-g4.1	sbayc636-g36.1	CAGL0I02860g	Scas653.21	Kwal27.12385	KLLA0E02640g	SAKL0F02904g	DEHA2G05874g	orf19.5281	YALI0E16621g	SJAG04016	SPBC530.09c
YIL138C	spar310-g11.1	smik458-g3.1	sbayc636-g39.1	CAGL0I02948g	Scas653.27	Kwal27.12389	KLLA0E02992g	SAKL0F03608g	DEHA2G05918g	orf19.5291	YALI0E16643g	SJAG04017	SPBC530.14c
YIL143C	spar310-g12.1	smik46-g1.1	sbayc636-g40.1	CAGL0I02970g	Scas653.31	Kwal27.12483	KLLA0E03014g	SAKL0F03630g	DEHA2G06006g	orf19.5294	YALI0E16797g	SJAG04018	SPBC543.10
YIL144W	spar310-g13.1	smik46-g2.1	sbayc636-g6.1	CAGL0I03080g	Scas653.32	Kwal27.12498	KLLA0E03146g	SAKL0F03652g	DEHA2G06248g	orf19.5296	YALI0E16929g	SJAG04019	SPBC56F2.11
YIL151C	spar310-g14.1	smik460-g2.1	sbayc637-g10.1	CAGL0I03102g	Scas653.33	Kwal27.12506	KLLA0E03256g	SAKL0F03850g	DEHA2G06864g	orf19.5297	YALI0E16951g	SJAG04021	SPBC56F2.14
YIR006C	spar310-g4.1	smik464-g5.1	sbayc637-g7.1	CAGL0I03168g	Scas653.34	Kwal27.12521	KLLA0E03267g	SAKL0F03916g	DEHA2G06974g	orf19.5300	YALI0E17017g	SJAG04022	SPBC577.06c
YIR008C	spar310-g6.1	smik465-g1.1	sbayc638-g12.1	CAGL0I03256g	Scas653.35	Kwal27.12524	KLLA0E03421g	SAKL0F03982g	DEHA2G07106g	orf19.5320	YALI0E17391g	SJAG04023	SPBC582.05c
YIR009W	spar310-g7.1	smik466-g2.1	sbayc638-g26.1	CAGL0I03410g	Scas653.4	Kwal27.12528	KLLA0E03443g	SAKL0F04048g	DEHA2G07436g	orf19.5321	YALI0E17413g	SJAG04024	SPBC582.07c
YIR010W	spar310-g8.1	smik466-g3.1	sbayc638-g30.1	CAGL0I03454g	Scas653.8	Kwal27.12542	KLLA0E03707g	SAKL0F04158g	DEHA2G07568g	orf19.5322	YALI0E17809g	SJAG04028	SPBC582.08
YIR011C	spar310-g9.1	smik467-g1.1	sbayc638-g31.1	CAGL0I03476g	Scas654.12	Kwal27.12559	KLLA0E03817g	SAKL0F04180g	DEHA2G07788g	orf19.5335	YALI0E18029g	SJAG04039	SPBC582.10c
YIR018W	spar311-g2.1	smik467-g6.1	sbayc638-g35.1	CAGL0I03498g	Scas654.16	Kwal27.12574	KLLA0E03960g	SAKL0F04202g	DEHA2G07810g	orf19.5345	YALI0E18051g	SJAG04044	SPBC646.04
YIR021W	spar312-g4.1	smik468-g1.1	sbayc638-g39.1	CAGL0I03520g	Scas654.18	Kwal27.12583	KLLA0E04026g	SAKL0F04224g	DEHA2G07920g	orf19.5350	YALI0E18260g	SJAG04047	SPBC646.05c
YIR022W	spar314-g11.1	smik468-g10.1	sbayc638-g40.1	CAGL0I03542g	Scas654.19	Kwal27.12586	KLLA0E04323g	SAKL0F04598g	DEHA2G07986g	orf19.5358	YALI0E18326g	SJAG04070	SPBC651.11c
YIR025W	spar314-g6.1	smik468-g11.1	sbayc638-g5.1	CAGL0I03586g	Scas654.26	Kwal27.12590	KLLA0E04455g	SAKL0F04664g	DEHA2G08008g	orf19.536	YALI0E18480g	SJAG04074	SPBC660.10
YIR030C	spar315-g27.1	smik468-g3.1	sbayc638-g9.1	CAGL0I03718g	Scas654.27	Kwal27.12596	KLLA0E04543g	SAKL0F04730g	DEHA2G08140g	orf19.5363	YALI0E18964g	SJAG04076	SPBC660.13c
YJL001W	spar315-g31.1	smik468-g4.1	sbayc639-g15.1	CAGL0I03806g	Scas654.29	Kwal27.12607	KLLA0E04565g	SAKL0F04884g	DEHA2G08316g	orf19.5377	YALI0E19074g	SJAG04083	SPBC660.15
YJL004C	spar315-g33.1	smik468-g5.1	sbayc639-g16.1	CAGL0I03828g	Scas654.3	Kwal27.12613	KLLA0E04653g	SAKL0F04906g	DEHA2G08338g	orf19.5378	YALI0E19228g	SJAG04087	SPBC685.04c
YJL023C	spar315-g45.1	smik47-g1.1	sbayc639-g17.1	CAGL0I03850g	Scas655.11	Kwal27.12630	KLLA0E04675g	SAKL0F04928g	DEHA2G08360g	orf19.538	YALI0E19382g	SJAG04088	SPBC691.03c
YJL024C	spar315-g7.1	smik470-g1.1	sbayc639-g21.1	CAGL0I04070g	Scas655.20	Kwal27.12667	KLLA0E04697g	SAKL0F04972g	DEHA2G08668g	orf19.5388	YALI0E19723g	SJAG04090	SPBC691.04
YJL030W	spar315-g8.1	smik470-g10.1	sbayc639-g22.1	CAGL0I04092g	Scas655.5	Kwal27.12673	KLLA0E04741g	SAKL0F04994g	DEHA2G08844g	orf19.5397	YALI0E20361g	SJAG04099	SPBC6B1.10
YJL031C	spar315-g9.1	smik470-g14.1	sbayc639-g25.1	CAGL0I04224g	Scas655.6	Kwal27.12674	KLLA0E04763g	SAKL0F05082g	DEHA2G09020g	orf19.5410	YALI0E21329g	SJAG04107	SPBC725.04
YJL037W	spar317-g12.1	smik470-g2.1	sbayc639-g27.1	CAGL0I04422g	Scas655.8	Kwal27.12708	KLLA0E04829g	SAKL0F05104g	DEHA2G09130g	orf19.5413	YALI0E21395g	SJAG04111	SPBC725.07
YJL038C	spar317-g15.1	smik470-g5.1	sbayc639-g29.1	CAGL0I04466g	Scas656.11	Kwal27.12727	KLLA0E05049g	SAKL0F05126g	DEHA2G09152g	orf19.5418	YALI0E21417g	SJAG04116	SPBC725.14
YJL043W	spar317-g17.1	smik470-g9.1	sbayc639-g43.1	CAGL0I04576g	Scas656.15	Kwal27.12740	KLLA0E05115g	SAKL0F05346g	DEHA2G09306g	orf19.5419	YALI0E21648g	SJAG04125	SPBC725.17c
YJL044C	spar317-g6.1	smik472-g8.1	sbayc639-g49.1	CAGL0I04642g	Scas656.17	Kwal27.12745	KLLA0E05137g	SAKL0F05566g	DEHA2G09504g	orf19.5428	YALI0E21824g	SJAG04126	SPBC776.01
YJL046W	spar319-g18.1	smik474-g2.1	sbayc639-g6.1	CAGL0I04884g	Scas656.21	Kwal27.12773	KLLA0E05247g	SAKL0F05720g	DEHA2G09526g	orf19.5432	YALI0E21868g	SJAG04131	SPBC776.03
YJL049W	spar319-g23.1	smik475-g3.1	sbayc639-g7.1	CAGL0I04906g	Scas656.4	Kwal27.12776	KLLA0E05269g	SAKL0F05918g	DEHA2G09680g	orf19.5433	YALI0E22484g	SJAG04142	SPBC776.09
YJL054W	spar319-g24.1	smik475-g4.1	sbayc640-g21.1	CAGL0I04950g	Scas656.5	Kwal27.12782	KLLA0E05291g	SAKL0F06248g	DEHA2G09812g	orf19.544.1	YALI0E22627g	SJAG04144	SPBC776.10c
YJL059W	spar319-g29.1	smik477-g1.1	sbayc641-g14.1	CAGL0I04972g	Scas657.1	Kwal27.9688	KLLA0E05456g	SAKL0F06292g	DEHA2G09856g	orf19.5440	YALI0E22902g	SJAG04148	SPBC800.03
YJL071W	spar319-g35.1	smik478-g4.1	sbayc641-g16.1	CAGL0I05104g	Scas657.10	Kwal27.9693	KLLA0E05566g	SAKL0F06402g	DEHA2G10010g	orf19.5441	YALI0E22935g	SJAG04150	SPBC83.09c
YJL078C	spar32-g21.1	smik48-g1.1	sbayc641-g17.1	CAGL0I05258g	Scas657.17	Kwal27.9710	KLLA0E05588g	SAKL0F06468g	DEHA2G10142g	orf19.5445	YALI0E23265g	SJAG04153	SPBC83.11
YJL081C	spar32-g24.1	smik481-g2.1	sbayc641-g22.1	CAGL0I05302g	Scas657.3	Kwal27.9720	KLLA0E05676g	SAKL0F06490g	DEHA2G10340g	orf19.5457	YALI0E23408g	SJAG04159	SPBC83.14c
YJL085W	spar32-g26.1	smik483-g2.1	sbayc641-g23.1	CAGL0I05324g	Scas657.5	Kwal27.9736	KLLA0E05698g	SAKL0F06534g	DEHA2G10714g	orf19.5459	YALI0E23716g	SJAG04162	SPBC839.03c
YJL090C	spar320-g1.1	smik484-g2.1	sbayc641-g24.1	CAGL0I05544g	Scas657.6	Kwal27.9763	KLLA0E05764g	SAKL0F06556g	DEHA2G10802g	orf19.547	YALI0E24057g	SJAG04164	SPBC839.10
YJL091C	spar320-g11.1	smik488-g2.1	sbayc641-g29.1	CAGL0I05566g	Scas658.11	Kwal27.9773	KLLA0E06303g	SAKL0F06908g	DEHA2G10824g	orf19.5480	YALI0E24145g	SJAG04176	SPBC887.04c
YJL092W	spar320-g14.1	smik489-g2.1	sbayc641-g38.1	CAGL0I05720g	Scas658.16	Kwal27.9780	KLLA0E06391g	SAKL0F06996g	DEHA2G10868g	orf19.5484	YALI0E24299g	SJAG04183	SPBC887.06c
YJL101C	spar320-g2.1	smik49-g1.1	sbayc641-g41.1	CAGL0I05742g	Scas658.17	Kwal27.9811	KLLA0E06413g	SAKL0F07040g	DEHA2G10912g	orf19.5486	YALI0E24321g	SJAG04189	SPBC887.12
YJL104W	spar320-g22.1	smik490-g4.1	sbayc641-g5.1	CAGL0I05918g	Scas658.2	Kwal27.9824	KLLA0E06556g	SAKL0F07062g	DEHA2G11088g	orf19.5492	YALI0E24431g	SJAG04190	SPBC887.13c
YJL117W	spar321-g13.1	smik490-g5.1	sbayc642-g12.1	CAGL0I05940g	Scas658.3	Kwal27.9843	KLLA0E06666g	SAKL0F07084g	DEHA2G12056g	orf19.5506	YALI0E24519g	SJAG04196	SPBC8D2.14c
YJL123C	spar321-g14.1	smik491-g10.1	sbayc642-g14.1	CAGL0I06116g	Scas658.6	Kwal27.9848	KLLA0E06721g	SAKL0F07106g	DEHA2G12342g	orf19.5516	YALI0E24563g	SJAG04203	SPBC8D2.15
YJL126W	spar321-g22.1	smik491-g2.1	sbayc642-g19.1	CAGL0I06160g	Scas658.7	Kwal27.9863	KLLA0E06787g	SAKL0F07260g	DEHA2G12496g	orf19.5521	YALI0E24695g	SJAG04208	SPBC8D2.19
YJL127C	spar321-g23.1	smik491-g3.1	sbayc642-g21.1	CAGL0I06314g	Scas659.17	Kwal27.9867	KLLA0E06897g	SAKL0F07326g	DEHA2G12694g	orf19.5523	YALI0E24893g	SJAG04211	SPBC8D2.20c
YJL128C	spar321-g25.1	smik491-g4.1	sbayc642-g28.1	CAGL0I06358g	Scas659.18	Kwal27.9884	KLLA0E07073g	SAKL0F07348g	DEHA2G12804g	orf19.5528	YALI0E24959g	SJAG04216	SPBC902.02c
YJL140W	spar321-g36.1	smik491-g5.1	sbayc642-g29.1	CAGL0I06446g	Scas659.3	Kwal27.9885	KLLA0E07117g	SAKL0F07502g	DEHA2G12892g	orf19.5531	YALI0E25135g	SJAG04229	SPBC902.03
YJL143W	spar322-g12.1	smik491-g6.1	sbayc642-g3.1	CAGL0I06512g	Scas659.4	Kwal27.9907	KLLA0E07139g	SAKL0F07524g	DEHA2G12914g	orf19.5553	YALI0E25652g	SJAG04230	SPBC947.02
YJL147C	spar322-g3.1	smik491-g8.1	sbayc642-g30.1	CAGL0I06600g	Scas659.5	Kwal27.9912	KLLA0E07271g	SAKL0F07722g	DEHA2G13024g	orf19.5561	YALI0E25740g	SJAG04232	SPBC947.03c
YJL149W	spar322-g7.1	smik491-g9.1	sbayc642-g41.1	CAGL0I06666g	Scas660.10	Kwal27.9920	KLLA0E07315g	SAKL0F07744g	DEHA2G13310g	orf19.5568	YALI0E25845g	SJAG04235	SPBC947.11c
YJL154C	spar323-g2.1	smik492-g3.1	sbayc642-g46.1	CAGL0I06710g	Scas660.12	Kwal27.9937	KLLA0E07326g	SAKL0F07766g	DEHA2G13354g	orf19.5599	YALI0E26004g	SJAG04246	SPBC947.13
YJL156C	spar323-g3.1	smik492-g5.1	sbayc642-g48.1	CAGL0I06853g	Scas660.14	Kwal27.9945	KLLA0E07436g	SAKL0F08206g	DEHA2G13420g	orf19.56	YALI0E26301g	SJAG04259	SPBC9B6.03
YJL157C	spar323-g7.1	smik495-g1.1	sbayc642-g5.1	CAGL0I06875g	Scas660.15	Kwal33.13005	KLLA0E07634g	SAKL0F08250g	DEHA2G13640g	orf19.5623	YALI0E26323g	SJAG04263	SPBC9B6.08
YJL165C	spar324-g13.1	smik496-g1.1	sbayc643-g14.1	CAGL0I06919g	Scas660.17	Kwal33.13016	KLLA0E07898g	SAKL0F08514g	DEHA2G13772g	orf19.5630	YALI0E26367g	SJAG04280	SPBC9B6.09c
YJL167W	spar324-g15.1	smik498-g1.1	sbayc643-g20.1	CAGL0I06963g	Scas660.19	Kwal33.13023	KLLA0E07986g	SAKL0F08734g	DEHA2G13904g	orf19.5639	YALI0E26433g	SJAG04281	SPBC9B6.10
YJL171C	spar324-g16.1	smik498-g2.1	sbayc643-g23.1	CAGL0I07029g	Scas660.24	Kwal33.13090	KLLA0E08008g	SAKL0F08844g	DEHA2G14036g	orf19.5646	YALI0E26807g	SJAG04283	SPBC9B6.11c
YJL176C	spar324-g18.1	smik498-g4.1	sbayc643-g29.1	CAGL0I07051g	Scas660.27	Kwal33.13112	KLLA0E08085g	SAKL0F08866g	DEHA2G14080g	orf19.5647	YALI0E26873g	SJAG04285	SPBP16F5.02
YJL178C	spar324-g7.1	smik498-g6.1	sbayc643-g3.1	CAGL0I07095g	Scas660.29	Kwal33.13124	KLLA0E08173g	SAKL0F08888g	DEHA2G14146g	orf19.5650	YALI0E26961g	SJAG04288	SPBP16F5.04
YJL201W	spar324-g8.1	smik498-g7.1	sbayc643-g34.1	CAGL0I07161g	Scas660.31	Kwal33.13125	KLLA0E08261g	SAKL0F08932g	DEHA2G14168g	orf19.5654	YALI0E26983g	SJAG04290	SPBP16F5.07
YJL203W	spar329-g2.1	smik499-g2.1	sbayc643-g35.1	CAGL0I07205g	Scas660.37	Kwal33.13129	KLLA0E08459g	SAKL0F09020g	DEHA2G14454g	orf19.5661	YALI0E27005g	SJAG04306	SPBP19A11.03c
YJL204C	spar329-g3.1	smik504-g4.1	sbayc643-g36.1	CAGL0I07425g	Scas660.39	Kwal33.13134	KLLA0E08657g	SAKL0F09042g	DEHA2G14674g	orf19.5662	YALI0E27027g	SJAG04316	SPBP19A11.04c
YJL209W	spar329-g5.1	smik506-g1.1	sbayc643-g38.1	CAGL0I07557g	Scas660.7	Kwal33.13172	KLLA0E08679g	SAKL0F09328g	DEHA2G15180g	orf19.5664	YALI0E27269g	SJAG04317	SPBP22H7.07
YJR001W	spar329-g7.1	smik508-g1.1	sbayc643-g43.1	CAGL0I07623g	Scas660.9	Kwal33.13188	KLLA0E08811g	SAKL0F09416g	DEHA2G15268g	orf19.5665	YALI0E27368g	SJAG04325	SPBP23A10.02
YJR004C	spar33-g4.1	smik508-g8.1	sbayc644-g10.1	CAGL0I07711g	Scas661.18	Kwal33.13259	KLLA0E08855g	SAKL0F09438g	DEHA2G15554g	orf19.5666	YALI0E27698g	SJAG04335	SPBP23A10.03c
YJR005W	spar33-g6.1	smik509-g1.1	sbayc644-g12.1	CAGL0I07733g	Scas661.23	Kwal33.13263	KLLA0E08943g	SAKL0F09482g	DEHA2G15752g	orf19.567	YALI0E27742g	SJAG04338	SPBP23A10.04
YJR006W	spar332-g12.1	smik509-g10.1	sbayc644-g21.1	CAGL0I08041g	Scas661.25	Kwal33.13293	KLLA0E08965g	SAKL0F09922g	DEHA2G15840g	orf19.5675	YALI0E27764g	SJAG04340	SPBP23A10.06
YJR010C-A	spar332-g14.1	smik509-g12.1	sbayc644-g22.1	CAGL0I08063g	Scas661.3	Kwal33.13308	KLLA0E09460g	SAKL0F10054g	DEHA2G16060g	orf19.5676	YALI0E28371g	SJAG04357	SPBP23A10.08
YJR011C	spar332-g4.1	smik509-g14.1	sbayc644-g29.1	CAGL0I08107g	Scas661.4	Kwal33.13360	KLLA0E09504g	SAKL0F10208g	DEHA2G16522g	orf19.5678	YALI0E28556g	SJAG04363	SPBP23A10.13
YJR012C	spar332-g8.1	smik509-g6.1	sbayc644-g3.1	CAGL0I08195g	Scas661.7	Kwal33.13367	KLLA0E09592g	SAKL0F10384g	DEHA2G16588g	orf19.5701	YALI0E28897g	SJAG04367	SPBP35G2.09
YJR013W	spar333-g1.1	smik509-g9.1	sbayc644-g4.1	CAGL0I08217g	Scas661.9	Kwal33.13389	KLLA0E09724g	SAKL0F10450g	DEHA2G16676g	orf19.5710	YALI0E28941g	SJAG04368	SPBP35G2.13c
YJR017C	spar333-g22.1	smik510-g5.1	sbayc644-g8.1	CAGL0I08239g	Scas662.1	Kwal33.13413	KLLA0E09768g	SAKL0F10472g	DEHA2G16698g	orf19.5734	YALI0E29249g	SJAG04372	SPBP4H10.05c
YJR022W	spar333-g27.1	smik510-g6.1	sbayc645-g15.1	CAGL0I08261g	Scas662.17	Kwal33.13428	KLLA0E09966g	SAKL0F10494g	DEHA2G16720g	orf19.5749	YALI0E29337g	SJAG04378	SPBP4H10.15
YJR035W	spar334-g3.1	smik510-g9.1	sbayc645-g16.1	CAGL0I08371g	Scas662.19	Kwal33.13436	KLLA0E10098g	SAKL0F10648g	DEHA2G16830g	orf19.5755	YALI0E29359g	SJAG04381	SPBP4H10.21c
YJR050W	spar335-g11.1	smik514-g14.1	sbayc645-g18.1	CAGL0I08415g	Scas662.2	Kwal33.13455	KLLA0E10186g	SAKL0F10846g	DEHA2G16918g	orf19.5764	YALI0E29403g	SJAG04397	SPBP8B7.10c
YJR057W	spar335-g12.1	smik514-g15.1	sbayc645-g24.1	CAGL0I08503g	Scas662.8	Kwal33.13476	KLLA0E10208g	SAKL0F10912g	DEHA2G16984g	orf19.5765	YALI0E29447g	SJAG04412	SPBP8B7.25
YJR058C	spar335-g18.1	smik514-g25.1	sbayc645-g25.1	CAGL0I08525g	Scas663.10d	Kwal33.13495	KLLA0E10274g	SAKL0F11022g	DEHA2G17138g	orf19.5772	YALI0E29557g	SJAG04429	SPBPJ4664.04
YJR060W	spar335-g2.1	smik514-g3.1	sbayc645-g27.1	CAGL0I08569g	Scas663.12	Kwal33.13499	KLLA0E10318g	SAKL0F11088g	DEHA2G17534g	orf19.579	YALI0E29601g	SJAG04433	SPCC1020.07
YJR062C	spar335-g3.1	smik514-g4.1	sbayc645-g29.1	CAGL0I08811g	Scas663.21	Kwal33.13510	KLLA0E10439g	SAKL0F11110g	DEHA2G17622g	orf19.5793	YALI0E29645g	SJAG04434	SPCC10H11.01
YJR082C	spar337-g14.1	smik514-g6.1	sbayc645-g3.1	CAGL0I08833g	Scas663.22	Kwal33.13515	KLLA0E10659g	SAKL0F11132g	DEHA2G17644g	orf19.580	YALI0E29733g	SJAG04435	SPCC1183.01
YJR083C	spar337-g23.1	smik515-g3.1	sbayc645-g35.1	CAGL0I08855g	Scas663.23	Kwal33.13522	KLLA0E10681g	SAKL0F11154g	DEHA2G17996g	orf19.5808	YALI0E29865g	SJAG04452	SPCC1183.06
YJR084W	spar337-g4.1	smik515-g5.1	sbayc645-g47.1	CAGL0I08943g	Scas663.24	Kwal33.13526	KLLA0E10813g	SAKL0F11264g	DEHA2G18062g	orf19.581	YALI0E29953g	SJAG04467	SPCC11E10.03
YJR086W	spar337-g9.1	smik515-g6.1	sbayc645-g50.1	CAGL0I09042g	Scas663.3	Kwal33.13550	KLLA0E11011g	SAKL0F11286g	DEHA2G18150g	orf19.5811	YALI0E30393g	SJAG04472	SPCC11E10.04
YJR088C	spar34-g1.1	smik516-g4.1	sbayc645-g53.1	CAGL0I09218g	Scas663.6	Kwal33.13569	KLLA0E11143g	SAKL0F11308g	DEHA2G18216g	orf19.5812	YALI0E30635g	SJAG04474	SPCC11E10.05c
YJR089W	spar34-g16.1	smik517-g10.1	sbayc645-g54.1	CAGL0I09306g	Scas663.7	Kwal33.13587	KLLA0E11165g	SAKL0F11374g	DEHA2G18282g	orf19.5817	YALI0E30745g	SJAG04475	SPCC11E10.07c
YJR090C	spar34-g17.1	smik517-g6.1	sbayc645-g7.1	CAGL0I09328g	Scas664.13	Kwal33.13593	KLLA0E11187g	SAKL0F11418g	DEHA2G18414g	orf19.5825	YALI0E30855g	SJAG04476	SPCC1235.10c
YJR098C	spar34-g21.1	smik517-g8.1	sbayc645-g8.1	CAGL0I09416g	Scas664.18	Kwal33.13628	KLLA0E11297g	SAKL0F11440g	DEHA2G18436g	orf19.5825.1	YALI0E31273g	SJAG04477	SPCC1235.11
YJR099W	spar34-g4.1	smik517-g9.1	sbayc646-g15.1	CAGL0I09460g	Scas664.19	Kwal33.13673	KLLA0E11319g	SAKL0F11528g	DEHA2G18502g	orf19.5827	YALI0E31361g	SJAG04479	SPCC1259.06
YJR102C	spar34-g5.1	smik518-g2.1	sbayc646-g19.1	CAGL0I09504g	Scas664.2	Kwal33.13681	KLLA0E11363g	SAKL0F11638g	DEHA2G18524g	orf19.5830	YALI0E31405g	SJAG04484	SPCC1259.09c
YJR109C	spar34-g8.1	smik520-g4.1	sbayc646-g23.1	CAGL0I09570g	Scas664.21	Kwal33.13709	KLLA0E11385g	SAKL0F11748g	DEHA2G18612g	orf19.5846	YALI0E31515g	SJAG04488	SPCC1259.10
YJR110W	spar341-g12.1	smik521-g13.1	sbayc646-g24.1	CAGL0I09614g	Scas664.22	Kwal33.13724	KLLA0E11407g	SAKL0F12056g	DEHA2G18986g	orf19.5849	YALI0E31713g	SJAG04493	SPCC1259.13
YJR116W	spar341-g13.1	smik521-g15.1	sbayc646-g27.1	CAGL0I09658g	Scas664.23	Kwal33.13730	KLLA0E11484g	SAKL0F12122g	DEHA2G19338g	orf19.586	YALI0E32065g	SJAG04497	SPCC1259.15c
YJR117W	spar341-g14.1	smik521-g16.1	sbayc646-g3.1	CAGL0I09680g	Scas665.1	Kwal33.13731	KLLA0E11550g	SAKL0F12144g	DEHA2G19844g	orf19.5865	YALI0E32131g	SJAG04501	SPCC126.02c
YJR118C	spar341-g8.1	smik521-g3.1	sbayc646-g34.1	CAGL0I09746g	Scas665.11	Kwal33.13739	KLLA0E11638g	SAKL0F12166g	DEHA2G19888g	orf19.5871	YALI0E32241g	SJAG04507	SPCC126.05c
YJR131W	spar343-g10.1	smik524-g13.1	sbayc646-g35.1	CAGL0I09812g	Scas665.16	Kwal33.13756	KLLA0E11814g	SAKL0F12188g	DEHA2G20108g	orf19.5894	YALI0E32373g	SJAG04508	SPCC126.07c
YJR133W	spar343-g11.1	smik524-g2.1	sbayc646-g36.1	CAGL0I09856g	Scas665.16d	Kwal33.13778	KLLA0E11979g	SAKL0F12210g	DEHA2G20152g	orf19.5897	YALI0E32439g	SJAG04509	SPCC126.10
YJR134C	spar343-g14.1	smik524-g4.1	sbayc646-g45.1	CAGL0I09988g	Scas665.19	Kwal33.13786	KLLA0E12045g	SAKL0F12254g	DEHA2G20196g	orf19.5901	YALI0E32483g	SJAG04513	SPCC126.14
YJR135W-A	spar343-g23.1	smik524-g5.1	sbayc648-g17.1	CAGL0I10318g	Scas665.2	Kwal33.13792	KLLA0E12089g	SAKL0F12650g	DEHA2G20218g	orf19.5903	YALI0E32505g	SJAG04514	SPCC126.15c
YJR136C	spar343-g25.1	smik527-g4.1	sbayc648-g19.1	CAGL0I10406g	Scas665.29	Kwal33.13811	KLLA0E12199g	SAKL0F12760g	DEHA2G20306g	orf19.5906	YALI0E32527g	SJAG04517	SPCC1281.05
YJR138W	spar343-g28.1	smik527-g7.1	sbayc648-g23.1	CAGL0I10428g	Scas665.4	Kwal33.13830	KLLA0E12221g	SAKL0F12782g	DEHA2G20460g	orf19.5917.3	YALI0E32593g	SJAG04518	SPCC132.01c
YJR139C	spar343-g3.1	smik527-g9.1	sbayc648-g28.1	CAGL0I10725g	Scas666.1	Kwal33.13843	KLLA0E12243g	SAKL0F12914g	DEHA2G20702g	orf19.5920	YALI0E32681g	SJAG04519	SPCC1322.06
YJR140C	spar343-g33.1	smik528-g2.1	sbayc648-g37.1	CAGL0I10813g	Scas666.17	Kwal33.13893	KLLA0E12265g	SAKL0F13156g	DEHA2G20790g	orf19.5930	YALI0E32791g	SJAG04529	SPCC1322.09
YJR144W	spar343-g35.1	smik530-g4.1	sbayc648-g47.1	CAGL0I10901g	Scas666.18	Kwal33.13934	KLLA0E12331g	SAKL0F13178g	DEHA2G20944g	orf19.5931	YALI0E32813g	SJAG04541	SPCC1393.11
YJR154W	spar343-g41.1	smik530-g6.1	sbayc650-g11.1	CAGL0I10945g	Scas666.21	Kwal33.13952	KLLA0E12639g	SAKL0F13244g	DEHA2G21120g	orf19.5941	YALI0E33033g	SJAG04548	SPCC1393.13
YKL005C	spar343-g44.1	smik531-g2.1	sbayc650-g14.1	CAGL0I10967g	Scas666.26	Kwal33.13980	KLLA0E12661g	SAKL0F13266g	DEHA2G21208g	orf19.5943.1	YALI0E33077g	SJAG04550	SPCC1442.02
YKL006C-A	spar343-g46.1	smik536-g2.1	sbayc650-g15.1	CAGL0I10989g	Scas666.28	Kwal33.14015	KLLA0E12749g	SAKL0F13332g	DEHA2G21428g	orf19.596.2	YALI0E33099g	SJAG04554	SPCC1442.06
YKL010C	spar343-g49.1	smik537-g2.1	sbayc650-g24.1	CAGL0J00539g	Scas666.30	Kwal33.14017	KLLA0E13211g	SAKL0F13354g	DEHA2G21626g	orf19.5968	YALI0E33165g	SJAG04559	SPCC1442.12
YKL011C	spar343-g53.1	smik539-g1.1	sbayc650-g31.1	CAGL0J00605g	Scas666.33	Kwal33.14060	KLLA0E13299g	SAKL0F13398g	DEHA2G22044g	orf19.5971	YALI0E33253g	SJAG04565	SPCC1442.14c
YKL017C	spar343-g55.1	smik539-g2.1	sbayc650-g33.1	CAGL0J00627g	Scas666.35	Kwal33.14061	KLLA0E13387g	SAKL0F13486g	DEHA2G22176g	orf19.5977	YALI0E33275g	SJAG04569	SPCC1442.15c
YKL018C-A	spar343-g6.1	smik541-g2.1	sbayc650-g37.1	CAGL0J00671g	Scas667.11	Kwal33.14089	KLLA0E13431g	SAKL0F13508g	DEHA2G22352g	orf19.5984	YALI0E33377g	SJAG04582	SPCC1442.17c
YKL022C	spar343-g67.1	smik542-g2.1	sbayc650-g40.1	CAGL0J00693g	Scas667.12	Kwal33.14118	KLLA0E13739g	SAKL0F13574g	DEHA2G23298g	orf19.5999	YALI0E33517g	SJAG04587	SPCC1442.19
YKL025C	spar343-g7.1	smik542-g8.1	sbayc650-g41.1	CAGL0J00715g	Scas667.19	Kwal33.14120	KLLA0E13805g	SAKL0F13596g	DEHA2G23474g	orf19.6008.4	YALI0E33649g	SJAG04609	SPCC1450.05c
YKL032C	spar343-g74.1	smik543-g3.1	sbayc651-g13.1	CAGL0J00913g	Scas667.20	Kwal33.14128	KLLA0E14080g	SAKL0F13618g	DEHA2G23562g	orf19.6010	YALI0E33759g	SJAG04612	SPCC1450.06c
YKL040C	spar343-g75.1	smik543-g5.1	sbayc651-g15.1	CAGL0J00935g	Scas667.21	Kwal33.14165	KLLA0E14190g	SAKL0F13750g	DEHA2G23738g	orf19.6012	YALI0E33847g	SJAG04622	SPCC1450.16c
YKL041W	spar343-g79.1	smik544-g3.1	sbayc651-g17.1	CAGL0J01089g	Scas667.23	Kwal33.14167	KLLA0E14212g	SAKL0F13904g	DEHA2G23848g	orf19.6036	YALI0E34037g	SJAG04628	SPCC1494.02c
YKL047W	spar343-g9.1	smik544-g4.1	sbayc651-g19.1	CAGL0J01243g	Scas667.26	Kwal33.14194	KLLA0E14366g	SAKL0F14014g	DEHA2G23870g	orf19.6039	YALI0E34067g	SJAG04629	SPCC1494.04c
YKL049C	spar344-g14.1	smik545-g4.1	sbayc651-g2.1	CAGL0J01309g	Scas667.5	Kwal33.14248	KLLA0E14762g	SAKL0F14366g	DEHA2G24156g	orf19.6044	YALI0E34111g	SJAG04640	SPCC14G10.03c
YKL050C	spar344-g2.1	smik547-g3.1	sbayc651-g21.1	CAGL0J01507g	Scas668.12	Kwal33.14330	KLLA0E14784g	SAKL0F14872g	DEHA2G24244g	orf19.6046	YALI0E34155g	SJAG04648	SPCC162.12
YKL052C	spar344-g22.1	smik551-g13.1	sbayc651-g28.1	CAGL0J01529g	Scas668.15	Kwal33.14355	KLLA0E14828g	SAKL0F14982g	DEHA2G24442g	orf19.6047	YALI0E34170g	SJAG04654	SPCC1620.07c
YKL058W	spar344-g24.1	smik551-g6.1	sbayc651-g30.1	CAGL0J02156g	Scas668.17	Kwal33.14357	KLLA0E14850g	SAKL0F15004g	DEHA2G24552g	orf19.6056	YALI0E34353g	SJAG04656	SPCC1620.10
YKL059C	spar344-g34.1	smik552-g11.1	sbayc651-g38.1	CAGL0J02244g	Scas668.19	Kwal33.14371	KLLA0E14894g	SAKL0F15092g	DEHA2G24662g	orf19.6061	YALI0E34672g	SJAG04657	SPCC1672.06c
YKL063C	spar344-g35.1	smik552-g12.1	sbayc651-g4.1	CAGL0J02310g	Scas668.21	Kwal33.14400	KLLA0E15334g	SAKL0F15114g	DEHA2G24684g	orf19.6062	YALI0F00176g	SJAG04686	SPCC1672.11c
YKL070W	spar344-g40.1	smik552-g13.1	sbayc651-g40.1	CAGL0J02442g	Scas668.23	Kwal33.14405	KLLA0E15466g	SAKL0F15224g	Dummy	orf19.6062.3	YALI0F00286g	SJAG04694	SPCC1672.12c
YKL075C	spar344-g44.1	smik552-g15.1	sbayc651-g44.1	CAGL0J02464g	Scas668.26	Kwal33.14432	KLLA0E15840g	SAKL0F15246g	DEHA2A00880g	orf19.6063	YALI0F00836g	SJAG04696	SPCC1682.10
YKL080W	spar344-g6.1	smik552-g18.1	sbayc651-g48.1	CAGL0J02618g	Scas668.28	Kwal33.14457	KLLA0E15884g	SAKL0F15268g	DEHA2A01342g	orf19.6071	YALI0F01034g	SJAG04698	SPCC16A11.04
YKL088W	spar344-g7.1	smik552-g24.1	sbayc651-g5.1	CAGL0J02662g	Scas668.29	Kwal33.14459	KLLA0E15950g	SAKL0F15312g	DEHA2A01584g	orf19.6075	YALI0F01144g	SJAG04701	SPCC16A11.06c
YKL098W	spar344-g8.1	smik552-g4.1	sbayc651-g7.1	CAGL0J02992g	Scas668.3	Kwal33.14461	KLLA0E15994g	SAKL0F15488g	DEHA2A01650g	orf19.6096	YALI0F01166g	SJAG04739	SPCC16A11.09c
YKL104C	spar345-g4.1	smik553-g5.1	sbayc652-g19.1	CAGL0J03102g	Scas668.31	Kwal33.14481	KLLA0E16082g	SAKL0F15532g	DEHA2A02926g	orf19.6103	YALI0F01232g	SJAG04741	SPCC16A11.11
YKL116C	spar345-g6.1	smik553-g6.1	sbayc652-g24.1	CAGL0J03124g	Scas668.31d	Kwal33.14536	KLLA0E16148g	SAKL0F15576g	DEHA2A03344g	orf19.612	YALI0F01771g	SJAG04753	SPCC16A11.16c
YKL119C	spar345-g8.1	smik554-g3.1	sbayc652-g30.1	CAGL0J03278g	Scas668.4	Kwal33.14545	KLLA0E16379g	SAKL0F15598g	DEHA2A04334g	orf19.6126	YALI0F01815g	SJAG04760	SPCC16C4.01
YKL132C	spar345-g9.1	smik555-g1.1	sbayc652-g31.1	CAGL0J03366g	Scas668.7	Kwal33.14554	KLLA0E16511g	SAKL0F15664g	DEHA2A04356g	orf19.6131	YALI0F01859g	SJAG04783	SPCC16C4.05
YKL134C	spar348-g15.1	smik555-g2.1	sbayc652-g4.1	CAGL0J03564g	Scas669.11	Kwal33.14580	KLLA0E16654g	SAKL0F15708g	DEHA2A04532g	orf19.6132	YALI0F01925g	SJAG04791	SPCC16C4.11
YKL135C	spar348-g17.1	smik555-g4.1	sbayc652-g42.1	CAGL0J03630g	Scas669.12	Kwal33.14605	KLLA0E16742g	SAKL0F15950g	DEHA2A05368g	orf19.6147	YALI0F01969g	SJAG04793	SPCC16C4.15
YKL145W	spar348-g2.1	smik558-g1.1	sbayc652-g43.1	CAGL0J03828g	Scas669.13	Kwal33.14607	KLLA0E17105g	SAKL0F15972g	DEHA2A05610g	orf19.6163	YALI0F02013g	SJAG04810	SPCC1739.02c
YKL149C	spar348-g25.1	smik559-g3.1	sbayc652-g5.1	CAGL0J03872g	Scas669.16	Kwal33.14659	KLLA0E17149g	SAKL0F15994g	DEHA2A05632g	orf19.6171	YALI0F02101g	SJAG04817	SPCC1753.03c
YKL159C	spar348-g3.1	smik559-g4.1	sbayc652-g56.1	CAGL0J04180g	Scas669.20	Kwal33.14670	KLLA0E17171g	SAKL0F16060g	DEHA2A05720g	orf19.6176	YALI0F02145g	SJAG04818	SPCC1795.02c
YKL160W	spar349-g6.1	smik559-g5.1	sbayc652-g9.1	CAGL0J04378g	Scas669.21	Kwal33.14683	KLLA0E17237g	SAKL0F16214g	DEHA2A05786g	orf19.6183	YALI0F02233g	SJAG04820	SPCC18.06c
YKL175W	spar349-g7.1	smik564-g2.1	sbayc653-g18.1	CAGL0J04444g	Scas669.22	Kwal33.14713	KLLA0E17281g	SAKL0F16236g	DEHA2A05918g	orf19.6186	YALI0F02321g	SJAG04821	SPCC18.07
YKL176C	spar350-g1.1	smik564-g6.1	sbayc653-g26.1	CAGL0J04466g	Scas670.11	Kwal33.14727	KLLA0E17435g	SAKL0G00396g	DEHA2A06248g	orf19.6189	YALI0F02365g	SJAG04841	SPCC18.14c
YKL179C	spar350-g10.1	smik565-g2.1	sbayc653-g27.1	CAGL0J04620g	Scas670.18	Kwal33.14762	KLLA0E17457g	SAKL0G00440g	DEHA2A09306g	orf19.6198.1	YALI0F02783g	SJAG04856	SPCC1827.02c
YKL184W	spar350-g11.1	smik568-g4.1	sbayc653-g30.1	CAGL0J04642g	Scas670.21	Kwal33.14776	KLLA0E17567g	SAKL0G00506g	DEHA2A09372g	orf19.6199	YALI0F02827g	SJAG04865	SPCC1840.04
YKL185W	spar350-g14.1	smik568-g6.1	sbayc653-g31.1	CAGL0J04752g	Scas670.22	Kwal33.14778	KLLA0E17699g	SAKL0G00528g	DEHA2A09460g	orf19.6203	YALI0F02959g	SJAG04873	SPCC1840.05c
YKL190W	spar350-g17.1	smik568-g8.1	sbayc653-g36.1	CAGL0J04796g	Scas670.24	Kwal33.14817	KLLA0E17787g	SAKL0G00616g	DEHA2A10054g	orf19.6208	YALI0F03069g	SJAG04877	SPCC188.11
YKL196C	spar350-g18.1	smik57-g3.1	sbayc653-g38.1	CAGL0J04840g	Scas670.25	Kwal33.14822	KLLA0E18007g	SAKL0G00836g	DEHA2A10186g	orf19.6217	YALI0F03179g	SJAG04881	SPCC18B5.04
YKL198C	spar350-g24.1	smik571-g5.1	sbayc653-g41.1	CAGL0J04950g	Scas670.29	Kwal33.14829	KLLA0E18051g	SAKL0G01012g	DEHA2A10318g	orf19.6220	YALI0F03201g	SJAG04885	SPCC191.09c
YKL204W	spar350-g25.1	smik572-g1.1	sbayc653-g48.1	CAGL0J05016g	Scas670.3	Kwal33.14925	KLLA0E18095g	SAKL0G01166g	DEHA2A10626g	orf19.6222	YALI0F03344g	SJAG04886	SPCC1919.05
YKL206C	spar350-g29.1	smik573-g1.1	sbayc653-g52.1	CAGL0J05038g	Scas670.31	Kwal33.14933	KLLA0E18117g	SAKL0G01518g	DEHA2A10736g	orf19.6231	YALI0F03454g	SJAG04887	SPCC1919.08c
YKL207W	spar350-g31.1	smik575-g1.1	sbayc653-g53.1	CAGL0J05060g	Scas670.32	Kwal33.14945	KLLA0E18150g	SAKL0G01650g	DEHA2A10780g	orf19.6237	YALI0F03817g	SJAG04888	SPCC1919.14c
YKL210W	spar350-g34.1	smik576-g4.1	sbayc653-g9.1	CAGL0J05236g	Scas670.5	Kwal33.14964	KLLA0E18238g	SAKL0G01826g	DEHA2A11066g	orf19.6239	YALI0F03839g	SJAG04889	SPCC23B6.04c
YKL214C	spar350-g6.1	smik577-g10.1	sbayc654-g17.1	CAGL0J05368g	Scas670.6	Kwal33.15024	KLLA0E18260g	SAKL0G01870g	DEHA2A11198g	orf19.6240	YALI0F03883g	SJAG04898	SPCC24B10.05
YKL215C	spar350-g7.1	smik577-g7.1	sbayc654-g20.1	CAGL0J05434g	Scas670.8	Kwal33.15028	KLLA0E18326g	SAKL0G02046g	DEHA2A11506g	orf19.6246	YALI0F04103g	SJAG04899	SPCC24B10.08c
YKL222C	spar350-g8.1	smik577-g9.1	sbayc654-g21.1	CAGL0J05500g	Scas671.10	Kwal33.15049	KLLA0E18414g	SAKL0G02134g	DEHA2A11528g	orf19.6250	YALI0F04125g	SJAG04901	SPCC24B10.10c
YKR001C	spar350-g9.1	smik58-g1.1	sbayc654-g22.1	CAGL0J05522g	Scas671.20	Kwal33.15051	KLLA0E18535g	SAKL0G02200g	DEHA2A12804g	orf19.6252	YALI0F04147g	SJAG04909	SPCC24B10.12
YKR002W	spar351-g12.1	smik581-g2.1	sbayc654-g23.1	CAGL0J05544g	Scas671.23	Kwal33.15101	KLLA0E18623g	SAKL0G02376g	DEHA2A12958g	orf19.6260	YALI0F04169g	SJAG04918	SPCC24B10.13
YKR004C	spar351-g14.1	smik581-g5.1	sbayc654-g25.1	CAGL0J05566g	Scas671.24	Kwal33.15112	KLLA0E18667g	SAKL0G02398g	DEHA2A12980g	orf19.6271	YALI0F04312g	SJAG04929	SPCC24B10.17
YKR005C	spar351-g16.1	smik581-g7.1	sbayc654-g30.1	CAGL0J05588g	Scas671.33	Kwal33.15122	KLLA0E18744g	SAKL0G02508g	DEHA2A13134g	orf19.6275	YALI0F04334g	SJAG04931	SPCC285.08
YKR007W	spar351-g18.1	smik582-g2.1	sbayc654-g31.1	CAGL0J05610g	Scas671.4	Kwal33.15126	KLLA0E18854g	SAKL0G02552g	DEHA2A13398g	orf19.6284	YALI0F04378g	SJAG04932	SPCC285.14
YKR020W	spar351-g21.1	smik584-g2.1	sbayc654-g4.1	CAGL0J05632g	Scas671.6	Kwal33.15130	KLLA0E18942g	SAKL0G02662g	DEHA2A13464g	orf19.6286	YALI0F04554g	SJAG04936	SPCC297.06c
YKR022C	spar351-g23.1	smik586-g1.1	sbayc654-g7.1	CAGL0J05654g	Scas672.11	Kwal33.15144	KLLA0E18964g	SAKL0G02860g	DEHA2A13684g	orf19.6295	YALI0F04664g	SJAG04938	SPCC306.03c
YKR023W	spar351-g25.1	smik591-g2.1	sbayc654-g8.1	CAGL0J05742g	Scas672.14	Kwal33.15160	KLLA0E19008g	SAKL0G02904g	DEHA2A14212g	orf19.6304	YALI0F04818g	SJAG04944	SPCC31H12.03c
YKR029C	spar351-g26.1	smik591-g8.1	sbayc655-g11.1	CAGL0J05918g	Scas672.16	Kwal33.15178	KLLA0E19030g	SAKL0G03058g	DEHA2A14586g	orf19.6310	YALI0F05104g	SJAG04955	SPCC330.08
YKR030W	spar351-g28.1	smik592-g2.1	sbayc655-g14.1	CAGL0J05962g	Scas672.17	Kwal33.15193	KLLA0E19195g	SAKL0G03366g	DEHA2B00924g	orf19.6319	YALI0F05192g	SJAG04956	SPCC330.10
YKR037C	spar354-g10.1	smik595-g2.1	sbayc655-g16.1	CAGL0J06072g	Scas672.1d	Kwal33.15195	KLLA0E19305g	SAKL0G03410g	DEHA2B01100g	orf19.6341	YALI0F05214g	SJAG04960	SPCC338.05c
YKR038C	spar354-g13.1	smik595-g4.1	sbayc655-g21.1	CAGL0J06160g	Scas672.21	Kwal33.15200	KLLA0E19327g	SAKL0G03476g	DEHA2B01474g	orf19.6358	YALI0F05236g	SJAG04966	SPCC338.13
YKR045C	spar354-g17.1	smik595-g5.1	sbayc655-g31.1	CAGL0J06182g	Scas672.22	Kwal33.15246	KLLA0E19481g	SAKL0G03498g	DEHA2B01518g	orf19.6359	YALI0F05302g	SJAG04969	SPCC364.04c
YKR048C	spar354-g3.1	smik596-g1.1	sbayc655-g35.1	CAGL0J06226g	Scas672.23	Kwal33.15288	KLLA0E19503g	SAKL0G03608g	DEHA2B01760g	orf19.6360	YALI0F05324g	SJAG04972	SPCC364.05
YKR054C	spar354-g4.1	smik596-g2.1	sbayc655-g42.1	CAGL0J06248g	Scas672.9	Kwal33.15314	KLLA0E19899g	SAKL0G03696g	DEHA2B02068g	orf19.6362	YALI0F05346g	SJAG04975	SPCC364.07
YKR055W	spar354-g6.1	smik60-g4.1	sbayc655-g43.1	CAGL0J06292g	Scas673.12	Kwal33.15321	KLLA0E20009g	SAKL0G03762g	DEHA2B02090g	orf19.6366	YALI0F05478g	SJAG04978	SPCC4B3.04c
YKR062W	spar354-g7.1	smik607-g1.1	sbayc656-g12.1	CAGL0J06358g	Scas673.13	Kwal33.15334	KLLA0E20053g	SAKL0G03828g	DEHA2B02706g	orf19.6374	YALI0F05764g	SJAG04988	SPCC4B3.09c
YKR064W	spar354-g8.1	smik607-g4.1	sbayc656-g14.1	CAGL0J06424g	Scas673.18d	Kwal33.15354	KLLA0E20141g	SAKL0G04070g	DEHA2B02728g	orf19.6377	YALI0F05896g	SJAG04994	SPCC4G3.04c
YKR068C	spar355-g1.1	smik607-g5.1	sbayc656-g16.1	CAGL0J06556g	Scas673.2	Kwal33.15360	KLLA0E20207g	SAKL0G04114g	DEHA2B03278g	orf19.6379	YALI0F06204g	SJAG04999	SPCC548.04
YKR069W	spar355-g11.1	smik61-g2.1	sbayc656-g17.1	CAGL0J06622g	Scas673.21	Kwal33.15364	KLLA0E20295g	SAKL0G04180g	DEHA2B03322g	orf19.6400	YALI0F06226g	SJAG05009	SPCC550.01c
YKR070W	spar355-g12.1	smik610-g10.1	sbayc656-g19.1	CAGL0J06688g	Scas673.24	Kwal33.15435	KLLA0E20515g	SAKL0G04246g	DEHA2B03366g	orf19.6403	YALI0F06314g	SJAG05010	SPCC550.02c
YKR072C	spar355-g2.1	smik610-g12.1	sbayc656-g24.1	CAGL0J06798g	Scas673.25	Kwal33.15442	KLLA0E20647g	SAKL0G04312g	DEHA2B03740g	orf19.6404	YALI0F06372g	SJAG05011	SPCC550.04c
YKR078W	spar355-g6.1	smik610-g13.1	sbayc656-g27.1	CAGL0J06886g	Scas673.26	Kwal33.15444	KLLA0E20823g	SAKL0G04334g	DEHA2B04884g	orf19.6406	YALI0F06402g	SJAG05014	SPCC550.12
YKR083C	spar356-g12.1	smik610-g19.1	sbayc656-g28.1	CAGL0J06974g	Scas673.28	Kwal33.15449	KLLA0E20889g	SAKL0G04378g	DEHA2B05258g	orf19.6407	YALI0F07381g	SJAG05023	SPCC553.01c
YKR087C	spar356-g2.1	smik610-g21.1	sbayc656-g29.1	CAGL0J07216g	Scas673.3	Kwal33.15490	KLLA0E20933g	SAKL0G04488g	DEHA2B05280g	orf19.6414.3	YALI0F07469g	SJAG05030	SPCC553.02
YKR088C	spar356-g4.1	smik610-g27.1	sbayc656-g3.1	CAGL0J07260g	Scas673.31	Kwal33.15494	KLLA0E20999g	SAKL0G04554g	DEHA2B05588g	orf19.6416	YALI0F07491g	SJAG05032	SPCC553.06
YKR101W	spar36-g4.1	smik610-g29.1	sbayc656-g33.1	CAGL0J07282g	Scas673.4	Kwal33.15517	KLLA0E21219g	SAKL0G04664g	DEHA2B05742g	orf19.6424	YALI0F07557g	Dummy	SPCC576.05
YLL003W	spar36-g6.1	smik610-g34.1	sbayc656-g37.1	CAGL0J07392g	Scas673.6	Kwal33.15519	KLLA0E21285g	SAKL0G04752g	DEHA2B05874g	orf19.6437	YALI0F07579g	SJAG00040	SPCC576.08c
YLL042C	spar36-g7.1	smik610-g43.1	sbayc656-g40.1	CAGL0J07480g	Scas673.9	Kwal33.15528	KLLA0E21318g	SAKL0G04884g	DEHA2B06798g	orf19.6444	YALI0F07733g	SJAG00044	SPCC576.09
YLL049W	spar36-g9.1	smik610-g5.1	sbayc656-g41.1	CAGL0J07524g	Scas674.1	Kwal33.15570	KLLA0E21428g	SAKL0G05082g	DEHA2B07128g	orf19.6455	YALI0F07843g	SJAG00070	SPCC576.13
YLL063C	spar363-g4.1	smik610-g7.1	sbayc656-g44.1	CAGL0J07546g	Scas674.10	Kwal33.15607	KLLA0E21450g	SAKL0G05104g	DEHA2B07876g	orf19.6461	YALI0F08613g	SJAG00084	SPCC594.05c
YLR005W	spar364-g1.1	smik610-g8.1	sbayc656-g46.1	CAGL0J07788g	Scas674.12d	Kwal34.15761	KLLA0E21648g	SAKL0G05148g	DEHA2B08074g	orf19.6462	YALI0F09361g	SJAG00102	SPCC5E4.03c
YLR007W	spar365-g11.1	smik610-g9.1	sbayc656-g50.1	CAGL0J07876g	Scas674.17	Kwal34.15777	KLLA0E21758g	SAKL0G05170g	DEHA2B08448g	orf19.6476	YALI0F09625g	SJAG00103	SPCC61.04c
YLR010C	spar365-g5.1	smik611-g4.1	sbayc656-g51.1	CAGL0J07942g	Scas674.20	Kwal34.15786	KLLA0E21879g	SAKL0G05214g	DEHA2B08954g	orf19.649	YALI0F09834g	SJAG00143	SPCC613.03
YLR011W	spar366-g1.1	smik611-g5.1	sbayc656-g7.1	CAGL0J07964g	Scas674.21	Kwal34.15798	KLLA0E21901g	SAKL0G05236g	DEHA2B09350g	orf19.6506	YALI0F10307g	SJAG00175	SPCC613.09
YLR021W	spar367-g2.1	smik612-g2.1	sbayc657-g15.1	CAGL0J08008g	Scas674.23	Kwal34.15803	KLLA0E22374g	SAKL0G05324g	DEHA2B09394g	orf19.652	YALI0F10483g	SJAG00195	SPCC622.13c
YLR023C	spar367-g3.1	smik612-g7.1	sbayc657-g18.1	CAGL0J08030g	Scas674.24	Kwal34.15812	KLLA0E22704g	SAKL0G05412g	DEHA2B09526g	orf19.6524	YALI0F10769g	SJAG00197	SPCC622.17
YLR026C	spar367-g4.1	smik616-g1.1	sbayc657-g31.1	CAGL0J08052g	Scas674.25	Kwal34.15822	KLLA0E22726g	SAKL0G05434g	DEHA2B09680g	orf19.6533	YALI0F10923g	SJAG00230	SPCC622.18
YLR027C	spar37-g1.1	smik616-g15.1	sbayc657-g39.1	CAGL0J08074g	Scas674.26	Kwal34.15839	KLLA0E22858g	SAKL0G05478g	DEHA2B09856g	orf19.6536	YALI0F11143g	SJAG00234	SPCC63.05
YLR035C	spar37-g12.1	smik616-g16.1	sbayc657-g51.1	CAGL0J08140g	Scas674.3	Kwal34.15909	KLLA0E23012g	SAKL0G05544g	DEHA2B09922g	orf19.6538	YALI0F11165g	SJAG00243	SPCC63.11
YLR039C	spar37-g14.1	smik616-g2.1	sbayc657-g55.1	CAGL0J08250g	Scas674.5	Kwal34.15911	KLLA0E23188g	SAKL0G05610g	DEHA2B10538g	orf19.6539	YALI0F11649g	SJAG00245	SPCC63.12c
YLR052W	spar37-g16.1	smik616-g24.1	sbayc657-g57.1	CAGL0J08393g	Scas674.6	Kwal34.15925	KLLA0E23276g	SAKL0G05632g	DEHA2B10868g	orf19.6563.1	YALI0F11781g	SJAG00251	SPCC645.04
YLR071C	spar37-g24.1	smik616-g8.1	sbayc657-g6.1	CAGL0J08459g	Scas675.10	Kwal34.15943	KLLA0E23375g	SAKL0G05786g	DEHA2B11242g	orf19.6573	YALI0F11847g	SJAG00253	SPCC645.05c
YLR078C	spar37-g28.1	smik617-g1.1	sbayc657-g7.1	CAGL0J08569g	Scas675.13	Kwal34.15956	KLLA0E23441g	SAKL0G05852g	DEHA2B11572g	orf19.6582	YALI0F12155g	SJAG00255	SPCC645.09
YLR082C	spar37-g30.1	smik617-g2.1	sbayc658-g14.1	CAGL0J08657g	Scas675.14	Kwal34.15977	KLLA0E23507g	SAKL0G05918g	DEHA2B12012g	orf19.6590	YALI0F12551g	SJAG00259	SPCC645.13
YLR085C	spar37-g36.1	smik618-g1.1	sbayc658-g18.1	CAGL0J08778g	Scas675.22	Kwal34.15979	KLLA0E23529g	SAKL0G06094g	DEHA2B13354g	orf19.6599.1	YALI0F12683g	SJAG00271	SPCC663.05c
YLR087C	spar37-g43.1	smik62-g1.1	sbayc658-g2.1	CAGL0J08888g	Scas675.30	Kwal34.15984	KLLA0E23573g	SAKL0G06138g	DEHA2B13398g	orf19.6624	YALI0F13057g	SJAG00287	SPCC663.10
YLR088W	spar37-g44.1	smik620-g12.1	sbayc658-g29.1	CAGL0J08998g	Scas675.33	Kwal34.16006	KLLA0E23617g	SAKL0G06182g	DEHA2B14190g	orf19.6630	YALI0F13167g	SJAG00294	SPCC70.03c
YLR095C	spar37-g46.1	smik620-g20.1	sbayc658-g30.1	CAGL0J09042g	Scas675.35	Kwal34.16016	KLLA0E23661g	SAKL0G06248g	DEHA2B14916g	orf19.6636	YALI0F13211g	SJAG00311	SPCC736.03c
YLR104W	spar37-g54.1	smik620-g25.1	sbayc658-g34.1	CAGL0J09108g	Scas675.4	Kwal34.16064	KLLA0E23683g	SAKL0G06446g	DEHA2B15224g	orf19.6642	YALI0F13277g	SJAG00323	SPCC736.06
YLR107W	spar37-g55.1	smik620-g27.1	sbayc658-g36.1	CAGL0J09152g	Scas675.5	Kwal34.16082	KLLA0E23705g	SAKL0G06468g	DEHA2B15356g	orf19.6643	YALI0F13343g	SJAG00324	SPCC736.10c
YLR113W	spar37-g57.1	smik620-g6.1	sbayc658-g42.1	CAGL0J09174g	Scas676.11	Kwal34.16098	KLLA0E23848g	SAKL0G06490g	DEHA2B15466g	orf19.6649	YALI0F13629g	SJAG00359	SPCC736.14
YLR115W	spar372-g10.1	smik622-g2.1	sbayc658-g47.1	CAGL0J09284g	Scas676.16	Kwal34.16112	KLLA0E23892g	SAKL0G06644g	DEHA2C01518g	orf19.6654	YALI0F14025g	SJAG00370	SPCC757.08
YLR116W	spar372-g2.1	smik622-g3.1	sbayc658-g48.1	CAGL0J09504g	Scas676.18	Kwal34.16119	KLLA0E23914g	SAKL0G06666g	DEHA2C01782g	orf19.666	YALI0F14201g	SJAG00376	SPCC790.03
YLR117C	spar372-g7.1	smik635-g1.1	sbayc658-g60.1	CAGL0J09526g	Scas676.31	Kwal34.16121	KLLA0E23936g	SAKL0G06776g	DEHA2C03366g	orf19.6668	YALI0F14223g	SJAG00410	SPCC825.02
YLR118C	spar373-g3.1	smik635-g12.1	sbayc658-g9.1	CAGL0J09988g	Scas676.6	Kwal34.16125	KLLA0E24222g	SAKL0G06864g	DEHA2C04334g	orf19.6670	YALI0F14355g	SJAG00412	SPCC830.06
YLR119W	spar373-g9.1	smik635-g5.1	sbayc659-g20.1	CAGL0J10054g	Scas676.9	Kwal34.16131	KLLA0E24288g	SAKL0G06930g	DEHA2C04356g	orf19.6672	YALI0F14443g	SJAG00420	SPCC830.09c
YLR127C	spar374-g2.1	smik635-g7.1	sbayc659-g21.1	CAGL0J10076g	Scas677.16	Kwal34.16151	KLLA0E24332g	SAKL0G06996g	DEHA2C04378g	orf19.6685	YALI0F14553g	SJAG00432	SPCC965.10
YLR135W	spar376-g1.1	smik636-g4.1	sbayc659-g22.1	CAGL0J10208g	Scas677.22	Kwal34.16168	KLLA0E24552g	SAKL0G07018g	DEHA2C05148g	orf19.6698	YALI0F14751g	SJAG00444	SPCC965.14c
YLR139C	spar377-g6.1	smik639-g22.1	sbayc659-g25.1	CAGL0J10274g	Scas677.3	Kwal34.16186	KLLA0E24651g	SAKL0G07040g	DEHA2C05170g	orf19.6699	YALI0F14861g	SJAG00479	SPCC970.01
YLR163C	spar378-g11.1	smik639-g23.1	sbayc659-g31.1	CAGL0J10296g	Scas677.30	Kwal34.16201	KLLA0E24739g	SAKL0G07326g	DEHA2C05324g	orf19.670	YALI0F15257g	SJAG00502	SPCC970.04c
YLR166C	spar378-g13.1	smik639-g3.1	sbayc659-g40.1	CAGL0J10318g	Scas677.33	Kwal34.16232	KLLA0E24761g	SAKL0G07392g	DEHA2C05478g	orf19.6707	YALI0F15279g	SJAG00518	SPCC970.08
YLR170C	spar378-g18.1	smik639-g5.1	sbayc659-g41.1	CAGL0J10340g	Scas677.5	Kwal34.16268	KLLA0E24783g	SAKL0G07546g	DEHA2C05610g	orf19.6712	YALI0F15389g	SJAG00522	SPCP1E11.06
YLR181C	spar378-g19.1	smik639-g6.1	sbayc659-g8.1	CAGL0J10516g	Scas678.10	Kwal47.16614	KLLA0E24805g	SAKL0G07876g	DEHA2C05654g	orf19.6716	YALI0F15587g	SJAG00524	SPCP25A2.02c
YLR182W	spar378-g2.1	smik639-g8.1	sbayc660-g10.1	CAGL0J10560g	Scas678.14	Kwal47.16635	KLLA0F00308g	SAKL0G07942g	DEHA2C06182g	orf19.6726	YALI0F15631g	SJAG00538	SPCP31B10.03c
YLR188W	spar378-g21.1	smik641-g8.1	sbayc660-g21.1	CAGL0J10604g	Scas678.17	Kwal47.16648	KLLA0F00330g	SAKL0G08162g	DEHA2C06644g	orf19.6732	YALI0F15763g	SJAG00562	SPCP31B10.05
YLR190W	spar378-g5.1	smik645-g12.1	sbayc660-g22.1	CAGL0J10626g	Scas678.2	Kwal47.16674	KLLA0F00396g	SAKL0G08184g	DEHA2C06996g	orf19.674	YALI0F15785g	SJAG00564	SPMIT.09
YLR191W	spar38-g1.1	smik645-g15.1	sbayc660-g29.1	CAGL0J10670g	Scas678.24	Kwal47.16683	KLLA0F00462g	SAKL0G08206g	DEHA2C07040g	orf19.6740	YALI0F15807g	SJAG00566	Dummy
YLR195C	spar38-g15.1	smik645-g2.1	sbayc660-g37.1	CAGL0J10692g	Scas678.25	Kwal47.16686	KLLA0F00726g	SAKL0G08272g	DEHA2C07282g	orf19.6741	YALI0F15895g	SJAG00572	SPAC1093.05
YLR199C	spar38-g17.1	smik645-g5.1	sbayc660-g40.1	CAGL0J10758g	Scas678.29	Kwal47.16706	KLLA0F00748g	SAKL0G08382g	DEHA2C07590g	orf19.6742	YALI0F15939g	SJAG00579	SPAC10F6.03c
YLR208W	spar38-g22.1	smik645-g7.1	sbayc660-g43.1	CAGL0J10934g	Scas678.5	Kwal47.16720	KLLA0F00814g	SAKL0G08448g	DEHA2C07876g	orf19.676	YALI0F16093g	SJAG00583	SPAC10F6.10
YLR216C	spar38-g23.1	smik645-g8.1	sbayc660-g44.1	CAGL0J10956g	Scas679.14	Kwal47.16725	KLLA0F01210g	SAKL0G08536g	DEHA2C07942g	orf19.677	YALI0F16203g	SJAG00597	SPAC1142.04
YLR225C	spar38-g33.1	smik646-g1.1	sbayc660-g45.1	CAGL0J10978g	Scas679.16	Kwal47.16732	KLLA0F01232g	SAKL0G08558g	DEHA2C07964g	orf19.6779	YALI0F16665g	SJAG00599	SPAC11H11.03c
YLR227C	spar380-g14.1	smik646-g3.1	sbayc660-g5.1	CAGL0J11022g	Scas679.18	Kwal47.16733	KLLA0F01441g	SAKL0G08580g	DEHA2C07986g	orf19.6783	YALI0F16687g	SJAG00637	SPAC1250.04c
YLR228C	spar380-g5.1	smik647-g1.1	sbayc660-g52.1	CAGL0J11044g	Scas679.19	Kwal47.16741	KLLA0F01529g	SAKL0G08624g	DEHA2C08690g	orf19.6798	YALI0F16874g	SJAG00657	SPAC1250.05
YLR229C	spar380-g7.1	smik648-g11.1	sbayc660-g53.1	CAGL0J11110g	Scas679.2	Kwal47.16761	KLLA0F01749g	SAKL0G08690g	DEHA2C08734g	orf19.6801	YALI0F17050g	SJAG00660	SPAC12G12.02
YLR238W	spar381-g11.1	smik648-g12.1	sbayc660-g57.1	CAGL0J11418g	Scas679.21	Kwal47.16905	KLLA0F01771g	SAKL0G08778g	DEHA2C08778g	orf19.6803	YALI0F17270g	SJAG00666	SPAC12G12.04
YLR240W	spar381-g21.1	smik648-g16.1	sbayc660-g61.1	CAGL0J11528g	Scas679.24	Kwal47.16911	KLLA0F01947g	SAKL0G08822g	DEHA2C08954g	orf19.6822	YALI0F17314g	SJAG00671	SPAC12G12.06c
YLR245C	spar381-g24.1	smik648-g17.1	sbayc661-g20.1	CAGL0J11572g	Scas679.26	Kwal47.16954	KLLA0F02123g	SAKL0G08866g	DEHA2C09218g	orf19.6827	YALI0F17666g	SJAG00685	SPAC12G12.13c
YLR247C	spar381-g27.1	smik648-g7.1	sbayc661-g27.1	CAGL0J11638g	Scas679.3	Kwal47.16958	KLLA0F02255g	SAKL0G09174g	DEHA2C10186g	orf19.684	YALI0F17776g	SJAG00687	SPAC139.06
YLR250W	spar381-g30.1	smik648-g8.1	sbayc661-g32.1	CAGL0J11726g	Scas679.4	Kwal47.16965	KLLA0F02343g	SAKL0G09394g	DEHA2C10978g	orf19.6847	YALI0F17798g	SJAG00689	SPAC13A11.02c
YLR254C	spar381-g37.1	smik65-g2.1	sbayc661-g34.1	CAGL0J11814g	Scas679.7	Kwal47.16969	KLLA0F02409g	SAKL0G09526g	DEHA2C11682g	orf19.6849	YALI0F17908g	SJAG00717	SPAC13D6.03c
YLR256W	spar381-g42.1	smik65-g5.1	sbayc661-g46.1	CAGL0J11858g	Scas679.8	Kwal47.16972	KLLA0F02475g	SAKL0G09548g	DEHA2C12210g	orf19.685	YALI0F18436g	SJAG00722	SPAC13G7.06
YLR260W	spar381-g5.1	smik650-g10.1	sbayc661-g47.1	CAGL0J11880g	Scas680.23	Kwal47.16977	KLLA0F02497g	SAKL0G09570g	DEHA2C12342g	orf19.6851	YALI0F18480g	SJAG00731	SPAC13G7.08c
YLR266C	spar381-g52.1	smik650-g13.1	sbayc661-g5.1	CAGL0K00253g	Scas680.25	Kwal47.17007	KLLA0F02519g	SAKL0G09592g	DEHA2C13068g	orf19.686	YALI0F18502g	SJAG00744	SPAC140.02
YLR268W	spar381-g57.1	smik650-g16.1	sbayc661-g52.1	CAGL0K00319g	Scas680.30	Kwal47.17058	KLLA0F02596g	SAKL0G09680g	DEHA2C13596g	orf19.6860	YALI0F18524g	SJAG00753	SPAC1486.09
YLR278C	spar381-g62.1	smik650-g18.1	sbayc662-g10.1	CAGL0K00363g	Scas680.33	Kwal47.17085	KLLA0F02838g	SAKL0G09702g	DEHA2C13706g	orf19.6880	YALI0F18546g	SJAG00772	SPAC14C4.11
YLR288C	spar381-g64.1	smik650-g2.1	sbayc662-g11.1	CAGL0K00385g	Scas680.34	Kwal47.17093	KLLA0F02904g	SAKL0G09768g	DEHA2C14322g	orf19.6884	YALI0F19052g	SJAG00779	SPAC14C4.13
YLR298C	spar381-g67.1	smik650-g21.1	sbayc662-g13.1	CAGL0K00407g	Scas680.35	Kwal47.17101	KLLA0F02948g	SAKL0G09790g	DEHA2C14586g	orf19.6885	YALI0F19360g	SJAG00785	SPAC1556.05c
YLR308W	spar381-g70.1	smik650-g22.1	sbayc662-g14.1	CAGL0K00539g	Scas680.8	Kwal47.17102	KLLA0F03102g	SAKL0G09812g	DEHA2C15070g	orf19.6891	YALI0F19404g	SJAG00786	SPAC1556.07
YLR309C	spar382-g14.1	smik650-g3.1	sbayc662-g16.1	CAGL0K00649g	Scas680.9	Kwal47.17125	KLLA0F03278g	SAKL0G09878g	DEHA2C16016g	orf19.6900	YALI0F19470g	SJAG00798	SPAC15A10.04c
YLR315W	spar382-g16.1	smik650-g9.1	sbayc662-g22.1	CAGL0K00693g	Scas681.17	Kwal47.17129	KLLA0F03421g	SAKL0G09988g	DEHA2C16170g	orf19.6901	YALI0F19514g	SJAG00813	SPAC16.03c
YLR319C	spar382-g17.1	smik651-g10.1	sbayc662-g25.1	CAGL0K00825g	Scas681.29	Kwal47.17132	KLLA0F03443g	SAKL0G10186g	DEHA2C16456g	orf19.6907	YALI0F19602g	SJAG00830	SPAC16.04
YLR329W	spar382-g5.1	smik651-g11.1	sbayc662-g27.1	CAGL0K01001g	Scas681.3	Kwal47.17139	KLLA0F03465g	SAKL0G10296g	DEHA2C16632g	orf19.6908	YALI0F19668g	SJAG00835	SPAC1687.01
YLR330W	spar383-g3.1	smik651-g3.1	sbayc662-g3.1	CAGL0K01067g	Scas681.30	Kwal47.17198	KLLA0F03509g	SAKL0G10318g	DEHA2C16786g	orf19.6909	YALI0F19976g	SJAG00838	SPAC1687.03c
YLR348C	spar383-g4.1	smik652-g12.1	sbayc662-g31.1	CAGL0K01397g	Scas681.31	Kwal47.17243	KLLA0F03575g	SAKL0G10362g	DEHA2C16852g	orf19.6915	YALI0F20108g	SJAG00869	SPAC1687.11
YLR351C	spar383-g5.1	smik656-g8.1	sbayc662-g33.1	CAGL0K01419g	Scas681.5	Kwal47.17298	KLLA0F03597g	SAKL0G10384g	DEHA2C16962g	orf19.6930	YALI0F20328g	SJAG00872	SPAC16C9.02c
YLR353W	spar384-g12.1	smik66-g1.1	sbayc662-g35.1	CAGL0K01617g	Scas681.7	Kwal47.17324	KLLA0F03619g	SAKL0G10450g	DEHA2C17336g	orf19.6931	YALI0F20614g	SJAG00879	SPAC16C9.03
YLR360W	spar384-g15.1	smik662-g11.1	sbayc662-g40.1	CAGL0K01815g	Scas682.11	Kwal47.17326	KLLA0F03729g	SAKL0G10538g	DEHA2C17534g	orf19.6934	YALI0F20636g	SJAG00881	SPAC16E8.06c
YLR368W	spar384-g17.1	smik662-g17.1	sbayc662-g41.1	CAGL0K01837g	Scas682.20	Kwal47.17329	KLLA0F03795g	SAKL0G10582g	DEHA2D01188g	orf19.6948	YALI0F20702g	SJAG00882	SPAC1782.10c
YLR369W	spar384-g4.1	smik662-g18.1	sbayc662-g8.1	CAGL0K01881g	Scas682.22	Kwal47.17366	KLLA0F03993g	SAKL0G10670g	DEHA2D01826g	orf19.6970	YALI0F20724g	SJAG00886	SPAC1782.11
YLR373C	spar384-g5.1	smik662-g2.1	sbayc662-g9.1	CAGL0K02035g	Scas682.23	Kwal47.17390	KLLA0F04213g	SAKL0G10692g	DEHA2D01914g	orf19.6976	YALI0F20790g	SJAG00897	SPAC17A5.01
YLR376C	spar385-g1.1	smik662-g24.1	sbayc663-g1.1	CAGL0K02189g	Scas682.24	Kwal47.17394	KLLA0F04411g	SAKL0G10824g	DEHA2D02156g	orf19.6982	YALI0F20856g	SJAG00932	SPAC17A5.13
YLR378C	spar385-g5.1	smik662-g4.1	sbayc663-g16.1	CAGL0K02321g	Scas682.26	Kwal47.17405	KLLA0F04565g	SAKL0G11022g	DEHA2D02398g	orf19.6991	YALI0F20878g	SJAG00942	SPAC17A5.15c
YLR381W	spar385-g6.1	smik662-g7.1	sbayc663-g22.1	CAGL0K02431g	Scas682.27	Kwal47.17410	KLLA0F04587g	SAKL0G11088g	DEHA2D03498g	orf19.7010	YALI0F20966g	SJAG00945	SPAC17G6.15c
YLR383W	spar386-g2.1	smik662-g8.1	sbayc663-g28.1	CAGL0K02651g	Scas682.28	Kwal47.17414	KLLA0F04609g	SAKL0G11330g	DEHA2D03674g	orf19.7016	YALI0F21032g	SJAG00956	SPAC17G8.01c
YLR386W	spar387-g14.1	smik663-g1.1	sbayc663-g37.1	CAGL0K02695g	Scas682.3	Kwal47.17426	KLLA0F04719g	SAKL0G11484g	DEHA2D04070g	orf19.7037	YALI0F21087g	SJAG00964	SPAC17G8.06c
YLR387C	spar387-g19.1	smik663-g10.1	sbayc663-g46.1	CAGL0K02981g	Scas682.30	Kwal47.17437	KLLA0F04796g	SAKL0G11704g	DEHA2D04136g	orf19.7043.1	YALI0F21241g	SJAG00965	SPAC17G8.08c
YLR389C	spar387-g6.1	smik663-g16.1	sbayc663-g9.1	CAGL0K03003g	Scas682.32	Kwal47.17447	KLLA0F04884g	SAKL0G11880g	DEHA2D04400g	orf19.705	YALI0F21263g	SJAG00972	SPAC17H9.04c
YLR390W-A	spar389-g11.1	smik663-g18.1	sbayc664-g13.1	CAGL0K03025g	Scas682.5	Kwal47.17457	KLLA0F05159g	SAKL0G12056g	DEHA2D04444g	orf19.7058	YALI0F21307g	SJAG00997	SPAC17H9.05
YLR396C	spar389-g14.1	smik663-g19.1	sbayc664-g17.1	CAGL0K03223g	Scas682.7	Kwal47.17493	KLLA0F05203g	SAKL0G12078g	DEHA2D04664g	orf19.7059	YALI0F21362g	SJAG00999	SPAC1834.01
YLR404W	spar389-g20.1	smik663-g21.1	sbayc664-g18.1	CAGL0K03289g	Scas682.8	Kwal47.17495	KLLA0F05269g	SAKL0G12100g	DEHA2D05038g	orf19.7061	YALI0F21615g	SJAG01002	SPAC18B11.06
YLR410W	spar389-g21.1	smik663-g32.1	sbayc664-g20.1	CAGL0K03333g	Scas683.15	Kwal47.17554	KLLA0F05313g	SAKL0G12210g	DEHA2D05082g	orf19.7067	YALI0F21769g	SJAG01019	SPAC18G6.11c
YLR414C	spar389-g3.1	smik663-g4.1	sbayc664-g4.1	CAGL0K03531g	Scas683.19	Kwal47.17560	KLLA0F05423g	SAKL0G12584g	DEHA2D05764g	orf19.7072	YALI0F21945g	SJAG01024	SPAC1952.02
YLR417W	spar389-g9.1	smik663-g5.1	sbayc665-g12.1	CAGL0K03553g	Scas683.22	Kwal47.17577	KLLA0F05467g	SAKL0G12628g	DEHA2D06204g	orf19.7073	YALI0F21967g	SJAG01041	SPAC1952.07
YLR418C	spar390-g1.1	smik663-g6.1	sbayc665-g27.1	CAGL0K03619g	Scas683.3	Kwal47.17598	KLLA0F05632g	SAKL0G12650g	DEHA2D06512g	orf19.7079	YALI0F22136g	SJAG01050	SPAC19A8.07c
YLR420W	spar4-g1.1	smik663-g9.1	sbayc665-g29.1	CAGL0K03751g	Scas683.4	Kwal47.17613	KLLA0F05731g	SAKL0G12672g	DEHA2D06688g	orf19.7081	YALI0F22341g	SJAG01055	SPAC19B12.01
YLR421C	spar4-g6.1	smik665-g2.1	sbayc665-g36.1	CAGL0K03883g	Scas683.40	Kwal47.17621	KLLA0F05819g	SAKL0G12716g	DEHA2D07370g	orf19.7100	YALI0F22429g	SJAG01061	SPAC19B12.11c
YLR424W	spar40-g1.1	smik665-g20.1	sbayc665-g38.1	CAGL0K03905g	Scas683.5	Kwal47.17655	KLLA0F06182g	SAKL0G12848g	DEHA2D07656g	orf19.7101	YALI0F22495g	SJAG01063	SPAC19D5.05c
YLR425W	spar404-g15.1	smik665-g9.1	sbayc665-g41.1	CAGL0K03971g	Scas683.8	Kwal47.17678	KLLA0F06204g	SAKL0G12958g	DEHA2D07722g	orf19.7109	YALI0F22539g	SJAG01074	SPAC19D5.11c
YLR426W	spar404-g16.1	smik666-g10.1	sbayc665-g5.1	CAGL0K03993g	Scas684.10	Kwal47.17715	KLLA0F06270g	SAKL0G13024g	DEHA2D07744g	orf19.7116	YALI0F23023g	SJAG01075	SPAC19G12.05
YLR427W	spar404-g2.1	smik666-g13.1	sbayc665-g8.1	CAGL0K04059g	Scas684.11	Kwal47.17762	KLLA0F06292g	SAKL0G13068g	DEHA2D07898g	orf19.7128	YALI0F23045g	SJAG01115	SPAC1A6.10
YLR429W	spar404-g30.1	smik666-g15.1	sbayc666-g10.1	CAGL0K04103g	Scas684.12	Kwal47.17766	KLLA0F06468g	SAKL0G13178g	DEHA2D09064g	orf19.7136	YALI0F23397g	SJAG01122	SPAC1B3.12c
YLR440C	spar404-g34.1	smik666-g2.1	sbayc666-g17.1	CAGL0K04147g	Scas684.14	Kwal47.17786	KLLA0F06534g	SAKL0G13332g	DEHA2D09372g	orf19.7139	YALI0F23639g	SJAG01125	SPAC1B3.13
YLR442C	spar404-g38.1	smik666-g21.1	sbayc666-g2.1	CAGL0K04191g	Scas684.17	Kwal47.17810	KLLA0F06644g	SAKL0G13552g	DEHA2D09526g	orf19.7159	YALI0F24101g	SJAG01126	SPAC1F3.01
YLR447C	spar404-g39.1	smik667-g2.1	sbayc666-g25.1	CAGL0K04213g	Scas684.2	Kwal47.17834	KLLA0F06754g	SAKL0G13618g	DEHA2D09790g	orf19.7176	YALI0F24475g	SJAG01137	SPAC1F3.07c
YLR453C	spar404-g40.1	smik667-g4.1	sbayc666-g36.1	CAGL0K04367g	Scas684.20	Kwal47.17837	KLLA0F06776g	SAKL0G13772g	DEHA2D10340g	orf19.7177	YALI0F24651g	SJAG01147	SPAC1F7.02c
YLR456W	spar404-g48.1	smik67-g1.1	sbayc666-g38.1	CAGL0K04411g	Scas684.24	Kwal47.17842	KLLA0F07007g	SAKL0G14146g	DEHA2D10362g	orf19.7195	YALI0F24783g	SJAG01153	SPAC20G4.01
YLR457C	spar404-g53.1	smik675-g1.1	sbayc666-g8.1	CAGL0K04433g	Scas684.27	Kwal47.17893	KLLA0F07117g	SAKL0G14278g	DEHA2D11044g	orf19.7198	YALI0F25069g	SJAG01159	SPAC20G8.05c
YLR459W	spar404-g61.1	smik679-g1.1	sbayc667-g11.1	CAGL0K04807g	Scas684.3	Kwal47.17894	KLLA0F07161g	SAKL0G14322g	DEHA2D11264g	orf19.7222	YALI0F25223g	SJAG01161	SPAC20G8.07c
YML001W	spar404-g64.1	smik68-g1.1	sbayc667-g18.1	CAGL0K04917g	Scas684.31	Kwal47.17934	KLLA0F07227g	SAKL0G14366g	DEHA2D11286g	orf19.7224	YALI0F25421g	SJAG01163	SPAC20G8.09c
YML003W	spar404-g66.1	smik68-g3.1	sbayc667-g19.1	CAGL0K05005g	Scas684.32	Kwal47.17946	KLLA0F07249g	SAKL0G14630g	DEHA2D12958g	orf19.7237	YALI0F26037g	SJAG01164	SPAC20H4.01
YML011C	spar404-g67.1	smik688-g3.1	sbayc667-g21.1	CAGL0K05071g	Scas684.33	Kwal47.17952	KLLA0F07293g	SAKL0G14652g	DEHA2D13002g	orf19.7245	YALI0F26147g	SJAG01169	SPAC222.06
YML012W	spar405-g10.1	smik688-g6.1	sbayc667-g22.1	CAGL0K05093g	Scas684.4	Kwal47.17957	KLLA0F07359g	SAKL0G14674g	DEHA2D13090g	orf19.7257	YALI0F26367g	SJAG01176	SPAC227.02c
YML017W	spar405-g7.1	smik689-g4.1	sbayc667-g3.1	CAGL0K05203g	Scas684.8d	Kwal47.18029	KLLA0F07381g	SAKL0G14718g	DEHA2D13112g	orf19.7263	YALI0F26389g	SJAG01182	SPAC227.18
YML035C	spar405-g8.1	smik690-g10.1	sbayc667-g33.1	CAGL0K05225g	Scas684.9	Kwal47.18044	KLLA0F07623g	SAKL0G14850g	DEHA2D13816g	orf19.7264	YALI0F26411g	SJAG01191	SPAC22A12.05
YML041C	spar407-g14.1	smik690-g11.1	sbayc667-g37.1	CAGL0K05269g	Scas685.10	Kwal47.18066	KLLA0F07667g	SAKL0G15070g	DEHA2D13838g	orf19.7267	YALI0F26807g	SJAG01192	SPAC22E12.07
YML047C	spar407-g20.1	smik690-g7.1	sbayc667-g40.1	CAGL0K05291g	Scas685.15	Kwal47.18070	KLLA0F07689g	SAKL0G15092g	DEHA2D13948g	orf19.7321	YALI0F27093g	SJAG01197	SPAC22E12.18
YML048W	spar407-g25.1	smik690-g9.1	sbayc667-g5.1	CAGL0K05357g	Scas685.19	Kwal47.18073	KLLA0F07711g	SAKL0G15114g	DEHA2D14036g	orf19.7335	YALI0F27269g	SJAG01198	SPAC22F3.08c
YML049C	spar407-g27.1	smik693-g11.1	sbayc667-g56.1	CAGL0K05445g	Scas685.24	Kwal47.18130	KLLA0F07975g	SAKL0G15202g	DEHA2D14124g	orf19.7343	YALI0F27291g	SJAG01234	SPAC22F8.09
YML053C	spar407-g6.1	smik693-g4.1	sbayc667-g58.1	CAGL0K05489g	Scas685.28	Kwal47.18153	KLLA0F07997g	SAKL0G15246g	DEHA2D14212g	orf19.7353	YALI0F27313g	SJAG01235	SPAC22G7.05
YML058W	spar407-g9.1	smik693-g5.1	sbayc667-g59.1	CAGL0K05533g	Scas685.7	Kwal47.18184	KLLA0F08041g	SAKL0G15334g	DEHA2D14982g	orf19.7355	YALI0F27423g	SJAG01250	SPAC23A1.03
YML059C	spar411-g2.1	smik694-g2.1	sbayc667-g60.1	CAGL0K05577g	Scas686.10	Kwal47.18196	KLLA0F08184g	SAKL0G15378g	DEHA2D15950g	orf19.7360	YALI0F27467g	SJAG01260	SPAC23C11.03
YML062C	spar419-g11.1	smik694-g3.1	sbayc667-g64.1	CAGL0K05731g	Scas686.18	Kwal47.18200	KLLA0F08228g	SAKL0G15422g	DEHA2D16522g	orf19.7368	YALI0F27775g	SJAG01269	SPAC23C11.13c
YML064C	spar419-g12.1	smik696-g5.1	sbayc667-g66.1	CAGL0K05841g	Scas686.19	Kwal47.18209	KLLA0F08349g	SAKL0G15444g	DEHA2D16786g	orf19.7371	YALI0F27863g	SJAG01272	SPAC23C11.14
YML067C	spar419-g13.1	smik697-g11.1	sbayc667-g69.1	CAGL0K06017g	Scas686.21	Kwal47.18256	KLLA0F08481g	SAKL0G15466g	DEHA2D17402g	orf19.7377	YALI0F27951g	SJAG01275	SPAC23C4.15
YML068W	spar419-g15.1	smik697-g16.1	sbayc667-g70.1	CAGL0K06127g	Scas686.24	Kwal47.18271	KLLA0F08503g	SAKL0G15620g	DEHA2D17578g	orf19.7402	YALI0F28127g	SJAG01280	SPAC23G3.06
YML075C	spar419-g16.1	smik697-g22.1	sbayc667-g71.1	CAGL0K06193g	Scas686.25	Kwal47.18276	KLLA0F08569g	SAKL0G15796g	DEHA2D17622g	orf19.7409	YALI0F28281g	SJAG01291	SPAC23H4.06
YML076C	spar419-g17.1	smik697-g28.1	sbayc667-g75.1	CAGL0K06369g	Scas686.28	Kwal47.18297	KLLA0F08701g	SAKL0G15906g	DEHA2E01474g	orf19.7410	YALI0F28303g	SJAG01323	SPAC23H4.15
YML086C	spar419-g2.1	smik697-g30.1	sbayc667-g8.1	CAGL0K06413g	Scas686.3	Kwal47.18302	KLLA0F08767g	SAKL0G16148g	DEHA2E03520g	orf19.7412	YALI0F28347g	SJAG01338	SPAC24C9.03
YML092C	spar419-g21.1	smik697-g6.1	sbayc668-g15.1	CAGL0K06589g	Scas686.6	Kwal47.18303	KLLA0F08811g	SAKL0G16214g	DEHA2E03608g	orf19.7428	YALI0F28391g	SJAG01339	SPAC24C9.11
YML095C	spar419-g25.1	smik697-g7.1	sbayc668-g17.1	CAGL0K06633g	Scas686.7	Kwal47.18304	KLLA0F09229g	SAKL0G16324g	DEHA2E04004g	orf19.7440	YALI0F28413g	SJAG01352	SPAC24C9.12c
YML098W	spar419-g26.1	smik698-g3.1	sbayc668-g19.1	CAGL0K06721g	Scas687.14d	Kwal47.18343	KLLA0F09273g	SAKL0G16412g	DEHA2E04532g	orf19.7449	YALI0F28523g	SJAG01359	SPAC25B8.05
YML101C	spar419-g4.1	smik698-g9.1	sbayc668-g24.1	CAGL0K06743g	Scas687.23	Kwal47.18349	KLLA0F09383g	SAKL0G16566g	DEHA2E05368g	orf19.7454	YALI0F29381g	SJAG01375	SPAC25B8.15c
YML104C	spar419-g9.1	smik702-g14.1	sbayc668-g25.1	CAGL0K06875g	Scas687.24	Kwal47.18355	KLLA0F09581g	SAKL0G16698g	DEHA2E06116g	orf19.7463	YALI0F29689g	SJAG01387	SPAC25G10.05c
YML107C	spar42-g21.1	smik702-g16.1	sbayc668-g26.1	CAGL0K06941g	Scas687.28	Kwal47.18360	KLLA0F09691g	SAKL0G16720g	DEHA2E07414g	orf19.7468	YALI0F30217g	SJAG01391	SPAC25H1.07
YML114C	spar42-g27.1	smik702-g17.1	sbayc668-g28.1	CAGL0K07029g	Scas687.29	Kwal47.18361	KLLA0F09735g	SAKL0G16742g	DEHA2E08712g	orf19.7491	YALI0F30283g	SJAG01392	SPAC26A3.06
YML119W	spar42-g28.1	smik702-g19.1	sbayc668-g30.1	CAGL0K07051g	Scas687.31	Kwal47.18368	KLLA0F09845g	SAKL0G16874g	DEHA2E09196g	orf19.7492	YALI0F30679g	SJAG01404	SPAC26A3.17c
YML121W	spar42-g29.1	smik702-g30.1	sbayc668-g59.1	CAGL0K07139g	Scas687.6	Kwal47.18389	KLLA0F09889g	SAKL0G16896g	DEHA2E09570g	orf19.7494	YALI0F30811g	SJAG01425	SPAC26F1.12c
YML127W	spar42-g30.1	smik702-g32.1	sbayc668-g6.1	CAGL0K07271g	Scas687.7	Kwal47.18412	KLLA0F10087g	SAKL0G17358g	DEHA2E09636g	orf19.7497	YALI0F30855g	SJAG01430	SPAC29A4.20
YMR003W	spar42-g31.1	smik702-g33.1	sbayc668-g60.1	CAGL0K07590g	Scas687.8	Kwal47.18442	KLLA0F10131g	SAKL0G17424g	DEHA2E09658g	orf19.7499	YALI0F30877g	SJAG01444	SPAC2C4.06c
YMR004W	spar42-g8.1	smik702-g4.1	sbayc668-g63.1	CAGL0K07612g	Scas687.9	Kwal47.18470	KLLA0F10153g	SAKL0G17446g	DEHA2E09812g	orf19.7501	YALI0F30943g	SJAG01454	SPAC2C4.11c
YMR005W	spar421-g14.1	smik702-g41.1	sbayc668-g68.1	CAGL0K07920g	Scas688.12	Kwal47.18475	KLLA0F10241g	SAKL0G17468g	DEHA2E11506g	orf19.7506	YALI0F31009g	SJAG01455	SPAC2C4.12c
YMR012W	spar421-g15.1	smik702-g42.1	sbayc668-g72.1	CAGL0K07964g	Scas688.14	Kwal47.18487	KLLA0F10307g	SAKL0G17490g	DEHA2E11770g	orf19.7509.1	YALI0F31053g	SJAG01494	SPAC2E1P5.03
YMR026C	spar424-g17.1	smik702-g45.1	sbayc668-g8.1	CAGL0K08008g	Scas688.16	Kwal47.18517	KLLA0F10351g	SAKL0G17512g	DEHA2E12078g	orf19.7511	YALI0F31669g	SJAG01510	SPAC2E1P5.05
YMR028W	spar424-g21.1	smik702-g57.1	sbayc669-g18.1	CAGL0K08052g	Scas688.19	Kwal47.18518	KLLA0F10483g	SAKL0G17556g	DEHA2E13090g	orf19.7523	YALI0F31977g	SJAG01522	SPAC2F3.03c
YMR034C	spar424-g7.1	smik702-g62.1	sbayc669-g19.1	CAGL0K08140g	Scas688.20	Kwal47.18531	KLLA0F10527g	SAKL0G17710g	DEHA2E13662g	orf19.7550	YALI0F32043g	SJAG01556	SPAC2F3.12c
YMR036C	spar425-g12.1	smik703-g1.1	sbayc669-g2.1	CAGL0K08294g	Scas688.23	Kwal47.18535	KLLA0F10571g	SAKL0G17798g	DEHA2E13970g	orf19.7551	YALI0F32153g	SJAG01562	SPAC2F7.11
YMR039C	spar425-g16.1	smik706-g2.1	sbayc669-g25.1	CAGL0K08316g	Scas688.29	Kwal47.18547	KLLA0F10681g	SAKL0G17842g	DEHA2E14146g	orf19.7563	Dummy	SJAG01574	SPAC2F7.13c
YMR048W	spar425-g17.1	smik706-g6.1	sbayc669-g29.1	CAGL0K08426g	Scas688.31	Kwal47.18577	KLLA0F10725g	SAKL0G17908g	DEHA2E14190g	orf19.7577	YALI0A00264g	SJAG01577	SPAC2F7.14c
YMR052W	spar425-g2.1	smik706-g7.1	sbayc669-g30.1	CAGL0K08492g	Scas688.34	Kwal47.18581	KLLA0F10769g	SAKL0G18018g	DEHA2E14212g	orf19.758	YALI0A00594g	SJAG01604	SPAC2G11.02
YMR055C	spar425-g25.1	smik708-g1.1	sbayc669-g34.1	CAGL0K08602g	Scas688.9	Kwal47.18587	KLLA0F10956g	SAKL0G18106g	DEHA2E14476g	orf19.7580	YALI0A00803g	SJAG01618	SPAC2G11.11c
YMR060C	spar425-g26.1	smik712-g1.1	sbayc669-g4.1	CAGL0K08822g	Scas689.10	Kwal47.18595	KLLA0F11099g	SAKL0G18216g	DEHA2E14520g	orf19.7581	YALI0A02068g	SJAG01621	SPAC30.02c
YMR064W	spar425-g27.1	smik715-g1.1	sbayc669-g5.1	CAGL0K08866g	Scas689.14	Kwal47.18646	KLLA0F11528g	SAKL0G18238g	DEHA2E14806g	orf19.7589	YALI0A02156g	SJAG01640	SPAC30C2.02
YMR065W	spar425-g8.1	smik715-g2.1	sbayc669-g7.1	CAGL0K08910g	Scas689.18	Kwal47.18669	KLLA0F11550g	SAKL0G18414g	DEHA2E15444g	orf19.759	YALI0A02695g	SJAG01655	SPAC30C2.04
YMR066W	spar426-g2.1	smik716-g1.1	sbayc669-g8.1	CAGL0K09086g	Scas689.2	Kwal47.18743	KLLA0F11770g	SAKL0G18502g	DEHA2E16170g	orf19.7602	YALI0A02849g	SJAG01659	SPAC30D11.03
YMR067C	spar429-g14.1	smik717-g1.1	sbayc670-g13.1	CAGL0K09262g	Scas689.20	Kwal47.18748	KLLA0F11814g	SAKL0G18524g	DEHA2E16456g	orf19.7603	YALI0A03003g	SJAG01661	SPAC31A2.02
YMR071C	spar429-g18.1	smik719-g1.1	sbayc670-g16.1	CAGL0K09438g	Scas689.24	Kwal47.18751	KLLA0F11891g	SAKL0G18634g	DEHA2E16522g	orf19.7604	YALI0A03509g	SJAG01712	SPAC31A2.07c
YMR073C	spar429-g20.1	smik72-g1.1	sbayc670-g28.1	CAGL0K09482g	Scas689.27	Kwal47.18763	KLLA0F11957g	SAKL0G18700g	DEHA2E16610g	orf19.7627	YALI0A03773g	SJAG01715	SPAC31G5.08
YMR074C	spar429-g23.1	smik720-g1.1	sbayc670-g36.1	CAGL0K09504g	Scas689.32	Kwal47.18782	KLLA0F12254g	SAKL0G18744g	DEHA2E16632g	orf19.763	YALI0A03839g	SJAG01737	SPAC323.01c
YMR075W	spar429-g3.1	smik725-g1.1	sbayc670-g39.1	CAGL0K09526g	Scas690.10	Kwal47.18793	KLLA0F12540g	SAKL0G18766g	DEHA2E16764g	orf19.7631	YALI0A03905g	SJAG01764	SPAC343.01c
YMR077C	spar429-g35.1	smik735-g1.1	sbayc670-g43.1	CAGL0K09548g	Scas690.14	Kwal47.18796	KLLA0F12892g	SAKL0G18788g	DEHA2E17182g	orf19.7632	YALI0A04939g	SJAG01766	SPAC3A12.13c
YMR099C	spar429-g43.1	smik735-g19.1	sbayc670-g44.1	CAGL0K09592g	Scas690.21	Kwal47.18831	KLLA0F12914g	SAKL0G18876g	DEHA2E17424g	orf19.7638	YALI0A04961g	SJAG01805	SPAC3F10.08c
YMR100W	spar429-g44.1	smik735-g20.1	sbayc670-g45.1	CAGL0K09746g	Scas690.27	Kwal47.18842	KLLA0F12936g	SAKL0G19052g	DEHA2E17446g	orf19.764	YALI0A05181g	SJAG01807	SPAC3F10.15c
YMR106C	spar429-g49.1	smik735-g21.1	sbayc670-g46.1	CAGL0K09812g	Scas690.32	Kwal47.18846	KLLA0F12958g	SAKL0G19250g	DEHA2E17644g	orf19.7646	YALI0A05555g	SJAG01811	SPAC3F10.16c
YMR109W	spar429-g53.1	smik735-g30.1	sbayc670-g47.1	CAGL0K09856g	Scas690.34	Kwal47.18872	KLLA0F13002g	SAKL0G19294g	DEHA2E17864g	orf19.7655	YALI0A05995g	SJAG01812	SPAC3F10.17
YMR111C	spar429-g61.1	smik735-g5.1	sbayc670-g48.1	CAGL0K09878g	Scas690.38	Kwal47.18898	KLLA0F13090g	SAKL0G19426g	DEHA2E18018g	orf19.7660	YALI0A06479g	SJAG01813	SPAC3G6.04
YMR112C	spar429-g64.1	smik735-g8.1	sbayc670-g52.1	CAGL0K09944g	Scas690.43	Kwal47.18929	KLLA0F13156g	SAKL0G19470g	DEHA2E19228g	orf19.7661	YALI0A06501g	SJAG01814	SPAC3G9.10c
YMR115W	spar429-g65.1	smik736-g2.1	sbayc670-g60.1	CAGL0K10032g	Scas690.5	Kwal47.18966	KLLA0F13376g	SAKL0G19514g	DEHA2E19294g	orf19.7662	YALI0A07084g	SJAG01821	SPAC3H1.07
YMR126C	spar429-g68.1	smik737-g14.1	sbayc671-g12.1	CAGL0K10054g	Scas691.11	Kwal47.19052	KLLA0F13442g	SAKL0G19536g	DEHA2E19580g	orf19.7663	YALI0A07799g	SJAG01839	SPAC3H5.06c
YMR134W	spar429-g71.1	smik737-g15.1	sbayc671-g16.1	CAGL0K10142g	Scas691.25	Kwal47.19083	KLLA0F13464g	SAKL0G19558g	DEHA2E19690g	orf19.7665	YALI0A08151g	SJAG01859	SPAC4A8.05c
YMR149W	spar429-g74.1	smik737-g4.1	sbayc671-g18.1	CAGL0K10384g	Scas691.26	Kwal47.19087	KLLA0F13486g	SAKL0G19690g	DEHA2E20966g	orf19.779	YALI0A09636g	SJAG01877	SPAC4C5.01
YMR154C	spar429-g78.1	smik737-g7.1	sbayc671-g19.1	CAGL0K10406g	Scas691.29	Kwal47.19093	KLLA0F13860g	SAKL0G19712g	DEHA2E21824g	orf19.783	YALI0A09812g	SJAG01897	SPAC4D7.08c
YMR162C	spar429-g85.1	smik737-g8.1	sbayc671-g23.1	CAGL0K10494g	Scas691.2d	Kwal47.19106	KLLA0F13882g	SAKL0G19756g	DEHA2E22528g	orf19.796	YALI0A10252g	SJAG01907	SPAC4D7.12c
YMR163C	spar434-g10.1	smik74-g10.1	sbayc671-g28.1	CAGL0K10582g	Scas691.37	Kwal47.19149	KLLA0F13992g	SAKL0G19800g	DEHA2E22550g	orf19.805	YALI0A10725g	SJAG01912	SPAC4F10.06
YMR167W	spar434-g11.1	smik74-g15.1	sbayc671-g30.1	CAGL0K10758g	Scas691.39	Kwal47.19168	KLLA0F14058g	SAKL0H00440g	DEHA2F00836g	orf19.806	YALI0A11407g	SJAG01914	SPAC4F10.09c
YMR168C	spar434-g12.1	smik74-g5.1	sbayc671-g31.1	CAGL0K11022g	Scas691.39d	Kwal47.19171	KLLA0F14190g	SAKL0H00462g	DEHA2F01144g	orf19.807	YALI0A12067g	SJAG01924	SPAC4F8.03
YMR171C	spar434-g17.1	smik740-g1.1	sbayc671-g35.1	CAGL0K11088g	Scas691.6	Kwal47.19210	KLLA0F14300g	SAKL0H00836g	DEHA2F02090g	orf19.811	YALI0A13101g	SJAG01927	SPAC4F8.04
YMR172W	spar434-g24.1	smik740-g18.1	sbayc671-g42.1	CAGL0K11110g	Scas691.7	Kwal47.19214	KLLA0F14487g	SAKL0H00968g	DEHA2F02112g	orf19.832	YALI0A13541g	SJAG02014	SPAC4F8.14c
YMR176W	spar434-g29.1	smik740-g2.1	sbayc671-g48.1	CAGL0K11198g	Scas692.10d	Kwal47.19231	KLLA0F14685g	SAKL0H00990g	DEHA2F02662g	orf19.834	YALI0A15708g	SJAG02015	SPAC4G8.06c
YMR187C	spar434-g3.1	smik740-g4.1	sbayc671-g57.1	CAGL0K11253g	Scas692.13	Kwal47.19244	KLLA0F14707g	SAKL0H01078g	DEHA2F02860g	orf19.835	YALI0A15950g	SJAG02025	SPAC4G8.07c
YMR190C	spar434-g33.1	smik740-g7.1	sbayc671-g61.1	CAGL0K11374g	Scas692.16	Kwal47.19253	KLLA0F14729g	SAKL0H01210g	DEHA2F03520g	orf19.854	YALI0A16467g	SJAG02030	SPAC4G9.03
YMR200W	spar434-g34.1	smik740-g8.1	sbayc671-g65.1	CAGL0K11418g	Scas692.2	Kwal47.19258	KLLA0F14817g	SAKL0H01276g	DEHA2F03608g	orf19.864	YALI0A17941g	SJAG02077	SPAC56F8.03
YMR203W	spar434-g39.1	smik741-g13.1	sbayc671-g69.1	CAGL0K11506g	Scas692.21	Kwal47.19262	KLLA0F14905g	SAKL0H01298g	DEHA2F03630g	orf19.866	YALI0A18942g	SJAG02084	SPAC56F8.09
YMR207C	spar434-g4.1	smik741-g14.1	sbayc671-g7.1	CAGL0K11550g	Scas692.22	Kwal47.19263	KLLA0F14927g	SAKL0H01540g	DEHA2F03674g	orf19.879	YALI0A19140g	SJAG02094	SPAC56F8.10
YMR213W	spar434-g40.1	smik741-g18.1	sbayc671-g70.1	CAGL0K12122g	Scas692.31	Kwal47.19265	KLLA0F14971g	SAKL0H01562g	DEHA2F03740g	orf19.880	YALI0A19954g	SJAG02101	SPAC57A10.10c
YMR216C	spar434-g5.1	smik741-g26.1	sbayc671-g73.1	CAGL0K12188g	Scas692.32d	Kwal47.19268	KLLA0F15015g	SAKL0H01584g	DEHA2F04070g	orf19.895	YALI0A20526g	SJAG02171	SPAC57A10.12c
YMR218C	spar44-g1.1	smik741-g7.1	sbayc671-g8.1	CAGL0K12298g	Scas692.37	Kwal47.19290	KLLA0F15136g	SAKL0H01760g	DEHA2F05478g	orf19.898	YALI0A20614g	SJAG02242	SPAC57A7.06
YMR224C	spar440-g10.1	smik741-g9.1	sbayc672-g10.1	CAGL0K12342g	Scas692.39	Kwal47.19292	KLLA0F15268g	SAKL0H01892g	DEHA2F06138g	orf19.910	YALI0A21197g	SJAG02250	SPAC57A7.12
YMR228W	spar440-g20.1	smik742-g10.1	sbayc672-g16.1	CAGL0K12452g	Scas692.5	Kwal47.19309	KLLA0F15411g	SAKL0H02068g	DEHA2F06468g	orf19.93	YALI0B00726g	SJAG02263	SPAC5H10.06c
YMR231W	spar440-g27.1	smik742-g20.1	sbayc672-g25.1	CAGL0K12496g	Scas693.1	Kwal49.19413	KLLA0F15532g	SAKL0H02200g	DEHA2F06556g	orf19.954	YALI0B00946g	SJAG02271	SPAC607.03c
YMR236W	spar440-g32.1	smik742-g21.1	sbayc672-g34.1	CAGL0K12584g	Scas693.10	Kwal51.19428	KLLA0F15554g	SAKL0H02222g	DEHA2F07150g	orf19.961.2	YALI0B01034g	SJAG02281	SPAC644.05c
YMR240C	spar440-g35.1	smik742-g3.1	sbayc672-g4.1	CAGL0K12606g	Scas693.14	Kwal52.19443	KLLA0F15686g	SAKL0H02244g	DEHA2F07348g	orf19.972	YALI0B01892g	SJAG02285	SPAC664.08c
YMR255W	spar440-g36.1	smik742-g5.1	sbayc672-g53.1	CAGL0K12628g	Scas693.2	Kwal53.19449	KLLA0F15730g	SAKL0H02310g	DEHA2F07458g	orf19.992	YALI0B03278g	SJAG02287	SPAC688.14
YMR263W	spar440-g4.1	smik742-g7.1	sbayc672-g54.1	CAGL0K12650g	Scas693.25	Kwal53.19461	KLLA0F15774g	SAKL0H02420g	DEHA2F07590g	orf19.997	YALI0B03300g	SJAG02290	SPAC694.04c
YMR264W	spar440-g40.1	smik742-g8.1	sbayc672-g59.1	CAGL0K12870g	Scas693.28	Kwal55.19640	KLLA0F15796g	SAKL0H02970g	DEHA2F08140g	Dummy	YALI0B03784g	SJAG02292	SPAC6B12.09
YMR265C	spar440-g41.1	smik742-g9.1	sbayc672-g62.1	CAGL0K12914g	Scas693.34	Kwal55.19691	KLLA0F15862g	SAKL0H03014g	DEHA2F08272g	orf19.1047	YALI0B04862g	SJAG02300	SPAC6F12.10c
YMR273C	spar440-g48.1	smik744-g2.1	sbayc672-g63.1	CAGL0K12936g	Scas693.4	Kwal55.19707	KLLA0F15884g	SAKL0H03036g	DEHA2F08294g	orf19.107	YALI0B05368g	SJAG02352	SPAC6F12.16c
YMR274C	spar440-g58.1	smik744-g6.1	sbayc672-g64.1	CAGL0L00297g	Scas693.40	Kwal55.19733	KLLA0F16126g	SAKL0H03146g	DEHA2F08382g	orf19.1082	YALI0B05610g	SJAG02364	SPAC6F6.03c
YMR275C	spar440-g7.1	smik745-g1.1	sbayc672-g68.1	CAGL0L00319g	Scas693.41	Kwal55.19737	KLLA0F16192g	SAKL0H03190g	DEHA2F09768g	orf19.1091	YALI0B05742g	SJAG02377	SPAC6F6.17
YMR276W	spar443-g18.1	smik746-g4.1	sbayc672-g71.1	CAGL0L00363g	Scas693.5	Kwal55.19761	KLLA0F16401g	SAKL0H03234g	DEHA2F09834g	orf19.1115	YALI0B06116g	SJAG02386	SPAC6G9.02c
YMR283C	spar443-g22.1	smik747-g5.1	sbayc672-g8.1	CAGL0L00407g	Scas693.6	Kwal55.19766	KLLA0F16599g	SAKL0H03322g	DEHA2F09966g	orf19.1124.2	YALI0B06875g	SJAG02388	SPAC6G9.10c
YMR285C	spar443-g26.1	smik748-g2.1	sbayc672-g80.1	CAGL0L00605g	Scas693.7	Kwal55.19850	KLLA0F16621g	SAKL0H03366g	DEHA2F10032g	orf19.1164	YALI0B08074g	SJAG02390	SPAC821.08c
YMR287C	spar443-g27.1	smik75-g1.1	sbayc673-g22.1	CAGL0L00627g	Scas694.11	Kwal55.19882	KLLA0F16731g	SAKL0H03696g	DEHA2F10494g	orf19.1199	YALI0B08250g	SJAG02399	SPAC823.04
YMR289W	spar443-g3.1	smik75-g4.1	sbayc673-g24.1	CAGL0L00693g	Scas694.25	Kwal55.19883	KLLA0F16775g	SAKL0H03718g	DEHA2F10846g	orf19.1233	YALI0B08338g	SJAG02417	SPAC890.04c
YMR294W	spar443-g30.1	smik751-g2.1	sbayc673-g27.1	CAGL0L00715g	Scas694.26	Kwal55.19903	KLLA0F16841g	SAKL0H03762g	DEHA2F10868g	orf19.1304	YALI0B08514g	SJAG02419	SPAC890.07c
YMR298W	spar443-g33.1	smik751-g4.1	sbayc673-g36.1	CAGL0L00781g	Scas694.28	Kwal55.19914	KLLA0F17072g	SAKL0H03806g	DEHA2F11066g	orf19.1305	YALI0B08624g	SJAG02436	SPAC8C9.10c
YMR299C	spar443-g36.1	smik755-g1.1	sbayc673-g40.1	CAGL0L00891g	Scas694.29	Kwal55.19921	KLLA0F17259g	SAKL0H04026g	DEHA2F11110g	orf19.1335	YALI0B08756g	SJAG02450	SPAC8C9.15c
YMR314W	spar443-g41.1	smik756-g1.1	sbayc673-g53.1	CAGL0L00935g	Scas694.30	Kwal55.19964	KLLA0F17325g	SAKL0H04158g	DEHA2F11176g	orf19.1362	YALI0B09075g	SJAG02467	SPAC8E11.07c
YMR319C	spar443-g43.1	smik757-g1.1	sbayc673-g56.1	CAGL0L00979g	Scas694.42	Kwal55.19987	KLLA0F17413g	SAKL0H04180g	DEHA2F11352g	orf19.1388	YALI0B09119g	SJAG02474	SPAC9.02c
YNL003C	spar443-g50.1	smik758-g1.1	sbayc673-g61.1	CAGL0L01067g	Scas694.43	Kwal55.20054	KLLA0F17655g	SAKL0H04334g	DEHA2F11440g	orf19.1404	YALI0B09229g	SJAG02475	SPAC9.06c
YNL004W	spar443-g8.1	smik76-g6.1	sbayc674-g13.1	CAGL0L01111g	Scas694.4d	Kwal55.20110	KLLA0F17798g	SAKL0H04400g	DEHA2F11616g	orf19.1566	YALI0B09295g	SJAG02478	SPAC9.09
YNL006W	spar443-g9.1	smik760-g10.1	sbayc674-g16.1	CAGL0L01155g	Scas694.9	Kwal55.20123	KLLA0F17886g	SAKL0H04466g	DEHA2F11792g	orf19.1569	YALI0B10065g	SJAG02505	SPAC926.05c
YNL007C	spar445-g13.1	smik760-g12.1	sbayc674-g23.1	CAGL0L01199g	Scas695.15	Kwal55.20143	KLLA0F17908g	SAKL0H04488g	DEHA2F11880g	orf19.1578	YALI0B10219g	SJAG02508	SPAC926.08c
YNL008C	spar445-g2.1	smik760-g9.1	sbayc674-g27.1	CAGL0L01221g	Scas695.16	Kwal55.20164	KLLA0F17974g	SAKL0H04840g	DEHA2F12232g	orf19.158	YALI0B10263g	SJAG02517	SPAC959.03c
YNL019C	spar445-g9.1	smik761-g2.1	sbayc674-g29.1	CAGL0L01397g	Scas695.19	Kwal55.20171	KLLA0F17996g	SAKL0H04950g	DEHA2F12606g	orf19.1609	YALI0B10494g	SJAG02526	SPAC9G1.12
YNL025C	spar446-g3.1	smik761-g4.1	sbayc674-g30.1	CAGL0L01485g	Scas695.2	Kwal55.20185	KLLA0F18018g	SAKL0H04972g	DEHA2F12804g	orf19.1626	YALI0B10560g	SJAG02530	SPAP27G11.13c
YNL027W	spar446-g4.1	smik767-g4.1	sbayc674-g31.1	CAGL0L01683g	Scas695.22	Kwal55.20198	KLLA0F18238g	SAKL0H04994g	DEHA2F14608g	orf19.1633	YALI0B10582g	SJAG02557	SPAP7G5.02c
YNL039W	spar446-g6.1	smik767-g5.1	sbayc674-g33.1	CAGL0L01749g	Scas695.24	Kwal55.20206	KLLA0F18458g	SAKL0H05038g	DEHA2F14784g	orf19.1642	YALI0B11000g	SJAG02571	SPAP8A3.11c
YNL040W	spar449-g23.1	smik769-g2.1	sbayc674-g38.1	CAGL0L01991g	Scas695.26	Kwal55.20211	KLLA0F18634g	SAKL0H05060g	DEHA2F15730g	orf19.1646	YALI0B11770g	SJAG02600	SPAPB1A10.06c
YNL042W	spar45-g2.1	smik774-g2.1	sbayc674-g46.1	CAGL0L02013g	Scas695.34	Kwal55.20221	KLLA0F18700g	SAKL0H05082g	DEHA2F16170g	orf19.1687	YALI0B11836g	SJAG02608	SPAPB1E7.03
YNL047C	spar45-g3.1	smik776-g1.1	sbayc674-g50.1	CAGL0L02057g	Scas695.35	Kwal55.20225	KLLA0F19063g	SAKL0H05126g	DEHA2F16390g	orf19.1697	YALI0B11880g	SJAG02637	SPAPB8E5.07c
YNL048W	spar450-g11.1	smik790-g2.1	sbayc674-g57.1	CAGL0L02101g	Scas695.42	Kwal55.20236	KLLA0F19085g	SAKL0H05214g	DEHA2F16676g	orf19.1708	YALI0B11968g	SJAG02644	SPBC106.02c
YNL051W	spar450-g17.1	smik790-g4.1	sbayc674-g6.1	CAGL0L02123g	Scas695.43	Kwal55.20247	KLLA0F19096g	SAKL0H05258g	DEHA2F16720g	orf19.171	YALI0B12210g	SJAG02653	SPBC106.14c
YNL053W	spar450-g20.1	smik790-g6.1	sbayc674-g67.1	CAGL0L02145g	Scas695.44	Kwal55.20253	KLLA0F19118g	SAKL0H05324g	DEHA2F19228g	orf19.172	YALI0B12276g	SJAG02663	SPBC106.15
YNL054W	spar450-g21.1	smik791-g10.1	sbayc674-g69.1	CAGL0L02189g	Scas695.47	Kwal55.20278	KLLA0F19184g	SAKL0H05346g	DEHA2F19360g	orf19.1753	YALI0B12320g	SJAG02668	SPBC115.01c
YNL059C	spar450-g23.1	smik791-g15.1	sbayc675-g13.1	CAGL0L02211g	Scas695.48	Kwal55.20292	KLLA0F19206g	SAKL0H05566g	DEHA2F19690g	orf19.1772	YALI0B12474g	SJAG02681	SPBC1198.02
YNL070W	spar450-g24.1	smik791-g2.1	sbayc675-g23.1	CAGL0L02255g	Scas695.49	Kwal55.20302	KLLA0F19228g	SAKL0H05698g	DEHA2F20064g	orf19.1791	YALI0B12628g	SJAG02702	SPBC11B10.02c
YNL076W	spar450-g4.1	smik791-g22.1	sbayc675-g26.1	CAGL0L02277g	Scas696.12	Kwal55.20347	KLLA0F19294g	SAKL0H05720g	DEHA2F20856g	orf19.1815	YALI0B12936g	SJAG02721	SPBC11C11.02
YNL077W	spar455-g2.1	smik791-g23.1	sbayc675-g27.1	CAGL0L02365g	Scas696.14	Kwal55.20350	KLLA0F19316g	SAKL0H05764g	DEHA2F20988g	orf19.183	YALI0B12958g	SJAG02746	SPBC11C11.10
YNL078W	spar458-g4.1	smik791-g5.1	sbayc675-g29.1	CAGL0L02409g	Scas696.19	Kwal55.20363	KLLA0F19426g	SAKL0H05808g	DEHA2F21032g	orf19.1833	YALI0B13222g	SJAG02752	SPBC11G11.03
YNL079C	spar46-g12.1	smik791-g8.1	sbayc675-g31.1	CAGL0L02475g	Scas696.26	Kwal55.20385	KLLA0F19492g	SAKL0H05852g	DEHA2F21054g	orf19.1839	YALI0B13420g	SJAG02754	SPBC11G11.05
YNL080C	spar46-g14.1	smik791-g9.1	sbayc675-g37.1	CAGL0L02673g	Scas696.27	Kwal55.20421	KLLA0F19558g	SAKL0H06270g	DEHA2F21120g	orf19.1886	YALI0B13442g	SJAG02756	SPBC1271.04c
YNL084C	spar46-g15.1	smik792-g4.1	sbayc675-g45.1	CAGL0L02805g	Scas696.3	Kwal55.20495	KLLA0F19580g	SAKL0H06292g	DEHA2F21494g	orf19.1902	YALI0B14058g	SJAG02759	SPBC1289.07c
YNL086W	spar46-g16.1	smik794-g3.1	sbayc676-g13.1	CAGL0L03069g	Scas696.30	Kwal55.20496	KLLA0F19690g	SAKL0H06644g	DEHA2F21604g	orf19.1915	YALI0B14146g	SJAG02774	SPBC12C2.07c
YNL091W	spar46-g18.1	smik8-g4.1	sbayc676-g21.1	CAGL0L03091g	Scas696.37	Kwal55.20505	KLLA0F19778g	SAKL0H06754g	DEHA2F21890g	orf19.1923	YALI0B14311g	SJAG02813	SPBC1306.02
YNL116W	spar46-g21.1	smik80-g1.1	sbayc676-g25.1	CAGL0L03113g	Scas696.38	Kwal55.20516	KLLA0F19943g	SAKL0H06930g	DEHA2F21978g	orf19.1966	YALI0B14751g	SJAG02821	SPBC1347.05c
YNL118C	spar46-g24.1	smik808-g2.1	sbayc676-g31.1	CAGL0L03201g	Scas696.4	Kwal55.20529	KLLA0F20119g	SAKL0H07128g	DEHA2F22176g	orf19.1968.1	YALI0B14993g	SJAG02829	SPBC13A2.03
YNL127W	spar46-g6.1	smik808-g4.1	sbayc676-g39.1	CAGL0L03223g	Scas696.41	Kwal55.20535	KLLA0F20141g	SAKL0H07172g	DEHA2F22242g	orf19.2017	YALI0B15642g	SJAG02830	SPBC13A2.04c
YNL128W	spar466-g2.1	smik810-g3.1	sbayc676-g44.1	CAGL0L03333g	Scas696.42	Kwal55.20578	KLLA0F20251g	SAKL0H07326g	DEHA2F22330g	orf19.2090	YALI0B15708g	SJAG02835	SPBC13G1.08c
YNL131W	spar466-g5.1	smik811-g1.1	sbayc676-g59.1	CAGL0L03410g	Scas696.45	Kwal55.20615	KLLA0F20339g	SAKL0H07348g	DEHA2F22594g	orf19.2115	YALI0B16060g	SJAG02850	SPBC13G1.09
YNL133C	spar467-g1.1	smik812-g1.1	sbayc677-g13.1	CAGL0L03432g	Scas696.47	Kwal55.20652	KLLA0F20361g	SAKL0H07370g	DEHA2F22616g	orf19.2143	YALI0B16104g	SJAG02866	SPBC14C8.07c
YNL136W	spar468-g1.1	smik823-g5.1	sbayc677-g16.1	CAGL0L03454g	Scas696.48	Kwal55.20660	KLLA0F20405g	SAKL0H07502g	DEHA2F22880g	orf19.2167	YALI0B16566g	SJAG02868	SPBC14C8.12
YNL139C	spar468-g2.1	smik825-g2.1	sbayc677-g22.1	CAGL0L03476g	Scas696.7	Kwal55.20664	KLLA0F20570g	SAKL0H07854g	DEHA2F22902g	orf19.2183	YALI0B16654g	SJAG02874	SPBC14C8.14c
YNL148C	spar47-g1.1	smik826-g2.1	sbayc677-g23.1	CAGL0L03520g	Scas697.16	Kwal55.20739	KLLA0F20922g	SAKL0H07876g	DEHA2F23012g	orf19.2185	YALI0B16786g	SJAG02895	SPBC14F5.03c
YNL152W	spar47-g2.1	smik830-g12.1	sbayc677-g3.1	CAGL0L03784g	Scas697.18	Kwal55.20753	KLLA0F20944g	SAKL0H07986g	DEHA2F23430g	orf19.2237.1	YALI0B16896g	SJAG02896	SPBC14F5.05c
YNL155W	spar470-g1.1	smik830-g7.1	sbayc677-g48.1	CAGL0L03916g	Scas697.2	Kwal55.20790	KLLA0F21054g	SAKL0H08096g	DEHA2F23540g	orf19.2251	YALI0B17732g	SJAG02908	SPBC14F5.06
YNL161W	spar470-g2.1	smik830-g8.1	sbayc677-g49.1	CAGL0L03960g	Scas697.22	Kwal55.20813	KLLA0F21120g	SAKL0H08206g	DEHA2F23738g	orf19.2256	YALI0B17820g	SJAG02978	SPBC14F5.09c
YNL167C	spar470-g3.1	smik832-g10.1	sbayc677-g53.1	CAGL0L04004g	Scas697.23	Kwal55.20843	KLLA0F21230g	SAKL0H08382g	DEHA2F24178g	orf19.2287	YALI0B18326g	SJAG03028	SPBC1539.10
YNL169C	spar476-g10.1	smik832-g17.1	sbayc677-g54.1	CAGL0L04136g	Scas697.27	Kwal55.20879	KLLA0F21274g	SAKL0H08404g	DEHA2F24266g	orf19.2309	YALI0B18810g	SJAG03055	SPBC1604.06c
YNL172W	spar476-g2.1	smik832-g5.1	sbayc677-g6.1	CAGL0L04180g	Scas697.28	Kwal55.20888	KLLA0F21318g	SAKL0H08426g	DEHA2F24332g	orf19.2310	YALI0B18876g	SJAG03068	SPBC16C6.12c
YNL176C	spar476-g8.1	smik834-g15.1	sbayc677-g64.1	CAGL0L04202g	Scas697.29	Kwal55.20906	KLLA0F21648g	SAKL0H08492g	DEHA2F24750g	orf19.2314	YALI0B19558g	SJAG03077	SPBC16D10.01c
YNL180C	spar476-g9.1	smik834-g19.1	sbayc677-g65.1	CAGL0L04290g	Scas697.32	Kwal55.20920	KLLA0F21758g	SAKL0H08624g	DEHA2F25432g	orf19.2319	YALI0B19580g	SJAG03087	SPBC16D10.02
YNL181W	spar478-g4.1	smik835-g2.1	sbayc677-g67.1	CAGL0L04312g	Scas697.35	Kwal55.20943	KLLA0F21890g	SAKL0H08756g	DEHA2F25784g	orf19.2320	YALI0B20394g	SJAG03094	SPBC16D10.03
YNL187W	spar478-g8.1	smik835-g3.1	sbayc677-g68.1	CAGL0L04444g	Scas697.39	Kwal55.21004	KLLA0F21956g	SAKL0H08844g	DEHA2F25806g	orf19.2330	YALI0B20438g	SJAG03124	SPBC16E9.05
YNL190W	spar478-g9.1	smik835-g4.1	sbayc677-g75.1	CAGL0L04620g	Scas697.4	Kwal55.21009	KLLA0F22407g	SAKL0H08910g	DEHA2F25828g	orf19.2360	YALI0B20900g	SJAG03125	SPBC16E9.10c
YNL193W	spar479-g7.1	smik839-g3.1	sbayc677-g81.1	CAGL0L04642g	Scas697.44	Kwal55.21018	KLLA0F22429g	SAKL0H08932g	DEHA2F26070g	orf19.2362	YALI0B21516g	SJAG03140	SPBC16G5.10
YNL210W	spar48-g16.1	smik843-g10.1	sbayc677-g85.1	CAGL0L04752g	Scas697.45	Kwal55.21029	KLLA0F22451g	SAKL0H09108g	DEHA2F26092g	orf19.2385	YALI0B21538g	SJAG03141	SPBC16G5.12c
YNL211C	spar48-g18.1	smik843-g17.1	sbayc677-g89.1	CAGL0L04796g	Scas697.50	Kwal55.21034	KLLA0F22814g	SAKL0H09152g	DEHA2F26180g	orf19.2386	YALI0B22572g	SJAG03144	SPBC16H5.08c
YNL213C	spar48-g20.1	smik843-g18.1	sbayc677-g9.1	CAGL0L04884g	Scas697.51	Kwal55.21049	KLLA0F22946g	SAKL0H09174g	DEHA2F26202g	orf19.2489	YALI0B22924g	SJAG03156	SPBC16H5.10c
YNL218W	spar482-g1.1	smik845-g1.1	sbayc678-g1.1	CAGL0L04994g	Scas697.51d	Kwal55.21103	KLLA0F23463g	SAKL0H09196g	DEHA2F26532g	orf19.25	YALI0B22946g	SJAG03163	SPBC1703.03c
YNL224C	spar483-g8.1	smik849-g1.1	sbayc678-g10.1	CAGL0L05016g	Scas697.54	Kwal55.21121	KLLA0F23584g	SAKL0H09284g	DEHA2F26554g	orf19.2504	YALI0B23320g	SJAG03164	SPBC1703.05
YNL229C	spar483-g9.1	smik851-g1.1	sbayc678-g108.1	CAGL0L05038g	Scas697.7	Kwal55.21123	KLLA0F23826g	SAKL0H09372g	DEHA2G01694g	orf19.2527	YALI0B23342g	SJAG03167	SPBC1709.07
YNL230C	spar484-g10.1	smik857-g1.1	sbayc678-g11.1	CAGL0L05302g	Scas697.8	Kwal55.21124	KLLA0F23848g	SAKL0H09592g	DEHA2G01826g	orf19.2564	YALI0C00539g	SJAG03181	SPBC1711.04
YNL236W	spar484-g17.1	smik86-g5.1	sbayc678-g113.1	CAGL0L05346g	Scas697.9	Kwal55.21130	KLLA0F23892g	SAKL0H09636g	DEHA2G02838g	orf19.2575	YALI0C00605g	SJAG03234	SPBC1711.05
YNL243W	spar484-g4.1	smik860-g1.1	sbayc678-g115.1	CAGL0L05412g	Scas698.10	Kwal55.21160	KLLA0F24068g	SAKL0H09658g	DEHA2G02926g	orf19.2594	YALI0C00693g	SJAG03236	SPBC1711.07
YNL245C	spar484-g7.1	smik862-g4.1	sbayc678-g116.1	CAGL0L05456g	Scas698.11	Kwal55.21162	KLLA0F24244g	SAKL0H09988g	DEHA2G03410g	orf19.2631	YALI0C01738g	SJAG03240	SPBC1711.16
YNL250W	spar484-g9.1	smik864-g3.1	sbayc678-g12.1	CAGL0L05478g	Scas698.17	Kwal55.21164	KLLA0F24376g	SAKL0H10098g	DEHA2G03762g	orf19.2643	YALI0C03674g	SJAG03243	SPBC1718.03
YNL251C	spar49-g5.1	smik869-g1.1	sbayc678-g14.1	CAGL0L05588g	Scas698.18	Kwal55.21201	KLLA0F24662g	SAKL0H10164g	DEHA2G03850g	orf19.2654	YALI0C03718g	SJAG03254	SPBC1734.01c
YNL253W	spar5-g1.1	smik871-g2.1	sbayc678-g146.1	CAGL0L05610g	Scas698.23	Kwal55.21215	KLLA0F24838g	SAKL0H10296g	DEHA2G03916g	orf19.2688	YALI0C03762g	SJAG03266	SPBC1734.11
YNL257C	spar50-g1.1	smik872-g2.1	sbayc678-g147.1	CAGL0L05632g	Scas698.24	Kwal55.21226	KLLA0F25003g	SAKL0H10780g	DEHA2G04092g	orf19.2711	YALI0C03850g	SJAG03276	SPBC1773.10c
YNL258C	spar50-g14.1	smik872-g4.1	sbayc678-g156.1	CAGL0L05676g	Scas698.32	Kwal55.21250	KLLA0F25014g	SAKL0H10890g	DEHA2G04444g	orf19.2712	YALI0C04213g	SJAG03277	SPBC1778.01c
YNL259C	spar50-g25.1	smik878-g2.1	sbayc678-g16.1	CAGL0L05830g	Scas698.33	Kwal55.21278	KLLA0F25058g	SAKL0H10912g	DEHA2G04598g	orf19.2717	YALI0C04818g	SJAG03298	SPBC17A3.04c
YNL263C	spar50-g26.1	smik88-g10.1	sbayc678-g2.1	CAGL0L05874g	Scas698.34	Kwal55.21293	KLLA0F25102g	SAKL0H11044g	DEHA2G04620g	orf19.2723	YALI0C05170g	SJAG03306	SPBC17A3.08
YNL267W	spar50-g27.1	smik88-g6.1	sbayc678-g20.1	CAGL0L05896g	Scas698.38	Kwal55.21342	KLLA0F25256g	SAKL0H11220g	DEHA2G05192g	orf19.2735	YALI0C05599g	SJAG03319	SPBC17D1.02
YNL272C	spar50-g28.1	smik88-g7.1	sbayc678-g22.1	CAGL0L05918g	Scas699.1	Kwal55.21347	KLLA0F25300g	SAKL0H11264g	DEHA2G05368g	orf19.2778	YALI0C06974g	SJAG03355	SPBC17D1.06
YNL275W	spar50-g9.1	smik886-g1.1	sbayc678-g23.1	CAGL0L05940g	Scas699.11	Kwal55.21374	KLLA0F25322g	SAKL0H11374g	DEHA2G05610g	orf19.2795	YALI0C07865g	SJAG03367	SPBC1861.01c
YNL279W	spar51-g4.1	smik89-g2.1	sbayc678-g26.1	CAGL0L06182g	Scas699.12	Kwal55.21399	KLLA0F25388g	SAKL0H11462g	DEHA2G05676g	orf19.2829	YALI0C07887g	SJAG03398	SPBC1861.08c
YNL286W	spar53-g14.1	smik89-g3.1	sbayc678-g29.1	CAGL0L06446g	Scas699.16	Kwal55.21422	KLLA0F25432g	SAKL0H11506g	DEHA2G06314g	orf19.2830	YALI0C08052g	SJAG03409	SPBC18H10.04c
YNL288W	spar53-g19.1	smik90-g1.1	sbayc678-g30.1	CAGL0L06468g	Scas699.18	Kwal55.21453	KLLA0F25454g	SAKL0H11528g	DEHA2G06556g	orf19.2831	YALI0C08723g	SJAG03413	SPBC18H10.20c
YNL293W	spar54-g2.1	smik902-g7.1	sbayc678-g31.1	CAGL0L06556g	Scas699.25	Kwal55.21455	KLLA0F25476g	SAKL0H11616g	DEHA2G06842g	orf19.2847	YALI0C08877g	SJAG03415	SPBC19C2.03
YNL295W	spar56-g14.1	smik904-g1.1	sbayc678-g36.1	CAGL0L06908g	Scas699.28	Kwal55.21488	KLLA0F25784g	SAKL0H11792g	DEHA2G06996g	orf19.2859	YALI0C10802g	SJAG03416	SPBC19C2.13c
YNL297C	spar56-g5.1	smik906-g1.1	sbayc678-g38.1	CAGL0L06996g	Scas699.33	Kwal55.21520	KLLA0F25806g	SAKL0H11814g	DEHA2G07656g	orf19.2885	YALI0C11011g	SJAG03433	SPBC19C7.06
YNL304W	spar56-g8.1	smik906-g2.1	sbayc678-g42.1	CAGL0L07172g	Scas699.39	Kwal55.21575	KLLA0F25828g	SAKL0H11968g	DEHA2G07898g	orf19.29	YALI0C12144g	SJAG03458	SPBC19F5.02c
YNL314W	spar564-g11.1	smik906-g3.1	sbayc678-g45.1	CAGL0L07216g	Scas699.4	Kwal55.21606	KLLA0F25894g	SAKL0H12078g	DEHA2G09636g	orf19.2917	YALI0C12771g	SJAG03468	SPBC19F5.05c
YNL317W	spar564-g13.1	smik907-g5.1	sbayc678-g46.1	CAGL0L07238g	Scas699.45	Kwal55.21653	KLLA0F26048g	SAKL0H12122g	DEHA2G09702g	orf19.2934	YALI0C12881g	SJAG03475	SPBC1A4.07c
YNL320W	spar565-g10.1	smik907-g9.1	sbayc678-g47.1	CAGL0L07260g	Scas699.46d	Kwal55.21665	KLLA0F26180g	SAKL0H12144g	DEHA2G09768g	orf19.2998	YALI0C13706g	SJAG03479	SPBC20F10.01
YNL327W	spar565-g11.1	smik909-g3.1	sbayc678-g61.1	CAGL0L07282g	Scas699.50	Kwal55.21671	KLLA0F26268g	SAKL0H12166g	DEHA2G09878g	orf19.3015	YALI0C13882g	SJAG03485	SPBC215.06c
YNL328C	spar565-g19.1	smik909-g4.1	sbayc678-g62.1	CAGL0L07304g	Scas699.6	Kwal55.21708	KLLA0F26312g	SAKL0H12188g	DEHA2G09988g	orf19.3034	YALI0C14036g	SJAG03496	SPBC215.08c
YNL329C	spar565-g20.1	smik91-g3.1	sbayc678-g7.1	CAGL0L07326g	Scas699.7	Kwal55.21742	KLLA0F26378g	SAKL0H12276g	DEHA2G10032g	orf19.3037	YALI0C14718g	SJAG03533	SPBC215.09c
YNL330C	spar565-g23.1	smik910-g2.1	sbayc678-g70.1	CAGL0L07348g	Scas700.10	Kwal55.21778	KLLA0F26422g	SAKL0H12298g	DEHA2G10120g	orf19.3088	YALI0C15224g	SJAG03539	SPBC21B10.04c
YNL331C	spar565-g24.1	smik911-g11.1	sbayc678-g73.1	CAGL0L07414g	Scas700.17	Kwal55.21786	KLLA0F26433g	SAKL0H12342g	DEHA2G10890g	orf19.3124	YALI0C15873g	SJAG03545	SPBC21C3.08c
YNR006W	spar565-g26.1	smik911-g5.1	sbayc678-g75.1	CAGL0L07634g	Scas700.20	Kwal55.21805	KLLA0F26455g	SAKL0H12364g	DEHA2G10934g	orf19.3130	YALI0C17083g	SJAG03554	SPBC21H7.04
YNR008W	spar565-g28.1	smik911-g9.1	sbayc678-g85.1	CAGL0L07788g	Scas700.26	Kwal55.21814	KLLA0F26675g	SAKL0H12452g	DEHA2G11176g	orf19.3138	YALI0C18139g	SJAG03562	SPBC21H7.07c
YNR020C	spar565-g29.1	smik917-g1.1	sbayc678-g88.1	CAGL0L07854g	Scas700.27	Kwal55.21848	KLLA0F26939g	SAKL0H12628g	DEHA2G11792g	orf19.3265	YALI0C18403g	SJAG03569	SPBC23E6.04c
YNR028W	spar565-g32.1	smik917-g2.1	sbayc678-g90.1	CAGL0L07942g	Scas700.28	Kwal55.21853	KLLA0F27115g	SAKL0H12716g	DEHA2G11858g	orf19.3287	YALI0C18557g	SJAG03572	SPBC23E6.05
YNR030W	spar565-g35.1	smik918-g2.1	sbayc678-g94.1	CAGL0L08140g	Scas700.30	Kwal55.21855	KLLA0F27159g	SAKL0H12804g	DEHA2G12100g	orf19.3291	YALI0C18755g	SJAG03578	SPBC23E6.10c
YNR032C-A	spar565-g39.1	smik918-g3.1	sbayc678-g95.1	CAGL0L08228g	Scas700.34	Kwal55.21896	KLLA0F27247g	SAKL0H12870g	DEHA2G12518g	orf19.3300	YALI0C20317g	SJAG03583	SPBC23G7.07c
YNR052C	spar565-g51.1	smik92-g11.1	sbayc678-g98.1	CAGL0L08250g	Scas700.35	Kwal55.21900	KLLA0F27291g	SAKL0H12914g	DEHA2G12562g	orf19.3327	YALI0C21109g	SJAG03598	SPBC244.02c
YNR058W	spar57-g5.1	smik92-g12.1	Dummy	CAGL0L08294g	Scas700.37	Kwal55.21903	KLLA0F27313g	SAKL0H13002g	DEHA2G13222g	orf19.3370	YALI0C21846g	SJAG03617	SPBC24C6.02
YNR074C	spar58-g11.1	smik92-g16.1	sbayc248-g1.1	CAGL0L08316g	Scas700.45	Kwal55.21914	KLLA0F27335g	SAKL0H13068g	DEHA2G13662g	orf19.3393	YALI0C21868g	SJAG03630	SPBC24C6.04
YNR075W	spar58-g19.1	smik92-g2.1	sbayc369-g1.1	CAGL0L08360g	Scas700.46	Kwal55.21933	KLLA0F27665g	SAKL0H13200g	DEHA2G13750g	orf19.341	YALI0C24057g	SJAG03654	SPBC25B2.05
YOL003C	spar58-g5.1	smik92-g7.1	sbayc369-g2.1	CAGL0L08514g	Scas700.52	Kwal55.21937	KLLA0F27775g	SAKL0H13244g	DEHA2G14014g	orf19.3423	YALI0C24277g	SJAG03657	SPBC25D12.03c
YOL008W	spar58-g9.1	smik92-g9.1	sbayc381-g1.1	CAGL0L08580g	Scas700.7	Kwal55.21948	KLLA0F27929g	SAKL0H13332g	DEHA2G14410g	orf19.3463	YALI0D00957g	SJAG03659	SPBC25H2.04c
YOL012C	spar59-g2.1	smik920-g1.1	sbayc388-g2.1	CAGL0L08778g	Scas701.11	Kwal55.21971	KLLA0F27951g	SAKL0H13376g	DEHA2G14762g	orf19.3478	YALI0D01628g	SJAG03662	SPBC25H2.05
YOL015W	spar59-g3.1	smik921-g1.1	sbayc414-g2.1	CAGL0L08800g	Scas701.17	Kwal55.22021	KLLA0F28017g	SAKL0H13420g	DEHA2G15202g	orf19.3481	YALI0D01782g	SJAG03674	SPBC25H2.10c
YOL018C	spar59-g4.1	smik922-g2.1	sbayc421-g1.1	CAGL0L08866g	Scas701.18	Kwal55.22026	Dummy	SAKL0H13508g	DEHA2G15620g	orf19.3540	YALI0D01804g	SJAG03678	SPBC26H8.06
YOL024W	spar6-g16.1	smik922-g3.1	sbayc437-g2.1	CAGL0L09020g	Scas701.21	Kwal55.22033	KLLA0A01199g	SAKL0H13596g	DEHA2G16126g	orf19.3547	YALI0D02497g	SJAG03701	SPBC26H8.08c
YOL026C	spar6-g18.1	smik928-g1.1	sbayc438-g4.1	CAGL0L09042g	Scas701.23	Kwal55.22036	KLLA0A01452g	SAKL0H13618g	DEHA2G17248g	orf19.3553	YALI0D03267g	SJAG03712	SPBC27.08c
YOL027C	spar6-g2.1	smik93-g5.1	sbayc445-g3.1	CAGL0L09152g	Scas701.25	Kwal55.22051	KLLA0A02079g	SAKL0H13640g	DEHA2G18480g	orf19.3556	YALI0D03916g	SJAG03713	SPBC27B12.03c
YOL034W	spar6-g23.1	smik930-g1.1	sbayc450-g3.1	CAGL0L09174g	Scas701.28	Kwal55.22052	KLLA0A03245g	SAKL0H13662g	DEHA2G18788g	orf19.3564	YALI0D03960g	SJAG03730	SPBC28E12.05
YOL038W	spar6-g25.1	smik932-g1.1	sbayc453-g1.1	CAGL0L09295g	Scas701.3	Kwal55.22054	KLLA0A03531g	SAKL0H13728g	DEHA2G18832g	orf19.3582	YALI0D05093g	SJAG03732	SPBC28F2.02
YOL043C	spar6-g9.1	smik934-g2.1	sbayc454-g1.1	CAGL0L09449g	Scas701.31	Kwal55.22067	KLLA0A04037g	SAKL0H13750g	DEHA2G19250g	orf19.3585	YALI0D05489g	SJAG03745	SPBC29A10.16c
YOL044W	spar60-g11.1	smik935-g2.1	sbayc457-g2.1	CAGL0L09471g	Scas701.32	Kwal55.22099	KLLA0A04433g	SAKL0H13838g	DEHA2G20372g	orf19.3609	YALI0D06457g	SJAG03750	SPBC29A3.06
YOL049W	spar60-g12.1	smik935-g6.1	sbayc458-g6.1	CAGL0L09493g	Scas701.39	Kwal55.22112	KLLA0A04653g	SAKL0H13926g	DEHA2G20416g	orf19.3630	YALI0D07018g	SJAG03755	SPBC29A3.09c
YOL062C	spar60-g4.1	smik935-g7.1	sbayc459-g3.1	CAGL0L09603g	Scas701.4	Kwal55.22116	KLLA0A05159g	SAKL0H13948g	DEHA2G21362g	orf19.3704	YALI0D07326g	SJAG03797	SPBC29A3.16
YOL067C	spar60-g7.1	smik936-g2.1	sbayc466-g1.1	CAGL0L09735g	Scas701.9	Kwal55.22145	KLLA0A05181g	SAKL0H14036g	DEHA2G23606g	orf19.3724	YALI0D07436g	SJAG03798	SPBC2D10.10c
YOL069W	spar60-g9.1	smik937-g2.1	sbayc467-g5.1	CAGL0L09801g	Scas702.13	Kwal55.22159	KLLA0A05203g	SAKL0H14058g	DEHA2G23782g	orf19.3756	YALI0D07766g	SJAG03846	SPBC2D10.19c
YOL072W	spar61-g12.1	smik937-g4.1	sbayc469-g5.1	CAGL0L09823g	Scas702.14	Kwal55.22169	KLLA0A05456g	SAKL0H14190g	DEHA2G24024g	orf19.3777	YALI0D07788g	SJAG03866	SPBC2G2.12
YOL078W	spar61-g3.1	smik939-g1.1	sbayc470-g2.1	CAGL0L09889g	Scas702.28	Kwal56.22329	KLLA0A05665g	SAKL0H14212g	DEHA2G24574g	orf19.3778	YALI0D08448g	SJAG03869	SPBC2G5.03
YOL104C	spar61-g7.1	smik939-g2.1	sbayc474-g1.1	CAGL0L10252g	Scas702.3	Kwal56.22333	KLLA0A05973g	SAKL0H14696g	Dummy	orf19.3798	YALI0D08668g	SJAG03872	SPBC30D10.15
YOL107W	spar611-g2.1	smik940-g1.1	sbayc474-g2.1	CAGL0L10340g	Scas702.30	Kwal56.22341	KLLA0A06017g	SAKL0H14740g	DEHA2A00594g	orf19.3812	YALI0D08888g	SJAG03877	SPBC31E1.06
YOL112W	spar62-g1.1	smik942-g3.1	sbayc475-g2.1	CAGL0L10428g	Scas702.31	Kwal56.22355	KLLA0A06710g	SAKL0H14850g	DEHA2A01100g	orf19.3867	YALI0D09251g	SJAG03882	SPBC32H8.01c
YOL114C	spar62-g2.1	smik942-g5.1	sbayc475-g7.1	CAGL0L10450g	Scas702.33	Kwal56.22359	KLLA0A07018g	SAKL0H14894g	DEHA2A01298g	orf19.3934	YALI0D09449g	SJAG03888	SPBC32H8.04c
YOL132W	spar634-g1.1	smik944-g3.1	sbayc476-g4.1	CAGL0L10626g	Scas702.4	Kwal56.22421	KLLA0A07084g	SAKL0H14938g	DEHA2A01474g	orf19.3941	YALI0D09691g	SJAG03896	SPBC32H8.05
YOL133W	spar64-g1.1	smik948-g16.1	sbayc481-g1.1	CAGL0L10670g	Scas702.40	Kwal56.22433	KLLA0A07150g	SAKL0H15026g	DEHA2A01694g	orf19.3962	YALI0D10065g	SJAG03897	SPBC336.02
YOL135C	spar65-g10.1	smik948-g3.1	sbayc481-g5.1	CAGL0L11000g	Scas702.9	Kwal56.22437	KLLA0A07315g	SAKL0H15092g	DEHA2A02222g	orf19.3978	YALI0D10505g	SJAG03914	SPBC354.01
YOL138C	spar65-g3.1	smik949-g7.1	sbayc482-g1.1	CAGL0L11022g	Scas703.12	Kwal56.22443	KLLA0A07623g	SAKL0H15136g	DEHA2A03146g	orf19.3990	YALI0D10571g	SJAG03946	SPBC36.07
YOL143C	spar65-g7.1	smik953-g1.1	sbayc482-g4.1	CAGL0L11132g	Scas703.16	Kwal56.22459	KLLA0A07931g	SAKL0H15158g	DEHA2A04796g	orf19.4000	YALI0D10989g	SJAG03949	SPBC365.04c
YOL148C	spar66-g1.1	smik955-g1.1	sbayc485-g6.1	CAGL0L11242g	Scas703.19	Kwal56.22484	KLLA0A08426g	SAKL0H15290g	DEHA2A05764g	orf19.4093	YALI0D11000g	SJAG03956	SPBC3B8.03
YOR002W	spar66-g11.1	smik955-g3.1	sbayc486-g8.1	CAGL0L11308g	Scas703.25	Kwal56.22492	KLLA0A09493g	SAKL0H15312g	DEHA2A05874g	orf19.4125	YALI0D11396g	SJAG03964	SPBC3B8.05
YOR007C	spar66-g3.1	smik958-g1.1	sbayc487-g3.1	CAGL0L11330g	Scas703.28	Kwal56.22517	KLLA0A09669g	SAKL0H15378g	DEHA2A06292g	orf19.4143	YALI0D11462g	SJAG03985	SPBC3B8.09
YOR014W	spar66-g9.1	smik96-g4.1	sbayc487-g4.1	CAGL0L11352g	Scas703.29	Kwal56.22573	KLLA0A09911g	SAKL0H15466g	DEHA2A06534g	orf19.4167	YALI0D11572g	SJAG04004	SPBC3B9.01
YOR017W	spar662-g1.1	smik96-g6.1	sbayc487-g6.1	CAGL0L11418g	Scas703.3	Kwal56.22580	KLLA0A10901g	SAKL0H15554g	DEHA2A06710g	orf19.4188	YALI0D11792g	SJAG04012	SPBC3B9.05
YOR030W	spar68-g1.1	smik960-g2.1	sbayc487-g7.1	CAGL0L11550g	Scas703.34	Kwal56.22637	KLLA0A11066g	SAKL0H15598g	DEHA2A06798g	orf19.4219	YALI0D12012g	SJAG04014	SPBC3B9.07c
YOR034C	spar69-g10.1	smik962-g1.1	sbayc489-g5.1	CAGL0L11572g	Scas703.36	Kwal56.22641	KLLA0A11528g	SAKL0H15620g	DEHA2A07018g	orf19.4223	YALI0D12606g	SJAG04033	SPBC3B9.19
YOR045W	spar69-g15.1	smik965-g1.1	sbayc490-g2.1	CAGL0L11836g	Scas703.37	Kwal56.22646	KLLA0A11814g	SAKL0H15686g	DEHA2A07062g	orf19.4261	YALI0D12771g	SJAG04054	SPBC3D6.03c
YOR060C	spar69-g19.1	smik97-g7.1	sbayc491-g3.1	CAGL0L11924g	Scas703.39	Kwal56.22653	KLLA0B00561g	SAKL0H15774g	DEHA2A07260g	orf19.4268	YALI0D13068g	SJAG04064	SPBC3D6.12
YOR062C	spar69-g2.1	smik971-g4.1	sbayc491-g7.1	CAGL0L12100g	Scas703.40	Kwal56.22664	KLLA0B00737g	SAKL0H15796g	DEHA2A07832g	orf19.4273	YALI0D13104g	SJAG04069	SPBC3E7.07c
YOR066W	spar7-g13.1	smik98-g4.1	sbayc495-g3.1	CAGL0L12144g	Scas703.43	Kwal56.22681	KLLA0B00847g	SAKL0H15818g	DEHA2A08096g	orf19.4301	YALI0D13464g	SJAG04081	SPBC3F6.04c
YOR069W	spar7-g14.1	smik985-g5.1	sbayc502-g5.1	CAGL0L12166g	Scas703.5	Kwal56.22685	KLLA0B01518g	SAKL0H15840g	DEHA2A08646g	orf19.4363	YALI0D13486g	SJAG04085	SPBC3H7.07c
YOR073W	spar7-g2.1	smik986-g12.1	sbayc502-g9.1	CAGL0L12188g	Scas703.9	Kwal56.22706	KLLA0B01694g	SAKL0H15862g	DEHA2A09482g	orf19.4365	YALI0D13508g	SJAG04096	SPBC405.01
YOR075W	spar7-g6.1	smik986-g19.1	sbayc503-g4.1	CAGL0L12210g	Scas704.1	Kwal56.22710	KLLA0B02068g	SAKL0H15884g	DEHA2A10076g	orf19.4401	YALI0D13948g	SJAG04098	SPBC409.15
YOR077W	spar7-g8.1	smik986-g20.1	sbayc504-g4.1	CAGL0L12232g	Scas704.19	Kwal56.22734	KLLA0B02266g	SAKL0H15928g	DEHA2A10560g	orf19.443	YALI0D15356g	SJAG04106	SPBC428.11
YOR090C	spar704-g1.1	smik986-g24.1	sbayc505-g6.1	CAGL0L12628g	Scas704.31	Kwal56.22767	KLLA0B02607g	SAKL0H15972g	DEHA2A10670g	orf19.4492	YALI0D15818g	SJAG04108	SPBC428.15
YOR103C	spar74-g2.1	smik986-g25.1	sbayc507-g4.1	CAGL0L12650g	Scas704.35	Kwal56.22788	KLLA0B02673g	SAKL0H16038g	DEHA2A11022g	orf19.4519	YALI0D16313g	SJAG04130	SPBC4C3.03
YOR104W	spar74-g3.1	smik986-g26.1	sbayc509-g1.1	CAGL0L12716g	Scas704.37	Kwal56.22822	KLLA0B02717g	SAKL0H16148g	DEHA2A11308g	orf19.4532	YALI0D16643g	SJAG04145	SPBC4C3.05c
YOR106W	spar74-g5.1	smik986-g3.1	sbayc510-g7.1	CAGL0L12738g	Scas704.38	Kwal56.22859	KLLA0B02827g	SAKL0H16170g	DEHA2A12496g	orf19.4563	YALI0D17116g	SJAG04146	SPBC4F6.07c
YOR112W	spar75-g1.1	smik988-g1.1	sbayc512-g3.1	CAGL0L12826g	Scas704.40	Kwal56.22860	KLLA0B02959g	SAKL0H16280g	DEHA2A12540g	orf19.4587	YALI0D17600g	SJAG04166	SPBC4F6.13c
YOR117W	spar776-g10.1	smik989-g2.1	sbayc512-g4.1	CAGL0L12958g	Scas704.44	Kwal56.22868	KLLA0B03234g	SAKL0H16368g	DEHA2B00748g	orf19.4634	YALI0D17930g	SJAG04175	SPBC4F6.14
YOR118W	spar776-g11.1	smik989-g3.1	sbayc516-g6.1	CAGL0L12980g	Scas704.45	Kwal56.22874	KLLA0B03476g	SAKL0H16588g	DEHA2B01672g	orf19.4635	YALI0D17952g	SJAG04180	SPBC543.06c
YOR123C	spar776-g12.1	smik989-g5.1	sbayc517-g4.1	CAGL0L13002g	Scas704.45d	Kwal56.22881	KLLA0B03542g	SAKL0H16610g	DEHA2B02596g	orf19.4640	YALI0D18150g	SJAG04181	SPBC56F2.07c
YOR126C	spar776-g18.1	smik99-g1.1	sbayc517-g5.1	CAGL0L13046g	Scas704.46	Kwal56.22903	KLLA0B04092g	SAKL0H16654g	DEHA2B02618g	orf19.4674.1	YALI0D18986g	SJAG04182	SPBC56F2.09c
YOR131C	spar776-g20.1	smik99-g10.1	sbayc517-g7.1	CAGL0L13112g	Scas704.47	Kwal56.22905	KLLA0B04158g	SAKL0H16874g	DEHA2B03058g	orf19.4697	YALI0D19118g	SJAG04192	SPBC577.12
YOR141C	spar776-g33.1	smik99-g2.1	sbayc517-g8.1	CAGL0L13200g	Scas704.51	Kwal56.22908	KLLA0B04180g	SAKL0H16896g	DEHA2B04356g	orf19.4746	YALI0D19448g	SJAG04195	SPBC646.07c
YOR148C	spar776-g39.1	smik99-g5.1	sbayc518-g7.1	CAGL0L13222g	Scas704.7	Kwal56.22920	KLLA0B04202g	SAKL0H16918g	DEHA2B04466g	orf19.4760	YALI0D19624g	SJAG04202	SPBC646.10c
YOR149C	spar776-g9.1	smik99-g7.1	sbayc519-g5.1	CAGL0L13244g	Scas704.8	Kwal56.22934	KLLA0B04499g	SAKL0H17050g	DEHA2B04532g	orf19.4793	YALI0D20592g	SJAG04218	SPBC651.01c
YOR156C	spar78-g1.1	smik992-g2.1	sbayc520-g14.1	CAGL0L13288g	Scas705.11	Kwal56.22936	KLLA0B05467g	SAKL0H17072g	DEHA2B04576g	orf19.4813	YALI0D21142g	SJAG04224	SPBC651.08c
YOR157C	spar78-g10.1	smik993-g5.1	sbayc521-g13.1	CAGL0M00198g	Scas705.12	Kwal56.23065	KLLA0B05973g	SAKL0H17226g	DEHA2B05038g	orf19.4815	YALI0D21934g	SJAG04234	SPBC685.09
YOR162C	spar78-g11.1	smik993-g9.1	sbayc521-g8.1	CAGL0M00220g	Scas705.19	Kwal56.23092	KLLA0B06116g	SAKL0H17402g	DEHA2B05896g	orf19.4835	YALI0D22088g	SJAG04242	SPBC6B1.08c
YOR164C	spar78-g3.1	smik996-g10.1	sbayc522-g13.1	CAGL0M00286g	Scas705.20	Kwal56.23112	KLLA0B06303g	SAKL0H17468g	DEHA2B06512g	orf19.4870	YALI0D22220g	SJAG04252	SPBC713.04c
YOR165W	spar78-g5.1	smik996-g17.1	sbayc522-g2.1	CAGL0M00330g	Scas705.25	Kwal56.23114	KLLA0B06435g	SAKL0H17512g	DEHA2B08382g	orf19.4896	YALI0D22264g	SJAG04260	SPBC725.15
YOR171C	spar79-g3.1	smik996-g2.1	sbayc522-g9.1	CAGL0M00462g	Scas705.28	Kwal56.23220	KLLA0B07095g	SAKL0H17710g	DEHA2B08646g	orf19.494	YALI0D22308g	SJAG04289	SPBC776.08c
YOR172W	spar8-g12.1	smik996-g3.1	sbayc524-g5.1	CAGL0M00528g	Scas705.3	Kwal56.23222	KLLA0B07117g	SAKL0H17732g	DEHA2B08734g	orf19.4963	YALI0D22572g	SJAG04330	SPBC776.12c
YOR174W	spar8-g4.1	smik996-g5.1	sbayc528-g6.1	CAGL0M00836g	Scas705.32	Kwal56.23233	KLLA0B07161g	SAKL0H17776g	DEHA2B09240g	orf19.500	YALI0D22803g	SJAG04339	SPBC776.17
YOR175C	spar8-g6.1	smik996-g7.1	sbayc529-g7.1	CAGL0M00880g	Scas705.34	Kwal56.23243	KLLA0B07733g	SAKL0H17886g	DEHA2B09636g	orf19.501	YALI0D23001g	SJAG04346	SPBC800.06
YOR179C	spar8-g7.1	smik996-g9.1	sbayc534-g10.1	CAGL0M00968g	Scas705.40	Kwal56.23249	KLLA0B08041g	SAKL0H17930g	DEHA2B09944g	orf19.5010	YALI0D23155g	SJAG04355	SPBC800.08
YOR184W	spar84-g10.1	Dummy	sbayc534-g12.1	CAGL0M01122g	Scas705.41	Kwal56.23282	KLLA0B08239g	SAKL0H18084g	DEHA2B10472g	orf19.5038	YALI0D23639g	SJAG04390	SPBC83.15
YOR189W	spar84-g18.1	smik10-g4.1	sbayc535-g4.1	CAGL0M01144g	Scas705.42	Kwal56.23294	KLLA0B08283g	SAKL0H18172g	DEHA2B10912g	orf19.5049	YALI0D23859g	SJAG04394	SPBC839.11c
YOR191W	spar84-g20.1	smik10-g5.1	sbayc536-g10.1	CAGL0M01166g	Scas705.43	Kwal56.23313	KLLA0B08437g	SAKL0H18238g	DEHA2B11330g	orf19.506	YALI0D24497g	SJAG04400	SPBC839.14c
YOR194C	spar84-g34.1	smik1001-g1.1	sbayc539-g3.1	CAGL0M01298g	Scas705.46	Kwal56.23341	KLLA0B09372g	SAKL0H18326g	DEHA2B11836g	orf19.5066	YALI0D24970g	SJAG04402	SPBC8D2.13
YOR196C	spar84-g35.1	smik1001-g3.1	sbayc539-g5.1	CAGL0M01320g	Scas705.49	Kwal56.23358	KLLA0B09746g	SAKL0H18414g	DEHA2B11858g	orf19.5067	YALI0D25234g	SJAG04403	SPBC8D2.16c
YOR197W	spar85-g6.1	smik1004-g3.1	sbayc540-g10.1	CAGL0M01364g	Scas705.5	Kwal56.23379	KLLA0B09966g	SAKL0H18458g	DEHA2B12342g	orf19.5081	YALI0D25718g	SJAG04408	SPBC8D2.18c
YOR201C	spar86-g2.1	smik1007-g1.1	sbayc540-g2.1	CAGL0M01408g	Scas705.51	Kwal56.23380	KLLA0B10560g	SAKL0H18480g	DEHA2B12474g	orf19.5106	YALI0D26103g	SJAG04424	SPBC947.07
YOR214C	spar87-g7.1	smik1010-g10.1	sbayc541-g5.1	CAGL0M01474g	Scas705.52	Kwal56.23413	KLLA0B10736g	SAKL0H18502g	DEHA2B13112g	orf19.512	YALI0D26301g	SJAG04449	SPBC9B6.07
YOR221C	spar88-g12.1	smik1015-g7.1	sbayc541-g8.1	CAGL0M01540g	Scas705.56	Kwal56.23442	KLLA0B10868g	SAKL0H18546g	DEHA2B13618g	orf19.5198	YALI0D26620g	SJAG04462	SPBP16F5.05c
YOR229W	spar88-g19.1	smik1028-g16.1	sbayc542-g10.1	CAGL0M01650g	Scas706.10	Kwal56.23445	KLLA0B10890g	SAKL0H18656g	DEHA2B13728g	orf19.5207	YALI0D27324g	SJAG04481	SPBP16F5.06
YOR231W	spar88-g3.1	smik1028-g27.1	sbayc543-g4.1	CAGL0M01738g	Scas706.13	Kwal56.23482	KLLA0B10934g	SAKL0H18876g	DEHA2B14168g	orf19.5226	YALI0E00198g	SJAG04482	SPBP22H7.02c
YOR232W	spar89-g16.1	smik1028-g5.1	sbayc543-g6.1	CAGL0M01782g	Scas706.14	Kwal56.23489	KLLA0B11077g	SAKL0H18898g	DEHA2B14476g	orf19.5232	YALI0E00770g	SJAG04492	SPBP23A10.07
YOR244W	spar89-g17.1	smik1032-g14.1	sbayc544-g1.1	CAGL0M01958g	Scas706.17	Kwal56.23490	KLLA0B12738g	SAKL0H18942g	DEHA2B14696g	orf19.5242	YALI0E00902g	SJAG04549	SPBP23A10.11c
YOR249C	spar89-g2.1	smik1032-g2.1	sbayc544-g8.1	CAGL0M02079g	Scas706.2	Kwal56.23494	KLLA0B13046g	SAKL0H19118g	DEHA2B15576g	orf19.526	YALI0E01100g	SJAG04562	SPBP8B7.09c
YOR250C	spar89-g3.1	smik1032-g21.1	sbayc545-g13.1	CAGL0M02101g	Scas706.20	Kwal56.23503	KLLA0B13563g	SAKL0H19162g	DEHA2B15708g	orf19.5299	YALI0E01122g	SJAG04588	SPBP8B7.11
YOR251C	spar89-g4.1	smik1032-g28.1	sbayc546-g11.1	CAGL0M02123g	Scas706.24	Kwal56.23506	KLLA0B13860g	SAKL0H19228g	DEHA2B15730g	orf19.5351	YALI0E01254g	SJAG04599	SPBP8B7.16c
YOR257W	spar90-g10.1	smik1052-g1.1	sbayc546-g2.1	CAGL0M02233g	Scas706.28	Kwal56.23550	KLLA0B14036g	SAKL0H19272g	DEHA2B15796g	orf19.5356	YALI0E01628g	SJAG04620	SPBP8B7.20c
YOR258W	spar90-g14.1	smik1053-g2.1	sbayc546-g4.1	CAGL0M02299g	Scas706.29	Kwal56.23577	KLLA0B14080g	SAKL0H19470g	DEHA2B16192g	orf19.5360	YALI0E01694g	SJAG04634	SPBPB2B2.09c
YOR259C	spar90-g17.1	smik1082-g3.1	sbayc548-g13.1	CAGL0M02365g	Scas706.33	Kwal56.23628	KLLA0C00506g	SAKL0H19580g	DEHA2C01232g	orf19.5407	YALI0E01738g	SJAG04649	SPCC1020.04c
YOR261C	spar90-g19.1	smik1086-g1.1	sbayc549-g10.1	CAGL0M02453g	Scas706.39	Kwal56.23670	KLLA0C00737g	SAKL0H20196g	DEHA2C02288g	orf19.5430	YALI0E01782g	SJAG04650	SPCC1183.07
YOR265W	spar90-g2.1	smik1089-g3.1	sbayc549-g7.1	CAGL0M02519g	Scas706.51	Kwal56.23681	KLLA0C01408g	SAKL0H20592g	DEHA2C02376g	orf19.5436	YALI0E01914g	SJAG04669	SPCC1223.14
YOR279C	spar90-g6.1	smik109-g20.1	sbayc549-g8.1	CAGL0M02563g	Scas707.1	Kwal56.23685	KLLA0C01782g	SAKL0H21186g	DEHA2C02508g	orf19.5500	YALI0E02552g	SJAG04681	SPCC1223.15c
YOR291W	spar90-g7.1	smik109-g22.1	sbayc550-g6.1	CAGL0M02585g	Scas707.18	Kwal56.23697	KLLA0C02959g	SAKL0H21428g	DEHA2C03322g	orf19.5507	YALI0E02618g	SJAG04693	SPCC1235.02
YOR296W	spar93-g20.1	smik109-g28.1	sbayc551-g7.1	CAGL0M02651g	Scas707.19	Kwal56.23701	KLLA0C03586g	SAKL0H21494g	DEHA2C03652g	orf19.5550	YALI0E03432g	SJAG04700	SPCC1259.03
YOR298C-A	spar93-g21.1	smik110-g2.1	sbayc554-g14.1	CAGL0M02783g	Scas707.38	Kwal56.23710	KLLA0C04389g	SAKL0H21560g	DEHA2C04422g	orf19.5597	YALI0E03828g	SJAG04719	SPCC1322.13
YOR304W	spar93-g22.1	smik1104-g1.1	sbayc555-g5.1	CAGL0M02893g	Scas707.4	Kwal56.23714	KLLA0C04576g	SAKL0H21604g	DEHA2C04708g	orf19.563	YALI0E04444g	SJAG04736	SPCC1393.09c
YOR316C	spar93-g24.1	smik1113-g4.1	sbayc556-g8.1	CAGL0M02937g	Scas707.40	Kwal56.23731	KLLA0C04708g	SAKL0H21670g	DEHA2C04950g	orf19.568	YALI0E04763g	SJAG04747	SPCC1442.09
YOR324C	spar93-g28.1	smik1114-g1.1	sbayc557-g5.1	CAGL0M03047g	Scas707.41	Kwal56.23745	KLLA0C05082g	SAKL0H21868g	DEHA2C05522g	orf19.5732	YALI0E04785g	SJAG04754	SPCC1450.10c
YOR330C	spar93-g37.1	smik113-g2.1	sbayc557-g9.1	CAGL0M03069g	Scas707.44	Kwal56.23766	KLLA0C05852g	SAKL0H21956g	DEHA2C05786g	orf19.5779	YALI0E05005g	SJAG04756	SPCC1494.06c
YOR332W	spar93-g40.1	smik1144-g11.1	sbayc559-g18.1	CAGL0M03113g	Scas707.45d	Kwal56.23776	KLLA0C05984g	SAKL0H21978g	DEHA2C05808g	orf19.58	YALI0E05027g	SJAG04762	SPCC1494.07
YOR334W	spar93-g41.1	smik1146-g1.1	sbayc560-g2.1	CAGL0M03201g	Scas707.6	Kwal56.23777	KLLA0C06446g	SAKL0H22308g	DEHA2C06270g	orf19.5802	YALI0E05115g	SJAG04766	SPCC14G10.02
YOR336W	spar96-g17.1	smik1146-g2.1	sbayc560-g23.1	CAGL0M03223g	Scas707.7	Kwal56.23782	KLLA0C06589g	SAKL0H22330g	DEHA2C06930g	orf19.5832	YALI0E05181g	SJAG04767	SPCC1672.07
YOR350C	spar96-g18.1	smik1148-g4.1	sbayc560-g24.1	CAGL0M03311g	Scas707.8	Kwal56.23804	KLLA0C06633g	SAKL0H22352g	DEHA2C07216g	orf19.5835	YALI0E05225g	SJAG04814	SPCC1682.02c
YOR353C	spar96-g20.1	smik1148-g5.1	sbayc560-g3.1	CAGL0M03333g	Scas707.9	Kwal56.23808	KLLA0C06842g	SAKL0H22550g	DEHA2C08074g	orf19.5839	YALI0E05797g	SJAG04838	SPCC1682.09c
YOR357C	spar96-g22.1	smik1148-g7.1	sbayc561-g14.1	CAGL0M03355g	Scas709.13	Kwal56.23825	KLLA0C07172g	SAKL0H22792g	DEHA2C08140g	orf19.5847	YALI0E06237g	SJAG04847	SPCC1682.12c
YOR362C	spar96-g24.1	smik115-g14.1	sbayc561-g6.1	CAGL0M03531g	Scas709.15	Kwal56.23866	KLLA0C07282g	SAKL0H22836g	DEHA2C08338g	orf19.5850	YALI0E06545g	SJAG04848	SPCC16A11.02
YOR363C	spar96-g25.1	smik115-g15.1	sbayc562-g6.1	CAGL0M03553g	Scas709.17	Kwal56.23875	KLLA0C07425g	SAKL0H22858g	DEHA2C09394g	orf19.5884	YALI0E07271g	SJAG04890	SPCC16A11.05c
YOR367W	spar96-g26.1	smik115-g16.1	sbayc563-g8.1	CAGL0M03575g	Scas709.20	Kwal56.23883	KLLA0C07447g	SAKL0H22902g	DEHA2C09504g	orf19.5885	YALI0E07425g	SJAG04900	SPCC16A11.10c
YOR368W	spar96-g29.1	smik117-g12.1	sbayc564-g3.1	CAGL0M03641g	Scas709.21	Kwal56.23885	KLLA0C07887g	SAKL0H22946g	DEHA2C10054g	orf19.59	YALI0E08536g	SJAG04908	SPCC16C4.08c
YOR371C	spar96-g30.1	smik1170-g1.1	sbayc565-g7.1	CAGL0M03707g	Scas709.30	Kwal56.23892	KLLA0C08547g	SAKL0H23100g	DEHA2C10692g	orf19.5905	YALI0E08602g	SJAG04916	SPCC1739.05
YOR372C	spar96-g34.1	smik1173-g17.1	sbayc566-g1.1	CAGL0M03729g	Scas709.31	Kwal56.23914	KLLA0C08954g	SAKL0H23166g	DEHA2C11770g	orf19.5912	YALI0E09493g	SJAG04934	SPCC1795.05c
YOR385W	spar96-g36.1	smik1180-g1.1	sbayc566-g2.1	CAGL0M03817g	Scas709.33	Kwal56.23916	KLLA0C08976g	SAKL0H23298g	DEHA2C11836g	orf19.5959	YALI0E09823g	SJAG04940	SPCC1795.11
YPL002C	spar96-g41.1	smik1182-g4.1	sbayc568-g4.1	CAGL0M03927g	Scas709.35	Kwal56.23939	KLLA0C09108g	SAKL0H23364g	DEHA2C11858g	orf19.596.1	YALI0E09845g	SJAG04964	SPCC18.01c
YPL007C	spar96-g42.1	smik1184-g1.1	sbayc569-g5.1	CAGL0M03993g	Scas709.42	Kwal56.23945	KLLA0C09262g	SAKL0H23430g	DEHA2C12122g	orf19.5987	YALI0E10439g	SJAG04965	SPCC18.12c
YPL008W	spar96-g44.1	smik1186-g2.1	sbayc570-g4.1	CAGL0M04081g	Scas709.45	Kwal56.23987	KLLA0C09889g	SAKL0H23672g	DEHA2C12364g	orf19.5991	YALI0E10923g	SJAG04971	SPCC18.13
YPL022W	spar96-g6.1	smik120-g3.1	sbayc570-g7.1	CAGL0M04125g	Scas709.47	Kwal56.23995	KLLA0C10362g	SAKL0H24068g	DEHA2C12540g	orf19.6014	YALI0E11033g	SJAG04993	SPCC1827.01c
YPL023C	spar96-g8.1	smik1210-g2.1	sbayc570-g8.1	CAGL0M04235g	Scas709.50	Kwal56.24054	KLLA0C10659g	SAKL0H24376g	DEHA2C12760g	orf19.603	YALI0E11363g	SJAG05000	SPCC1827.03c
YPL024W	spar98-g19.1	smik1210-g3.1	sbayc571-g2.1	CAGL0M04345g	Scas709.56	Kwal56.24058	KLLA0C11231g	SAKL0H24398g	DEHA2C13046g	orf19.6052	YALI0E11869g	SJAG05007	SPCC1827.05c
YPL026C	spar98-g23.1	smik1211-g1.1	sbayc571-g3.1	CAGL0M04389g	Scas709.58	Kwal56.24078	KLLA0C11253g	SAKL0H24420g	DEHA2C13310g	orf19.6090	YALI0E12243g	SJAG05018	SPCC1840.11
YPL028W	spar98-g27.1	smik122-g1.1	sbayc571-g9.1	CAGL0M04455g	Scas709.59	Kwal56.24091	KLLA0C11275g	SAKL0H25300g	DEHA2C13376g	orf19.6175	YALI0E12353g	SJAG05024	SPCC23B6.05c
YPL029W	spar98-g8.1	smik122-g10.1	sbayc572-g1.1	CAGL0M04917g	Scas709.6	Kwal56.24111	KLLA0C11495g	SAKL0H25542g	DEHA2C13970g	orf19.6234	YALI0E12947g	SJAG05029	SPCC24B10.18
YPL033C	Dummy	smik122-g21.1	sbayc572-g19.1	CAGL0M04983g	Scas709.7	Kwal56.24113	KLLA0C11671g	SAKL0H25586g	DEHA2C14080g	orf19.6236	YALI0E13123g	Dummy	SPCC24B10.22
YPL034W	spar103-g10.1	smik122-g8.1	sbayc572-g3.1	CAGL0M05005g	Scas709.9	Kwal56.24115	KLLA0C11847g	SAKL0H25608g	DEHA2C14608g	orf19.6297	YALI0E13486g	SJAG00036	SPCC290.02
YPL039W	spar105-g1.1	smik1224-g15.1	sbayc572-g7.1	CAGL0M05181g	Scas710.12	Kwal56.24125	KLLA0C11979g	SAKL0H25740g	DEHA2C14630g	orf19.6298	YALI0E14102g	SJAG00071	SPCC306.02c
YPL041C	spar106-g4.1	smik1224-g3.1	sbayc572-g9.1	CAGL0M05225g	Scas710.14	Kwal56.24132	KLLA0C12199g	SAKL0H25806g	DEHA2C14718g	orf19.6314	YALI0E14124g	SJAG00080	SPCC320.11c
YPL042C	spar108-g1.1	smik123-g6.1	sbayc573-g1.1	CAGL0M05247g	Scas710.3	Kwal56.24134	KLLA0C12331g	Dummy	DEHA2C16324g	orf19.6316.4	YALI0E14465g	SJAG00086	SPCC330.05c
YPL045W	spar117-g2.1	smik1235-g4.1	sbayc573-g6.1	CAGL0M05291g	Scas710.33	Kwal56.24149	KLLA0C12903g	SAKL0A00198g	DEHA2C16654g	orf19.6340	YALI0E14597g	SJAG00173	SPCC330.09
YPL049C	spar118-g2.1	smik1258-g1.1	sbayc574-g3.1	CAGL0M05313g	Scas710.36	Kwal56.24163	KLLA0C13519g	SAKL0A00220g	DEHA2C17204g	orf19.6346	YALI0E14641g	SJAG00179	SPCC330.13
YPL055C	spar118-g25.1	smik1260-g6.1	sbayc575-g1.1	CAGL0M05335g	Scas710.4	Kwal56.24206	KLLA0C13673g	SAKL0A00506g	DEHA2D00990g	orf19.6355	YALI0E14817g	SJAG00214	SPCC338.11c
YPL059W	spar118-g6.1	smik1291-g19.1	sbayc575-g12.1	CAGL0M05357g	Scas710.42	Kwal56.24238	KLLA0C14410g	SAKL0A00616g	DEHA2D01518g	orf19.6402	YALI0E15312g	SJAG00231	SPCC338.14
YPL063W	spar119-g6.1	smik1291-g20.1	sbayc575-g14.1	CAGL0M05423g	Scas710.5	Kwal56.24265	KLLA0C14498g	SAKL0A00924g	DEHA2D03344g	orf19.6417	YALI0E15466g	SJAG00260	SPCC364.06
YPL064C	spar122-g2.1	smik13-g5.1	sbayc576-g17.1	CAGL0M05577g	Scas710.6d	Kwal56.24268	KLLA0C14652g	SAKL0A01276g	DEHA2D03388g	orf19.6418	YALI0E15928g	SJAG00265	SPCC4B3.02c
YPL065W	spar123-g12.1	smik132-g17.1	sbayc576-g18.1	CAGL0M05731g	Scas711.11	Kwal56.24270	KLLA0C15345g	SAKL0A01518g	DEHA2D03520g	orf19.6477	YALI0E16258g	SJAG00275	SPCC4B3.06c
YPL067C	spar123-g4.1	smik132-g18.1	sbayc576-g21.1	CAGL0M05753g	Scas711.16	Kwal56.24286	KLLA0C15499g	SAKL0A01738g	DEHA2D03828g	orf19.6584	YALI0E16280g	SJAG00288	SPCC4B3.07
YPL071C	spar125-g1.1	smik132-g22.1	sbayc578-g5.1	CAGL0M06017g	Scas711.26	Kwal56.24293	KLLA0C15565g	SAKL0A01870g	DEHA2D03960g	orf19.661	YALI0E16687g	SJAG00296	SPCC4B3.08
YPL075W	spar127-g4.1	smik132-g26.1	sbayc578-g6.1	CAGL0M06171g	Scas711.27	Kwal56.24313	KLLA0C16093g	SAKL0A01936g	DEHA2D04114g	orf19.6648	YALI0E16753g	SJAG00301	SPCC4G3.17
YPL076W	spar127-g8.1	smik132-g27.1	sbayc579-g14.1	CAGL0M06193g	Scas711.29	Kwal56.24316	KLLA0C16335g	SAKL0A02068g	DEHA2D04620g	orf19.6652	YALI0E17369g	SJAG00308	SPCC4G3.18
YPL077C	spar129-g10.1	smik132-g6.1	sbayc579-g3.1	CAGL0M06215g	Scas711.3	Kwal56.24324	KLLA0C16379g	SAKL0A03278g	DEHA2D05368g	orf19.6676	YALI0E17919g	SJAG00312	SPCC550.05
YPL091W	spar130-g2.1	smik1326-g1.1	sbayc579-g8.1	CAGL0M06281g	Scas711.30	Kwal56.24328	KLLA0C16401g	SAKL0A03564g	DEHA2D05698g	orf19.6686	YALI0E18282g	SJAG00365	SPCC550.11
YPL115C	spar136-g11.1	smik1334-g1.1	sbayc580-g15.1	CAGL0M06435g	Scas711.33	Kwal56.24332	KLLA0C16753g	SAKL0A03982g	DEHA2D06996g	orf19.6710	YALI0E18854g	SJAG00368	SPCC550.14
YPL120W	spar136-g14.1	smik1338-g2.1	sbayc580-g20.1	CAGL0M06545g	Scas711.39	Kwal56.24382	KLLA0C17380g	SAKL0A04180g	DEHA2D08844g	orf19.6730	YALI0E19404g	SJAG00397	SPCC584.01c
YPL121C	spar137-g1.1	smik1339-g1.1	sbayc581-g21.1	CAGL0M06699g	Scas711.41	Kwal56.24399	KLLA0C17402g	SAKL0A04290g	DEHA2D09130g	orf19.6751	YALI0E20031g	SJAG00399	SPCC584.11c
YPL124W	spar137-g2.1	smik134-g5.1	sbayc581-g3.1	CAGL0M06831g	Scas711.42	Kwal56.24404	KLLA0C17424g	SAKL0A04752g	DEHA2D09900g	orf19.6766	YALI0E20493g	SJAG00421	SPCC613.07
YPL125W	spar142-g13.1	smik1350-g3.1	sbayc583-g1.1	CAGL0M06875g	Scas711.47	Kwal56.24421	KLLA0C17556g	SAKL0A04906g	DEHA2D10120g	orf19.6828	YALI0E20581g	SJAG00449	SPCC613.08
YPL127C	spar142-g14.1	smik1356-g3.1	sbayc583-g2.1	CAGL0M06985g	Scas711.5	Kwal56.24425	KLLA0C17600g	SAKL0A05412g	DEHA2D12166g	orf19.6862	YALI0E20669g	SJAG00452	SPCC622.14
YPL138C	spar143-g1.1	smik1356-g4.1	sbayc585-g20.1	CAGL0M07051g	Scas711.51	Kwal56.24436	KLLA0C18425g	SAKL0A05808g	DEHA2D12188g	orf19.6873.1	YALI0E22759g	SJAG00453	SPCC63.07
YPL139C	spar143-g2.1	smik136-g3.1	sbayc585-g9.1	CAGL0M07095g	Scas712.11	Kwal56.24462	KLLA0C18546g	SAKL0A05874g	DEHA2D12452g	orf19.6886	YALI0E22979g	SJAG00459	SPCC737.08
YPL148C	spar147-g16.1	smik1390-g2.1	sbayc586-g10.1	CAGL0M07139g	Scas712.12	Kwal56.24466	KLLA0C18843g	SAKL0A06292g	DEHA2D13024g	orf19.6902	YALI0E23562g	SJAG00486	SPCC830.11c
YPL150W	spar147-g23.1	smik1390-g3.1	sbayc586-g9.1	CAGL0M07249g	Scas712.13	Kwal56.24478	KLLA0C18865g	SAKL0A06710g	DEHA2D13178g	orf19.6903	YALI0E23694g	SJAG00487	SPCC895.06
YPL151C	spar149-g2.1	smik140-g1.1	sbayc587-g8.1	CAGL0M07271g	Scas712.18	Kwal56.24484	KLLA0D00594g	SAKL0A07986g	DEHA2D13552g	orf19.6938	YALI0E23760g	SJAG00532	SPCC962.04
YPL161C	spar150-g3.1	smik1401-g1.1	sbayc587-g9.1	CAGL0M07337g	Scas712.2	Kwal56.24500	KLLA0D00792g	SAKL0A08118g	DEHA2D13860g	orf19.6955	YALI0E23947g	SJAG00534	SPCP1E11.08
YPL162C	spar152-g1.1	smik1412-g1.1	sbayc588-g10.1	CAGL0M07403g	Scas712.20	Kwal56.24503	KLLA0D01023g	SAKL0A09284g	DEHA2D14168g	orf19.7011	YALI0E24607g	SJAG00546	SPCP1E11.10
YPL174C	spar152-g12.1	smik1442-g1.1	sbayc588-g21.1	CAGL0M07425g	Scas712.23d	Kwal56.24526	KLLA0D01111g	SAKL0A09328g	DEHA2D14498g	orf19.7050	YALI0E24761g	SJAG00586	SPCP1E11.11
YPL180W	spar152-g29.1	smik1447-g1.1	sbayc589-g13.1	CAGL0M07447g	Scas712.26	Kwal56.24582	KLLA0D01309g	SAKL0B00704g	DEHA2D14784g	orf19.706	YALI0E24783g	SJAG00601	SPCPB16A4.04c
YPL188W	spar152-g38.1	smik146-g11.1	sbayc589-g17.1	CAGL0M07491g	Scas712.27	Kwal56.24584	KLLA0D01408g	SAKL0B00748g	DEHA2D15136g	orf19.7062	YALI0E24805g	SJAG00622	Dummy
YPL190C	spar153-g17.1	smik146-g14.1	sbayc592-g16.1	CAGL0M07656g	Scas712.28	Kwal56.24588	KLLA0D01980g	SAKL0B00880g	DEHA2D15400g	orf19.7069	YALI0E25872g	SJAG00627	SPAC1002.05c
YPL194W	spar153-g19.1	smik146-g15.1	sbayc592-g17.1	CAGL0M07898g	Scas712.31	Kwal56.24596	KLLA0D02046g	SAKL0B01122g	DEHA2D15598g	orf19.7088	YALI0E26048g	SJAG00635	SPAC10F6.11c
YPL195W	spar153-g36.1	smik1469-g1.1	sbayc592-g19.1	CAGL0M08052g	Scas712.32	Kwal56.24600	KLLA0D02926g	SAKL0B01738g	DEHA2D15928g	orf19.7107	YALI0E26059g	SJAG00636	SPAC11G7.03
YPL202C	spar153-g40.1	smik1475-g1.1	sbayc592-g5.1	CAGL0M08074g	Scas712.33	Kwal56.24616	KLLA0D02948g	SAKL0B01804g	DEHA2D16192g	orf19.7154	YALI0E26389g	SJAG00668	SPAC1296.02
YPL213W	spar153-g44.1	smik1501-g1.1	sbayc592-g6.1	CAGL0M08250g	Scas712.35	Kwal56.24631	KLLA0D03388g	SAKL0B02574g	DEHA2D16918g	orf19.7160	YALI0E26939g	SJAG00703	SPAC12B10.01c
YPL218W	spar153-g47.1	smik1505-g1.1	sbayc593-g15.1	CAGL0M08580g	Scas712.36	Kwal56.24634	KLLA0D04532g	SAKL0B02794g	DEHA2D17138g	orf19.7161	YALI0E27071g	SJAG00707	SPAC12B10.13
YPL225W	spar153-g7.1	smik1514-g1.1	sbayc593-g21.1	CAGL0M08646g	Scas712.39	Kwal56.24642	KLLA0D04796g	SAKL0B02904g	DEHA2E01254g	orf19.718	YALI0E27137g	SJAG00750	SPAC13C5.04
YPL228W	spar155-g11.1	smik1524-g1.1	sbayc593-g4.1	CAGL0M08800g	Scas712.4	Kwal56.24650	KLLA0D04884g	SAKL0B03542g	DEHA2E02464g	orf19.7197	YALI0E27715g	SJAG00752	SPAC140.01
YPL231W	spar155-g12.1	smik153-g1.1	sbayc593-g9.1	CAGL0M08932g	Scas712.40	Kwal56.24663	KLLA0D05203g	SAKL0B03872g	DEHA2E03586g	orf19.721	YALI0E27830g	SJAG00755	SPAC144.10c
YPL234C	spar155-g2.1	smik154-g2.1	sbayc594-g7.1	CAGL0M09130g	Scas712.46	Kwal56.24668	KLLA0D05445g	SAKL0B04026g	DEHA2E04026g	orf19.7215	YALI0E27940g	SJAG00812	SPAC14C4.14
YPL252C	spar158-g19.1	smik1549-g1.1	sbayc595-g19.1	CAGL0M09185g	Scas712.47	Kwal56.24680	KLLA0D05577g	SAKL0B04708g	DEHA2E05544g	orf19.7223	YALI0E28468g	SJAG00827	SPAC1565.04c
YPL259C	spar159-g11.1	smik1551-g1.1	sbayc595-g20.1	CAGL0M09273g	Scas713.13	Kwal56.24725	KLLA0D05621g	SAKL0B05148g	DEHA2E05852g	orf19.7236	YALI0E28490g	SJAG00836	SPAC15A10.05c
YPL269W	spar166-g3.1	smik1567-g1.1	sbayc595-g23.1	CAGL0M09295g	Scas713.19	Kwal56.24738	KLLA0D06677g	SAKL0B05500g	DEHA2E06600g	orf19.7255	YALI0E28963g	SJAG00855	SPAC15E1.10
YPR007C	spar167-g1.1	smik16-g2.1	sbayc595-g26.1	CAGL0M09361g	Scas713.21d	Kwal56.24750	KLLA0D06699g	SAKL0B05874g	DEHA2E06644g	orf19.7291	YALI0E29139g	SJAG00870	SPAC1635.01
YPR013C	spar167-g2.1	smik160-g3.1	sbayc595-g4.1	CAGL0M09383g	Scas713.22	Kwal56.24755	KLLA0D06765g	SAKL0B06292g	DEHA2E07040g	orf19.7384	YALI0E29293g	SJAG00914	SPAC1687.16c
YPR019W	spar169-g3.1	smik166-g2.1	sbayc595-g5.1	CAGL0M09471g	Scas713.29	Kwal56.24780	KLLA0D07139g	SAKL0B06666g	DEHA2E07084g	orf19.7387	YALI0E29506g	SJAG00933	SPAC1687.22c
YPR024W	spar170-g16.1	smik170-g1.1	sbayc595-g9.1	CAGL0M09515g	Scas713.31	Kwal56.24800	KLLA0D08206g	SAKL0B06886g	DEHA2E08030g	orf19.7392	YALI0E29535g	SJAG00954	SPAC16A10.01
YPR025C	spar170-g2.1	smik172-g6.1	sbayc596-g12.1	CAGL0M09669g	Scas713.32	Kwal56.24822	KLLA0D08305g	SAKL0B07128g	DEHA2E08206g	orf19.7422	YALI0E30019g	SJAG00976	SPAC16E8.02
YPR027C	spar178-g1.1	smik184-g2.1	sbayc597-g14.1	CAGL0M09735g	Scas713.38	Kwal6.519	KLLA0D08371g	SAKL0B07392g	DEHA2E08294g	orf19.7424	YALI0E30217g	SJAG00978	SPAC16E8.03
YPR029C	spar18-g4.1	smik185-g2.1	sbayc597-g21.1	CAGL0M09823g	Scas713.40	Kwal8.596	KLLA0D08393g	SAKL0B07876g	DEHA2E08668g	orf19.7488	YALI0E30569g	SJAG00980	SPAC16E8.16
YPR032W	spar18-g5.1	smik190-g2.1	sbayc598-g23.1	CAGL0M09889g	Scas713.41	Dummy	KLLA0D08459g	SAKL0B09086g	DEHA2E10208g	orf19.7552	YALI0E30723g	SJAG00990	SPAC1782.07
YPR036W	spar184-g3.1	smik191-g10.1	sbayc598-g24.1	CAGL0M10087g	Scas713.42	Kwal0.204	KLLA0D08910g	SAKL0B09614g	DEHA2E10296g	orf19.7569	YALI0E30877g	SJAG01064	SPAC17C9.06
YPR045C	spar191-g6.1	smik191-g9.1	sbayc599-g22.1	CAGL0M10109g	Scas713.47	Kwal0.221	KLLA0D09504g	SAKL0B09702g	DEHA2E10318g	orf19.7593	YALI0E30987g	SJAG01072	SPAC17D4.01
YPR054W	spar192-g17.1	smik192-g8.1	sbayc599-g23.1	CAGL0M10131g	Scas713.48	Kwal0.49	KLLA0D09735g	SAKL0B10164g	DEHA2E10868g	orf19.7599	YALI0E31317g	SJAG01108	SPAC17G8.10c
YPR055W	spar192-g33.1	smik192-g9.1	sbayc600-g13.1	CAGL0M10175g	Scas713.6	Kwal0.65	KLLA0D09757g	SAKL0B10626g	DEHA2E11066g	orf19.76	YALI0E31625g	SJAG01116	SPAC1952.09c
YPR056W	spar197-g24.1	smik193-g1.1	sbayc600-g14.1	CAGL0M10373g	Scas714.11	Kwal14.1057	KLLA0D10351g	SAKL0B10736g	DEHA2E12188g	orf19.7618	YALI0E31691g	SJAG01141	SPAC1952.13
YPR057W	spar199-g19.1	smik193-g11.1	sbayc600-g2.1	CAGL0M10483g	Scas714.14	Kwal14.1064	KLLA0D10593g	SAKL0B10780g	DEHA2E14322g	orf19.7624	YALI0E31779g	SJAG01155	SPAC19A8.05c
YPR063C	spar199-g4.1	smik193-g8.1	sbayc600-g26.1	CAGL0M10505g	Scas714.2	Kwal14.1069	KLLA0D11220g	SAKL0B11792g	DEHA2E14850g	orf19.7635	YALI0E32043g	SJAG01190	SPAC19B12.08
YPR065W	spar2-g8.1	smik194-g10.1	sbayc600-g3.1	CAGL0M10934g	Scas714.22	Kwal14.1094	KLLA0D11792g	SAKL0B11836g	DEHA2E15114g	orf19.7650	YALI0E32153g	SJAG01209	SPAC19G12.15c
YPR072W	spar207-g2.1	smik201-g2.1	sbayc603-g10.1	CAGL0M11220g	Scas714.28	Kwal14.1122	KLLA0D12012g	SAKL0C00484g	DEHA2E15136g	orf19.7657	YALI0E32219g	SJAG01220	SPAC1B3.03c
YPR073C	spar207-g3.1	smik202-g6.1	sbayc603-g25.1	CAGL0M11330g	Scas714.30	Kwal14.1140	KLLA0D12254g	SAKL0C00704g	DEHA2E15224g	orf19.7664	YALI0E32747g	SJAG01245	SPAC1D4.02c
YPR082C	spar208-g2.1	smik212-g28.1	sbayc604-g10.1	CAGL0M11352g	Scas714.39	Kwal14.1314	KLLA0D12364g	SAKL0C01870g	DEHA2E15312g	orf19.773	YALI0E33143g	SJAG01311	SPAC1F3.02c
YPR084W	spar209-g1.1	smik212-g33.1	sbayc605-g10.1	CAGL0M11374g	Scas714.4	Kwal14.1472	KLLA0D12386g	SAKL0C01936g	DEHA2E15884g	orf19.809	YALI0E33209g	SJAG01405	SPAC1F3.09
YPR085C	spar209-g2.1	smik212-g8.1	sbayc605-g11.1	CAGL0M11418g	Scas714.41d	Kwal14.1492	KLLA0D12980g	SAKL0C03454g	DEHA2E16104g	orf19.813	YALI0E33231g	SJAG01407	SPAC1F7.05
YPR086W	spar21-g20.1	smik215-g2.1	sbayc606-g15.1	CAGL0M11506g	Scas714.44	Kwal14.1504	KLLA0D13222g	SAKL0C03476g	DEHA2E16478g	orf19.825	YALI0E33957g	SJAG01428	SPAC20G4.05c
YPR088C	spar214-g12.1	smik216-g3.1	sbayc606-g16.1	CAGL0M11528g	Scas714.48	Kwal14.1578	KLLA0D13332g	SAKL0C05170g	DEHA2E17952g	orf19.839	YALI0E34287g	SJAG01490	SPAC222.12c
YPR089W	spar214-g13.1	smik218-g10.1	sbayc607-g15.1	CAGL0M11572g	Scas714.49	Kwal14.1591	KLLA0D13618g	SAKL0C06006g	DEHA2E18568g	orf19.920	YALI0F01991g	SJAG01543	SPAC227.03c
YPR094W	spar214-g17.1	smik218-g14.1	sbayc607-g23.1	CAGL0M11748g	Scas714.50	Kwal14.1671	KLLA0D13750g	SAKL0C06402g	DEHA2E19822g	orf19.926	YALI0F02453g	SJAG01561	SPAC227.14
YPR101W	spar214-g3.1	smik218-g4.1	sbayc607-g24.1	CAGL0M11924g	Scas714.6	Kwal14.1724	KLLA0D14806g	SAKL0C06908g	DEHA2E19976g	Dummy	YALI0F02629g	SJAG01673	SPAC227.15
YPR103W	spar214-g31.1	smik218-g6.1	sbayc609-g17.1	CAGL0M11946g	Scas714.8	Kwal14.1733	KLLA0D14861g	SAKL0C07942g	DEHA2E20086g	CaalfMp06	YALI0F02717g	SJAG01685	SPAC22H10.13
YPR108W	spar214-g34.1	smik218-g8.1	sbayc609-g26.1	CAGL0M11968g	Scas715.15d	Kwal14.2044	KLLA0D14883g	SAKL0C08778g	DEHA2E20394g	CaalfMp15	YALI0F04708g	SJAG01708	SPAC23C11.06c
YPR113W	spar218-g14.1	smik224-g2.1	sbayc609-g4.1	CAGL0M12012g	Scas715.16	Kwal14.2171	KLLA0D14993g	SAKL0C09328g	DEHA2E21164g	orf19.100	YALI0F05082g	SJAG01753	SPAC23C4.05c
YPR116W	spar219-g12.1	smik228-g1.1	sbayc609-g6.1	CAGL0M12166g	Scas715.17	Kwal14.2191	KLLA0D15268g	SAKL0C10076g	DEHA2E21384g	orf19.1027	YALI0F05170g	SJAG01763	SPAC23H3.13c
YPR122W	spar219-g20.1	smik244-g3.1	sbayc609-g9.1	CAGL0M12210g	Scas715.20	Kwal14.2258	KLLA0D15697g	SAKL0C10274g	DEHA2E22154g	orf19.1078	YALI0F05874g	SJAG01768	SPAC24B11.05
YPR129W	spar219-g23.1	smik246-g12.1	sbayc610-g14.1	CAGL0M12232g	Scas715.23	Kwal14.2508	KLLA0D15873g	SAKL0C10296g	DEHA2E23298g	orf19.1082.1	YALI0F06160g	SJAG01795	SPAC24C9.06c
YPR133C	spar219-g24.1	smik246-g18.1	sbayc610-g3.1	CAGL0M12254g	Scas715.26	Kwal14.2591	KLLA0D16137g	SAKL0C10318g	DEHA2F01100g	orf19.1089	YALI0F06182g	SJAG01806	SPAC24C9.14
YPR133W-A	spar219-g45.1	smik247-g13.1	sbayc610-g9.1	CAGL0M12276g	Scas715.31	Kwal14.884	KLLA0D16148g	SAKL0C10362g	DEHA2F01386g	orf19.1107	YALI0F06512g	SJAG01820	SPAC25B8.08
YPR135W	spar22-g20.1	smik247-g7.1	sbayc611-g23.1	CAGL0M12342g	Scas715.32	Kwal14.900	KLLA0D16390g	SAKL0C10428g	DEHA2F02508g	orf19.1114	YALI0F06534g	SJAG01841	SPAC25B8.18
YPR147C	spar22-g30.1	smik248-g3.1	sbayc612-g11.1	CAGL0M12617g	Scas715.33	Kwal14.921	KLLA0D16709g	SAKL0C12100g	DEHA2F02816g	orf19.1149	YALI0F06732g	SJAG01848	SPAC26F1.04c
YPR153W	spar222-g5.1	smik25-g2.1	sbayc612-g12.1	CAGL0M12661g	Scas715.34	Kwal14.993	KLLA0D16852g	SAKL0C12430g	DEHA2F03080g	orf19.1153	YALI0F07447g	SJAG01866	SPAC26F1.14c
YPR161C	spar227-g10.1	smik25-g4.1	sbayc612-g2.1	CAGL0M12683g	Scas715.35	Kwal19.2711	KLLA0D17094g	SAKL0C12474g	DEHA2F03344g	orf19.1183	YALI0F08151g	SJAG01881	SPAC26H5.04
YPR162C	spar228-g3.1	smik252-g13.1	sbayc613-g11.1	CAGL0M12771g	Scas715.36	Kwal23.2854	KLLA0D17116g	SAKL0C12672g	DEHA2F03410g	orf19.1240	YALI0F08371g	SJAG01895	SPAC26H5.08c
YPR168W	spar23-g2.1	smik252-g4.1	sbayc613-g12.1	CAGL0M12815g	Scas715.38	Kwal23.2856	KLLA0D17424g	SAKL0C12694g	DEHA2F03476g	orf19.1246	YALI0F08393g	SJAG01903	SPAC26H5.09c
YPR171W	spar23-g5.1	smik252-g7.1	sbayc613-g37.1	CAGL0M12859g	Scas715.39	Kwal23.2880	KLLA0D18326g	SAKL0C12914g	DEHA2F03806g	orf19.1275	YALI0F08437g	SJAG01919	SPAC27E2.06c
YPR173C	spar230-g20.1	smik253-g5.1	sbayc613-g5.1	CAGL0M12903g	Scas715.40	Kwal23.2883	KLLA0D19008g	SAKL0C13046g	DEHA2F03850g	orf19.1285	YALI0F08657g	SJAG01922	SPAC29A4.17c
YPR176C	spar230-g22.1	smik254-g14.1	sbayc614-g21.1	CAGL0M13145g	Scas715.48	Kwal23.3031	KLLA0E00748g	SAKL0C13068g	DEHA2F04158g	orf19.1288	YALI0F08877g	SJAG01978	SPAC29B12.03
YPR178W	spar230-g23.1	smik254-g9.1	sbayc614-g28.1	CAGL0M13211g	Scas715.51	Kwal23.3092	KLLA0E00770g	SAKL0C13134g	DEHA2F04444g	orf19.1290	YALI0F09295g	SJAG01983	SPAC29E6.08
YPR179C	spar232-g5.1	smik255-g1.1	sbayc614-g32.1	CAGL0M13321g	Scas715.9	Kwal23.3235	KLLA0E01276g	SAKL0C13530g	DEHA2F04862g	orf19.1331	YALI0F09383g	SJAG01996	SPAC2F7.06c
YPR180W	spar234-g5.1	smik255-g2.1	sbayc614-g5.1	CAGL0M13409g	Scas716.14	Kwal23.3283	KLLA0E01936g	SAKL0C13750g	DEHA2F06292g	orf19.1354	YALI0F09449g	SJAG01997	SPAC2G11.13
YPR183W	spar234-g8.1	smik257-g5.1	sbayc615-g15.1	CAGL0M13475g	Scas716.17	Kwal23.3307	KLLA0E03531g	SAKL0D00418g	DEHA2F06754g	orf19.1356	YALI0F09669g	SJAG02007	SPAC31G5.09c
YPR188C	spar235-g25.1	smik258-g12.1	sbayc615-g2.1	CAGL0M13607g	Scas716.23	Kwal23.3378	KLLA0E04246g	SAKL0D01738g	DEHA2F07062g	orf19.1358	YALI0F09768g	SJAG02016	SPAC31G5.12c
YPR189W	spar235-g3.1	smik258-g15.1	sbayc615-g29.1	CAGL0M13673g	Scas716.25	Kwal23.3721	KLLA0E04587g	SAKL0D01936g	DEHA2F07304g	orf19.1381	YALI0F09856g	SJAG02028	SPAC343.06c
Dummy	spar236-g1.1	smik26-g14.1	sbayc615-g33.1	CAGL0M13739g	Scas716.26	Kwal23.3771	KLLA0E05005g	SAKL0D02178g	DEHA2F08646g	orf19.1395	YALI0F10032g	SJAG02074	SPAC343.13
YAL003W	spar237-g1.1	smik264-g3.1	sbayc616-g25.1	CAGL0M14003g	Scas716.27	Kwal23.3985	KLLA0E05093g	SAKL0D02222g	DEHA2F08888g	orf19.1449	YALI0F10076g	SJAG02076	SPAC3A11.06
YAL012W	spar238-g11.1	smik267-g15.1	sbayc616-g29.1	Dummy	Scas716.28	Kwal23.3998	KLLA0E05181g	SAKL0D02772g	DEHA2F09020g	orf19.1467	YALI0F10153g	SJAG02191	SPAC3H5.04
YAL025C	spar238-g29.1	smik269-g1.1	sbayc617-g13.1	CAGL0A00847g	Scas716.29	Kwal23.4002	KLLA0E05500g	SAKL0D03190g	DEHA2F09108g	orf19.1477	YALI0F10747g	SJAG02233	SPAC3H8.09c
YAL035W	spar238-g50.1	smik271-g1.1	sbayc618-g24.1	CAGL0A00935g	Scas716.32	Kwal23.4051	KLLA0E06050g	SAKL0D03212g	DEHA2F09284g	orf19.1481	YALI0F11055g	SJAG02235	SPAC4D7.02c
YAL036C	spar239-g1.1	smik271-g2.1	sbayc618-g27.1	CAGL0A01067g	Scas716.34	Kwal23.4090	KLLA0E07370g	SAKL0D04466g	DEHA2F09306g	orf19.1486	YALI0F11231g	SJAG02267	SPAC4F10.02
YAL059W	spar24-g15.1	smik273-g3.1	sbayc618-g34.1	CAGL0A01540g	Scas716.36	Kwal23.4168	KLLA0E07524g	SAKL0D04532g	DEHA2F09394g	orf19.1656	YALI0F12661g	SJAG02286	SPAC4F10.07c
YBL018C	spar240-g2.1	smik276-g16.1	sbayc619-g19.1	CAGL0A01958g	Scas716.4	Kwal23.4194	KLLA0E07788g	SAKL0D05060g	DEHA2F09658g	orf19.173	YALI0F12771g	SJAG02289	SPAC4F10.17
YBL028C	spar241-g13.1	smik276-g35.1	sbayc620-g10.1	CAGL0A02090g	Scas716.41	Kwal23.4240	KLLA0E07942g	SAKL0D05258g	DEHA2F09680g	orf19.1785	YALI0F12991g	SJAG02338	SPAC4G8.10
YBL039C	spar241-g15.1	smik276-g45.1	sbayc620-g13.1	CAGL0A02673g	Scas716.43	Kwal23.4243	KLLA0E08195g	SAKL0D05280g	DEHA2F11704g	orf19.1800	YALI0F13101g	SJAG02362	SPAC4G9.05
YBL071W-A	spar242-g2.1	smik277-g2.1	sbayc620-g28.1	CAGL0A03102g	Scas716.44	Kwal23.4288	KLLA0E08899g	SAKL0D06468g	DEHA2F12012g	orf19.1826	YALI0F13475g	SJAG02414	SPAC4G9.11c
YBL076C	spar243-g8.1	smik277-g5.1	sbayc620-g29.1	CAGL0A03652g	Scas716.45	Kwal23.4563	KLLA0E09163g	SAKL0D06512g	DEHA2F12166g	orf19.1847	YALI0F13783g	SJAG02444	SPAC4G9.12
YBL081W	spar246-g3.1	smik281-g7.1	sbayc620-g33.1	CAGL0A03674g	Scas716.49	Kwal23.4776	KLLA0E09526g	SAKL0D06622g	DEHA2F12276g	orf19.1862	YALI0F14245g	SJAG02460	SPAC4G9.19
YBR030W	spar247-g3.1	smik282-g6.1	sbayc621-g15.1	CAGL0A03971g	Scas716.5	Kwal23.4830	KLLA0E10769g	SAKL0D06996g	DEHA2F12408g	orf19.1887	YALI0F14377g	SJAG02461	SPAC4H3.04c
YBR034C	spar247-g4.1	smik283-g13.1	sbayc621-g21.1	CAGL0A04015g	Scas716.51	Kwal23.4841	KLLA0E10835g	SAKL0D07260g	DEHA2F12694g	orf19.1891	YALI0F15697g	SJAG02462	SPAC4H3.08
YBR061C	spar247-g6.1	smik283-g33.1	sbayc621-g30.1	CAGL0A04037g	Scas716.52	Kwal23.5086	KLLA0E11253g	SAKL0D08096g	DEHA2F13024g	orf19.1933	YALI0F15829g	SJAG02504	SPAC513.05
YBR079C	spar247-g7.1	smik283-g43.1	sbayc621-g5.1	CAGL0A04499g	Scas716.54	Kwal23.5136	KLLA0E12287g	SAKL0D08712g	DEHA2F13068g	orf19.2005	YALI0F16049g	SJAG02566	SPAC521.03
YBR141C	spar248-g1.1	smik283-g49.1	sbayc623-g11.1	CAGL0B00352g	Scas716.62	Kwal23.5138	KLLA0E12441g	SAKL0D08734g	DEHA2F13156g	orf19.2009	YALI0F16115g	SJAG02575	SPAC589.08c
YBR142W	spar25-g4.1	smik283-g57.1	sbayc623-g16.1	CAGL0B00484g	Scas716.67	Kwal23.5310	KLLA0E12529g	SAKL0D09108g	DEHA2F13728g	orf19.2014	YALI0F17138g	SJAG02583	SPAC607.08c
YBR143C	spar25-g9.1	smik283-g60.1	sbayc623-g8.1	CAGL0B00880g	Scas716.71	Kwal23.5406	KLLA0E12771g	SAKL0D09372g	DEHA2F13992g	orf19.203	YALI0F17358g	SJAG02584	SPAC607.09c
YBR154C	spar251-g15.1	smik283-g63.1	sbayc624-g37.1	CAGL0B01122g	Scas716.73	Kwal23.5415	KLLA0E12793g	SAKL0D10252g	DEHA2F15070g	orf19.2047	YALI0F17380g	SJAG02602	SPAC637.13c
YBR155W	spar251-g17.1	smik283-g9.1	sbayc624-g6.1	CAGL0B01397g	Scas716.74	Kwal23.5638	KLLA0E13079g	SAKL0D10428g	DEHA2F15202g	orf19.2067	YALI0F17556g	SJAG02603	SPAC664.09
YBR187W	spar251-g18.1	smik295-g4.1	sbayc627-g1.1	CAGL0B01463g	Scas716.78	Kwal23.5696	KLLA0E13189g	SAKL0D11330g	DEHA2F15224g	orf19.2076	YALI0F17600g	SJAG02607	SPAC688.03c
YBR238C	spar251-g5.1	smik313-g12.1	sbayc627-g20.1	CAGL0B01485g	Scas716.79	Kwal23.5750	KLLA0E13651g	SAKL0D11374g	DEHA2F15246g	orf19.2092	YALI0F17622g	SJAG02623	SPAC688.13
YBR247C	spar252-g5.1	smik313-g5.1	sbayc627-g30.1	CAGL0B01881g	Scas716.9	Kwal23.5779	KLLA0E13673g	SAKL0D12760g	DEHA2F16060g	orf19.2107.1	YALI0F18150g	SJAG02646	SPAC6B12.13
YBR248C	spar258-g17.1	smik313-g8.1	sbayc627-g32.1	CAGL0B03795g	Scas717.11	Kwal23.5887	KLLA0E13761g	SAKL0D12914g	DEHA2F16456g	orf19.2127	YALI0F18172g	SJAG02652	SPAC6C3.04
YBR252W	spar258-g20.1	smik313-g9.1	sbayc627-g33.1	CAGL0B04125g	Scas717.14	Kwal23.5962	KLLA0E13783g	SAKL0D12958g	DEHA2F16654g	orf19.2173	YALI0F18238g	SJAG02715	SPAC6G10.03c
YBR261C	spar258-g5.1	smik314-g1.1	sbayc630-g1.1	CAGL0B04169g	Scas717.17	Kwal23.6094	KLLA0E14300g	SAKL0D13376g	DEHA2F17314g	orf19.2192	YALI0F18854g	SJAG02716	SPAC6G10.06
YBR267W	spar258-g9.1	smik314-g2.1	sbayc630-g27.1	CAGL0B04279g	Scas717.19	Kwal23.6157	KLLA0E14388g	SAKL0D13486g	DEHA2F17336g	orf19.2204	YALI0F18876g	SJAG02745	SPAC750.08c
YBR271W	spar259-g5.1	smik314-g4.1	sbayc631-g16.1	CAGL0B04961g	Scas717.28	Kwal23.6205	KLLA0E14410g	SAKL0D14432g	DEHA2F17930g	orf19.2335	YALI0F18942g	SJAG02769	SPAC8C9.03
YCL031C	spar26-g15.1	smik315-g14.1	sbayc631-g22.1	CAGL0C00715g	Scas717.29	Kwal23.6218	KLLA0E15158g	SAKL0D14850g	DEHA2F18216g	orf19.2341	YALI0F19756g	SJAG02794	SPAC8C9.16c
YCL050C	spar260-g10.1	smik317-g19.1	sbayc632-g25.1	CAGL0C00737g	Scas717.32	Kwal23.6240	KLLA0E15290g	SAKL0D15268g	DEHA2F18744g	orf19.2356	YALI0F20196g	SJAG02825	SPAC9E9.11
YCL054W	spar260-g11.1	smik317-g25.1	sbayc632-g32.1	CAGL0C00759g	Scas717.33	Kwal23.6250	KLLA0E16038g	SAKL0E00660g	DEHA2F18876g	orf19.2397.3	YALI0F20240g	SJAG02876	SPACUNK12.02c
YCL059C	spar260-g3.1	smik317-g3.1	sbayc633-g15.1	CAGL0C01287g	Scas717.38	Kwal23.6324	KLLA0E16269g	SAKL0E00770g	DEHA2F19932g	orf19.2414	YALI0F20284g	SJAG02901	SPACUNK4.15
YCR016W	spar261-g14.1	smik318-g5.1	sbayc633-g30.1	CAGL0C01331g	Scas717.39	Kwal23.6387	KLLA0E16423g	SAKL0E01056g	DEHA2F21758g	orf19.243	YALI0F20350g	SJAG02913	SPAP14E8.02
YCR043C	spar261-g15.1	smik318-g6.1	sbayc633-g33.1	CAGL0C01419g	Scas717.40	Kwal23.6436	KLLA0E17061g	SAKL0E01452g	DEHA2F22264g	orf19.2458	YALI0F20372g	SJAG02923	SPAPB2B4.01c
YCR047C	spar261-g19.1	smik32-g1.1	sbayc633-g36.1	CAGL0C01441g	Scas717.41	Kwal23.6452	KLLA0E17875g	SAKL0E01584g	DEHA2F22924g	orf19.246	YALI0F20570g	SJAG02924	SPAPB2B4.04c
YCR051W	spar261-g28.1	smik32-g2.1	sbayc634-g19.1	CAGL0C01639g	Scas717.42	Kwal23.6509	KLLA0E17941g	SAKL0E01628g	DEHA2F22946g	orf19.2480.1	YALI0F20658g	SJAG02968	SPAPJ691.03
YCR053W	spar261-g34.1	smik321-g3.1	sbayc634-g21.1	CAGL0C01925g	Scas717.43	Kwal23.6516	KLLA0E18073g	SAKL0E01760g	DEHA2F23078g	orf19.2515	YALI0F20768g	SJAG02975	SPBC106.03
YCR057C	spar261-g42.1	smik327-g2.1	sbayc635-g23.1	CAGL0C02189g	Scas717.44	Kwal26.6727	KLLA0E18216g	SAKL0E01980g	DEHA2F24486g	orf19.2525	YALI0F20944g	SJAG02979	SPBC106.13
YCR072C	spar261-g49.1	smik330-g18.1	sbayc635-g31.1	CAGL0C02299g	Scas717.47	Kwal26.6745	KLLA0E18766g	SAKL0E02288g	DEHA2F24552g	orf19.2590	YALI0F21153g	SJAG03013	SPBC1105.10
YCR087C-A	spar261-g5.1	smik330-g6.1	sbayc635-g33.1	CAGL0C02343g	Scas717.48	Kwal26.6789	KLLA0E18986g	SAKL0E02794g	DEHA2F24794g	orf19.2593	YALI0F21329g	SJAG03021	SPBC119.05c
YDL014W	spar261-g53.1	smik330-g8.1	sbayc635-g39.1	CAGL0C02585g	Scas717.49	Kwal26.6861	KLLA0E19118g	SAKL0E02948g	DEHA2F24838g	orf19.2655	YALI0F21406g	SJAG03155	SPBC1198.14c
YDL031W	spar261-g74.1	smik331-g2.1	sbayc635-g48.1	CAGL0C03003g	Scas717.51	Kwal26.6973	KLLA0E19437g	SAKL0E03080g	DEHA2F24860g	orf19.2699	YALI0F21483g	SJAG03173	SPBC1271.05c
YDL051W	spar261-g75.1	smik333-g6.1	sbayc635-g49.1	CAGL0C03355g	Scas717.59	Kwal26.6979	KLLA0E19613g	SAKL0E03212g	DEHA2G00660g	orf19.2710	YALI0F21527g	SJAG03185	SPBC12D12.09
YDL060W	spar263-g2.1	smik334-g10.1	sbayc635-g53.1	CAGL0C03531g	Scas717.60	Kwal26.7082	KLLA0E20537g	SAKL0E03234g	DEHA2G00682g	orf19.2722	YALI0F21725g	SJAG03199	SPBC13E7.11
YDL061C	spar264-g2.1	smik334-g9.1	sbayc635-g59.1	CAGL0C04279g	Scas717.65	Kwal26.7179	KLLA0E20845g	SAKL0E03300g	DEHA2G00704g	orf19.2724	YALI0F22367g	SJAG03340	SPBC1539.07c
YDL063C	spar264-g3.1	smik335-g2.1	sbayc635-g7.1	CAGL0C04565g	Scas717.66	Kwal26.7302	KLLA0E21197g	SAKL0E03586g	DEHA2G01562g	orf19.2737	YALI0F22737g	SJAG03363	SPBC15D4.07c
YDL112W	spar268-g2.1	smik336-g4.1	sbayc636-g20.1	CAGL0D00220g	Scas717.77	Kwal26.7310	KLLA0E21241g	SAKL0E04532g	DEHA2G02090g	orf19.2768	YALI0F22759g	SJAG03434	SPBC1604.07
YDL121C	spar27-g23.1	smik34-g12.1	sbayc636-g22.1	CAGL0D00836g	Scas718.16	Kwal26.7490	KLLA0E21340g	SAKL0E05126g	DEHA2G02178g	orf19.2769	YALI0F22935g	SJAG03438	SPBC1604.11
YDL129W	spar27-g24.1	smik34-g5.1	sbayc636-g9.1	CAGL0D00858g	Scas718.2	Kwal26.7570	KLLA0E21516g	SAKL0E05962g	DEHA2G02310g	orf19.2770.1	YALI0F24013g	SJAG03456	SPBC1652.01
YDL148C	spar27-g35.1	smik340-g7.1	sbayc637-g15.1	CAGL0D00880g	Scas718.20	Kwal26.7643	KLLA0E22242g	SAKL0E05984g	DEHA2G02772g	orf19.2792	YALI0F24321g	SJAG03490	SPBC1685.13
YDL150W	spar27-g54.1	smik343-g2.1	sbayc637-g19.1	CAGL0D02090g	Scas718.21	Kwal26.7736	KLLA0E22583g	SAKL0E07546g	DEHA2G04642g	orf19.2803	YALI0F24365g	SJAG03501	SPBC16A3.09c
YDL153C	spar270-g2.1	smik349-g12.1	sbayc637-g25.1	CAGL0D02706g	Scas718.29	Kwal26.7804	KLLA0E22627g	SAKL0E07832g	DEHA2G05808g	orf19.2805	YALI0F24497g	SJAG03509	SPBC16C6.08c
YDL166C	spar270-g3.1	smik350-g1.1	sbayc637-g28.1	CAGL0D02816g	Scas718.30	Kwal26.7878	KLLA0E23254g	SAKL0E08030g	DEHA2G05962g	orf19.2808	YALI0F24893g	SJAG03557	SPBC16D10.08c
YDL167C	spar270-g6.1	smik359-g2.1	sbayc637-g29.1	CAGL0D02838g	Scas718.31	Kwal26.8126	KLLA0E23331g	SAKL0E08052g	DEHA2G06028g	orf19.2809	YALI0F25025g	SJAG03620	SPBC16E9.03c
YDL201W	spar278-g14.1	smik360-g6.1	sbayc637-g4.1	CAGL0D03124g	Scas718.37	Kwal26.8161	KLLA0E23980g	SAKL0E08338g	DEHA2G07040g	orf19.2841	YALI0F25795g	SJAG03641	SPBC16H5.06
YDL208W	spar280-g3.1	smik367-g1.1	sbayc638-g21.1	CAGL0D03190g	Scas718.48	Kwal26.8170	KLLA0E24178g	SAKL0E08624g	DEHA2G07150g	orf19.285	YALI0F26609g	SJAG03646	SPBC1703.13c
YDL213C	spar283-g20.1	smik37-g4.1	sbayc639-g2.1	CAGL0D03410g	Scas718.49	Kwal26.8347	KLLA0F00352g	SAKL0E08646g	DEHA2G07238g	orf19.2966	YALI0F26631g	SJAG03669	SPBC1734.13
YDR020C	spar286-g2.1	smik373-g2.1	sbayc639-g40.1	CAGL0D03454g	Scas718.50	Kwal26.8458	KLLA0F00484g	SAKL0E08734g	DEHA2G07722g	orf19.3004	YALI0F26653g	SJAG03673	SPBC1773.02c
YDR045C	spar287-g11.1	smik374-g2.1	sbayc639-g45.1	CAGL0D03718g	Scas718.57	Kwal26.8461	KLLA0F00594g	SAKL0E08932g	DEHA2G08492g	orf19.3021	YALI0F28061g	SJAG03717	SPBC17D11.08
YDR060W	spar287-g12.1	smik376-g2.1	sbayc641-g20.1	CAGL0D03740g	Scas718.6	Kwal26.8470	KLLA0F00946g	SAKL0E09240g	DEHA2G08624g	orf19.3029	YALI0F28083g	SJAG03723	SPBC19C2.11c
YDR064W	spar287-g25.1	smik379-g4.1	sbayc641-g25.1	CAGL0D04180g	Scas718.61	Kwal26.8473	KLLA0F00968g	SAKL0E09570g	DEHA2G10384g	orf19.3030	YALI0F28149g	SJAG03747	SPBC1D7.05
YDR083W	spar288-g3.1	smik379-g5.1	sbayc641-g32.1	CAGL0D04576g	Scas718.62	Kwal26.8528	KLLA0F01034g	SAKL0E09768g	DEHA2G10428g	orf19.3038	YALI0F29183g	SJAG03751	SPBC211.07c
YDR087C	spar289-g2.1	smik390-g15.1	sbayc641-g33.1	CAGL0D04884g	Scas718.66	Kwal26.8539	KLLA0F01078g	SAKL0E09966g	DEHA2G10604g	orf19.3047	YALI0F29205g	SJAG03752	SPBC21C3.19
YDR091C	spar29-g7.1	smik390-g2.1	sbayc642-g11.1	CAGL0D05016g	Scas718.7	Kwal26.8553	KLLA0F01122g	SAKL0E10384g	DEHA2G11880g	orf19.3104	YALI0F29843g	SJAG03784	SPBC21H7.06c
YDR101C	spar29-g8.1	smik390-g24.1	sbayc642-g20.1	CAGL0D05214g	Scas718.72	Kwal26.8561	KLLA0F01364g	SAKL0E10604g	DEHA2G12188g	orf19.3136	YALI0F29931g	SJAG03792	SPBC23E6.03c
YDR110W	spar290-g13.1	smik390-g3.1	sbayc642-g27.1	CAGL0D05236g	Scas718.76	Kwal26.8567	KLLA0F01727g	SAKL0E10626g	DEHA2G12364g	orf19.3171	YALI0F30173g	SJAG03794	SPBC23G7.06c
YDR120C	spar290-g3.1	smik390-g9.1	sbayc642-g33.1	CAGL0D05500g	Scas718.78	Kwal26.8604	KLLA0F02013g	SAKL0E10670g	DEHA2G12452g	orf19.321	YALI0F30195g	SJAG03837	SPBC23G7.16
YDR123C	spar291-g10.1	smik394-g4.1	sbayc642-g50.1	CAGL0D05588g	Scas718.80	Kwal26.8612	KLLA0F02211g	SAKL0E10692g	DEHA2G12826g	orf19.3221	YALI0F30305g	SJAG03844	SPBC25B2.02c
YDR156W	spar291-g22.1	smik394-g8.1	sbayc642-g9.1	CAGL0D05874g	Scas718.83	Kwal26.8678	KLLA0F02233g	SAKL0E10912g	DEHA2G13552g	orf19.3278	YALI0F30393g	SJAG03861	SPBC25B2.03
YDR161W	spar291-g27.1	smik400-g10.1	sbayc643-g19.1	CAGL0D06094g	Scas718.84	Kwal26.8727	KLLA0F02321g	SAKL0E11308g	DEHA2G14520g	orf19.3310	YALI0F30481g	SJAG03868	SPBC25B2.11
YDR165W	spar291-g4.1	smik400-g9.1	sbayc643-g26.1	CAGL0E00517g	Scas718.85	Kwal26.8763	KLLA0F03014g	SAKL0E11682g	DEHA2G14784g	orf19.3335	YALI0F31207g	SJAG03881	SPBC26H8.12
YDR172W	spar293-g2.1	smik401-g1.1	sbayc643-g27.1	CAGL0E00781g	Scas718.86	Kwal26.8767	KLLA0F03058g	SAKL0E12122g	DEHA2G15092g	orf19.3352	YALI0F31317g	SJAG03899	SPBC26H8.14c
YDR184C	spar293-g4.1	smik401-g11.1	sbayc643-g40.1	CAGL0E00979g	Scas718.88	Kwal26.8831	KLLA0F03124g	SAKL0E12452g	DEHA2G15312g	orf19.3355	YALI0F31449g	SJAG03920	SPBC27B12.01c
YDR222W	spar299-g2.1	smik401-g16.1	sbayc643-g9.1	CAGL0E01067g	Scas718.9	Kwal26.8860	KLLA0F03190g	SAKL0E12540g	DEHA2G15378g	orf19.3363	YALI0F31471g	SJAG03926	SPBC29A3.03c
YDR234W	spar30-g15.1	smik401-g17.1	sbayc644-g17.1	CAGL0E01155g	Scas719.12	Kwal26.8871	KLLA0F03333g	SAKL0E12606g	DEHA2G15708g	orf19.3373	YALI0F31493g	SJAG03989	SPBC29A3.18
YDR243C	spar30-g16.1	smik401-g19.1	sbayc644-g18.1	CAGL0E01573g	Scas719.13	Kwal26.8969	KLLA0F03377g	SAKL0E12628g	DEHA2G16764g	orf19.3419	YALI0F31559g	SJAG04000	SPBC2D10.05
YDR299W	spar300-g17.1	smik405-g2.1	sbayc645-g1.1	CAGL0E01595g	Scas719.14	Kwal26.8971	KLLA0F03399g	SAKL0E12738g	DEHA2G17776g	orf19.3422	YALI0F32021g	SJAG04027	SPBC32F12.10
YDR300C	spar300-g9.1	smik407-g1.1	sbayc645-g12.1	CAGL0E01903g	Scas719.25	Kwal26.8975	KLLA0F03663g	SAKL0E12892g	DEHA2G17798g	orf19.3434	Dummy	SJAG04129	SPBC337.08c
YDR321W	spar301-g16.1	smik407-g21.1	sbayc645-g28.1	CAGL0E01925g	Scas719.26	Kwal26.9069	KLLA0F03971g	SAKL0E12936g	DEHA2G18458g	orf19.3448	YALI0A00979g	SJAG04170	SPBC337.16
YDR324C	spar301-g32.1	smik407-g31.1	sbayc645-g32.1	CAGL0E02343g	Scas719.28	Kwal26.9116	KLLA0F04543g	SAKL0E13002g	DEHA2G19382g	orf19.346	YALI0A01067g	SJAG04187	SPBC36.10
YDR339C	spar301-g7.1	smik407-g33.1	sbayc645-g36.1	CAGL0E02585g	Scas719.29	Kwal26.9139	KLLA0F04818g	SAKL0E13552g	DEHA2G19646g	orf19.3483	YALI0A01782g	SJAG04199	SPBC365.02c
YDR361C	spar304-g10.1	smik407-g34.1	sbayc645-g40.1	CAGL0E02673g	Scas719.31	Kwal26.9189	KLLA0F05962g	SAKL0E14498g	DEHA2G20328g	orf19.35	YALI0A07601g	SJAG04219	SPBC365.12c
YDR365C	spar304-g11.1	smik409-g2.1	sbayc646-g16.1	CAGL0E02717g	Scas719.33	Kwal26.9254	KLLA0F06094g	SAKL0E14696g	DEHA2G20482g	orf19.3507	YALI0A08261g	SJAG04227	SPBC365.20c
YDR395W	spar304-g3.1	smik409-g3.1	sbayc646-g17.1	CAGL0E02937g	Scas719.42	Kwal26.9319	KLLA0F06358g	SAKL0F01034g	DEHA2G20504g	orf19.3508	YALI0A09856g	SJAG04276	SPBC3B9.06c
YDR398W	spar304-g4.1	smik409-g9.1	sbayc646-g2.1	CAGL0E03223g	Scas719.43	Kwal26.9433	KLLA0F06622g	SAKL0F01364g	DEHA2G20680g	orf19.3515	YALI0A10747g	SJAG04298	SPBC3B9.17
YDR399W	spar304-g9.1	smik410-g4.1	sbayc646-g25.1	CAGL0E03245g	Scas719.46	Kwal26.9495	KLLA0F06666g	SAKL0F01606g	DEHA2G21054g	orf19.3517	YALI0A13277g	SJAG04301	SPBC3H7.03c
YDR412W	spar306-g14.1	smik410-g5.1	sbayc646-g30.1	CAGL0E05390g	Scas719.47	Kwal26.9507	KLLA0F06941g	SAKL0F02838g	DEHA2G22132g	orf19.3537	YALI0A16060g	SJAG04309	SPBC405.04c
YDR429C	spar31-g11.1	smik411-g1.1	sbayc646-g40.1	CAGL0E05478g	Scas719.49	Kwal27.10027	KLLA0F07799g	SAKL0F03014g	DEHA2G23430g	orf19.3554	YALI0A16841g	SJAG04323	SPBC409.12c
YDR449C	spar31-g12.1	smik413-g1.1	sbayc648-g14.1	CAGL0E05500g	Scas719.5	Kwal27.10034	KLLA0F07909g	SAKL0F03146g	DEHA2G23518g	orf19.3573	YALI0A17831g	SJAG04352	SPBC428.18
YDR454C	spar310-g5.1	smik413-g9.1	sbayc648-g3.1	CAGL0E05874g	Scas719.50	Kwal27.10328	KLLA0F08613g	SAKL0F03432g	DEHA2G23672g	orf19.3575	YALI0A18469g	SJAG04359	SPBC660.07
YDR465C	spar314-g10.1	smik418-g3.1	sbayc648-g4.1	CAGL0F00407g	Scas719.51	Kwal27.10353	KLLA0F09812g	SAKL0F04620g	DEHA2G23958g	orf19.3651	YALI0A18788g	SJAG04422	SPBC660.14
YDR496C	spar314-g12.1	smik419-g1.1	sbayc648-g43.1	CAGL0F00429g	Scas719.52	Kwal27.10404	KLLA0F10219g	SAKL0F04752g	DEHA2G24046g	orf19.3656	YALI0A19096g	SJAG04454	SPBC660.16
YDR523C	spar314-g13.1	smik420-g1.1	sbayc650-g28.1	CAGL0F00561g	Scas719.62	Kwal27.10543	KLLA0F10593g	SAKL0F05984g	DEHA2G24090g	orf19.3661	YALI0A19426g	SJAG04473	SPBC6B1.09c
YDR527W	spar315-g16.1	smik421-g2.1	sbayc650-g39.1	CAGL0F00715g	Scas719.63	Kwal27.10565	KLLA0F11253g	SAKL0F06028g	Dummy	orf19.3663.1	YALI0A19624g	SJAG04512	SPBC713.07c
YEL026W	spar315-g17.1	smik422-g3.1	sbayc650-g4.1	CAGL0F01023g	Scas719.64	Kwal27.10763	KLLA0F11506g	SAKL0F06160g	DEHA2A01210g	orf19.3669	YALI0A20394g	SJAG04515	SPBC725.03
YEL048C	spar315-g39.1	smik423-g1.1	sbayc651-g11.1	CAGL0F01551g	Scas719.69	Kwal27.10830	KLLA0F11979g	SAKL0F06512g	DEHA2A01232g	orf19.3675	YALI0A20834g	SJAG04521	SPBC725.11c
YEL055C	spar315-g43.1	smik423-g4.1	sbayc651-g26.1	CAGL0F01661g	Scas719.77	Kwal27.10939	KLLA0F13244g	SAKL0F06974g	DEHA2A01562g	orf19.3679	YALI0A21131g	SJAG04552	SPBC776.05
YEL057C	spar315-g6.1	smik428-g7.1	sbayc652-g1.1	CAGL0F01705g	Scas719.81	Kwal27.11126	KLLA0F13266g	SAKL0F07128g	DEHA2A01716g	orf19.3682	YALI0A21417g	SJAG04553	SPBC776.15c
YER002W	spar317-g5.1	smik428-g9.1	sbayc652-g14.1	CAGL0F01925g	Scas719.82	Kwal27.11301	KLLA0F13508g	SAKL0F07414g	DEHA2A02288g	orf19.3770	YALI0B00572g	SJAG04568	SPBC83.05
YER006W	spar317-g8.1	smik430-g1.1	sbayc652-g16.1	CAGL0F02299g	Scas719.83	Kwal27.11323	KLLA0F13640g	SAKL0F07436g	DEHA2A02552g	orf19.3822	YALI0B00770g	SJAG04581	SPBC887.15c
YER025W	spar319-g12.1	smik437-g11.1	sbayc652-g40.1	CAGL0F02541g	Scas719.84	Kwal27.11327	KLLA0F13772g	SAKL0F08140g	DEHA2A02596g	orf19.3841	YALI0B01166g	SJAG04603	SPBC902.05c
YER036C	spar319-g30.1	smik437-g3.1	sbayc652-g8.1	CAGL0F02563g	Scas720.10	Kwal27.11503	KLLA0F13926g	SAKL0F08426g	DEHA2A03036g	orf19.385	YALI0B02178g	SJAG04642	SPBP23A10.15c
YER043C	spar32-g7.1	smik437-g4.1	sbayc653-g13.1	CAGL0F02849g	Scas720.15	Kwal27.11532	KLLA0F13948g	SAKL0F08998g	DEHA2A03278g	orf19.388	YALI0B02852g	SJAG04665	SPBP26C9.02c
YER049W	spar320-g10.1	smik438-g6.1	sbayc653-g4.1	CAGL0F03289g	Scas720.16	Kwal27.11560	KLLA0F14553g	SAKL0F09504g	DEHA2A03366g	orf19.3881	YALI0B04290g	SJAG04726	SPBP35G2.12
YER052C	spar320-g9.1	smik438-g8.1	sbayc653-g40.1	CAGL0F03927g	Scas720.22	Kwal27.11585	KLLA0F14839g	SAKL0F10758g	DEHA2A04510g	orf19.3888	YALI0B04796g	SJAG04748	SPBP4H10.08
YER055C	spar321-g15.1	smik445-g2.1	sbayc653-g46.1	CAGL0F04103g	Scas720.28	Kwal27.11626	KLLA0F15433g	SAKL0F10802g	DEHA2A04708g	orf19.3893	YALI0B04994g	SJAG04752	SPBP4H10.12
YER070W	spar321-g21.1	smik454-g1.1	sbayc654-g15.1	CAGL0F04433g	Scas720.34d	Kwal27.11644	KLLA0F15598g	SAKL0F10824g	DEHA2A04818g	orf19.3922	YALI0B05280g	SJAG04759	SPBP4H10.17c
YER082C	spar321-g26.1	smik458-g1.1	sbayc654-g29.1	CAGL0F04983g	Scas720.42	Kwal27.11725	KLLA0F15664g	SAKL0F11352g	DEHA2A04862g	orf19.3931	YALI0B05720g	SJAG04857	SPBP8B7.05c
YER086W	spar321-g30.1	smik465-g2.1	sbayc654-g32.1	CAGL0F05115g	Scas720.5	Kwal27.11794	KLLA0F15752g	SAKL0F11462g	DEHA2A04972g	orf19.3973	YALI0B06094g	SJAG04859	SPBP8B7.23
YER110C	spar321-g9.1	smik465-g3.1	sbayc654-g9.1	CAGL0F05709g	Scas720.50	Kwal27.11832	KLLA0F16280g	SAKL0F11506g	DEHA2A05170g	orf19.3974	YALI0B06710g	SJAG04912	SPBP8B7.24c
YER126C	spar322-g5.1	smik467-g5.1	sbayc655-g15.1	CAGL0F06435g	Scas720.53	Kwal27.12010	KLLA0F17237g	SAKL0F12518g	DEHA2A05214g	orf19.3984	YALI0B07601g	SJAG04913	SPBPB21E7.07
YER127W	spar322-g9.1	smik470-g6.1	sbayc655-g19.1	CAGL0F06523g	Scas720.54	Kwal27.12148	KLLA0F17435g	SAKL0F12848g	DEHA2A05280g	orf19.4012	YALI0B08096g	SJAG04950	SPBPB2B2.10c
YER137C	spar324-g21.1	smik472-g3.1	sbayc655-g27.1	CAGL0F06809g	Scas720.57	Kwal27.12182	KLLA0F18414g	SAKL0F14036g	DEHA2A05698g	orf19.4024	YALI0B08140g	SJAG04952	SPBPB7E8.02
YER156C	spar333-g24.1	smik472-g4.1	sbayc655-g39.1	CAGL0F06853g	Scas720.58	Kwal27.12324	KLLA0F18568g	SAKL0F14498g	DEHA2A06050g	orf19.4031	YALI0B08184g	Dummy	SPCC1020.06c
YFL002C	spar333-g8.1	smik472-g6.1	sbayc655-g51.1	CAGL0F07073g	Scas720.64	Kwal27.12369	KLLA0F19404g	SAKL0F14652g	DEHA2A06226g	orf19.4041	YALI0B08536g	SJAG00029	SPCC1223.03c
YFL022C	spar333-g9.1	smik476-g1.1	sbayc656-g18.1	CAGL0F07139g	Scas720.67	Kwal27.12406	KLLA0F19866g	SAKL0F15554g	DEHA2A06490g	orf19.4044	YALI0B08558g	SJAG00043	SPCC1235.08c
YFL051C	spar335-g13.1	smik476-g2.1	sbayc656-g34.1	CAGL0F07403g	Scas720.68	Kwal27.12463	KLLA0F19888g	SAKL0F15686g	DEHA2A06864g	orf19.4119	YALI0B08899g	SJAG00048	SPCC1281.04
YFR001W	spar337-g21.1	smik476-g4.1	sbayc656-g39.1	CAGL0F07645g	Scas720.7	Kwal27.12622	KLLA0F19910g	SAKL0F15730g	DEHA2A06974g	orf19.4127	YALI0B09977g	SJAG00049	SPCC1281.06c
YFR032C	spar337-g5.1	smik477-g2.1	sbayc656-g48.1	CAGL0F08129g	Scas720.70	Kwal27.12687	KLLA0F20449g	SAKL0F16192g	DEHA2A07172g	orf19.4132	YALI0B10340g	SJAG00059	SPCC132.04c
YFR032C-A	spar34-g28.1	smik481-g1.1	sbayc656-g5.1	CAGL0F08525g	Scas720.71	Kwal27.12696	KLLA0F21098g	SAKL0F16258g	DEHA2A07238g	orf19.4135	YALI0B10736g	SJAG00105	SPCC13B11.04c
YGL029W	spar342-g16.1	smik486-g2.1	sbayc657-g14.1	CAGL0F08547g	Scas720.74	Kwal27.9662	KLLA0F21208g	SAKL0G00638g	DEHA2A07810g	orf19.4229	YALI0B10956g	SJAG00111	SPCC1442.05c
YGL030W	spar343-g29.1	smik487-g1.1	sbayc657-g22.1	CAGL0F09009g	Scas720.86	Kwal27.9712	KLLA0F21604g	SAKL0G00726g	DEHA2A09020g	orf19.428	YALI0B11418g	SJAG00114	SPCC1450.13c
YGL078C	spar343-g5.1	smik49-g2.1	sbayc657-g25.1	CAGL0G00154g	Scas720.89	Kwal27.9821	KLLA0F21670g	SAKL0G00792g	DEHA2A09218g	orf19.4317	YALI0B12254g	SJAG00115	SPCC162.06c
YGL099W	spar343-g68.1	smik490-g3.1	sbayc657-g33.1	CAGL0G00484g	Scas720.91	Kwal27.9859	KLLA0F22022g	SAKL0G01144g	DEHA2A09262g	orf19.4356	YALI0B12716g	SJAG00117	SPCC1672.08c
YGL111W	spar343-g8.1	smik491-g7.1	sbayc657-g36.1	CAGL0G00924g	Scas720.99	Kwal27.9900	KLLA0F22649g	SAKL0G02024g	DEHA2A09284g	orf19.4371	YALI0B12782g	SJAG00119	SPCC1682.01
YGL120C	spar344-g11.1	smik492-g10.1	sbayc658-g10.1	CAGL0G01276g	Scas721.1	Kwal27.9924	KLLA0F22836g	SAKL0G02112g	DEHA2A09328g	orf19.4379	YALI0B15972g	SJAG00126	SPCC16A11.08
YGL123W	spar344-g13.1	smik492-g4.1	sbayc658-g16.1	CAGL0G01991g	Scas721.107	Kwal33.13011	KLLA0F23243g	SAKL0G02354g	DEHA2A09526g	orf19.4380.1	YALI0B16280g	SJAG00140	SPCC1739.09c
YGL148W	spar344-g29.1	smik492-g8.1	sbayc658-g40.1	CAGL0G02167g	Scas721.118	Kwal33.13054	KLLA0F23287g	SAKL0G02442g	DEHA2A09614g	orf19.4381	YALI0B19998g	SJAG00144	SPCC1840.06
YGL169W	spar345-g11.1	smik495-g2.1	sbayc659-g11.1	CAGL0G02409g	Scas721.119	Kwal33.13178	KLLA0F23650g	SAKL0G02486g	DEHA2A09922g	orf19.4390	YALI0B20966g	SJAG00152	SPCC1840.09
YGL171W	spar349-g9.1	smik497-g3.1	sbayc659-g13.1	CAGL0G02629g	Scas721.122	Kwal33.13256	KLLA0F23716g	SAKL0G03740g	DEHA2A09966g	orf19.4393	YALI0B21186g	SJAG00153	SPCC191.11
YGL225W	spar35-g1.1	smik498-g3.1	sbayc659-g14.1	CAGL0G02761g	Scas721.123	Kwal33.13461	KLLA0F23760g	SAKL0G03916g	DEHA2A10230g	orf19.4445	YALI0B22902g	SJAG00190	SPCC285.10c
YGR035C	spar35-g4.1	smik503-g2.1	sbayc659-g15.1	CAGL0G02783g	Scas721.126	Kwal33.13532	KLLA0F24002g	SAKL0G04466g	DEHA2A10472g	orf19.4449	YALI0B23122g	SJAG00199	SPCC285.11
YGR079W	spar350-g27.1	smik508-g3.1	sbayc659-g29.1	CAGL0G03003g	Scas721.127	Kwal33.13533	KLLA0F24178g	SAKL0G05126g	DEHA2A10802g	orf19.449	YALI0B23430g	SJAG00204	SPCC306.08c
YGR081C	spar351-g2.1	smik508-g4.1	sbayc659-g30.1	CAGL0G03113g	Scas721.130	Kwal33.13604	KLLA0F24398g	SAKL0G05302g	DEHA2A10934g	orf19.4534	YALI0C01045g	SJAG00213	SPCC320.09
YGR090W	spar351-g7.1	smik508-g9.1	sbayc660-g19.1	CAGL0G03311g	Scas721.131	Kwal33.13814	KLLA0F24684g	SAKL0G05588g	DEHA2A11000g	orf19.4540	YALI0C01111g	SJAG00240	SPCC330.03c
YGR095C	spar354-g16.1	smik509-g2.1	sbayc660-g32.1	CAGL0G03443g	Scas721.15	Kwal33.13817	KLLA0F24882g	SAKL0G05830g	DEHA2A11220g	orf19.4551	YALI0C01221g	SJAG00261	SPCC330.12c
YGR103W	spar355-g15.1	smik509-g4.1	sbayc660-g36.1	CAGL0G04411g	Scas721.22	Kwal33.13949	KLLA0F25234g	SAKL0G06006g	DEHA2A11374g	orf19.4591	YALI0C03608g	SJAG00276	SPCC338.12
YGR124W	spar356-g6.1	smik510-g2.1	sbayc660-g56.1	CAGL0G04763g	Scas721.24	Kwal33.14009	KLLA0F25278g	SAKL0G06358g	DEHA2A11396g	orf19.4602	YALI0C04455g	SJAG00295	SPCC4B3.01
YGR128C	spar36-g2.1	smik510-g8.1	sbayc660-g60.1	CAGL0G04983g	Scas721.28	Kwal33.14099	KLLA0F25542g	SAKL0G07062g	DEHA2A11572g	orf19.4618	YALI0C04587g	SJAG00305	SPCC4B3.17
YGR145W	spar365-g19.1	smik514-g1.1	sbayc660-g64.1	CAGL0G05027g	Scas721.28d	Kwal33.14114	KLLA0F25586g	SAKL0G07766g	DEHA2A11594g	orf19.4630	YALI0C05621g	SJAG00307	SPCC4F11.02
YGR158C	spar365-g8.1	smik514-g29.1	sbayc661-g15.1	CAGL0G05742g	Scas721.3	Kwal33.14162	KLLA0F26070g	SAKL0G07920g	DEHA2A11792g	orf19.4699	YALI0C05753g	SJAG00309	SPCC4G3.03
YGR159C	spar369-g1.1	smik517-g1.1	sbayc661-g19.1	CAGL0G05874g	Scas721.31	Kwal33.14336	KLLA0F26224g	SAKL0G07986g	DEHA2A12012g	orf19.4716	YALI0C06193g	SJAG00317	SPCC576.04
YGR173W	spar369-g5.1	smik517-g3.1	sbayc661-g36.1	CAGL0G06248g	Scas721.34	Kwal33.14350	KLLA0F26653g	SAKL0G08140g	DEHA2A12056g	orf19.4735	YALI0C06237g	SJAG00333	SPCC61.03
YGR185C	spar37-g10.1	smik521-g12.1	sbayc661-g38.1	CAGL0G06974g	Scas721.40	Kwal33.14430	KLLA0F27269g	SAKL0G08316g	DEHA2A12122g	orf19.4756	YALI0C06347g	SJAG00334	SPCC613.10
YGR187C	spar37-g2.1	smik524-g10.1	sbayc661-g43.1	CAGL0G07106g	Scas721.42	Kwal33.14444	KLLA0F27489g	SAKL0G08492g	DEHA2A12452g	orf19.4763	YALI0C06732g	SJAG00350	SPCC63.08c
YGR200C	spar37-g23.1	smik525-g1.1	sbayc661-g49.1	CAGL0G07535g	Scas721.44	Kwal33.14449	Dummy	SAKL0G08734g	DEHA2A12672g	orf19.4784	YALI0C07128g	SJAG00357	SPCC63.14
YGR211W	spar37-g4.1	smik527-g10.1	sbayc661-g56.1	CAGL0G07843g	Scas721.46	Kwal33.14453	AAT64950.1	SAKL0G08800g	DEHA2A12870g	orf19.4788	YALI0C09232g	SJAG00403	SPCC645.14c
YGR245C	spar37-g49.1	smik536-g1.1	sbayc662-g17.1	CAGL0G07975g	Scas721.47	Kwal33.14463	KLLA0A00418g	SAKL0G09152g	DEHA2A12892g	orf19.4816	YALI0C10032g	SJAG00416	SPCC70.02c
YGR251W	spar37-g50.1	smik537-g4.1	sbayc662-g20.1	CAGL0G08041g	Scas721.51	Kwal33.14493	KLLA0A00462g	SAKL0G09196g	DEHA2A13112g	orf19.4842	YALI0C11033g	SJAG00424	SPCC736.13
YGR264C	spar37-g8.1	smik541-g3.1	sbayc662-g26.1	CAGL0G08294g	Scas721.53	Kwal33.14499	KLLA0A00484g	SAKL0G09416g	DEHA2A13332g	orf19.4850	YALI0C11407g	SJAG00428	SPCC737.02c
YGR271C-A	spar372-g21.1	smik542-g7.1	sbayc662-g30.1	CAGL0G08778g	Scas721.53d	Kwal33.14524	KLLA0A00660g	SAKL0G09482g	DEHA2A13904g	orf19.4883	YALI0C11880g	SJAG00435	SPCC794.08
YGR283C	spar373-g12.1	smik544-g5.1	sbayc662-g34.1	CAGL0G09317g	Scas721.57	Kwal33.14592	KLLA0A01001g	SAKL0G09922g	DEHA2A14014g	orf19.4887	YALI0C12034g	SJAG00438	SPCC794.12c
YGR285C	spar373-g14.1	smik547-g2.1	sbayc662-g47.1	CAGL0G09669g	Scas721.62	Kwal33.14654	KLLA0A01221g	SAKL0G10252g	DEHA2A14124g	orf19.489	YALI0C13420g	SJAG00460	SPCC830.07c
YHL015W	spar373-g2.1	smik547-g4.1	sbayc663-g26.1	CAGL0G10043g	Scas721.65	Kwal33.14707	KLLA0A01408g	SAKL0G10648g	DEHA2A14146g	orf19.4894	YALI0C14784g	SJAG00463	SPCC830.08c
YHL026C	spar377-g2.1	smik552-g17.1	sbayc663-g32.1	CAGL0G10109g	Scas721.68	Kwal33.14733	KLLA0A01738g	SAKL0G11506g	DEHA2B00946g	orf19.4898	YALI0C15554g	SJAG00482	SPCC965.07c
YHR019C	spar378-g8.1	smik552-g3.1	sbayc663-g50.1	CAGL0H00935g	Scas721.7	Kwal33.14872	KLLA0A02013g	SAKL0G11528g	DEHA2B00968g	orf19.4907	YALI0C15576g	SJAG00490	SPCPJ732.02c
YHR020W	spar38-g5.1	smik552-g5.1	sbayc664-g26.1	CAGL0H00957g	Scas721.70	Kwal33.14971	KLLA0A02123g	SAKL0G11748g	DEHA2B01012g	orf19.4910	YALI0C16478g	SJAG00491	SPMIT.07
YHR025W	spar380-g11.1	smik553-g2.1	sbayc664-g7.1	CAGL0H01419g	Scas721.78	Kwal33.15108	KLLA0A02365g	SAKL0G12144g	DEHA2B01276g	orf19.4941	YALI0C16841g	SJAG00495	SPMIT.11
YHR040W	spar380-g8.1	smik553-g9.1	sbayc665-g15.1	CAGL0H01947g	Scas721.79	Kwal33.15136	KLLA0A02387g	SAKL0G12408g	DEHA2B01386g	orf19.4947	YALI0C16995g	SJAG00506	Dummy
YHR046C	spar381-g12.1	smik555-g6.1	sbayc665-g2.1	CAGL0H02057g	Scas721.8	Kwal33.15145	KLLA0A02607g	SAKL0G12430g	DEHA2B01584g	orf19.4953	YALI0C17897g	SJAG00519	SPAC1002.09c
YHR053C	spar381-g17.1	smik56-g2.1	sbayc665-g25.1	CAGL0H02079g	Scas721.80	Kwal33.15165	KLLA0A02739g	SAKL0G12760g	DEHA2B01738g	orf19.4979	YALI0C18645g	SJAG00527	SPAC1002.14
YHR062C	spar381-g38.1	smik560-g1.1	sbayc665-g3.1	CAGL0H02189g	Scas721.81	Kwal33.15219	KLLA0A03223g	SAKL0G12826g	DEHA2B01936g	orf19.5024	YALI0C19624g	SJAG00533	SPAC105.03c
YHR064C	spar381-g44.1	smik564-g1.1	sbayc665-g40.1	CAGL0H02409g	Scas721.87	Kwal33.15221	KLLA0A03289g	SAKL0G12892g	DEHA2B02420g	orf19.5029	YALI0C19712g	SJAG00552	SPAC1093.03
YHR068W	spar381-g68.1	smik57-g1.1	sbayc665-g43.1	CAGL0H02431g	Scas721.98	Kwal33.15281	KLLA0A03443g	SAKL0G13046g	DEHA2B02464g	orf19.5031	YALI0C21450g	SJAG00553	SPAC1093.04c
YHR069C	spar382-g18.1	smik57-g4.1	sbayc665-g9.1	CAGL0H02607g	Scas88.1	Kwal33.15391	KLLA0A03960g	SAKL0G13310g	DEHA2B02486g	orf19.510	YALI0C22341g	SJAG00554	SPAC10F6.04
YHR070W	spar383-g7.1	smik570-g1.1	sbayc666-g14.1	CAGL0H02937g	Scas95.1	Kwal33.15482	KLLA0A04147g	SAKL0G13354g	DEHA2B02508g	orf19.5112	YALI0C23078g	SJAG00569	SPAC10F6.13c
YHR072W-A	spar384-g16.1	smik571-g3.1	sbayc666-g16.1	CAGL0H03377g	Dummy	Kwal33.15526	KLLA0A04961g	SAKL0G13926g	DEHA2B02970g	orf19.5114	YALI0C23562g	SJAG00570	SPAC10F6.16
YHR081W	spar387-g17.1	smik578-g7.1	sbayc666-g18.1	CAGL0H03685g	Scas203.1	Kwal34.15877	KLLA0A05005g	SAKL0G14432g	DEHA2B02992g	orf19.5117	YALI0D00605g	SJAG00593	SPAC10F6.17c
YHR085W	spar389-g1.1	smik581-g6.1	sbayc666-g27.1	CAGL0H03773g	Scas207.1	Kwal34.15894	KLLA0A05071g	SAKL0G14454g	DEHA2B03146g	orf19.5118	YALI0D01760g	SJAG00596	SPAC1142.01
YHR088W	spar389-g17.1	smik587-g2.1	sbayc667-g15.1	CAGL0H04235g	Scas208.1	Kwal34.15907	KLLA0A05137g	SAKL0G15268g	DEHA2B03190g	orf19.5125	YALI0D02673g	SJAG00610	SPAC1142.08
YHR089C	spar4-g2.1	smik590-g1.1	sbayc667-g24.1	CAGL0H04411g	Scas219.1	Kwal34.15937	KLLA0A05346g	SAKL0G15730g	DEHA2B03212g	orf19.5131	YALI0D05137g	SJAG00611	SPAC11E3.02c
YHR143W-A	spar40-g5.1	smik591-g9.1	sbayc667-g28.1	CAGL0H04675g	Scas316.1	Kwal34.15976	KLLA0A05478g	SAKL0G15994g	DEHA2B03454g	orf19.5137.1	YALI0D05863g	SJAG00618	SPAC11E3.05
YHR148W	spar404-g11.1	smik595-g3.1	sbayc667-g31.1	CAGL0H04807g	Scas350.1	Kwal34.16004	KLLA0A05500g	SAKL0G16236g	DEHA2B03564g	orf19.5159	YALI0D06325g	SJAG00623	SPAC11E3.09
YHR154W	spar404-g22.1	smik596-g4.1	sbayc667-g4.1	CAGL0H05093g	Scas358.1	Kwal34.16010	KLLA0A05863g	SAKL0G17116g	DEHA2B03960g	orf19.5204	YALI0D06347g	SJAG00632	SPAC11H11.06
YHR169W	spar404-g24.1	smik60-g5.1	sbayc667-g49.1	CAGL0H05247g	Scas373.2	Kwal34.16012	KLLA0A06732g	SAKL0G18040g	DEHA2B04136g	orf19.5228	YALI0D06710g	SJAG00638	SPAC1250.03
YHR170W	spar404-g4.1	smik607-g11.1	sbayc667-g50.1	CAGL0H05709g	Scas376.1	Kwal34.16035	KLLA0A07062g	SAKL0G18348g	DEHA2B04202g	orf19.5248	YALI0D11308g	SJAG00644	SPAC1296.01c
YHR196W	spar404-g46.1	smik607-g7.1	sbayc667-g51.1	CAGL0H05863g	Scas407.1	Kwal34.16053	KLLA0A07579g	SAKL0G18370g	DEHA2B04488g	orf19.5255	YALI0D11330g	SJAG00645	SPAC1296.04
YHR197W	spar404-g57.1	smik607-g8.1	sbayc667-g6.1	CAGL0H05973g	Scas413.3	Kwal34.16200	KLLA0A07601g	SAKL0G18392g	DEHA2B04664g	orf19.5323	YALI0D11858g	SJAG00669	SPAC12B10.06c
YHR214W	spar405-g4.1	smik610-g16.1	sbayc667-g68.1	CAGL0H06985g	Scas441.3	Kwal47.16616	KLLA0A08866g	SAKL0G18458g	DEHA2B04708g	orf19.5334	YALI0D12408g	SJAG00680	SPAC12G12.11c
YIL008W	spar405-g5.1	smik610-g2.1	sbayc668-g10.1	CAGL0H07051g	Scas443.1	Kwal47.16666	KLLA0A09339g	SAKL0G18832g	DEHA2B04730g	orf19.539	YALI0D13156g	SJAG00700	SPAC13A11.03
YIL019W	spar405-g6.1	smik612-g9.1	sbayc668-g41.1	CAGL0H07161g	Scas446.1	Kwal47.16671	KLLA0A09361g	SAKL0G19008g	DEHA2B05016g	orf19.5417	YALI0D14322g	SJAG00706	SPAC13A11.04c
YIL020C	spar407-g19.1	smik616-g11.1	sbayc668-g47.1	CAGL0H07183g	Scas446.2	Kwal47.16679	KLLA0A09713g	SAKL0G19448g	DEHA2B05192g	orf19.542	YALI0D15114g	SJAG00720	SPAC13D6.05
YIL064W	spar407-g24.1	smik616-g22.1	sbayc668-g66.1	CAGL0H07205g	Scas449.3	Kwal47.16734	KLLA0A10395g	SAKL0G19602g	DEHA2B05368g	orf19.5450	YALI0D15400g	SJAG00721	SPAC13F5.04c
YIL091C	spar408-g3.1	smik616-g4.1	sbayc669-g13.1	CAGL0H07249g	Scas453.0d	Kwal47.16751	KLLA0A10417g	SAKL0G19668g	DEHA2B05478g	orf19.5455	YALI0D15444g	SJAG00730	SPAC13F5.05
YIL096C	spar411-g1.1	smik616-g9.1	sbayc669-g32.1	CAGL0H07271g	Scas458.3	Kwal47.16845	KLLA0A10527g	SAKL0H00748g	DEHA2B05610g	orf19.550	YALI0D15510g	SJAG00732	SPAC13F5.06c
YIL103W	spar411-g3.1	smik620-g22.1	sbayc669-g33.1	CAGL0H07425g	Scas458.4	Kwal47.17067	KLLA0A10637g	SAKL0H00792g	DEHA2B05720g	orf19.5519	YALI0D16753g	SJAG00762	SPAC13G6.03
YIL104C	spar419-g18.1	smik620-g7.1	sbayc670-g18.1	CAGL0H07579g	Scas465.4	Kwal47.17161	KLLA0A10769g	SAKL0H00858g	DEHA2B06006g	orf19.5525	YALI0D17050g	SJAG00769	SPAC13G6.04
YIL110W	spar42-g19.1	smik620-g8.1	sbayc670-g26.1	CAGL0H07931g	Scas469.1	Kwal47.17278	KLLA0A10967g	SAKL0H01188g	DEHA2B06072g	orf19.5544	YALI0D17072g	SJAG00777	SPAC13G6.05c
YIL127C	spar421-g16.1	smik635-g6.1	sbayc670-g27.1	CAGL0H07975g	Scas470.3	Kwal47.17281	KLLA0A11011g	SAKL0H01430g	DEHA2B06116g	orf19.5587	YALI0D17182g	SJAG00796	SPAC13G6.15c
YIL145C	spar424-g13.1	smik639-g2.1	sbayc670-g33.1	CAGL0H08019g	Scas475.4	Kwal47.17377	KLLA0A11176g	SAKL0H02134g	DEHA2B06270g	orf19.5610	YALI0D17556g	SJAG00810	SPAC13G7.11
YIR012W	spar424-g2.1	smik639-g27.1	sbayc670-g34.1	CAGL0H08415g	Scas481.1	Kwal47.17781	KLLA0A11836g	SAKL0H02178g	DEHA2B06666g	orf19.5620	YALI0D18403g	SJAG00811	SPAC1420.01c
YIR026C	spar424-g26.1	smik64-g3.1	sbayc670-g5.1	CAGL0H08800g	Scas481.2	Kwal47.17827	KLLA0A12045g	SAKL0H02442g	DEHA2B07084g	orf19.5622	YALI0D19558g	SJAG00819	SPAC144.04c
YJL010C	spar425-g5.1	smik641-g10.1	sbayc670-g55.1	CAGL0H09724g	Scas486.3	Kwal47.17994	KLLA0B00407g	SAKL0H02750g	DEHA2B07194g	orf19.5640	YALI0D20262g	SJAG00821	SPAC144.13c
YJL011C	spar425-g9.1	smik641-g2.1	sbayc671-g15.1	CAGL0H10252g	Scas488.4	Kwal47.17998	KLLA0B00429g	SAKL0H03080g	DEHA2B07216g	orf19.5642	YALI0D20482g	SJAG00826	SPAC14C4.07
YJL033W	spar429-g27.1	smik642-g5.1	sbayc671-g36.1	CAGL0H10384g	Scas489.3	Kwal47.18050	KLLA0B01452g	SAKL0H03168g	DEHA2B07282g	orf19.5645	YALI0D21384g	SJAG00839	SPAC1556.03
YJL050W	spar429-g29.1	smik645-g9.1	sbayc671-g45.1	CAGL0H10406g	Scas492.1	Kwal47.18287	KLLA0B01672g	SAKL0H03256g	DEHA2B07414g	orf19.5653	YALI0D21670g	SJAG00844	SPAC1556.04c
YJL069C	spar429-g32.1	smik646-g2.1	sbayc671-g46.1	CAGL0I01166g	Scas492.2	Kwal47.18318	KLLA0B02376g	SAKL0H03828g	DEHA2B07436g	orf19.5671	YALI0D21890g	SJAG00860	SPAC1565.06c
YJL080C	spar429-g39.1	smik648-g14.1	sbayc671-g6.1	CAGL0I01254g	Scas495.5	Kwal47.18430	KLLA0B02464g	SAKL0H04202g	DEHA2B07568g	orf19.5686	YALI0D25168g	SJAG00863	SPAC1565.08
YJL109C	spar429-g69.1	smik648-g2.1	sbayc671-g60.1	CAGL0I01606g	Scas503.6	Kwal47.18464	KLLA0B02563g	SAKL0H04422g	DEHA2B08008g	orf19.5730	YALI0D25388g	SJAG00864	SPAC15A10.01
YJL122W	spar429-g79.1	smik648-g6.1	sbayc671-g72.1	CAGL0I01826g	Scas510.3	Kwal47.18499	KLLA0B03399g	SAKL0H04862g	DEHA2B08030g	orf19.5731	YALI0D26906g	SJAG00865	SPAC15E1.04
YJL125C	spar429-g80.1	smik65-g1.1	sbayc672-g1.1	CAGL0I02354g	Scas514.5	Kwal47.18726	KLLA0B03410g	SAKL0H05170g	DEHA2B08118g	orf19.5752	YALI0E00836g	SJAG00868	SPAC1610.02c
YJL130C	spar429-g82.1	smik650-g19.1	sbayc672-g21.1	CAGL0I02376g	Scas514.9	Kwal47.18825	KLLA0B04587g	SAKL0H05236g	DEHA2B08140g	orf19.577	YALI0E01364g	SJAG00889	SPAC167.07c
YJL145W	spar43-g4.1	smik656-g1.1	sbayc672-g22.1	CAGL0I02398g	Scas515.5	Kwal47.18864	KLLA0B05247g	SAKL0H05434g	DEHA2B08866g	orf19.5809	YALI0E02662g	SJAG00903	SPAC1687.12c
YJL148W	spar434-g20.1	smik656-g6.1	sbayc672-g3.1	CAGL0I02926g	Scas519.6	Kwal47.19116	KLLA0B05643g	SAKL0H05456g	DEHA2B08910g	orf19.5813	YALI0E02684g	SJAG00910	SPAC1687.13c
YJL189W	spar44-g2.1	smik662-g13.1	sbayc672-g30.1	CAGL0I03234g	Scas536.3	Kwal47.19180	KLLA0B05885g	SAKL0H05478g	DEHA2B09416g	orf19.5818	YALI0E03608g	SJAG00915	SPAC16A10.05c
YJL193W	spar440-g1.1	smik662-g14.1	sbayc672-g37.1	CAGL0I03344g	Scas537.4	Kwal47.19236	KLLA0B06413g	SAKL0H06446g	DEHA2B09438g	orf19.583	YALI0E04048g	SJAG00918	SPAC16A10.06c
YJL200C	spar440-g15.1	smik662-g5.1	sbayc672-g39.1	CAGL0I03366g	Scas537.5	Kwal53.19453	KLLA0B06754g	SAKL0H06534g	DEHA2B10032g	orf19.5893	YALI0E04246g	SJAG00944	SPAC16C9.01c
YJL208C	spar440-g2.1	smik663-g2.1	sbayc672-g41.1	CAGL0I03608g	Scas537.7	Kwal55.19729	KLLA0B06820g	SAKL0H06688g	DEHA2B10230g	orf19.5911	YALI0E05203g	SJAG00947	SPAC16C9.04c
YJR002W	spar440-g25.1	smik663-g23.1	sbayc672-g50.1	CAGL0I03630g	Scas541.1	Kwal55.19744	KLLA0B06886g	SAKL0H06952g	DEHA2B10648g	orf19.5943	YALI0E05533g	SJAG00971	SPAC16E8.13
YJR003C	spar440-g30.1	smik663-g24.1	sbayc672-g51.1	CAGL0I04290g	Scas541.3	Kwal55.19770	KLLA0B07062g	SAKL0H07260g	DEHA2B10692g	orf19.5952	YALI0E06083g	SJAG00974	SPAC1705.02
YJR007W	spar440-g8.1	smik663-g7.1	sbayc672-g78.1	CAGL0I04730g	Scas543.3	Kwal55.19783	KLLA0B07337g	SAKL0H07810g	DEHA2B10802g	orf19.5960	YALI0E06149g	SJAG00985	SPAC1782.01
YJR016C	spar443-g12.1	smik665-g19.1	sbayc673-g1.1	CAGL0I05588g	Scas543.4	Kwal55.19896	KLLA0B07447g	SAKL0H07832g	DEHA2B10890g	orf19.5961	YALI0E07535g	SJAG01004	SPAC1782.05
YJR032W	spar443-g23.1	smik665-g8.1	sbayc673-g14.1	CAGL0I05654g	Scas543.5	Kwal55.19929	KLLA0B07469g	SAKL0H08008g	DEHA2B11088g	orf19.6020	YALI0E07744g	SJAG01014	SPAC1782.06c
YJR041C	spar443-g37.1	smik670-g1.1	sbayc673-g19.1	CAGL0I05676g	Scas544.1	Kwal55.20089	KLLA0B07513g	SAKL0H08030g	DEHA2B11924g	orf19.6073	YALI0E08206g	SJAG01016	SPAC17A2.06c
YJR055W	spar443-g5.1	smik670-g3.1	sbayc673-g34.1	CAGL0I06006g	Scas549.1	Kwal55.20120	KLLA0B07689g	SAKL0H08074g	DEHA2B11990g	orf19.6077	YALI0E08888g	SJAG01020	SPAC17A5.06
YJR063W	spar446-g5.1	smik672-g1.1	sbayc673-g49.1	CAGL0I06490g	Scas549.8	Kwal55.20134	KLLA0B08371g	SAKL0H08228g	DEHA2B12078g	orf19.6091	YALI0E09603g	SJAG01039	SPAC17A5.09c
YJR064W	spar449-g21.1	smik674-g2.1	sbayc673-g51.1	CAGL0I07667g	Scas554.2	Kwal55.20158	KLLA0B08459g	SAKL0H09306g	DEHA2B13552g	orf19.6173	YALI0E10043g	SJAG01043	SPAC17A5.10
YJR069C	spar449-g25.1	smik68-g6.1	sbayc673-g52.1	CAGL0I07799g	Scas556.2	Kwal55.20233	KLLA0B08734g	SAKL0H09548g	DEHA2B13882g	orf19.6178	YALI0E11627g	SJAG01051	SPAC17A5.11
YJR070C	spar450-g2.1	smik685-g7.1	sbayc673-g57.1	CAGL0I07931g	Scas557.4	Kwal55.20310	KLLA0B09218g	SAKL0H11308g	DEHA2B13948g	orf19.6214	YALI0E12067g	SJAG01077	SPAC17G6.08
YJR072C	spar46-g1.1	smik688-g1.1	sbayc674-g32.1	CAGL0I07975g	Scas559.2	Kwal55.20388	KLLA0B09394g	SAKL0H11330g	DEHA2B14212g	orf19.6261	YALI0E12081g	SJAG01088	SPAC17G6.12
YJR097W	spar469-g2.1	smik690-g5.1	sbayc674-g34.1	CAGL0I07997g	Scas560.1	Kwal55.20414	KLLA0B09658g	SAKL0H11682g	DEHA2B14454g	orf19.6287	YALI0E12133g	SJAG01114	SPAC17G6.16c
YJR105W	spar469-g4.1	smik695-g1.1	sbayc674-g51.1	CAGL0I08327g	Scas562.12	Kwal55.20441	KLLA0B09878g	SAKL0H12056g	DEHA2B14608g	orf19.6316	YALI0E12617g	SJAG01121	SPAC17G8.04c
YJR132W	spar47-g4.1	smik697-g17.1	sbayc674-g73.1	CAGL0I08393g	Scas565.11	Kwal55.20460	KLLA0B10373g	SAKL0H12496g	DEHA2B14718g	orf19.6385	YALI0E12639g	SJAG01168	SPAC1834.11c
YKL009W	spar47-g5.1	smik697-g18.1	sbayc674-g76.1	CAGL0I08547g	Scas565.8	Kwal55.20461	KLLA0B10692g	SAKL0H12738g	DEHA2B14850g	orf19.6387	YALI0E12683g	SJAG01180	SPAC1851.04c
YKL014C	spar478-g7.1	smik697-g21.1	sbayc675-g10.1	CAGL0I09152g	Scas567.12	Kwal55.20487	KLLA0B11616g	SAKL0H12760g	DEHA2B14960g	orf19.6435	YALI0E13508g	SJAG01212	SPAC186.05c
YKL021C	spar479-g8.1	smik697-g25.1	sbayc675-g11.1	CAGL0I09240g	Scas567.14d	Kwal55.20498	KLLA0B11704g	SAKL0H13904g	DEHA2B15004g	orf19.6440	YALI0E13970g	SJAG01215	SPAC186.06
YKL024C	spar48-g11.1	smik697-g3.1	sbayc675-g44.1	CAGL0I09350g	Scas568.10	Kwal55.20644	KLLA0B11880g	SAKL0H14806g	DEHA2B15026g	orf19.6492	YALI0E14190g	SJAG01221	SPAC18B11.04
YKL027W	spar48-g19.1	smik697-g4.1	sbayc676-g16.1	CAGL0I09438g	Scas569.4	Kwal55.20904	KLLA0B12441g	SAKL0H14828g	DEHA2B15070g	orf19.6498	YALI0E15378g	SJAG01236	SPAC18B11.05
YKL029C	spar48-g4.1	smik697-g8.1	sbayc676-g41.1	CAGL0I09790g	Scas570.7	Kwal55.20924	KLLA0B12650g	SAKL0H15070g	DEHA2B15554g	orf19.6500	YALI0E15796g	SJAG01243	SPAC18B11.07c
YKL056C	spar48-g9.1	smik702-g25.1	sbayc677-g36.1	CAGL0I10560g	Scas570.8	Kwal55.21144	KLLA0B12672g	SAKL0H15202g	DEHA2C01210g	orf19.6514	YALI0E15818g	SJAG01254	SPAC18G6.01c
YKL072W	spar483-g1.1	smik702-g29.1	sbayc677-g37.1	CAGL0I10648g	Scas572.6	Kwal55.21172	KLLA0B12694g	SAKL0H15532g	DEHA2C01276g	orf19.6527	YALI0E16016g	SJAG01274	SPAC19A8.02
YKL078W	spar484-g11.1	smik702-g34.1	sbayc677-g51.1	CAGL0I10670g	Scas574.8	Kwal55.21179	KLLA0B12826g	SAKL0H16214g	DEHA2C01342g	orf19.6554	YALI0E16368g	SJAG01277	SPAC19A8.03
YKL082C	spar484-g8.1	smik702-g36.1	sbayc677-g7.1	CAGL0J00209g	Scas575.6	Kwal55.21222	KLLA0B13321g	SAKL0H16258g	DEHA2C01474g	orf19.6596	YALI0E16863g	SJAG01283	SPAC19A8.04
YKL099C	spar49-g4.1	smik702-g46.1	sbayc677-g70.1	CAGL0J00275g	Scas577.6	Kwal55.21322	KLLA0B14454g	SAKL0H16764g	DEHA2C01496g	orf19.6600	YALI0E17721g	SJAG01286	SPAC19A8.09
YKL106W	spar50-g13.1	smik702-g55.1	sbayc677-g74.1	CAGL0J00869g	Scas578.9	Kwal55.21433	KLLA0C00935g	SAKL0H17446g	DEHA2C01804g	orf19.6660	YALI0E17831g	SJAG01310	SPAC19A8.10
YKL110C	spar50-g18.1	smik702-g60.1	sbayc677-g76.1	CAGL0J00891g	Scas581.13	Kwal55.21444	KLLA0C01111g	SAKL0H17952g	DEHA2C02332g	orf19.6689	YALI0E18238g	SJAG01324	SPAC19A8.14
YKL113C	spar50-g30.1	smik702-g64.1	sbayc677-g87.1	CAGL0J01023g	Scas581.14	Kwal55.21459	KLLA0C01177g	SAKL0H17996g	DEHA2C02684g	orf19.6690	YALI0E18414g	SJAG01325	SPAC19E9.01c
YKL120W	spar50-g31.1	smik702-g8.1	sbayc677-g88.1	CAGL0J01045g	Scas581.5	Kwal55.21481	KLLA0C01320g	SAKL0H18194g	DEHA2C02728g	orf19.6706	YALI0E18612g	SJAG01328	SPAC19G12.02c
YKL125W	spar51-g11.1	smik702-g9.1	sbayc677-g93.1	CAGL0J01155g	Scas584.10	Kwal55.21494	KLLA0C02013g	SAKL0H18348g	DEHA2C02750g	orf19.6745	YALI0E18634g	SJAG01330	SPAC19G12.03
YKL143W	spar51-g9.1	smik707-g2.1	sbayc678-g114.1	CAGL0J01265g	Scas585.4	Kwal55.21686	KLLA0C02035g	SAKL0H18524g	DEHA2C02816g	orf19.6771	YALI0E18986g	SJAG01332	SPAC19G12.04
YKL144C	spar52-g1.1	smik713-g2.1	sbayc678-g123.1	CAGL0J01848g	Scas587.3	Kwal55.21767	KLLA0C02431g	SAKL0H20218g	DEHA2C02838g	orf19.6796	YALI0E19272g	SJAG01343	SPAC19G12.11
YKL172W	spar53-g17.1	smik727-g2.1	sbayc678-g135.1	CAGL0J02222g	Scas588.15	Kwal55.21831	KLLA0C03223g	SAKL0H20372g	DEHA2C02860g	orf19.6800	YALI0E19558g	SJAG01349	SPAC1B2.04
YKL191W	spar53-g18.1	smik727-g5.1	sbayc678-g35.1	CAGL0J02376g	Scas589.4	Kwal55.21862	KLLA0C03432g	SAKL0H20922g	DEHA2C03168g	orf19.6850	YALI0E21549g	SJAG01350	SPAC1B3.08
YKL205W	spar541-g1.1	smik73-g2.1	sbayc678-g66.1	CAGL0J02816g	Scas590.12	Kwal55.21890	KLLA0C04037g	SAKL0H21252g	DEHA2C03278g	orf19.6854	YALI0E21758g	SJAG01354	SPAC1B9.02c
YKL216W	spar56-g2.1	smik735-g24.1	sbayc678-g67.1	CAGL0J03344g	Scas590.4	Kwal55.21909	KLLA0C04059g	SAKL0H21802g	DEHA2C03740g	orf19.6941	YALI0E23496g	SJAG01355	SPAC1D4.03c
YKR024C	spar564-g6.1	smik735-g26.1	sbayc678-g77.1	CAGL0J03476g	Scas594.1	Kwal55.21967	KLLA0C04169g	SAKL0H23562g	DEHA2C03806g	orf19.695	YALI0E23859g	SJAG01357	SPAC1D4.06c
YKR025W	spar564-g7.1	smik741-g27.1	sbayc678-g79.1	CAGL0J03718g	Scas594.4	Kwal55.22008	KLLA0C04301g	SAKL0H24640g	DEHA2C04400g	orf19.6951	YALI0E24453g	SJAG01368	SPAC1D4.10
YKR026C	spar564-g9.1	smik741-g5.1	Dummy	CAGL0J03740g	Scas596.16	Kwal55.22039	KLLA0C05236g	SAKL0H24662g	DEHA2C04444g	orf19.6983	YALI0E24651g	SJAG01400	SPAC1D4.12
YKR041W	spar565-g12.1	smik741-g8.1	sbayc385-g1.1	CAGL0J04070g	Scas596.3	Kwal55.22147	KLLA0C05390g	SAKL0H25630g	DEHA2C04906g	orf19.7021	YALI0E26543g	SJAG01409	SPAC1F12.09
YKR043C	spar565-g27.1	smik742-g18.1	sbayc387-g1.1	CAGL0J04928g	Scas597.10	Kwal56.22317	KLLA0C05566g	Dummy	DEHA2C05192g	orf19.7029	YALI0E27632g	SJAG01410	SPAC1F3.03
YKR056W	spar565-g33.1	smik743-g4.1	sbayc391-g1.1	CAGL0J05412g	Scas597.11	Kwal56.22476	KLLA0C05764g	SAKL0A00176g	DEHA2C05236g	orf19.703	YALI0E27962g	SJAG01413	SPAC1F3.04c
YKR079C	spar565-g48.1	smik743-g5.1	sbayc420-g3.1	CAGL0J05698g	Scas597.6	Kwal56.22488	KLLA0C06765g	SAKL0A00594g	DEHA2C05258g	orf19.7060	YALI0E28237g	SJAG01416	SPAC1F3.10c
YKR081C	spar565-g49.1	smik743-g6.1	sbayc428-g3.1	CAGL0J05984g	Scas598.12	Kwal56.22502	KLLA0C07579g	SAKL0A00968g	DEHA2C05368g	orf19.707	YALI0E29271g	SJAG01443	SPAC1F5.08c
YKR092C	spar565-g50.1	smik744-g7.1	sbayc436-g3.1	CAGL0J06006g	Scas598.4	Kwal56.22527	KLLA0C07799g	SAKL0A01056g	DEHA2C05676g	orf19.7096	YALI0E29975g	SJAG01457	SPAC20G4.06c
YKR099W	spar565-g9.1	smik744-g8.1	sbayc457-g4.1	CAGL0J06666g	Scas599.9	Kwal56.22618	KLLA0C07821g	SAKL0A01144g	DEHA2C05984g	orf19.7131	YALI0E30085g	SJAG01459	SPAC20G8.01
YLL008W	spar57-g9.1	smik745-g3.1	sbayc461-g3.1	CAGL0J07238g	Scas601.8	Kwal56.22629	KLLA0C07909g	SAKL0A01408g	DEHA2C06028g	orf19.7199	YALI0E31757g	SJAG01467	SPAC20G8.02
YLL011W	spar58-g3.1	smik747-g2.1	sbayc464-g4.1	CAGL0J07458g	Scas602.13	Kwal56.22719	KLLA0C07997g	SAKL0A01628g	DEHA2C06116g	orf19.7204	YALI0E32703g	SJAG01468	SPAC20G8.04c
YLL012W	spar6-g17.1	smik747-g3.1	sbayc467-g4.1	CAGL0J07700g	Scas603.13	Kwal56.22804	KLLA0C08063g	SAKL0A02838g	DEHA2C06402g	orf19.7210	YALI0E34947g	SJAG01472	SPAC20G8.10c
YLL034C	spar6-g19.1	smik750-g2.1	sbayc468-g4.1	CAGL0J07744g	Scas603.16	Kwal56.22816	KLLA0C08173g	SAKL0A02948g	DEHA2C06864g	orf19.7214	YALI0E35024g	SJAG01473	SPAC20H4.02
YLL035W	spar6-g8.1	smik751-g3.1	sbayc471-g3.1	CAGL0J07766g	Scas605.11	Kwal56.22969	KLLA0C08679g	SAKL0A03058g	DEHA2C06974g	orf19.7227	YALI0F00484g	SJAG01478	SPAC20H4.10
YLR002C	spar60-g10.1	smik76-g2.1	sbayc474-g5.1	CAGL0J08679g	Scas605.13	Kwal56.23128	KLLA0C08866g	SAKL0A03740g	DEHA2C07084g	orf19.7242	YALI0F01738g	SJAG01481	SPAC21E11.07
YLR003C	spar61-g2.1	smik76-g4.1	sbayc475-g4.1	CAGL0J08844g	Scas605.16	Kwal56.23140	KLLA0C08910g	SAKL0A03762g	DEHA2C07304g	orf19.7279	YALI0F02255g	SJAG01503	SPAC222.05c
YLR017W	spar63-g2.1	smik760-g11.1	sbayc477-g3.1	CAGL0J08932g	Scas609.5	Kwal56.23159	KLLA0C09328g	SAKL0A04378g	DEHA2C07458g	orf19.7306	YALI0F02277g	SJAG01523	SPAC222.14c
YLR022C	spar64-g4.1	smik760-g4.1	sbayc480-g1.1	CAGL0J09614g	Scas610.1	Kwal56.23164	KLLA0C09372g	SAKL0A04840g	DEHA2C07502g	orf19.7310	YALI0F02497g	SJAG01524	SPAC227.08c
YLR051C	spar68-g3.1	smik760-g7.1	sbayc480-g5.1	CAGL0J09746g	Scas611.0d	Kwal56.23171	KLLA0C09757g	SAKL0A04950g	DEHA2C07634g	orf19.7365	YALI0F02805g	SJAG01526	SPAC227.11c
YLR056W	spar69-g20.1	smik760-g8.1	sbayc483-g2.1	CAGL0J09966g	Scas611.3	Kwal56.23216	KLLA0C09966g	SAKL0A04972g	DEHA2C08184g	orf19.7385	YALI0F03113g	SJAG01527	SPAC227.16c
YLR060W	spar74-g7.1	smik761-g1.1	sbayc485-g3.1	CAGL0J10010g	Scas612.14	Kwal56.23291	KLLA0C10406g	SAKL0A05214g	DEHA2C08514g	orf19.740	YALI0F03432g	SJAG01533	SPAC22A12.08c
YLR063W	spar776-g24.1	smik766-g2.1	sbayc487-g2.1	CAGL0J10032g	Scas612.3	Kwal56.23317	KLLA0C10505g	SAKL0A05610g	DEHA2C08558g	orf19.744	YALI0F03751g	SJAG01541	SPAC22E12.04
YLR068W	spar776-g29.1	smik77-g1.1	sbayc488-g5.1	CAGL0J10252g	Scas613.6	Kwal56.23374	KLLA0C10549g	SAKL0A06160g	DEHA2C08668g	orf19.7445	YALI0F04081g	SJAG01547	SPAC22E12.10c
YLR073C	spar776-g37.1	smik770-g3.1	sbayc488-g7.1	CAGL0J10802g	Scas616.11	Kwal56.23405	KLLA0C11143g	SAKL0A06798g	DEHA2C08976g	orf19.7448	YALI0F04356g	SJAG01585	SPAC22F3.05c
YLR074C	spar78-g4.1	smik773-g3.1	sbayc491-g8.1	CAGL0J11066g	Scas616.2	Kwal56.23429	KLLA0C11209g	SAKL0A06930g	DEHA2C08998g	orf19.7469	YALI0F05940g	SJAG01586	SPAC22F3.07c
YLR075W	spar84-g11.1	smik775-g1.1	sbayc494-g8.1	CAGL0J11154g	Scas616.3	Kwal56.23461	KLLA0C11539g	SAKL0A06952g	DEHA2C09042g	orf19.7475	YALI0F06358g	SJAG01591	SPAC22F8.11
YLR083C	spar84-g14.1	smik790-g3.1	sbayc495-g2.1	CAGL0J11220g	Scas617.2	Kwal56.23486	KLLA0C12265g	SAKL0A06996g	DEHA2C09240g	orf19.7481	YALI0F07821g	SJAG01637	SPAC22G7.07c
YLR106C	spar84-g31.1	smik790-g5.1	sbayc495-g5.1	CAGL0J11242g	Scas619.3	Kwal56.23557	KLLA0C12287g	SAKL0A07128g	DEHA2C09460g	orf19.7498	YALI0F07931g	SJAG01665	SPAC22H10.12c
YLR108C	spar84-g6.1	smik791-g12.1	sbayc499-g3.1	CAGL0J11286g	Scas621.10	Kwal56.23638	KLLA0C12859g	SAKL0A07304g	DEHA2C09988g	orf19.7500	YALI0F08283g	SJAG01678	SPAC22H12.05c
YLR129W	spar88-g1.1	smik791-g24.1	sbayc501-g3.1	CAGL0J11352g	Scas624.14	Kwal56.23920	KLLA0C13299g	SAKL0A07326g	DEHA2C10164g	orf19.7504	YALI0F08349g	SJAG01697	SPAC23A1.15c
YLR136C	spar89-g10.1	smik791-g7.1	sbayc505-g4.1	CAGL0J11396g	Scas625.10	Kwal56.24005	KLLA0C13750g	SAKL0A07524g	DEHA2C10406g	orf19.7514	YALI0F08415g	SJAG01713	SPAC23A1.16c
YLR150W	spar89-g12.1	smik793-g2.1	sbayc506-g1.1	CAGL0J11792g	Scas625.15	Kwal56.24100	KLLA0C13772g	SAKL0A08536g	DEHA2C10428g	orf19.7547	YALI0F10541g	SJAG01716	SPAC23A1.18c
YLR172C	spar89-g21.1	smik80-g2.1	sbayc508-g4.1	CAGL0K00429g	Scas627.1	Kwal56.24139	KLLA0C13882g	SAKL0A08602g	DEHA2C10494g	orf19.7567	YALI0F10615g	SJAG01765	SPAC23C11.17
YLR175W	spar89-g6.1	smik808-g3.1	sbayc508-g6.1	CAGL0K00473g	Scas628.1	Kwal56.24284	KLLA0C14322g	SAKL0A08690g	DEHA2C10604g	orf19.7600	YALI0F11077g	SJAG01770	SPAC23C4.08
YLR180W	spar89-g8.1	smik815-g3.1	sbayc508-g7.1	CAGL0K00759g	Scas628.12	Kwal56.24543	KLLA0C14432g	SAKL0A09174g	DEHA2C11066g	orf19.7619	YALI0F11275g	SJAG01775	SPAC23C4.11
YLR196W	spar90-g11.1	smik815-g6.1	sbayc512-g10.1	CAGL0K00781g	Scas629.15	Kwal56.24552	KLLA0C15125g	SAKL0A09196g	DEHA2C11396g	orf19.767	YALI0F11979g	SJAG01786	SPAC23C4.16c
YLR197W	spar93-g17.1	smik816-g1.1	sbayc512-g12.1	CAGL0K00957g	Scas629.7	Kwal56.24556	KLLA0C15741g	SAKL0A09306g	DEHA2C11924g	orf19.789	YALI0F12463g	SJAG01801	SPAC23G3.01
YLR221C	spar93-g23.1	smik817-g1.1	sbayc513-g9.1	CAGL0K01045g	Scas630.4	Kwal56.24638	KLLA0C16181g	SAKL0A09372g	DEHA2C12320g	orf19.802	YALI0F12749g	SJAG01825	SPAC23G3.09
YLR222C	spar93-g29.1	smik824-g1.1	sbayc514-g8.1	CAGL0K01089g	Scas632.19	Kwal56.24654	KLLA0C16291g	SAKL0A09746g	DEHA2C12408g	orf19.846	YALI0F15191g	SJAG01831	SPAC23H3.03c
YLR223C	spar93-g31.1	smik830-g10.1	sbayc515-g12.1	CAGL0K01155g	Scas632.23	Kwal56.24661	KLLA0C17028g	SAKL0A10186g	DEHA2C12584g	orf19.882	YALI0F15433g	SJAG01832	SPAC23H3.08c
YLR243W	spar95-g1.1	smik830-g13.1	sbayc515-g9.1	CAGL0K01551g	Scas633.3	Kwal56.24691	KLLA0C17160g	SAKL0A10450g	DEHA2C12628g	orf19.946	YALI0F16159g	SJAG01858	SPAC23H4.14
YLR244C	spar96-g19.1	smik830-g5.1	sbayc518-g10.1	CAGL0K01859g	Scas633.4	Kwal56.24760	KLLA0C17314g	SAKL0B00308g	DEHA2C12804g	Dummy	YALI0F16357g	SJAG01862	SPAC23H4.18c
YLR265C	spar96-g5.1	smik831-g2.1	sbayc520-g7.1	CAGL0K02211g	Scas633.5	Kwal56.24766	KLLA0C17754g	SAKL0B00726g	DEHA2C12914g	CaalfMp05	YALI0F16511g	SJAG01863	SPAC24B11.13
YLR276C	spar98-g10.1	smik834-g14.1	sbayc521-g4.1	CAGL0K02233g	Scas634.14	Dummy	KLLA0C17930g	SAKL0B01298g	DEHA2C13178g	orf19.1035	YALI0F16577g	SJAG01865	SPAC24C9.02c
YLR287C	spar98-g11.1	smik834-g5.1	sbayc523-g6.1	CAGL0K02387g	Scas635.10	Kwal0.132	KLLA0C17941g	SAKL0B01320g	DEHA2C13992g	orf19.1040	YALI0F16731g	SJAG01872	SPAC24C9.09
YLR291C	spar98-g20.1	smik835-g6.1	sbayc527-g12.1	CAGL0K02497g	Scas635.6	Kwal0.189	KLLA0C18117g	SAKL0B01496g	DEHA2C14036g	orf19.1042	YALI0F17820g	SJAG01876	SPAC24C9.10c
YLR336C	spar98-g31.1	smik836-g5.1	sbayc528-g15.1	CAGL0K02937g	Scas635.7	Kwal0.207	KLLA0C18744g	SAKL0B02376g	DEHA2C14168g	orf19.105	YALI0F18656g	SJAG01886	SPAC24C9.13c
YLR340W	Dummy	smik843-g2.1	sbayc528-g5.1	CAGL0K03135g	Scas636.10	Kwal0.270	KLLA0C18887g	SAKL0B02706g	DEHA2C14740g	orf19.1058	YALI0F18744g	SJAG01894	SPAC24C9.16c
YLR355C	spar100-g16.1	smik848-g2.1	sbayc528-g7.1	CAGL0K03795g	Scas636.14	Kwal0.299	KLLA0C18953g	SAKL0B02926g	DEHA2C14938g	orf19.1066	YALI0F19580g	SJAG01900	SPAC24H6.02c
YLR363W-A	spar100-g2.1	smik858-g1.1	sbayc530-g10.1	CAGL0K03861g	Scas636.21	Kwal0.30	KLLA0C19360g	SAKL0B02948g	DEHA2C15026g	orf19.1077	YALI0F21197g	SJAG01906	SPAC24H6.04
YLR384C	spar103-g12.1	smik86-g3.1	sbayc532-g15.1	CAGL0K05555g	Scas636.7	Kwal0.371	KLLA0D00418g	SAKL0B03058g	DEHA2C15356g	orf19.109	YALI0F22033g	SJAG01910	SPAC24H6.06
YLR388W	spar104-g11.1	smik860-g2.1	sbayc532-g2.1	CAGL0K06215g	Scas637.20	Kwal0.39	KLLA0D00462g	SAKL0B04642g	DEHA2C15730g	orf19.1135	YALI0F23551g	SJAG01917	SPAC24H6.11c
YLR397C	spar109-g8.1	smik862-g3.1	sbayc532-g4.1	CAGL0K06457g	Scas638.10	Kwal0.96	KLLA0D01639g	SAKL0B06028g	DEHA2C15796g	orf19.1156	YALI0F24453g	SJAG01925	SPAC24H6.12c
YLR401C	spar11-g1.1	smik867-g2.1	sbayc533-g1.1	CAGL0K07656g	Scas638.22	Kwal0.99	KLLA0D02002g	SAKL0B06314g	DEHA2C15972g	orf19.1158	YALI0F25663g	SJAG01951	SPAC25B8.02
YLR405W	spar110-g4.1	smik868-g1.1	sbayc533-g5.1	CAGL0K08360g	Scas639.9	Kwal14.1010	KLLA0D02068g	SAKL0B06688g	DEHA2C16126g	orf19.1161	YALI0F26213g	SJAG01956	SPAC25B8.04c
YLR409C	spar111-g10.1	smik877-g2.1	sbayc534-g4.1	CAGL0K08888g	Scas640.23	Kwal14.1015	KLLA0D02442g	SAKL0B06710g	DEHA2C16368g	orf19.1166	YALI0F26301g	SJAG01992	SPAC25G10.09c
YLR413W	spar111-g9.1	smik878-g1.1	sbayc535-g6.1	CAGL0K09042g	Scas640.3	Kwal14.1136	KLLA0D02464g	SAKL0B08536g	DEHA2C16434g	orf19.1169	YALI0F26521g	SJAG01993	SPAC26A3.14c
YLR435W	spar112-g2.1	smik897-g1.1	sbayc535-g7.1	CAGL0K09284g	Scas641.4	Kwal14.1176	KLLA0D03278g	SAKL0B09394g	DEHA2C16478g	orf19.117	YALI0F26785g	SJAG02002	SPAC26H5.11
YLR448W	spar114-g2.1	smik9-g2.1	sbayc536-g11.1	CAGL0K09416g	Scas641.7	Kwal14.1181	KLLA0D03696g	SAKL0B09724g	DEHA2C16918g	orf19.1180	YALI0F27071g	SJAG02036	SPAC26H5.12
YML014W	spar115-g11.1	smik902-g3.1	sbayc541-g2.1	CAGL0K09460g	Scas641.8	Kwal14.1230	KLLA0D04037g	SAKL0B10868g	DEHA2C17248g	orf19.1182	YALI0F27159g	SJAG02039	SPAC27D7.13c
YML022W	spar115-g4.1	smik907-g10.1	sbayc544-g3.1	CAGL0K09614g	Scas642.12	Kwal14.1245	KLLA0D04488g	SAKL0B10934g	DEHA2C17314g	orf19.1191	YALI0F27247g	SJAG02041	SPAC29A4.19c
YML043C	spar115-g5.1	smik907-g4.1	sbayc544-g6.1	CAGL0K09922g	Scas642.16	Kwal14.1716	KLLA0D04510g	SAKL0B11638g	DEHA2C17380g	orf19.1195	YALI0F27511g	SJAG02049	SPAC2C4.09
YML058W-A	spar115-g9.1	smik911-g4.1	sbayc546-g1.1	CAGL0K09966g	Scas642.9	Kwal14.1785	KLLA0D04818g	SAKL0B12474g	DEHA2C17490g	orf19.1198	YALI0F28699g	SJAG02056	SPAC2C4.15c
YML060W	spar117-g10.1	smik913-g2.1	sbayc547-g2.1	CAGL0K10010g	Scas643.16	Kwal14.1803	KLLA0D04906g	SAKL0B12562g	DEHA2C17578g	orf19.1201	YALI0F29337g	SJAG02071	SPAC2G11.03c
YML073C	spar118-g41.1	smik92-g14.1	sbayc547-g4.1	CAGL0K11319g	Scas644.9	Kwal14.1845	KLLA0D05082g	SAKL0C00770g	DEHA2D01562g	orf19.1203	YALI0F29359g	SJAG02075	SPAC2G11.09
YML080W	spar12-g1.1	smik935-g8.1	sbayc548-g2.1	CAGL0K12144g	Scas645.10	Kwal14.1865	KLLA0D05885g	SAKL0C00880g	DEHA2D01892g	orf19.121	YALI0F29909g	SJAG02096	SPAC2G11.14
YML093W	spar120-g7.1	smik942-g6.1	sbayc549-g4.1	CAGL0K12804g	Scas645.11	Kwal14.1981	KLLA0D05907g	SAKL0C01012g	DEHA2D01936g	orf19.1220	YALI0F30327g	SJAG02100	SPAC2H10.02c
YML096W	spar127-g6.1	smik944-g7.1	sbayc550-g1.1	CAGL0L00341g	Scas645.23	Kwal14.2027	KLLA0D05929g	SAKL0C01100g	DEHA2D02134g	orf19.1225	YALI0F30459g	SJAG02105	SPAC30D11.06c
YML106W	spar129-g1.1	smik948-g2.1	sbayc552-g12.1	CAGL0L02849g	Scas646.14	Kwal14.2291	KLLA0D06259g	SAKL0C01188g	DEHA2D02530g	orf19.1252	YALI0F30833g	SJAG02169	SPAC30D11.07
YML108W	spar129-g19.1	smik95-g1.1	sbayc555-g4.1	CAGL0L02871g	Scas646.18	Kwal14.2410	KLLA0D06424g	SAKL0C01210g	DEHA2D02926g	orf19.1259	Dummy	SJAG02176	SPAC30D11.11
YMR014W	spar129-g22.1	smik95-g2.1	sbayc556-g10.1	CAGL0L02915g	Scas647.17	Kwal14.2414	KLLA0D06446g	SAKL0C01452g	DEHA2D03036g	orf19.1283	YALI0A00369g	SJAG02181	SPAC31A2.06
YMR049C	spar13-g2.1	smik95-g3.1	sbayc556-g13.1	CAGL0L02981g	Scas648.12	Kwal14.2415	KLLA0D08481g	SAKL0C02266g	DEHA2D03212g	orf19.1289	YALI0A00440g	SJAG02186	SPAC31A2.10
YMR069W	spar130-g1.1	smik953-g2.1	sbayc559-g16.1	CAGL0L03003g	Scas648.20	Kwal14.2457	KLLA0D08646g	SAKL0C02288g	DEHA2D04268g	orf19.130	YALI0A00847g	SJAG02192	SPAC31A2.13c
YMR093W	spar134-g4.1	smik97-g5.1	sbayc559-g17.1	CAGL0L03025g	Scas648.5	Kwal14.2476	KLLA0D08668g	SAKL0C02794g	DEHA2D04422g	orf19.131.2	YALI0A01001g	SJAG02197	SPAC31F12.01
YMR108W	spar136-g9.1	smik97-g6.1	sbayc559-g8.1	CAGL0L03047g	Scas649.10	Kwal14.2537	KLLA0D08954g	SAKL0C03080g	DEHA2D04686g	orf19.1338	YALI0A01562g	SJAG02199	SPAC31G5.15
YMR116C	spar142-g17.1	smik986-g1.1	sbayc559-g9.1	CAGL0L03806g	Scas649.18	Kwal14.2554	KLLA0D10439g	SAKL0C03190g	DEHA2D04730g	orf19.1343	YALI0A01892g	SJAG02209	SPAC31G5.16c
YMR127C	spar145-g6.1	smik986-g15.1	sbayc560-g8.1	CAGL0L03828g	Scas650.14	Kwal14.2574	KLLA0D10505g	SAKL0C03256g	DEHA2D04796g	orf19.135	YALI0A01980g	SJAG02236	SPAC323.05c
YMR128W	spar145-g7.1	smik986-g2.1	sbayc561-g16.1	CAGL0L03872g	Scas650.19	Kwal14.880	KLLA0D10549g	SAKL0C03432g	DEHA2D04950g	orf19.136	YALI0A02112g	SJAG02244	SPAC328.06
YMR131C	spar146-g5.1	smik987-g1.1	sbayc563-g10.1	CAGL0L04026g	Scas651.21	Kwal14.979	KLLA0D10637g	SAKL0C03718g	DEHA2D05148g	orf19.137	YALI0A02453g	SJAG02246	SPAC328.07c
YMR185W	spar146-g7.1	smik99-g3.1	sbayc563-g18.1	CAGL0L04114g	Scas653.14	Kwal14.981	KLLA0D10703g	SAKL0C03960g	DEHA2D05170g	orf19.138	YALI0A02585g	SJAG02247	SPAC343.03
YMR217W	spar147-g1.1	smik992-g6.1	sbayc566-g7.1	CAGL0L04532g	Scas655.1	Kwal14.990	KLLA0D10934g	SAKL0C04620g	DEHA2D05412g	orf19.1386	YALI0A02717g	SJAG02265	SPAC343.04c
YMR229C	spar147-g12.1	smik996-g1.1	sbayc568-g11.1	CAGL0L04950g	Scas655.21	Kwal17.2677	KLLA0D11066g	SAKL0C05214g	DEHA2D05566g	orf19.1387	YALI0A03443g	SJAG02282	SPAC3A12.14
YMR243C	spar147-g2.1	Dummy	sbayc568-g6.1	CAGL0L05170g	Scas655.4	Kwal17.2687	KLLA0D11242g	SAKL0C05522g	DEHA2D05720g	orf19.1400	YALI0A03575g	SJAG02296	SPAC3A12.19
YMR259C	spar147-g7.1	smik10-g12.1	sbayc569-g6.1	CAGL0L05500g	Scas656.13	Kwal23.2835	KLLA0D11352g	SAKL0C05764g	DEHA2D05742g	orf19.1409	YALI0A03861g	SJAG02302	SPAC3C7.03c
YMR260C	spar148-g19.1	smik1003-g1.1	sbayc570-g6.1	CAGL0L05566g	Scas656.18	Kwal23.2894	KLLA0D11550g	SAKL0C06182g	DEHA2D06226g	orf19.1413	YALI0A04367g	SJAG02315	SPAC3C7.11c
YMR269W	spar148-g5.1	smik1004-g5.1	sbayc571-g13.1	CAGL0L06314g	Scas656.6	Kwal23.2981	KLLA0D11704g	SAKL0C06534g	DEHA2D06292g	orf19.1421	YALI0A04895g	SJAG02320	SPAC3F10.07c
YMR290C	spar152-g18.1	smik1007-g2.1	sbayc573-g8.1	CAGL0L06754g	Scas658.8	Kwal23.3118	KLLA0D12056g	SAKL0C06556g	DEHA2D06446g	orf19.1422	YALI0A06655g	SJAG02334	SPAC3G6.09c
YMR309C	spar153-g38.1	smik1010-g2.1	sbayc574-g11.1	CAGL0L06952g	Scas659.16	Kwal23.3438	KLLA0D12078g	SAKL0C06666g	DEHA2D06974g	orf19.1451	YALI0A06699g	SJAG02336	SPAC3G9.13c
YMR310C	spar153-g9.1	smik1012-g1.1	sbayc574-g19.1	CAGL0L07458g	Scas659.9	Kwal23.3454	KLLA0D12100g	SAKL0C06864g	DEHA2D07194g	orf19.1453	YALI0A07018g	SJAG02350	SPAC3H1.14
YMR312W	spar154-g1.1	smik1015-g6.1	sbayc574-g20.1	CAGL0L07678g	Scas660.34	Kwal23.3458	KLLA0D12342g	SAKL0C07260g	DEHA2D07392g	orf19.1459	YALI0A07821g	SJAG02355	SPAC3H5.09c
YNL002C	spar156-g5.1	smik102-g6.1	sbayc574-g9.1	CAGL0L07700g	Scas660.35	Kwal23.3787	KLLA0D12474g	SAKL0C07524g	DEHA2D07678g	orf19.1462	YALI0A07843g	SJAG02359	SPAC3H8.06
YNL022C	spar157-g1.1	smik1028-g25.1	sbayc575-g18.1	CAGL0L07832g	Scas660.36	Kwal23.3879	KLLA0D12738g	SAKL0C07546g	DEHA2D07700g	orf19.1465	YALI0A08041g	SJAG02366	SPAC458.03
YNL023C	spar158-g3.1	smik1028-g30.1	sbayc576-g12.1	CAGL0L08206g	Scas660.8	Kwal23.4045	KLLA0D13046g	SAKL0C07568g	DEHA2D07766g	orf19.1468	YALI0A08063g	SJAG02368	SPAC458.05
YNL024C	spar160-g7.1	smik1028-g31.1	sbayc576-g15.1	CAGL0L08624g	Scas661.11	Kwal23.4109	KLLA0D13112g	SAKL0C07700g	DEHA2D07854g	orf19.1474	YALI0A08107g	SJAG02384	SPAC458.06
YNL050C	spar161-g10.1	smik103-g2.1	sbayc577-g15.1	CAGL0L08756g	Scas663.17	Kwal23.4153	KLLA0D13442g	SAKL0C08052g	DEHA2D08008g	orf19.1476	YALI0A08448g	SJAG02397	SPAC4A8.03c
YNL061W	spar161-g20.1	smik1032-g10.1	sbayc580-g28.1	CAGL0L08976g	Scas663.2	Kwal23.4276	KLLA0D13816g	SAKL0C08140g	DEHA2D08162g	orf19.1479	YALI0A09020g	SJAG02415	SPAC4A8.09c
YNL062C	spar161-g4.1	smik1032-g18.1	sbayc581-g11.1	CAGL0L08998g	Scas664.19d	Kwal23.4378	KLLA0D14289g	SAKL0C08932g	DEHA2D08756g	orf19.1480	YALI0A09064g	SJAG02424	SPAC4A8.12c
YNL064C	spar161-g6.1	smik1039-g3.1	sbayc582-g13.1	CAGL0L09647g	Scas665.12	Kwal23.4434	KLLA0D14553g	SAKL0C09394g	DEHA2D09306g	orf19.1483	YALI0A09834g	SJAG02426	SPAC4D7.10c
YNL075W	spar165-g3.1	smik105-g1.1	sbayc582-g7.1	CAGL0L09669g	Scas665.14	Kwal23.4443	KLLA0D14575g	SAKL0C11176g	DEHA2D09548g	orf19.1493	YALI0A12023g	SJAG02433	SPAC4F8.10c
YNL096C	spar167-g10.1	smik1055-g2.1	sbayc582-g8.1	CAGL0L10164g	Scas665.27	Kwal23.4449	KLLA0D15653g	SAKL0C11374g	DEHA2D10032g	orf19.1504	YALI0A12287g	SJAG02451	SPAC4F8.11
YNL110C	spar169-g5.1	smik1069-g1.1	sbayc585-g23.1	CAGL0L10516g	Scas666.11	Kwal23.4498	KLLA0D15829g	SAKL0C11528g	DEHA2D10142g	orf19.1513	YALI0A13321g	SJAG02452	SPAC4G8.09
YNL111C	spar170-g25.1	smik1096-g5.1	sbayc585-g6.1	CAGL0L10560g	Scas666.13	Kwal23.4581	KLLA0D15961g	SAKL0C12760g	DEHA2D10296g	orf19.1534	YALI0A14454g	SJAG02458	SPAC4G8.12c
YNL112W	spar170-g3.1	smik11-g10.1	sbayc587-g15.1	CAGL0L10846g	Scas666.15	Kwal23.4612	KLLA0D15983g	SAKL0C12782g	DEHA2D10934g	orf19.1542	YALI0A14476g	SJAG02470	SPAC4G9.06c
YNL113W	spar170-g5.1	smik1102-g1.1	sbayc587-g24.1	CAGL0L10890g	Scas666.22	Kwal23.4678	KLLA0D16115g	SAKL0C13244g	DEHA2D11088g	orf19.1543	YALI0A14740g	SJAG02487	SPAC4G9.15
YNL119W	spar170-g8.1	smik1110-g1.1	sbayc588-g14.1	CAGL0L10934g	Scas666.27	Kwal23.4789	KLLA0D16236g	SAKL0C13354g	DEHA2D11198g	orf19.1547	YALI0A14839g	SJAG02501	SPAC521.04c
YNL124W	spar177-g1.1	smik1117-g4.1	sbayc588-g4.1	CAGL0L10978g	Scas666.36	Kwal23.4986	KLLA0D16522g	SAKL0C13618g	DEHA2D11704g	orf19.1553	YALI0A15422g	SJAG02527	SPAC56E4.02c
YNL132W	spar18-g10.1	smik1120-g3.1	sbayc590-g1.1	CAGL0L11176g	Scas668.27	Kwal23.4993	KLLA0D16610g	SAKL0C13794g	DEHA2D11770g	orf19.1567	YALI0A15972g	SJAG02564	SPAC56E4.06c
YNL141W	spar180-g1.1	smik114-g13.1	sbayc592-g21.1	CAGL0L11462g	Scas668.9	Kwal23.5002	KLLA0D16962g	SAKL0C13816g	DEHA2D11858g	orf19.1570	YALI0A16797g	SJAG02570	SPAC57A10.05c
YNL151C	spar180-g2.1	smik114-g5.1	sbayc592-g3.1	CAGL0L11594g	Scas671.13	Kwal23.5012	KLLA0D17248g	SAKL0C13882g	DEHA2D12738g	orf19.1573	YALI0A16863g	SJAG02586	SPAC57A10.14
YNL153C	spar181-g5.1	smik1145-g2.1	sbayc593-g12.1	CAGL0L11638g	Scas671.17	Kwal23.5022	KLLA0D18348g	SAKL0C13926g	DEHA2D12870g	orf19.1574	YALI0A18062g	SJAG02593	SPAC57A7.11
YNL162W-A	spar192-g16.1	smik115-g2.1	sbayc593-g14.1	CAGL0L11660g	Scas671.21	Kwal23.5060	KLLA0D18414g	SAKL0C13970g	DEHA2D13332g	orf19.1576	YALI0A18315g	SJAG02595	SPAC5D6.05
YNL164C	spar192-g22.1	smik1154-g2.1	sbayc593-g23.1	CAGL0L12408g	Scas671.22	Kwal23.5110	KLLA0D19470g	SAKL0D00242g	DEHA2D13442g	orf19.1588	YALI0A18678g	SJAG02598	SPAC5D6.06c
YNL175C	spar192-g7.1	smik117-g15.1	sbayc595-g13.1	CAGL0L12672g	Scas672.25	Kwal23.5231	KLLA0D19536g	SAKL0D00528g	DEHA2D13530g	orf19.1595	YALI0A18722g	SJAG02615	SPAC630.03
YNL178W	spar195-g1.1	smik1172-g6.1	sbayc596-g28.1	CAGL0L13156g	Scas673.11	Kwal23.5383	KLLA0E00198g	SAKL0D01760g	DEHA2D13574g	orf19.1604	YALI0A18744g	SJAG02616	SPAC630.05
YNL182C	spar197-g10.1	smik1173-g5.1	sbayc597-g1.1	CAGL0M00484g	Scas673.19	Kwal23.5419	KLLA0E00528g	SAKL0D02134g	DEHA2D13618g	orf19.1616	YALI0A18898g	SJAG02627	SPAC630.09c
YNL186W	spar197-g18.1	smik1185-g1.1	sbayc597-g13.1	CAGL0M00506g	Scas673.30	Kwal23.5477	KLLA0E00594g	SAKL0D02398g	DEHA2D13926g	orf19.1617	YALI0A19514g	SJAG02654	SPAC630.11
YNL204C	spar197-g27.1	smik120-g14.1	sbayc598-g21.1	CAGL0M00946g	Scas673.5	Kwal23.5529	KLLA0E00616g	SAKL0D02442g	DEHA2D14322g	orf19.1619	YALI0A19712g	SJAG02680	SPAC644.07
YNL207W	spar197-g29.1	smik121-g1.1	sbayc599-g12.1	CAGL0M01056g	Scas674.4	Kwal23.5572	KLLA0E00682g	SAKL0D02860g	DEHA2D14344g	orf19.1621	YALI0A20086g	SJAG02685	SPAC644.08
YNL227C	spar198-g11.1	smik122-g22.1	sbayc599-g24.1	CAGL0M01210g	Scas674.9	Kwal23.5656	KLLA0E01210g	SAKL0D03168g	DEHA2D14652g	orf19.1638	YALI0A20372g	SJAG02694	SPAC644.11c
YNL240C	spar198-g6.1	smik122-g9.1	sbayc600-g15.1	CAGL0M01430g	Scas675.9	Kwal23.5725	KLLA0E01562g	SAKL0D03410g	DEHA2D15356g	orf19.1643	YALI0A21076g	SJAG02703	SPAC644.17c
YNL247W	spar198-g8.1	smik1224-g6.1	sbayc600-g27.1	CAGL0M01496g	Scas676.1	Kwal23.5747	KLLA0E01870g	SAKL0D04026g	DEHA2D15510g	orf19.1659	YALI0A21263g	SJAG02712	SPAC664.07c
YNL248C	spar2-g6.1	smik123-g4.1	sbayc600-g34.1	CAGL0M01804g	Scas676.15	Kwal23.5757	KLLA0E02046g	SAKL0D04158g	DEHA2D15686g	orf19.1667.1	YALI0B00286g	SJAG02713	SPAC664.15
YNL256W	spar2-g9.1	smik1231-g1.1	sbayc601-g8.1	CAGL0M02409g	Scas676.2	Kwal23.5856	KLLA0E02420g	SAKL0D04400g	DEHA2D15818g	orf19.1670	YALI0B00308g	SJAG02770	SPAC688.09
YNL282W	spar201-g3.1	smik1235-g1.1	sbayc602-g12.1	CAGL0M02805g	Scas676.3	Kwal23.5908	KLLA0E02662g	SAKL0D05412g	DEHA2D16082g	orf19.1676	YALI0B00616g	SJAG02785	SPAC688.10
YNL292W	spar202-g12.1	smik1260-g1.1	sbayc602-g2.1	CAGL0M03487g	Scas677.12	Kwal23.5943	KLLA0E03058g	SAKL0D05654g	DEHA2D16456g	orf19.1693	YALI0B00902g	SJAG02789	SPAC688.11
YNL299W	spar203-g2.1	smik1279-g2.1	sbayc602-g8.1	CAGL0M03619g	Scas677.19	Kwal23.5947	KLLA0E03190g	SAKL0D05896g	DEHA2D17028g	orf19.1698	YALI0B01144g	SJAG02800	SPAC6B12.02c
YNL308C	spar204-g2.1	smik129-g10.1	sbayc604-g17.1	CAGL0M03751g	Scas677.25	Kwal23.6113	KLLA0E03553g	SAKL0D06072g	DEHA2D17864g	orf19.1699	YALI0B01386g	SJAG02804	SPAC6B12.06c
YNL313C	spar205-g3.1	smik1291-g12.1	sbayc604-g8.1	CAGL0M03905g	Scas677.7	Kwal23.6136	KLLA0E03872g	SAKL0D06248g	DEHA2D18128g	orf19.1711	YALI0B01474g	SJAG02805	SPAC6B12.08
YNR003C	spar206-g2.1	smik1291-g18.1	sbayc605-g18.1	CAGL0M04213g	Scas678.1	Kwal23.6259	KLLA0E04202g	SAKL0D06556g	DEHA2D18678g	orf19.1719	YALI0B01628g	SJAG02807	SPAC6C3.08
YNR012W	spar21-g6.1	smik1291-g27.1	sbayc605-g5.1	CAGL0M04279g	Scas679.28	Kwal23.6356	KLLA0E04389g	SAKL0D06688g	DEHA2E01408g	orf19.1723	YALI0B01738g	SJAG02809	SPAC6F12.05c
YNR015W	spar21-g9.1	smik13-g10.1	sbayc605-g7.1	CAGL0M04587g	Scas679.29	Kwal23.6437	KLLA0E04411g	SAKL0D06754g	DEHA2E01628g	orf19.1725	YALI0B01804g	SJAG02810	SPAC6F12.08c
YNR024W	spar210-g24.1	smik13-g14.1	sbayc606-g12.1	CAGL0M04719g	Scas680.21	Kwal23.6494	KLLA0E04609g	SAKL0D06820g	DEHA2E01650g	orf19.1727	YALI0B02684g	SJAG02856	SPAC6F12.12
YNR038W	spar211-g15.1	smik130-g11.1	sbayc606-g27.1	CAGL0M04829g	Scas680.32	Kwal26.6840	KLLA0E05335g	SAKL0D06864g	DEHA2E01826g	orf19.1741	YALI0B03036g	SJAG02857	SPAC6F6.02c
YNR046W	spar211-g16.1	smik1302-g10.1	sbayc606-g3.1	CAGL0M05203g	Scas681.20	Kwal26.6945	KLLA0E05522g	SAKL0D07106g	DEHA2E01892g	orf19.1746	YALI0B03190g	SJAG02877	SPAC6F6.05
YNR053C	spar211-g9.1	smik1316-g1.1	sbayc609-g1.1	CAGL0M05775g	Scas681.27	Kwal26.6961	KLLA0E05632g	SAKL0D07150g	DEHA2E01958g	orf19.1754	YALI0B03520g	SJAG02887	SPAC6F6.07c
YNR054C	spar212-g11.1	smik132-g13.1	sbayc609-g12.1	CAGL0M05885g	Scas682.15	Kwal26.7177	KLLA0E05918g	SAKL0D07216g	DEHA2E02266g	orf19.178	YALI0B03564g	SJAG02900	SPAC6F6.08c
YNR063W	spar212-g4.1	smik132-g23.1	sbayc609-g18.1	CAGL0M06149g	Scas682.2	Kwal26.7194	KLLA0E06325g	SAKL0D07678g	DEHA2E02860g	orf19.1792	YALI0B03652g	SJAG02902	SPAC6F6.10c
YOL010W	spar213-g2.1	smik1337-g2.1	sbayc609-g3.1	CAGL0M06369g	Scas682.25	Kwal26.7198	KLLA0E06622g	SAKL0D08404g	DEHA2E03058g	orf19.1793	YALI0B04048g	SJAG02954	SPAC6F6.13c
YOL014W	spar214-g21.1	smik134-g10.1	sbayc609-g30.1	CAGL0M06589g	Scas682.29	Kwal26.7232	KLLA0E06644g	SAKL0D08778g	DEHA2E03146g	orf19.1805	YALI0B04070g	SJAG02974	SPAC6G9.07c
YOL021C	spar214-g32.1	smik134-g9.1	sbayc611-g11.1	CAGL0M06809g	Scas682.33	Kwal26.7391	KLLA0E07029g	SAKL0D09152g	DEHA2E03256g	orf19.1814	YALI0B04158g	SJAG02977	SPAC732.02c
YOL022C	spar214-g42.1	smik1344-g1.1	sbayc612-g24.1	CAGL0M06941g	Scas683.20	Kwal26.7431	KLLA0E07095g	SAKL0D09702g	DEHA2E03388g	orf19.1852	YALI0B04246g	SJAG02980	SPAC767.01c
YOL041C	spar214-g46.1	smik136-g4.1	sbayc612-g39.1	CAGL0M07227g	Scas683.32	Kwal26.7437	KLLA0E07392g	SAKL0D10098g	DEHA2E03476g	orf19.1856	YALI0B04356g	SJAG02981	SPAC7D4.05
YOL052C	spar214-g56.1	smik139-g1.1	sbayc613-g1.1	CAGL0M07678g	Scas683.6	Kwal26.7480	KLLA0E07480g	SAKL0D10384g	DEHA2E03630g	orf19.1880	YALI0B04532g	SJAG02982	SPAC7D4.12c
YOL077C	spar214-g57.1	smik139-g2.1	sbayc613-g13.1	CAGL0M08030g	Scas684.29	Kwal26.7549	KLLA0E07502g	SAKL0D10538g	DEHA2E04246g	orf19.1881	YALI0B04928g	SJAG02989	SPAC806.04c
YOL080C	spar216-g3.1	smik14-g3.1	sbayc613-g20.1	CAGL0M08888g	Scas684.37	Kwal26.7577	KLLA0E07546g	SAKL0D10560g	DEHA2E04290g	orf19.1885	YALI0B05104g	SJAG03022	SPAC806.07
YOL093W	spar218-g17.1	smik14-g8.1	sbayc613-g26.1	CAGL0M09757g	Scas684.7	Kwal26.7608	KLLA0E07964g	SAKL0D10934g	DEHA2E04400g	orf19.191	YALI0B05764g	SJAG03025	SPAC821.10c
YOL097C	spar219-g15.1	smik144-g21.1	sbayc614-g12.1	CAGL0M09801g	Scas684.8	Kwal26.7628	KLLA0E08107g	SAKL0D11242g	DEHA2E04576g	orf19.1911	YALI0B05852g	SJAG03037	SPAC821.12
YOL124C	spar219-g26.1	smik144-g6.1	sbayc615-g14.1	CAGL0M09845g	Scas685.11	Kwal26.7699	KLLA0E08305g	SAKL0D11946g	DEHA2E04664g	orf19.1936	YALI0B06754g	SJAG03038	SPAC823.06
YOL125W	spar219-g32.1	smik146-g17.1	sbayc615-g24.1	CAGL0M09977g	Scas685.30	Kwal26.7950	KLLA0E08503g	SAKL0D11968g	DEHA2E04708g	orf19.1940	YALI0B07183g	SJAG03040	SPAC823.12
YOL136C	spar219-g4.1	smik146-g8.1	sbayc615-g25.1	CAGL0M10197g	Scas686.1	Kwal26.7972	KLLA0E08833g	SAKL0D12694g	DEHA2E04840g	orf19.1945	YALI0B07359g	SJAG03046	SPAC8E11.01c
YOL141W	spar219-g48.1	smik1468-g1.1	sbayc615-g8.1	CAGL0M10681g	Scas686.12	Kwal26.7992	KLLA0E09097g	SAKL0D13464g	DEHA2E05038g	orf19.1946	YALI0B07513g	SJAG03047	SPAC8F11.02c
YOL142W	spar22-g17.1	smik151-g3.1	sbayc616-g16.1	CAGL0M11110g	Scas686.15	Kwal26.8172	KLLA0E09141g	SAKL0D13596g	DEHA2E05236g	orf19.1950	YALI0B07579g	SJAG03053	SPAC959.09c
YOL144W	spar22-g3.1	smik151-g5.1	sbayc616-g26.1	CAGL0M11154g	Scas686.4	Kwal26.8244	KLLA0E09229g	SAKL0D13794g	DEHA2E05522g	orf19.1981	YALI0B07667g	SJAG03054	SPAC9E9.08
YOR001W	spar23-g3.1	smik152-g1.1	sbayc617-g15.1	CAGL0M11616g	Scas688.3	Kwal26.8253	KLLA0E09350g	SAKL0D13860g	DEHA2E05654g	orf19.20	YALI0B07689g	SJAG03065	SPAC9G1.06c
YOR004W	spar23-g7.1	smik1590-g1.1	sbayc618-g10.1	CAGL0M11638g	Scas688.30	Kwal26.8414	KLLA0E09812g	SAKL0E01408g	DEHA2E06094g	orf19.2006.1	YALI0B08118g	SJAG03072	SPACUNK4.12c
YOR006C	spar230-g5.1	smik1643-g1.1	sbayc618-g12.1	CAGL0M12122g	Scas688.6	Kwal26.8475	KLLA0E10120g	SAKL0E01650g	DEHA2E06622g	orf19.2026	YALI0B08272g	SJAG03088	SPAP14E8.03
YOR021C	spar235-g8.1	smik167-g1.1	sbayc618-g25.1	CAGL0M12144g	Scas690.1	Kwal26.8617	KLLA0E10230g	SAKL0E02046g	DEHA2E06776g	orf19.2031	YALI0B08470g	SJAG03092	SPAP14E8.04
YOR047C	spar237-g5.1	smik169-g1.1	sbayc618-g30.1	CAGL0M12639g	Scas690.15	Kwal26.8673	KLLA0E10362g	SAKL0E02706g	DEHA2E07018g	orf19.2065	YALI0B08778g	SJAG03100	SPAP14E8.05c
YOR051C	spar238-g14.1	smik172-g2.1	sbayc620-g21.1	CAGL0M13431g	Scas690.16	Kwal26.8730	KLLA0E10527g	SAKL0E03476g	DEHA2E07150g	orf19.2077	YALI0B08987g	SJAG03114	SPAP19A11.05c
YOR056C	spar238-g17.1	smik177-g5.1	sbayc621-g10.1	CAGL0M13519g	Scas690.42	Kwal26.8787	KLLA0E10549g	SAKL0E03564g	DEHA2E07260g	orf19.2079	YALI0B09339g	SJAG03115	SPAP27G11.02
YOR078W	spar238-g28.1	smik180-g2.1	sbayc621-g27.1	CAGL0M13893g	Scas690.44	Kwal26.8802	KLLA0E10703g	SAKL0E03630g	DEHA2E07436g	orf19.2084	YALI0B09383g	SJAG03119	SPAP27G11.05c
YOR091W	spar238-g3.1	smik184-g4.1	sbayc622-g10.1	CAGL0M13915g	Scas690.7	Kwal26.9154	KLLA0E11121g	SAKL0E03696g	DEHA2E07656g	orf19.2089	YALI0B09603g	SJAG03145	SPAP27G11.07c
YOR095C	spar238-g34.1	smik188-g11.1	sbayc622-g11.1	CAGL0M13959g	Scas691.33	Kwal26.9231	KLLA0E11209g	SAKL0E03828g	DEHA2E07810g	orf19.2094	YALI0B09625g	SJAG03154	SPAPB1A10.02
YOR096W	spar238-g37.1	smik190-g1.1	sbayc622-g20.1	Dummy	Scas691.33d	Kwal26.9328	KLLA0E11429g	SAKL0E03894g	DEHA2E07832g	orf19.2104	YALI0B10758g	SJAG03192	SPAPB1A10.07c
YOR116C	spar238-g38.1	smik192-g6.1	sbayc622-g5.1	CAGL0A00341g	Scas691.34	Kwal26.9345	KLLA0E12133g	SAKL0E04136g	DEHA2E07964g	orf19.2106	YALI0B10824g	SJAG03224	SPAPB1A10.12c
YOR119C	spar24-g13.1	smik193-g10.1	sbayc623-g7.1	CAGL0A01111g	Scas692.1	Kwal26.9365	KLLA0E12155g	SAKL0E04312g	DEHA2E08008g	orf19.2107	YALI0B11154g	SJAG03232	SPAPB1A10.15
YOR145C	spar241-g19.1	smik193-g25.1	sbayc624-g15.1	CAGL0A01584g	Scas692.29	Kwal26.9488	KLLA0E12375g	SAKL0E04708g	DEHA2E08228g	orf19.2110	YALI0B11242g	SJAG03245	SPAPB8E5.04c
YOR154W	spar241-g7.1	smik193-g5.1	sbayc624-g23.1	CAGL0A01606g	Scas692.32	Kwal26.9503	KLLA0E12419g	SAKL0E04774g	DEHA2E08558g	orf19.2113	YALI0B11330g	SJAG03248	SPAPJ696.01c
YOR168W	spar247-g15.1	smik194-g1.1	sbayc625-g15.1	CAGL0A01650g	Scas692.35	Kwal27.10129	KLLA0E12705g	SAKL0E04796g	DEHA2E08646g	orf19.2116	YALI0B11924g	SJAG03250	SPAPJ760.02c
YOR204W	spar247-g2.1	smik194-g8.1	sbayc625-g22.1	CAGL0A01716g	Scas692.44	Kwal27.10170	KLLA0E12727g	SAKL0E04840g	DEHA2E08690g	orf19.2117	YALI0B12122g	SJAG03261	SPAPYUG7.02c
YOR206W	spar25-g12.1	smik197-g3.1	sbayc625-g3.1	CAGL0A02002g	Scas693.8	Kwal27.10210	KLLA0E12859g	SAKL0E04928g	DEHA2E08822g	orf19.212	YALI0B12584g	SJAG03263	SPBC106.05c
YOR207C	spar25-g3.1	smik197-g7.1	sbayc626-g15.1	CAGL0A02024g	Scas694.15	Kwal27.10391	KLLA0E13860g	SAKL0E05038g	DEHA2E08932g	orf19.2129	YALI0B13178g	SJAG03286	SPBC106.07c
YOR210W	spar25-g6.1	smik203-g1.1	sbayc627-g18.1	CAGL0A02145g	Scas694.20	Kwal27.10433	KLLA0E13992g	SAKL0E06622g	DEHA2E08954g	orf19.2135	YALI0B13310g	SJAG03296	SPBC1105.03c
YOR224C	spar251-g22.1	smik212-g15.1	sbayc627-g37.1	CAGL0A02574g	Scas694.22	Kwal27.10521	KLLA0E14256g	SAKL0E06644g	DEHA2E09372g	orf19.215	YALI0B13376g	SJAG03297	SPBC119.06
YOR242C	spar252-g3.1	smik212-g7.1	sbayc627-g40.1	CAGL0A03036g	Scas694.23	Kwal27.10527	KLLA0E14564g	SAKL0E06974g	DEHA2E09482g	orf19.2151	YALI0B13508g	SJAG03310	SPBC119.07
YOR243C	spar254-g1.1	smik215-g10.1	sbayc627-g5.1	CAGL0A03366g	Scas694.36	Kwal27.10623	KLLA0E15004g	SAKL0E07018g	DEHA2E09922g	orf19.2154	YALI0B13640g	SJAG03316	SPBC119.13c
YOR252W	spar254-g2.1	smik215-g11.1	sbayc628-g2.1	CAGL0A03542g	Scas694.5	Kwal27.10636	KLLA0E15092g	SAKL0E07040g	DEHA2E10274g	orf19.2166	YALI0B13992g	SJAG03345	SPBC1198.09
YOR260W	spar256-g17.1	smik215-g5.1	sbayc628-g9.1	CAGL0A03927g	Scas694.7	Kwal27.10807	KLLA0E15202g	SAKL0E07656g	DEHA2E10472g	orf19.2168.3	YALI0B14245g	SJAG03350	SPBC1198.10c
YOR271C	spar258-g19.1	smik218-g1.1	sbayc629-g21.1	CAGL0A04103g	Scas695.14	Kwal27.10861	KLLA0E15554g	SAKL0E07854g	DEHA2E10626g	orf19.2174	YALI0B14443g	SJAG03361	SPBC1198.12
YOR272W	spar258-g7.1	smik224-g1.1	sbayc630-g12.1	CAGL0A04433g	Scas695.17	Kwal27.10898	KLLA0E15686g	SAKL0E07876g	DEHA2E10648g	orf19.2182	YALI0B14773g	SJAG03362	SPBC1198.13c
YOR276W	spar259-g2.1	smik228-g4.1	sbayc630-g17.1	CAGL0A04675g	Scas695.27	Kwal27.10908	KLLA0E15796g	SAKL0E07920g	DEHA2E10802g	orf19.2202	YALI0B14839g	SJAG03380	SPBC11B10.06
YOR287C	spar26-g14.1	smik23-g2.1	sbayc630-g20.1	CAGL0A04697g	Scas695.28	Kwal27.10935	KLLA0E16841g	SAKL0E07942g	DEHA2E11220g	orf19.2204.2	YALI0B14883g	SJAG03385	SPBC11C11.11c
YOR294W	spar26-g19.1	smik237-g1.1	sbayc630-g21.1	CAGL0A04829g	Scas695.30	Kwal27.10991	KLLA0E17325g	SAKL0E07964g	DEHA2E11396g	orf19.2261	YALI0B15059g	SJAG03395	SPBC11G11.01
YOR302W	spar26-g2.1	smik238-g1.1	sbayc630-g22.1	CAGL0B00748g	Scas695.8	Kwal27.11023	KLLA0E17369g	SAKL0E08360g	DEHA2E11418g	orf19.2269	YALI0B15081g	SJAG03447	SPBC1215.01
YOR303W	spar26-g25.1	smik24-g4.1	sbayc630-g31.1	CAGL0B00770g	Scas696.24	Kwal27.11056	KLLA0E18645g	SAKL0E08448g	DEHA2E11462g	orf19.227	YALI0B15290g	SJAG03464	SPBC1271.02
YOR310C	spar260-g2.1	smik240-g1.1	sbayc630-g35.1	CAGL0B00902g	Scas696.33	Kwal27.11082	KLLA0E18722g	SAKL0E08866g	DEHA2E11484g	orf19.2278	YALI0B15906g	SJAG03469	SPBC1271.15c
YOR315W	spar260-g7.1	smik244-g7.1	sbayc630-g38.1	CAGL0B01078g	Scas698.25	Kwal27.11092	KLLA0E18810g	SAKL0E09878g	DEHA2E11616g	orf19.2289	YALI0B16236g	SJAG03493	SPBC1289.02c
YOR335C	spar261-g16.1	smik245-g6.1	sbayc630-g45.1	CAGL0B02563g	Scas698.30	Kwal27.11307	KLLA0E19349g	SAKL0E10340g	DEHA2E11748g	orf19.229	YALI0B16478g	SJAG03505	SPBC12C2.02c
YOR339C	spar261-g30.1	smik246-g2.1	sbayc632-g26.1	CAGL0B02794g	Scas699.38	Kwal27.11352	KLLA0E19371g	SAKL0E10802g	DEHA2E12122g	orf19.2301	YALI0B17270g	SJAG03508	SPBC12C2.08
YOR340C	spar268-g5.1	smik247-g6.1	sbayc632-g48.1	CAGL0B02838g	Scas700.31	Kwal27.11361	KLLA0E19393g	SAKL0E11198g	DEHA2E12320g	orf19.2302	YALI0B17534g	SJAG03511	SPBC12C2.12c
YOR341W	spar268-g7.1	smik250-g3.1	sbayc633-g11.1	CAGL0B03047g	Scas700.47	Kwal27.11425	KLLA0E19591g	SAKL0E11528g	DEHA2E12474g	orf19.2308	YALI0B17688g	SJAG03524	SPBC12D12.04c
YOR359W	spar269-g4.1	smik255-g6.1	sbayc633-g23.1	CAGL0B03201g	Scas701.22	Kwal27.11438	KLLA0E19679g	SAKL0E11968g	DEHA2E12606g	orf19.2313	YALI0B18040g	SJAG03528	SPBC1347.07
YOR361C	spar27-g19.1	smik257-g2.1	sbayc633-g29.1	CAGL0B03311g	Scas702.36	Kwal27.11528	KLLA0E19701g	SAKL0E12298g	DEHA2E12782g	orf19.2333	YALI0B18150g	SJAG03574	SPBC1347.10
YOR369C	spar27-g26.1	smik257-g9.1	sbayc633-g34.1	CAGL0B03663g	Scas702.42	Kwal27.11565	KLLA0E19723g	SAKL0E13024g	DEHA2E12848g	orf19.2340	YALI0B18260g	SJAG03575	SPBC13E7.02
YOR375C	spar27-g29.1	smik258-g9.1	sbayc633-g5.1	CAGL0B03817g	Scas702.5	Kwal27.11569	KLLA0E19745g	SAKL0E13178g	DEHA2E13002g	orf19.2342	YALI0B18348g	SJAG03577	SPBC13E7.03c
YOR382W	spar27-g5.1	smik259-g1.1	sbayc634-g10.1	CAGL0B03993g	Scas703.24	Kwal27.11638	KLLA0E20119g	SAKL0E13398g	DEHA2E13398g	orf19.2346	YALI0B18458g	SJAG03584	SPBC13E7.04
YPL012W	spar270-g11.1	smik26-g5.1	sbayc634-g2.1	CAGL0B04213g	Scas704.16	Kwal27.11737	KLLA0E20163g	SAKL0E13420g	DEHA2E13442g	orf19.2351	YALI0B18759g	SJAG03585	SPBC13E7.09
YPL030W	spar275-g5.1	smik26-g6.1	sbayc634-g9.1	CAGL0B04323g	Scas705.2	Kwal27.11777	KLLA0E20383g	SAKL0E13574g	DEHA2E13640g	orf19.2383	YALI0B19360g	SJAG03591	SPBC13E7.10c
YPL043W	spar275-g6.1	smik267-g1.1	sbayc635-g10.1	CAGL0B04367g	Scas705.22	Kwal27.11783	KLLA0E20669g	SAKL0E13838g	DEHA2E13816g	orf19.2395	YALI0B19624g	SJAG03609	SPBC13G1.05
YPL068C	spar278-g17.1	smik267-g19.1	sbayc635-g22.1	CAGL0C00451g	Scas705.24	Kwal27.11951	KLLA0E20713g	SAKL0E13882g	DEHA2E14344g	orf19.2400	YALI0B21120g	SJAG03612	SPBC146.12
YPL086C	spar278-g7.1	smik267-g2.1	sbayc635-g3.1	CAGL0C01243g	Scas706.18	Kwal27.11981	KLLA0E21065g	SAKL0E14058g	DEHA2E14410g	orf19.2401	YALI0B21428g	SJAG03613	SPBC14C8.01c
YPL093W	spar278-g9.1	smik268-g9.1	sbayc635-g50.1	CAGL0C01595g	Scas706.19	Kwal27.12030	KLLA0E21153g	SAKL0E14080g	DEHA2E14718g	orf19.2411	YALI0B22110g	SJAG03627	SPBC14C8.05c
YPL111W	spar279-g3.1	smik269-g13.1	sbayc636-g8.1	CAGL0C01793g	Scas706.27	Kwal27.12044	KLLA0E21714g	SAKL0E14828g	DEHA2E14762g	orf19.2412	YALI0B22132g	SJAG03648	SPBC14C8.06
YPL126W	spar279-g6.1	smik269-g22.1	sbayc637-g11.1	CAGL0C02321g	Scas706.53	Kwal27.12065	KLLA0E22143g	SAKL0E14850g	DEHA2E14960g	orf19.2432	YALI0B22154g	SJAG03649	SPBC14C8.09c
YPL146C	spar28-g2.1	smik269-g6.1	sbayc637-g26.1	CAGL0C02739g	Scas707.14	Kwal27.12075	KLLA0E22198g	SAKL0E15048g	DEHA2E15180g	orf19.2437	YALI0B22418g	SJAG03660	SPBC14C8.16c
YPL160W	spar281-g3.1	smik269-g7.1	sbayc637-g38.1	CAGL0C03113g	Scas707.47	Kwal27.12152	KLLA0E22660g	SAKL0E15092g	DEHA2E15246g	orf19.244	YALI0B22528g	SJAG03676	SPBC14C8.17c
YPL183C	spar281-g4.1	smik272-g3.1	sbayc638-g16.1	CAGL0C03223g	Scas707.49	Kwal27.12212	KLLA0E22682g	SAKL0E15114g	DEHA2E15378g	orf19.2459	YALI0B22682g	SJAG03692	SPBC1539.01c
YPL211W	spar281-g9.1	smik275-g2.1	sbayc638-g24.1	CAGL0C03443g	Scas709.54	Kwal27.12272	KLLA0E23056g	SAKL0F00462g	DEHA2E15686g	orf19.2476	YALI0B22814g	SJAG03704	SPBC15D4.04
YPL217C	spar282-g12.1	smik276-g3.1	sbayc638-g29.1	CAGL0C03553g	Scas709.64	Kwal27.12292	KLLA0E23122g	SAKL0F00638g	DEHA2E15950g	orf19.2484	YALI0B23232g	SJAG03721	SPBC1604.05
YPL227C	spar282-g6.1	smik276-g32.1	sbayc638-g37.1	CAGL0C04323g	Scas710.49	Kwal27.12347	KLLA0E23166g	SAKL0F00660g	DEHA2E15972g	orf19.2509	YALI0C00165g	SJAG03737	SPBC1604.21c
YPL239W	spar282-g9.1	smik277-g14.1	sbayc638-g38.1	CAGL0C04455g	Scas711.13	Kwal27.12467	KLLA0E23419g	SAKL0F01100g	DEHA2E16214g	orf19.2518	YALI0C00209g	SJAG03754	SPBC1685.03
YPL263C	spar283-g21.1	smik277-g3.1	sbayc638-g7.1	CAGL0C04587g	Scas711.14	Kwal27.12474	KLLA0E23595g	SAKL0F01386g	DEHA2E16324g	orf19.2524	YALI0C00473g	SJAG03763	SPBC1685.14c
YPL266W	spar283-g41.1	smik277-g7.1	sbayc639-g19.1	CAGL0C04609g	Scas711.2	Kwal27.12494	KLLA0E23639g	SAKL0F01562g	DEHA2E16368g	orf19.2529	YALI0C00891g	SJAG03801	SPBC16A3.10
YPR010C	spar283-g44.1	smik279-g5.1	sbayc639-g23.1	CAGL0C04785g	Scas711.4	Kwal27.12704	KLLA0E23826g	SAKL0F02222g	DEHA2E16676g	orf19.2532	YALI0C01287g	SJAG03810	SPBC16C6.03c
YPR016C	spar283-g47.1	smik282-g12.1	sbayc639-g31.1	CAGL0C05027g	Scas711.46	Kwal27.12724	KLLA0E24024g	SAKL0F02398g	DEHA2E17248g	orf19.2551	YALI0C01441g	SJAG03812	SPBC16D10.04c
YPR041W	spar287-g13.1	smik282-g19.1	sbayc639-g41.1	CAGL0C05115g	Scas712.19	Kwal27.12751	KLLA0E24156g	SAKL0F02618g	DEHA2E17292g	orf19.2552	YALI0C01485g	SJAG03848	SPBC16E9.06c
YPR048W	spar287-g26.1	smik282-g20.1	sbayc639-g9.1	CAGL0C05533g	Scas712.29	Kwal27.12788	KLLA0E24827g	SAKL0F02772g	DEHA2E17402g	orf19.2565	YALI0C01595g	SJAG03851	SPBC16G5.02c
YPR060C	spar289-g9.1	smik282-g7.1	sbayc640-g10.1	CAGL0C05555g	Scas713.23	Kwal27.9684	KLLA0E24915g	SAKL0F02882g	DEHA2E17666g	orf19.2574	YALI0C02211g	SJAG03854	SPBC16G5.08
YPR069C	spar29-g15.1	smik282-g8.1	sbayc640-g17.1	CAGL0D00176g	Scas713.33	Kwal27.9730	KLLA0F00660g	SAKL0F04092g	DEHA2E17974g	orf19.2579	YALI0C03047g	SJAG03878	SPBC1703.12
YPR074C	spar290-g31.1	smik283-g32.1	sbayc641-g28.1	CAGL0D00352g	Scas713.45	Kwal27.9745	KLLA0F00704g	SAKL0F04422g	DEHA2E18348g	orf19.2591	YALI0C03245g	SJAG03889	SPBC1706.01
YPR110C	spar290-g34.1	smik283-g44.1	sbayc642-g38.1	CAGL0D00418g	Scas713.50	Kwal27.9835	KLLA0F01166g	SAKL0F04818g	DEHA2E18480g	orf19.2598	YALI0C03399g	SJAG03892	SPBC1706.03
YPR112C	spar290-g37.1	smik283-g61.1	sbayc642-g39.1	CAGL0D00748g	Scas713.56	Kwal33.13042	KLLA0F01276g	SAKL0F05368g	DEHA2E18502g	orf19.26	YALI0C03520g	SJAG03895	SPBC1709.09
YPR118W	spar290-g7.1	smik313-g11.1	sbayc642-g40.1	CAGL0D00990g	Scas714.34	Kwal33.13088	KLLA0F01298g	SAKL0F05610g	DEHA2E18524g	orf19.2615	YALI0C03828g	SJAG03925	SPBC1709.14
YPR137W	spar291-g14.1	smik315-g4.1	sbayc643-g16.1	CAGL0D01562g	Scas714.5	Kwal33.13121	KLLA0F01507g	SAKL0F05632g	DEHA2E19338g	orf19.2616	YALI0C04092g	SJAG03929	SPBC1711.10c
YPR143W	spar291-g15.1	smik317-g11.1	sbayc644-g16.1	CAGL0D01584g	Scas715.22	Kwal33.13131	KLLA0F01617g	SAKL0F06446g	DEHA2E19646g	orf19.2618	YALI0C04114g	SJAG03938	SPBC1711.17
YPR144C	spar291-g2.1	smik317-g15.1	sbayc644-g5.1	CAGL0D01760g	Scas715.24	Kwal33.13148	KLLA0F01881g	SAKL0F06886g	DEHA2E19800g	orf19.2646	YALI0C04180g	SJAG03957	SPBC1718.02
YPR145W	spar291-g3.1	smik317-g22.1	sbayc645-g2.1	CAGL0D01958g	Scas716.22	Kwal33.13151	KLLA0F01969g	SAKL0F07238g	DEHA2E20020g	orf19.2665	YALI0C04796g	SJAG03972	SPBC1718.04
YPR163C	spar291-g9.1	smik318-g2.1	sbayc645-g26.1	CAGL0D02134g	Scas716.3	Kwal33.13167	KLLA0F03212g	SAKL0F07370g	DEHA2E20042g	orf19.2670	YALI0C05038g	SJAG04001	SPBC1718.06
YPR169W	spar3-g2.1	smik32-g5.1	sbayc645-g48.1	CAGL0D02244g	Scas716.42	Kwal33.13198	KLLA0F03553g	SAKL0F07392g	DEHA2E20152g	orf19.2671	YALI0C05104g	SJAG04008	SPBC1734.07c
YPR187W	spar3-g4.1	smik32-g6.1	sbayc646-g31.1	CAGL0D02266g	Scas716.56	Kwal33.13241	KLLA0F04015g	SAKL0F07788g	DEHA2E20174g	orf19.2690	YALI0C05126g	SJAG04013	SPBC1734.08
YPR190C	spar30-g17.1	smik322-g16.1	sbayc646-g33.1	CAGL0D02618g	Scas716.68	Kwal33.13317	KLLA0F04037g	SAKL0F07810g	DEHA2E20658g	orf19.2703	YALI0C05368g	SJAG04030	SPBC1734.12c
Dummy	spar300-g7.1	smik322-g19.1	sbayc648-g11.1	CAGL0D02728g	Scas716.69	Kwal33.13324	KLLA0F04059g	SAKL0F07920g	DEHA2E20680g	orf19.2713	YALI0C05489g	SJAG04034	SPBC1773.14
Q0105	spar301-g10.1	smik322-g4.1	sbayc648-g27.1	CAGL0D03102g	Scas716.75	Kwal33.13344	KLLA0F04103g	SAKL0F08118g	DEHA2E20834g	orf19.273	YALI0C05577g	SJAG04046	SPBC1778.02
Q0130	spar301-g27.1	smik322-g8.1	sbayc648-g30.1	CAGL0D03894g	Scas717.54	Kwal33.13705	KLLA0F04477g	SAKL0F08360g	DEHA2E20856g	orf19.2733	YALI0C05775g	SJAG04060	SPBC1778.03c
Q0250	spar301-g8.1	smik330-g1.1	sbayc648-g32.1	CAGL0D03982g	Scas717.58	Kwal33.13849	KLLA0F05027g	SAKL0F08712g	DEHA2E20922g	orf19.274	YALI0C05929g	SJAG04077	SPBC1778.06c
YAL008W	spar303-g3.1	smik330-g15.1	sbayc648-g38.1	CAGL0D04026g	Scas717.64	Kwal33.13865	KLLA0F05049g	SAKL0F08822g	DEHA2E20944g	orf19.2745	YALI0C05951g	SJAG04094	SPBC17A3.02
YAL017W	spar304-g12.1	smik330-g3.1	sbayc648-g40.1	CAGL0D04070g	Scas718.15	Kwal33.13881	KLLA0F05093g	SAKL0F08976g	DEHA2E21098g	orf19.2749	YALI0C06083g	SJAG04110	SPBC17D11.02c
YAL028W	spar304-g16.1	smik334-g8.1	sbayc648-g41.1	CAGL0D04092g	Scas718.19	Kwal33.13930	KLLA0F05379g	SAKL0F09064g	DEHA2E21274g	orf19.2761	YALI0C06149g	SJAG04113	SPBC17F3.02
YAL038W	spar306-g12.1	smik34-g11.1	sbayc650-g29.1	CAGL0D04356g	Scas718.28	Kwal33.13972	KLLA0F05511g	SAKL0F09086g	DEHA2E21912g	orf19.277	YALI0C06281g	SJAG04119	SPBC17G9.11c
YAL044C	spar309-g5.1	smik340-g2.1	sbayc650-g44.1	CAGL0D04752g	Scas718.65	Kwal33.14109	KLLA0F05676g	SAKL0F09394g	DEHA2E21934g	orf19.2771	YALI0C06556g	SJAG04122	SPBC18E5.11c
YAL062W	spar31-g10.1	smik340-g9.1	sbayc650-g45.1	CAGL0D05082g	Scas718.74	Kwal33.14125	KLLA0F05940g	SAKL0F09592g	DEHA2E22132g	orf19.2772	YALI0C06644g	SJAG04124	SPBC19C2.05
YAR015W	spar31-g21.1	smik341-g1.1	sbayc650-g5.1	CAGL0D05170g	Scas718.8	Kwal33.14217	KLLA0F06028g	SAKL0F09988g	DEHA2E22242g	orf19.2786	YALI0C07040g	SJAG04127	SPBC19C2.12
YAR027W	spar311-g6.1	smik341-g2.1	sbayc651-g22.1	CAGL0D05192g	Scas719.11	Kwal33.14314	KLLA0F06138g	SAKL0F10406g	DEHA2E22264g	orf19.2789	YALI0C07304g	SJAG04165	SPBC19C7.03
YAR035W	spar314-g1.1	smik342-g5.1	sbayc651-g33.1	CAGL0D05632g	Scas719.20	Kwal33.14563	KLLA0F06226g	SAKL0F10692g	DEHA2E22638g	orf19.2797	YALI0C07524g	SJAG04169	SPBC19F8.03c
YBL015W	spar315-g15.1	smik343-g3.1	sbayc651-g37.1	CAGL0D05940g	Scas719.23	Kwal33.14590	KLLA0F06336g	SAKL0F10780g	DEHA2E22770g	orf19.2834	YALI0C07568g	SJAG04173	SPBC19F8.04c
YBL016W	spar315-g26.1	smik343-g4.1	sbayc651-g46.1	CAGL0D06402g	Scas719.30	Kwal33.14671	KLLA0F06402g	SAKL0F11044g	DEHA2E23826g	orf19.2848	YALI0C07590g	SJAG04198	SPBC19F8.07
YBL029C-A	spar317-g13.1	smik349-g11.1	sbayc652-g44.1	CAGL0D06424g	Scas719.34	Kwal33.14719	KLLA0F06985g	SAKL0F11242g	DEHA2E23870g	orf19.2857	YALI0C07700g	SJAG04200	SPBC1A4.06c
YBL029W	spar317-g2.1	smik349-g23.1	sbayc653-g28.1	CAGL0D06600g	Scas719.38	Kwal33.14854	KLLA0F07139g	SAKL0F11484g	DEHA2F01078g	orf19.2862	YALI0C07843g	SJAG04205	SPBC1D7.01
YBL043W	spar317-g26.1	smik349-g29.1	sbayc653-g45.1	CAGL0E00649g	Scas719.56	Kwal33.15045	KLLA0F07337g	SAKL0F11594g	DEHA2F01320g	orf19.2863.1	YALI0C08591g	SJAG04210	SPBC1D7.03
YBL045C	spar319-g11.1	smik349-g3.1	sbayc653-g51.1	CAGL0E01287g	Scas719.71	Kwal33.15385	KLLA0F08107g	SAKL0F12100g	DEHA2F01606g	orf19.2867	YALI0C09394g	SJAG04223	SPBC20F10.06
YBL064C	spar319-g26.1	smik349-g6.1	sbayc653-g8.1	CAGL0E01705g	Scas719.72	Kwal33.15425	KLLA0F08437g	SAKL0F12320g	DEHA2F02002g	orf19.2884	YALI0C09438g	SJAG04244	SPBC20F10.08c
YBL078C	spar319-g27.1	smik35-g6.1	sbayc654-g13.1	CAGL0E02233g	Scas719.75	Kwal33.15434	KLLA0F08745g	SAKL0F12672g	DEHA2F02442g	orf19.2886	YALI0C09460g	SJAG04245	SPBC20F10.10
YBL099W	spar319-g32.1	smik354-g1.1	sbayc654-g26.1	CAGL0E02387g	Scas720.17	Kwal33.15438	KLLA0F08855g	SAKL0F13420g	DEHA2F02486g	orf19.2895	YALI0C09614g	SJAG04275	SPBC21.02
YBR001C	spar32-g16.1	smik357-g5.1	sbayc654-g33.1	CAGL0E02871g	Scas720.35	Kwal33.15448	KLLA0F08954g	SAKL0F13442g	DEHA2F02684g	orf19.2925	YALI0C09779g	SJAG04287	SPBC21.06c
YBR024W	spar32-g17.1	smik377-g1.1	sbayc654-g6.1	CAGL0E02981g	Scas720.48	Kwal33.15560	KLLA0F08976g	SAKL0F13684g	DEHA2F02706g	orf19.2949	YALI0C09801g	SJAG04332	SPBC211.01
YBR026C	spar32-g19.1	smik383-g3.1	sbayc655-g10.1	CAGL0E03652g	Scas720.77	Kwal33.15561	KLLA0F09097g	SAKL0F13728g	DEHA2F02794g	orf19.2969	YALI0C10252g	SJAG04341	SPBC215.14c
YBR037C	spar32-g29.1	smik386-g5.1	sbayc655-g17.1	CAGL0E03850g	Scas720.79	Kwal33.15597	KLLA0F09427g	SAKL0F13838g	DEHA2F02838g	orf19.2970	YALI0C10945g	SJAG04347	SPBC216.02
YBR039W	spar320-g15.1	smik386-g6.1	sbayc655-g29.1	CAGL0E03916g	Scas720.83d	Kwal34.15741	KLLA0F09526g	SAKL0F13948g	DEHA2F02992g	orf19.2973	YALI0C11363g	SJAG04349	SPBC216.04c
YBR050C	spar320-g16.1	smik388-g5.1	sbayc655-g3.1	CAGL0E04004g	Scas720.84	Kwal34.15806	KLLA0F09647g	SAKL0F14234g	DEHA2F03256g	orf19.2982	YALI0C11649g	SJAG04351	SPBC21B10.03c
YBR053C	spar320-g3.1	smik390-g10.1	sbayc655-g49.1	CAGL0E04224g	Scas720.85	Kwal34.15848	KLLA0F09669g	SAKL0F14520g	DEHA2F03498g	orf19.2987	YALI0C12276g	SJAG04358	SPBC21C3.02c
YBR056W	spar320-g7.1	smik390-g11.1	sbayc655-g6.1	CAGL0E05148g	Scas720.95	Kwal34.15953	KLLA0F09790g	SAKL0F15026g	DEHA2F03762g	orf19.299	YALI0C12918g	SJAG04391	SPBC21C3.03
YBR067C	spar320-g8.1	smik390-g17.1	sbayc657-g11.1	CAGL0E05566g	Scas721.101	Kwal34.15989	KLLA0F10065g	SAKL0F15048g	DEHA2F03784g	orf19.2996	YALI0C13530g	SJAG04396	SPBC21C3.04c
YBR085C-A	spar321-g1.1	smik390-g22.1	sbayc657-g13.1	CAGL0E05610g	Scas721.125	Kwal34.15996	KLLA0F10373g	SAKL0F15180g	DEHA2F03872g	orf19.3007	YALI0C14564g	SJAG04398	SPBC21C3.10c
YBR105C	spar321-g16.1	smik399-g3.1	sbayc657-g20.1	CAGL0E05654g	Scas721.14	Kwal34.16074	KLLA0F11165g	SAKL0F15334g	DEHA2F03960g	orf19.3008	YALI0C14586g	SJAG04406	SPBC21C3.11
YBR117C	spar321-g18.1	smik4-g2.1	sbayc657-g27.1	CAGL0E05962g	Scas721.48d	Kwal34.16116	KLLA0F11484g	SAKL0F15400g	DEHA2F03982g	orf19.3009	YALI0C14740g	SJAG04409	SPBC21C3.18
YBR120C	spar321-g3.1	smik401-g2.1	sbayc657-g38.1	CAGL0E06006g	Scas721.50	Kwal34.16174	KLLA0F12078g	SAKL0F16126g	DEHA2F04180g	orf19.301	YALI0C14828g	SJAG04418	SPBC21D10.07
YBR137W	spar321-g7.1	smik401-g27.1	sbayc657-g40.1	CAGL0E06116g	Scas721.67	Kwal34.16177	KLLA0F12298g	SAKL0F16280g	DEHA2F04246g	orf19.3012	YALI0C15400g	SJAG04432	SPBC24C6.03
YBR183W	spar322-g10.1	smik401-g7.1	sbayc657-g60.1	CAGL0E06292g	Scas721.99	Kwal34.16211	KLLA0F12760g	SAKL0G00418g	DEHA2F04312g	orf19.3019	YALI0C16346g	SJAG04451	SPBC24C6.06
YBR196C	spar322-g11.1	smik403-g3.1	sbayc657-g8.1	CAGL0E06380g	Dummy	Kwal34.16225	KLLA0F13024g	SAKL0G00748g	DEHA2F04928g	orf19.302	YALI0C16412g	SJAG04455	SPBC24C6.08c
YBR203W	spar323-g10.1	smik403-g4.1	sbayc658-g25.1	CAGL0E06424g	Scas150.1	Kwal47.16642	KLLA0F13200g	SAKL0G00902g	DEHA2F05368g	orf19.3043	YALI0C16456g	SJAG04460	SPBC24C6.10c
YBR204C	spar323-g4.1	smik406-g2.1	sbayc658-g28.1	CAGL0E06512g	Scas219.2	Kwal47.16930	KLLA0F13398g	SAKL0G00968g	DEHA2F05456g	orf19.3049	YALI0C16500g	SJAG04461	SPBC25H2.03
YBR214W	spar329-g4.1	smik407-g38.1	sbayc658-g5.1	CAGL0F00231g	Scas241.2	Kwal47.17051	KLLA0F14322g	SAKL0G01210g	DEHA2F05610g	orf19.3054	YALI0C16643g	SJAG04471	SPBC25H2.08c
YBR230C	spar332-g10.1	smik407-g5.1	sbayc658-g8.1	CAGL0F00363g	Scas259.1	Kwal47.17163	KLLA0F14531g	SAKL0G01254g	DEHA2F05632g	orf19.3058	YALI0C16709g	SJAG04489	SPBC25H2.09
YBR255C-A	spar333-g14.1	smik408-g2.1	sbayc659-g23.1	CAGL0F01749g	Scas270.1	Kwal47.17203	KLLA0F14773g	SAKL0G01276g	DEHA2F05654g	orf19.3071	YALI0C16819g	SJAG04490	SPBC26H8.01
YBR269C	spar334-g1.1	smik410-g3.1	sbayc659-g28.1	CAGL0F01947g	Scas281.1	Kwal47.17214	KLLA0F15224g	SAKL0G01320g	DEHA2F05676g	orf19.3084	YALI0C17391g	SJAG04494	SPBC26H8.02c
YBR280C	spar335-g14.1	smik418-g1.1	sbayc659-g39.1	CAGL0F02101g	Scas297.1	Kwal47.17221	KLLA0F15906g	SAKL0G01364g	DEHA2F06006g	orf19.3093	YALI0C17853g	SJAG04496	SPBC26H8.04c
YBR284W	spar335-g16.1	smik421-g14.1	sbayc660-g18.1	CAGL0F02145g	Scas340.1	Kwal47.17252	KLLA0F15928g	SAKL0G01474g	DEHA2F06028g	orf19.3108	YALI0C18117g	SJAG04498	SPBC26H8.16
YBR285W	spar335-g4.1	smik427-g3.1	sbayc660-g23.1	CAGL0F02431g	Scas375.2d	Kwal47.17310	KLLA0F16148g	SAKL0G01584g	DEHA2F06094g	orf19.3127	YALI0C18381g	SJAG04499	SPBC27.02c
YBR296C	spar337-g11.1	smik428-g12.1	sbayc660-g30.1	CAGL0F02761g	Scas378.1	Kwal47.17342	KLLA0F16170g	SAKL0G01914g	DEHA2F06204g	orf19.3132	YALI0C18623g	SJAG04520	SPBC27B12.04c
YBR297W	spar337-g12.1	smik428-g6.1	sbayc660-g42.1	CAGL0F04125g	Scas402.1	Kwal47.17345	KLLA0F16214g	SAKL0G02464g	DEHA2F06270g	orf19.3135	YALI0C19283g	SJAG04532	SPBC27B12.08
YCL018W	spar337-g15.1	smik429-g2.1	sbayc660-g46.1	CAGL0F04191g	Scas437.2	Kwal47.17383	KLLA0F16489g	SAKL0G02882g	DEHA2F06732g	orf19.314	YALI0C19382g	SJAG04544	SPBC27B12.14
YCL030C	spar337-g19.1	smik429-g5.1	sbayc660-g58.1	CAGL0F04521g	Scas460.1	Kwal47.17492	KLLA0F16555g	SAKL0G03036g	DEHA2F06776g	orf19.3153	YALI0C20119g	SJAG04551	SPBC28E12.02
YCL038C	spar337-g20.1	smik441-g1.1	sbayc660-g7.1	CAGL0F04565g	Scas474.4	Kwal47.17499	KLLA0F17050g	SAKL0G03344g	DEHA2F06886g	orf19.3158	YALI0C20339g	SJAG04561	SPBC28F2.12
YCL043C	spar337-g22.1	smik448-g4.1	sbayc661-g11.1	CAGL0F04697g	Scas474.7	Kwal47.17659	KLLA0F17182g	SAKL0G03520g	DEHA2F07480g	orf19.3168	YALI0C20757g	SJAG04572	SPBC29A10.13
YCL049C	spar337-g3.1	smik450-g2.1	sbayc661-g18.1	CAGL0F04719g	Scas477.1	Kwal47.17743	KLLA0F17589g	SAKL0G03630g	DEHA2F07656g	orf19.317	YALI0C21318g	SJAG04576	SPBC29A10.14
YCR005C	spar34-g13.1	smik450-g6.1	sbayc661-g29.1	CAGL0F04851g	Scas477.4	Kwal47.17817	KLLA0F18194g	SAKL0G04158g	DEHA2F07744g	orf19.3174	YALI0C21340g	SJAG04577	SPBC29A3.02c
YCR012W	spar34-g15.1	smik451-g2.1	sbayc661-g33.1	CAGL0F04895g	Scas478.2	Kwal47.17845	KLLA0F18546g	SAKL0G04422g	DEHA2F08250g	orf19.3176	YALI0C21758g	SJAG04592	SPBC2D10.07c
YCR061W	spar341-g10.1	smik464-g1.1	sbayc661-g4.1	CAGL0F06061g	Scas478.3	Kwal47.17859	KLLA0F18788g	SAKL0G05742g	DEHA2F08558g	orf19.3184	YALI0C22209g	SJAG04593	SPBC2D10.08c
YCR083W	spar341-g11.1	smik464-g3.1	sbayc661-g57.1	CAGL0F06325g	Scas479.3	Kwal47.17888	KLLA0F18810g	SAKL0G07084g	DEHA2F08668g	orf19.3193	YALI0C22275g	SJAG04607	SPBC2F12.02c
YDL004W	spar342-g14.1	smik468-g6.1	sbayc661-g7.1	CAGL0F06875g	Scas480.6	Kwal47.17897	KLLA0F18832g	SAKL0G07260g	DEHA2F08844g	orf19.3199	YALI0C22297g	SJAG04615	SPBC2F12.08c
YDL027C	spar343-g31.1	smik470-g16.1	sbayc661-g8.1	CAGL0F06941g	Scas483.1	Kwal47.17980	KLLA0F18887g	SAKL0G07282g	DEHA2F08932g	orf19.3225	YALI0C22462g	SJAG04616	SPBC2F12.10
YDL067C	spar343-g32.1	smik470-g7.1	sbayc662-g15.1	CAGL0F07007g	Scas484.3	Kwal47.18002	KLLA0F19041g	SAKL0G07348g	DEHA2F08954g	orf19.3226	YALI0C22484g	SJAG04627	SPBC2G2.06c
YDL078C	spar343-g34.1	smik472-g13.1	sbayc662-g28.1	CAGL0F07029g	Scas488.1	Kwal47.18083	KLLA0F20229g	SAKL0G08052g	DEHA2F09328g	orf19.3228	YALI0C22704g	SJAG04633	SPBC2G2.16
YDL091C	spar343-g40.1	smik472-g5.1	sbayc663-g11.1	CAGL0F07513g	Scas490.3d	Kwal47.18145	KLLA0F20548g	SAKL0G08602g	DEHA2F09878g	orf19.3233	YALI0C22770g	SJAG04643	SPBC2G5.04c
YDL110C	spar343-g42.1	smik478-g3.1	sbayc663-g12.1	CAGL0F07601g	Scas493.3	Kwal47.18216	KLLA0F20680g	SAKL0G09108g	DEHA2F10208g	orf19.3237	YALI0C22946g	SJAG04661	SPBC2G5.05
YDL130W-A	spar343-g45.1	smik480-g1.1	sbayc663-g27.1	CAGL0F07953g	Scas495.1	Kwal47.18233	KLLA0F20768g	SAKL0G09284g	DEHA2F10560g	orf19.3241	YALI0C22990g	SJAG04682	SPBC30B4.02c
YDL149W	spar343-g61.1	smik483-g4.1	sbayc663-g36.1	CAGL0F08019g	Scas506.4	Kwal47.18431	KLLA0F20878g	SAKL0G09944g	DEHA2F10714g	orf19.3264	YALI0C23276g	SJAG04689	SPBC30D10.03c
YDL169C	spar344-g1.1	smik496-g3.1	sbayc663-g44.1	CAGL0F08085g	Scas506.5	Kwal47.18734	KLLA0F21736g	SAKL0G09966g	DEHA2F10912g	orf19.3273	YALI0C23342g	SJAG04721	SPBC30D10.04
YDL181W	spar344-g15.1	smik509-g16.1	sbayc663-g45.1	CAGL0F08107g	Scas513.5	Kwal47.18776	KLLA0F22242g	SAKL0G10098g	DEHA2F11022g	orf19.3281	YALI0C24101g	SJAG04732	SPBC30D10.08
YDL183C	spar344-g26.1	smik512-g1.1	sbayc663-g6.1	CAGL0F08217g	Scas515.8	Kwal47.18779	KLLA0F22275g	SAKL0G10208g	DEHA2F11374g	orf19.3286	YALI0C24123g	SJAG04757	SPBC31A8.01c
YDL199C	spar344-g28.1	smik514-g21.1	sbayc664-g24.1	CAGL0F08503g	Scas516.5	Kwal47.18880	KLLA0F22297g	SAKL0G10516g	DEHA2F11506g	orf19.3292	YALI0C24299g	SJAG04778	SPBC31E1.01c
YDL204W	spar344-g37.1	smik517-g5.1	sbayc665-g1.1	CAGL0F08745g	Scas524.2	Kwal47.18937	KLLA0F22627g	SAKL0G10604g	DEHA2F11726g	orf19.3298	YALI0C24332g	SJAG04784	SPBC31E1.04
YDL215C	spar344-g38.1	smik521-g11.1	sbayc665-g10.1	CAGL0G01122g	Scas527.2	Kwal47.18970	KLLA0F22968g	SAKL0G10846g	DEHA2F12078g	orf19.3301	YALI0D00253g	SJAG04792	SPBC31F10.10c
YDL218W	spar344-g5.1	smik521-g19.1	sbayc665-g17.1	CAGL0G01210g	Scas530.4	Kwal47.19001	KLLA0F22990g	SAKL0G11132g	DEHA2F12298g	orf19.3306	YALI0D00847g	SJAG04816	SPBC31F10.15c
YDL223C	spar348-g10.1	smik522-g4.1	sbayc666-g20.1	CAGL0G01540g	Scas542.7	Kwal47.19173	KLLA0F23078g	SAKL0G11374g	DEHA2F12474g	orf19.3312	YALI0D00891g	SJAG04819	SPBC32F12.01c
YDL234C	spar348-g9.1	smik530-g3.1	sbayc666-g32.1	CAGL0G01903g	Scas546.5d	Kwal47.19220	KLLA0F23133g	SAKL0G11396g	DEHA2F12650g	orf19.3314	YALI0D00935g	SJAG04839	SPBC32F12.07c
YDL238C	spar349-g3.1	smik537-g3.1	sbayc667-g1.1	CAGL0G02057g	Scas548.3	Kwal47.19298	KLLA0F23353g	SAKL0G11550g	DEHA2F12936g	orf19.3318	YALI0D01067g	SJAG04840	SPBC32H8.12c
YDR001C	spar35-g2.1	smik54-g2.1	sbayc667-g12.1	CAGL0G02189g	Scas555.8	Kwal47.19321	KLLA0F23397g	SAKL0G13156g	DEHA2F13112g	orf19.3321	YALI0D01199g	SJAG04853	SPBC336.08
YDR018C	spar350-g13.1	smik545-g1.1	sbayc667-g42.1	CAGL0G02585g	Scas562.7	Kwal52.19444	KLLA0F23672g	SAKL0G13266g	DEHA2F13420g	orf19.3342	YALI0D01463g	SJAG04858	SPBC337.07c
YDR019C	spar350-g15.1	smik551-g9.1	sbayc667-g46.1	CAGL0G02673g	Scas563.6	Kwal55.19649	KLLA0F23870g	SAKL0G13398g	DEHA2F13552g	orf19.3344	YALI0D02233g	SJAG04862	SPBC337.15c
YDR022C	spar354-g1.1	smik560-g2.1	sbayc667-g65.1	CAGL0G02717g	Scas565.10	Kwal55.19663	KLLA0F24442g	SAKL0G13904g	DEHA2F13596g	orf19.3362	YALI0D02475g	SJAG04867	SPBC342.04
YDR031W	spar354-g14.1	smik561-g8.1	sbayc668-g22.1	CAGL0G02739g	Scas565.10d	Kwal55.19716	KLLA0F25740g	SAKL0G14080g	DEHA2F13618g	orf19.3366	YALI0D02717g	SJAG04871	SPBC354.06
YDR034W-B	spar354-g2.1	smik571-g4.1	sbayc668-g27.1	CAGL0G03883g	Scas565.2	Kwal55.19778	KLLA0F25916g	SAKL0G14124g	DEHA2F13970g	orf19.337	YALI0D03113g	SJAG04884	SPBC365.05c
YDR044W	spar354-g9.1	smik576-g3.1	sbayc668-g29.1	CAGL0G03905g	Scas566.7	Kwal55.19854	KLLA0F25938g	SAKL0G14168g	DEHA2F14014g	orf19.3371	YALI0D03480g	SJAG04893	SPBC365.09c
YDR050C	spar356-g8.1	smik577-g1.1	sbayc668-g4.1	CAGL0G04433g	Scas568.12	Kwal55.19953	KLLA0F25960g	SAKL0G14190g	DEHA2F14102g	orf19.3392	YALI0D04048g	SJAG04939	SPBC365.13c
YDR070C	spar363-g1.1	smik577-g2.1	sbayc668-g45.1	CAGL0G04829g	Scas568.13	Kwal55.19970	KLLA0F27049g	SAKL0G14476g	DEHA2F14146g	orf19.3399	YALI0D04202g	SJAG04954	SPBC36B7.05c
YDR074W	spar363-g2.1	smik578-g1.1	sbayc668-g53.1	CAGL0G05093g	Scas569.9	Kwal55.20141	KLLA0F27225g	SAKL0G14586g	DEHA2F14432g	orf19.340	YALI0D04246g	SJAG04957	SPBC3B8.10c
YDR085C	spar365-g9.1	smik580-g1.1	sbayc668-g56.1	CAGL0G05269g	Scas572.3d	Kwal55.20406	KLLA0F27819g	SAKL0G15400g	DEHA2F14454g	orf19.3401	YALI0D04873g	SJAG04984	SPBC3B8.11
YDR089W	spar369-g2.1	smik597-g3.1	sbayc669-g17.1	CAGL0G05335g	Scas572.8	Kwal55.20425	Dummy	SAKL0G15554g	DEHA2F14498g	orf19.3407	YALI0D05005g	SJAG05012	SPBC3B9.11c
YDR148C	spar37-g18.1	smik598-g2.1	sbayc669-g26.1	CAGL0G05357g	Scas573.1	Kwal55.20434	AAT64949.1	SAKL0G15664g	DEHA2F14696g	orf19.3412	YALI0D05665g	SJAG05019	SPBC3B9.14c
YDR204W	spar37-g25.1	smik601-g6.1	sbayc669-g36.1	CAGL0G05544g	Scas573.3	Kwal55.20464	KLLA0A00198g	SAKL0G16016g	DEHA2F14828g	orf19.3415	YALI0D05841g	SJAG05025	SPBC3B9.15c
YDR223W	spar37-g26.1	smik607-g10.1	sbayc670-g22.1	CAGL0G05610g	Scas574.6	Kwal55.20580	KLLA0A00440g	SAKL0G16038g	DEHA2F15290g	orf19.3432	YALI0D06061g	Dummy	SPBC3B9.21
YDR231C	spar37-g33.1	smik607-g3.1	sbayc670-g57.1	CAGL0G05632g	Scas575.2	Kwal55.20607	KLLA0A00528g	SAKL0G16192g	DEHA2F15466g	orf19.3458	YALI0D06259g	SJAG00031	SPBC3E7.05c
YDR247W	spar37-g37.1	smik610-g15.1	sbayc670-g61.1	CAGL0G05698g	Scas575.4	Kwal55.20697	KLLA0A00891g	SAKL0G17182g	DEHA2F15642g	orf19.3482	YALI0D06435g	SJAG00033	SPBC3E7.08c
YDR255C	spar37-g53.1	smik610-g20.1	sbayc671-g14.1	CAGL0G05808g	Scas579.10	Kwal55.20703	KLLA0A00913g	SAKL0G18150g	DEHA2F15686g	orf19.349	YALI0D06501g	SJAG00064	SPBC3E7.09
YDR258C	spar37-g69.1	smik610-g26.1	sbayc671-g32.1	CAGL0G05984g	Scas580.1	Kwal55.20718	KLLA0A00979g	SAKL0G19096g	DEHA2F15928g	orf19.3496	YALI0D06523g	SJAG00065	SPBC3E7.13c
YDR277C	spar372-g12.1	smik610-g3.1	sbayc671-g34.1	CAGL0G06006g	Scas581.12d	Kwal55.20793	KLLA0A01067g	SAKL0G19140g	DEHA2F15950g	orf19.3505	YALI0D07040g	SJAG00066	SPBC3H7.06c
YDR281C	spar372-g6.1	smik610-g6.1	sbayc671-g43.1	CAGL0G06182g	Scas583.0d	Kwal55.20795	KLLA0A01089g	SAKL0G19492g	DEHA2F16280g	orf19.351	YALI0D07150g	SJAG00079	SPBC3H7.13
YDR287W	spar373-g20.1	smik611-g2.1	sbayc671-g51.1	CAGL0G06600g	Scas583.10	Kwal55.20800	KLLA0A01320g	SAKL0H00132g	DEHA2F16302g	orf19.3518	YALI0D07678g	SJAG00094	SPBC409.09c
YDR298C	spar376-g2.1	smik612-g3.1	sbayc671-g53.1	CAGL0G06952g	Scas585.7	Kwal55.20802	KLLA0A01386g	SAKL0H00814g	DEHA2F16368g	orf19.3519	YALI0D08536g	SJAG00116	SPBC409.14c
YDR379C-A	spar378-g16.1	smik613-g1.1	sbayc672-g17.1	CAGL0G07315g	Scas588.10	Kwal55.20839	KLLA0A01474g	SAKL0H02112g	DEHA2F17226g	orf19.3521	YALI0D08624g	SJAG00128	SPBC428.20c
YDR380W	spar38-g13.1	smik616-g12.1	sbayc672-g32.1	CAGL0G07623g	Scas588.18	Kwal55.20901	KLLA0A01573g	SAKL0H02332g	DEHA2F17512g	orf19.3545	YALI0D09141g	SJAG00134	SPBC4B4.02c
YDR479C	spar38-g16.1	smik616-g14.1	sbayc672-g56.1	CAGL0G08712g	Scas591.10	Kwal55.20970	KLLA0A01782g	SAKL0H02464g	DEHA2F17644g	orf19.3557	YALI0D09207g	SJAG00135	SPBC4B4.10c
YDR481C	spar38-g24.1	smik616-g20.1	sbayc673-g35.1	CAGL0G09064g	Scas591.9	Kwal55.20991	KLLA0A02453g	SAKL0H02486g	DEHA2F17798g	orf19.3565	YALI0D09295g	SJAG00137	SPBC4B4.11
YDR502C	spar38-g28.1	smik616-g25.1	sbayc673-g37.1	CAGL0G09691g	Scas592.10d	Kwal55.21008	KLLA0A02497g	SAKL0H02794g	DEHA2F17952g	orf19.3568	YALI0D09625g	SJAG00156	SPBC4C3.06
YDR511W	spar380-g10.1	smik616-g3.1	sbayc673-g42.1	CAGL0G09977g	Scas595.3	Kwal55.21012	KLLA0A02563g	SAKL0H02816g	DEHA2F18106g	orf19.357	YALI0D09713g	SJAG00170	SPBC4F6.17c
YDR518W	spar381-g10.1	smik620-g33.1	sbayc674-g15.1	CAGL0G10131g	Scas596.14	Kwal55.21076	KLLA0A03113g	SAKL0H03410g	DEHA2F18150g	orf19.3589	YALI0D09757g	SJAG00174	SPBC530.01
YDR525W-A	spar381-g25.1	smik63-g1.1	sbayc674-g18.1	CAGL0G10153g	Scas597.12	Kwal55.21114	KLLA0A03553g	SAKL0H03740g	DEHA2F18238g	orf19.3591	YALI0D09823g	SJAG00178	SPBC530.06c
YDR529C	spar381-g33.1	smik633-g4.1	sbayc674-g21.1	CAGL0H00506g	Scas599.12	Kwal55.21217	KLLA0A03597g	SAKL0H05412g	DEHA2F19162g	orf19.3605	YALI0D09911g	SJAG00184	SPBC530.12c
YDR530C	spar381-g36.1	smik635-g15.1	sbayc674-g22.1	CAGL0H00704g	Scas600.7	Kwal55.21229	KLLA0A03718g	SAKL0H06204g	DEHA2F19426g	orf19.3606	YALI0D09999g	SJAG00186	SPBC543.03c
YDR540C	spar381-g48.1	smik635-g16.1	sbayc674-g45.1	CAGL0H00781g	Scas601.4	Kwal55.21248	KLLA0A03938g	SAKL0H06512g	DEHA2F20108g	orf19.3615	YALI0D10285g	SJAG00188	SPBC543.04
YEL011W	spar381-g49.1	smik635-g23.1	sbayc674-g53.1	CAGL0H00825g	Scas602.3	Kwal55.21273	KLLA0A04411g	SAKL0H06908g	DEHA2F20196g	orf19.3629	YALI0D11132g	SJAG00192	SPBC543.05c
YEL012W	spar381-g53.1	smik635-g27.1	sbayc674-g75.1	CAGL0H01089g	Scas602.4d	Kwal55.21366	KLLA0A04565g	SAKL0H07150g	DEHA2F20526g	orf19.364	YALI0D11418g	SJAG00198	SPBC543.07
YEL024W	spar381-g6.1	smik639-g14.1	sbayc675-g19.1	CAGL0H01111g	Scas605.10	Kwal55.21536	KLLA0A04774g	SAKL0H07414g	DEHA2F21186g	orf19.3658	YALI0D12188g	SJAG00202	SPBC543.08
YEL070W	spar381-g9.1	smik639-g16.1	sbayc675-g3.1	CAGL0H01353g	Scas605.15	Kwal55.21603	KLLA0A04840g	SAKL0H08052g	DEHA2F21912g	orf19.3659	YALI0D12210g	SJAG00212	SPBC609.02
YER011W	spar382-g13.1	smik640-g1.1	sbayc675-g36.1	CAGL0H01397g	Scas606.11	Kwal55.21614	KLLA0A04862g	SAKL0H08536g	DEHA2F22154g	orf19.366	YALI0D12364g	SJAG00228	SPBC646.03
YER024W	spar382-g24.1	smik650-g25.1	sbayc675-g41.1	CAGL0H02101g	Scas606.18	Kwal55.21649	KLLA0A04983g	SAKL0H08580g	DEHA2F22990g	orf19.3673	YALI0D12452g	SJAG00229	SPBC646.13
YER035W	spar383-g6.1	smik650-g4.1	sbayc676-g10.1	CAGL0H02519g	Scas606.5	Kwal55.21660	KLLA0A05412g	SAKL0H08778g	DEHA2F23298g	orf19.3677	YALI0D12496g	SJAG00236	SPBC649.03
YER037W	spar384-g7.1	smik650-g6.1	sbayc676-g11.1	CAGL0H02563g	Scas607.10	Kwal55.21668	KLLA0A05522g	SAKL0H09130g	DEHA2F23320g	orf19.3699	YALI0D12540g	SJAG00244	SPBC651.02
YER039C	spar384-g8.1	smik652-g5.1	sbayc676-g14.1	CAGL0H02585g	Scas608.13	Kwal55.21712	KLLA0A05929g	SAKL0H09328g	DEHA2F23474g	orf19.3701	YALI0D12749g	SJAG00249	SPBC651.05c
YER053C	spar387-g2.1	smik652-g6.1	sbayc676-g53.1	CAGL0H02717g	Scas609.14	Kwal55.21731	KLLA0A06061g	SAKL0H09482g	DEHA2F24618g	orf19.3705	YALI0D12881g	SJAG00285	SPBC651.09c
YER058W	spar387-g3.1	smik656-g7.1	sbayc676-g63.1	CAGL0H02893g	Scas610.9	Kwal55.21765	KLLA0A06303g	SAKL0H09878g	DEHA2F24640g	orf19.3728	YALI0D12947g	SJAG00286	SPBC685.02
YER061C	spar388-g2.1	smik662-g1.1	sbayc677-g21.1	CAGL0H02959g	Scas615.7	Kwal55.21835	KLLA0A06556g	SAKL0H09922g	DEHA2F24816g	orf19.3737	YALI0D13046g	SJAG00299	SPBC685.05
YER067W	spar389-g8.1	smik662-g12.1	sbayc677-g4.1	CAGL0H03289g	Scas615.8d	Kwal55.21868	KLLA0A06622g	SAKL0H10010g	DEHA2F24904g	orf19.3753	YALI0D13134g	SJAG00318	SPBC691.05c
YER072W	spar392-g1.1	smik663-g14.1	sbayc677-g59.1	CAGL0H03619g	Scas615.9	Kwal55.21945	KLLA0A06754g	SAKL0H10076g	DEHA2F24948g	orf19.3758	YALI0D13684g	SJAG00321	SPBC6B1.05c
YER079W	spar404-g23.1	smik663-g25.1	sbayc677-g62.1	CAGL0H03795g	Scas616.6	Kwal55.21973	KLLA0A06776g	SAKL0H10142g	DEHA2F24992g	orf19.3760	YALI0D13706g	SJAG00322	SPBC6B1.06c
YER081W	spar404-g28.1	smik665-g1.1	sbayc677-g79.1	CAGL0H03993g	Scas618.2	Kwal55.21982	KLLA0A07106g	SAKL0H10274g	DEHA2F25058g	orf19.3769	YALI0D14410g	SJAG00326	SPBC713.06
YER091C	spar404-g35.1	smik665-g11.1	sbayc677-g90.1	CAGL0H04125g	Scas618.9	Kwal55.22131	KLLA0A07128g	SAKL0H10340g	DEHA2F25102g	orf19.377	YALI0D14454g	SJAG00327	SPBC713.08
YER098W	spar404-g54.1	smik665-g13.1	sbayc678-g100.1	CAGL0H04939g	Scas619.12	Kwal55.22162	KLLA0A07293g	SAKL0H10450g	DEHA2F25388g	orf19.3785	YALI0D14542g	SJAG00338	SPBC725.02
YER121W	spar404-g6.1	smik666-g3.1	sbayc678-g102.1	CAGL0H05489g	Scas620.9	Kwal56.22399	KLLA0A07535g	SAKL0H10560g	DEHA2F26004g	orf19.3799	YALI0D14784g	SJAG00341	SPBC725.09c
YER141W	spar406-g1.1	smik671-g1.1	sbayc678-g110.1	CAGL0H05907g	Scas621.18	Kwal56.22737	KLLA0A07953g	SAKL0H10846g	DEHA2F26026g	orf19.3806	YALI0D15304g	SJAG00342	SPBC725.13c
YER158C	spar407-g1.1	smik685-g3.1	sbayc678-g126.1	CAGL0H06259g	Scas621.6	Kwal56.22740	KLLA0A07975g	SAKL0H11242g	DEHA2F26224g	orf19.3810	YALI0D15554g	SJAG00344	SPBC776.06c
YFL004W	spar407-g10.1	smik686-g1.1	sbayc678-g13.1	CAGL0H06545g	Scas622.3	Kwal56.22778	KLLA0A07997g	SAKL0H11704g	DEHA2F26334g	orf19.3811	YALI0D15862g	SJAG00352	SPBC776.07
YFL021W	spar407-g26.1	smik689-g1.1	sbayc678-g155.1	CAGL0H06633g	Scas622.6	Kwal56.22883	KLLA0A08107g	SAKL0H11726g	DEHA2F26752g	orf19.3827	YALI0D16137g	SJAG00353	SPBC776.18c
YFL030W	spar41-g1.1	smik689-g2.1	sbayc678-g158.1	CAGL0H06699g	Scas623.14	Kwal56.22885	KLLA0A08140g	SAKL0H11748g	DEHA2F26818g	orf19.3833	YALI0D16379g	SJAG00364	SPBC83.06c
YFL052W	spar419-g19.1	smik69-g2.1	sbayc678-g160.1	CAGL0H07469g	Scas623.16	Kwal56.22929	KLLA0A08360g	SAKL0H11946g	DEHA2F27280g	orf19.384	YALI0D17204g	SJAG00369	SPBC83.13
YFR014C	spar42-g12.1	smik690-g14.1	sbayc678-g166.1	CAGL0H07887g	Scas628.5	Kwal56.22949	KLLA0A08382g	SAKL0H12518g	DEHA2G00770g	orf19.3859	YALI0D18018g	SJAG00373	SPBC83.17
YFR015C	spar42-g7.1	smik693-g6.1	sbayc678-g21.1	CAGL0H08305g	Scas629.4d1	Kwal56.22957	KLLA0A08470g	SAKL0H13398g	DEHA2G00902g	orf19.3861	YALI0D18062g	SJAG00375	SPBC839.09c
YFR017C	spar421-g13.1	smik698-g1.1	sbayc678-g39.1	CAGL0H08327g	Scas631.2	Kwal56.22975	KLLA0A08536g	SAKL0H13882g	DEHA2G01056g	orf19.3862	YALI0D18293g	SJAG00383	SPBC887.07
YFR033C	spar421-g17.1	smik698-g5.1	sbayc678-g83.1	CAGL0H08602g	Scas631.9	Kwal56.23046	KLLA0A08822g	SAKL0H14410g	DEHA2G01122g	orf19.3870	YALI0D18337g	SJAG00390	SPBC887.09c
YFR045W	spar421-g18.1	smik699-g6.1	Dummy	CAGL0H09328g	Scas632.5	Kwal56.23073	KLLA0A08910g	SAKL0H14630g	DEHA2G01342g	orf19.3873	YALI0D18854g	SJAG00392	SPBC887.18c
YFR049W	spar421-g7.1	smik702-g10.1	sbayc241-g1.1	CAGL0H09636g	Scas632.6	Kwal56.23174	KLLA0A09207g	SAKL0H14652g	DEHA2G01584g	orf19.3898	YALI0D19162g	SJAG00394	SPBC887.19
YFR053C	spar423-g1.1	smik702-g11.1	sbayc317-g1.1	CAGL0H10054g	Scas633.10	Kwal56.23207	KLLA0A09383g	SAKL0H14960g	DEHA2G02244g	orf19.3900	YALI0D19426g	SJAG00395	SPBC8D2.02c
YGL037C	spar424-g1.1	smik702-g2.1	sbayc324-g1.1	CAGL0H10120g	Scas635.3	Kwal56.23236	KLLA0A09427g	SAKL0H15334g	DEHA2G02266g	orf19.3912	YALI0D19470g	SJAG00396	SPBC8D2.12c
YGL055W	spar424-g12.1	smik702-g3.1	sbayc331-g1.1	CAGL0H10362g	Scas635.9	Kwal56.23528	KLLA0A09757g	SAKL0H15422g	DEHA2G02464g	orf19.3929	YALI0D19646g	SJAG00401	SPBC947.08c
YGL059W	spar424-g14.1	smik702-g37.1	sbayc353-g1.1	CAGL0I00418g	Scas638.11	Kwal56.23564	KLLA0A09867g	SAKL0H15708g	DEHA2G02486g	orf19.393	YALI0D19844g	SJAG00413	SPBC9B6.04c
YGL062W	spar424-g16.1	smik702-g52.1	sbayc380-g1.1	CAGL0I01122g	Scas638.12	Kwal56.23607	KLLA0A09999g	SAKL0H15730g	DEHA2G02706g	orf19.3939	YALI0D20042g	SJAG00425	SPBC9B6.06
YGL081W	spar424-g23.1	smik702-g54.1	sbayc380-g2.1	CAGL0I01870g	Scas638.21	Kwal56.23791	KLLA0A10175g	SAKL0H17006g	DEHA2G02948g	orf19.394	YALI0D20152g	SJAG00426	SPBP18G5.02
YGL096W	spar425-g15.1	smik702-g59.1	sbayc393-g2.1	CAGL0I02134g	Scas639.16	Kwal56.23895	KLLA0A10373g	SAKL0H17160g	DEHA2G03014g	orf19.3944	YALI0D20240g	SJAG00436	SPBP23A10.09
YGL121C	spar429-g2.1	smik706-g5.1	sbayc405-g2.1	CAGL0I02420g	Scas640.17	Kwal56.23906	KLLA0A10461g	SAKL0H17534g	DEHA2G03256g	orf19.3949	YALI0D20306g	SJAG00437	SPBP26C9.03c
YGL146C	spar429-g25.1	smik716-g2.1	sbayc408-g1.1	CAGL0I03190g	Scas640.22	Kwal56.23934	KLLA0A10681g	SAKL0H18832g	DEHA2G03454g	orf19.3954	YALI0D20878g	SJAG00451	SPBP35G2.06c
YGL156W	spar429-g36.1	smik717-g3.1	sbayc430-g1.1	CAGL0I04004g	Scas640.4	Kwal56.23954	KLLA0A10989g	SAKL0H19096g	DEHA2G03630g	orf19.3959	YALI0D20944g	SJAG00457	SPBP8B7.08c
YGL184C	spar429-g41.1	smik726-g2.1	sbayc432-g1.1	CAGL0I04048g	Scas641.16	Kwal56.23958	KLLA0A11033g	SAKL0H19690g	DEHA2G03872g	orf19.3980	YALI0D21208g	SJAG00458	SPBP8B7.15c
YGL187C	spar429-g5.1	smik727-g1.1	sbayc435-g2.1	CAGL0I04444g	Scas642.15	Kwal56.23998	KLLA0A11132g	SAKL0H20658g	DEHA2G03938g	orf19.3995	YALI0D21362g	SJAG00464	SPBP8B7.27
YGL191W	spar429-g54.1	smik73-g3.1	sbayc436-g2.1	CAGL0I04620g	Scas643.5	Kwal56.24071	KLLA0A11198g	SAKL0H20878g	DEHA2G04224g	orf19.4013	YALI0D21560g	SJAG00483	SPBPJ4664.01
YGL227W	spar429-g56.1	smik735-g10.1	sbayc447-g4.1	CAGL0I04664g	Scas645.21	Kwal56.24178	KLLA0A11550g	SAKL0H21076g	DEHA2G04334g	orf19.4015	YALI0D21769g	SJAG00498	SPCC10H11.02
YGL234W	spar429-g67.1	smik735-g13.1	sbayc448-g2.1	CAGL0I04708g	Scas645.22	Kwal56.24278	KLLA0A11638g	SAKL0H21208g	DEHA2G04466g	orf19.4043	YALI0D21912g	SJAG00501	SPCC1183.03c
YGL250W	spar429-g9.1	smik735-g16.1	sbayc450-g1.1	CAGL0I04796g	Scas645.3	Kwal56.24338	KLLA0B01331g	SAKL0H21318g	DEHA2G04796g	orf19.4059	YALI0D22520g	SJAG00504	SPCC1183.04c
YGL253W	spar434-g18.1	smik735-g7.1	sbayc451-g3.1	CAGL0I04994g	Scas646.16	Kwal56.24370	KLLA0B01496g	SAKL0H21934g	DEHA2G04840g	orf19.410.3	YALI0D22869g	SJAG00512	SPCC1183.05c
YGL259W	spar434-g19.1	smik737-g11.1	sbayc452-g2.1	CAGL0I05522g	Scas646.23	Kwal56.24395	KLLA0B01650g	SAKL0H22000g	DEHA2G04884g	orf19.4142	YALI0D22935g	SJAG00514	SPCC11E10.02c
YGL262W	spar434-g2.1	smik737-g3.1	sbayc455-g2.1	CAGL0I05610g	Scas647.11	Kwal56.24624	KLLA0B01848g	SAKL0H22286g	DEHA2G05016g	orf19.4144	YALI0D23353g	SJAG00526	SPCC11E10.06c
YGR008C	spar434-g35.1	smik74-g6.1	sbayc458-g2.1	CAGL0I06050g	Scas648.16	Kwal56.24658	KLLA0B02024g	SAKL0H23012g	DEHA2G05126g	orf19.4145	YALI0D23903g	SJAG00529	SPCC1235.03
YGR019W	spar434-g37.1	smik740-g17.1	sbayc458-g3.1	CAGL0I06094g	Scas648.21	Kwal56.24695	KLLA0B02134g	SAKL0H23034g	DEHA2G05544g	orf19.4147	YALI0D24035g	SJAG00541	SPCC1235.04c
YGR021W	spar434-g38.1	smik741-g17.1	sbayc458-g7.1	CAGL0I06270g	Scas649.17	Kwal56.24698	KLLA0B02420g	SAKL0H23892g	DEHA2G05632g	orf19.4174	YALI0D24123g	SJAG00558	SPCC1235.06
YGR043C	spar434-g6.1	smik741-g3.1	sbayc459-g2.1	CAGL0I06831g	Scas649.21	Kwal56.24709	KLLA0B02541g	SAKL0H24046g	DEHA2G05852g	orf19.418	YALI0D24167g	SJAG00560	SPCC1235.15
YGR053C	spar434-g9.1	smik742-g14.1	sbayc459-g5.1	CAGL0I07139g	Scas649.6	Kwal56.24769	KLLA0B02805g	SAKL0H24288g	DEHA2G05896g	orf19.4184	YALI0D24233g	SJAG00561	SPCC1259.05c
YGR066C	spar435-g2.1	smik742-g16.1	sbayc459-g8.1	CAGL0I07227g	Scas651.20	Kwal56.24832	KLLA0B02871g	SAKL0H24310g	DEHA2G06094g	orf19.4185	YALI0D24926g	SJAG00576	SPCC1259.07
YGR110W	spar440-g11.1	smik743-g11.1	sbayc461-g1.1	CAGL0I07249g	Scas651.9	Kwal6.505	KLLA0B02893g	SAKL0H24530g	DEHA2G06116g	orf19.4186	YALI0D24992g	SJAG00577	SPCC1259.12c
YGR112W	spar440-g17.1	smik743-g7.1	sbayc461-g2.1	CAGL0I07315g	Scas654.13	Dummy	KLLA0B03003g	SAKL0H24750g	DEHA2G06138g	orf19.4187	YALI0D25278g	SJAG00580	SPCC126.06
YGR127W	spar440-g23.1	smik75-g3.1	sbayc462-g3.1	CAGL0I08305g	Scas654.22	Kwal0.10	KLLA0B03025g	SAKL0H24882g	DEHA2G06952g	orf19.4191.1	YALI0D25476g	SJAG00582	SPCC126.09
YGR130C	spar440-g51.1	smik76-g5.1	sbayc463-g2.1	CAGL0I08591g	Scas656.13d	Kwal0.139	KLLA0B03267g	SAKL0H24970g	DEHA2G07062g	orf19.4199	YALI0D26389g	SJAG00584	SPCC1322.05c
YGR174C	spar440-g52.1	smik78-g4.1	sbayc464-g1.1	CAGL0I09009g	Scas656.6d	Kwal0.145	KLLA0B03289g	SAKL0H25036g	DEHA2G07084g	orf19.4201	YALI0D26532g	SJAG00592	SPCC1322.16
YGR183C	spar440-g59.1	smik791-g20.1	sbayc464-g3.1	CAGL0I09284g	Scas657.16	Kwal0.146	KLLA0B03311g	SAKL0H25366g	DEHA2G07414g	orf19.4210	YALI0D26642g	SJAG00602	SPCC1393.02c
YGR194C	spar440-g60.1	smik792-g1.1	sbayc465-g2.1	CAGL0I09482g	Scas657.2	Kwal0.147	KLLA0B03377g	SAKL0H25454g	DEHA2G07612g	orf19.4220	YALI0D26928g	SJAG00604	SPCC1393.14
YGR205W	spar440-g63.1	smik794-g2.1	sbayc467-g3.1	CAGL0I09966g	Scas659.13	Kwal0.225	KLLA0B03432g	SAKL0H25850g	DEHA2G08074g	orf19.4230	YALI0D27016g	SJAG00609	SPCC1442.04c
YGR225W	spar440-g9.1	smik795-g2.1	sbayc468-g5.1	CAGL0I10494g	Scas661.1	Kwal0.227	KLLA0B03784g	SAKL0H25938g	DEHA2G08118g	orf19.4235	YALI0D27038g	SJAG00614	SPCC1442.08c
YGR233C	spar443-g14.1	smik796-g3.1	sbayc470-g8.1	CAGL0I10516g	Scas662.5	Kwal0.273	KLLA0B03806g	SAKL0H25982g	DEHA2G08382g	orf19.4239	YALI0D27104g	SJAG00616	SPCC1494.08c
YGR236C	spar443-g47.1	smik796-g6.1	sbayc471-g2.1	CAGL0I10604g	Scas663.16	Kwal0.281	KLLA0B03982g	Dummy	DEHA2G08954g	orf19.4275	YALI0E00154g	SJAG00619	SPCC14G10.01
YGR243W	spar443-g56.1	smik8-g11.1	sbayc472-g2.1	CAGL0I10791g	Scas664.12	Kwal0.319	KLLA0B04224g	SAKL0A00264g	DEHA2G09174g	orf19.4292	YALI0E00968g	SJAG00630	SPCC162.05
YGR244C	spar443-g57.1	smik8-g7.1	sbayc473-g3.1	CAGL0I10923g	Scas664.17	Kwal0.327	KLLA0B04246g	SAKL0A00330g	DEHA2G09240g	orf19.4307	YALI0E01144g	SJAG00633	SPCC1620.08
YGR250C	spar448-g1.1	smik812-g2.1	sbayc474-g6.1	CAGL0J00429g	Scas664.6	Kwal0.338	KLLA0B04312g	SAKL0A00572g	DEHA2G09614g	orf19.4315	YALI0E01188g	SJAG00642	SPCC1620.09c
YGR255C	spar449-g16.1	smik815-g4.1	sbayc480-g2.1	CAGL0J00561g	Scas664.8	Kwal0.37	KLLA0B04356g	SAKL0A00638g	DEHA2G09834g	orf19.4328	YALI0E01320g	SJAG00643	SPCC1672.01
YGR256W	spar449-g26.1	smik815-g5.1	sbayc482-g5.1	CAGL0J02684g	Scas665.18	Kwal0.374	KLLA0B04422g	SAKL0A00836g	DEHA2G09944g	orf19.4339	YALI0E01958g	SJAG00646	SPCC1672.04c
YHL021C	spar450-g18.1	smik821-g2.1	sbayc483-g5.1	CAGL0J02882g	Scas665.18d	Kwal0.384	KLLA0B04620g	SAKL0A00902g	DEHA2G09966g	orf19.4347	YALI0E02354g	SJAG00650	SPCC1682.07
YHL024W	spar454-g1.1	smik823-g1.1	sbayc484-g4.1	CAGL0J02970g	Scas665.7	Kwal0.68	KLLA0B04752g	SAKL0A01012g	DEHA2G10076g	orf19.4358	YALI0E03564g	SJAG00659	SPCC16A11.07
YHL032C	spar46-g23.1	smik831-g6.1	sbayc484-g9.1	CAGL0J03080g	Scas666.5	Kwal14.1006	KLLA0B04972g	SAKL0A01452g	DEHA2G10296g	orf19.4362	YALI0E04114g	SJAG00670	SPCC16C4.03
YHL036W	spar466-g7.1	smik832-g16.1	sbayc485-g4.1	CAGL0J03146g	Scas667.24	Kwal14.1018	KLLA0B05115g	SAKL0A02002g	DEHA2G10318g	orf19.438	YALI0E04312g	SJAG00682	SPCC16C4.09
YHR001W-A	spar469-g3.1	smik832-g18.1	sbayc486-g4.1	CAGL0J03674g	Scas667.27	Kwal14.1028	KLLA0B05225g	SAKL0A02288g	DEHA2G10406g	orf19.4388	YALI0E04400g	SJAG00684	SPCC1739.01
YHR016C	spar476-g7.1	smik832-g6.1	sbayc486-g5.1	CAGL0J03806g	Scas668.2	Kwal14.1055	KLLA0B05533g	SAKL0A02420g	DEHA2G10494g	orf19.4395	YALI0E04554g	SJAG00692	SPCC1739.12
YHR033W	spar48-g13.1	smik832-g9.1	sbayc487-g1.1	CAGL0J04004g	Scas670.14	Kwal14.1114	KLLA0B06039g	SAKL0A02464g	DEHA2G10956g	orf19.4403	YALI0E04620g	SJAG00694	SPCC1795.07
YHR037W	spar49-g6.1	smik834-g11.1	sbayc488-g1.1	CAGL0J04048g	Scas670.17	Kwal14.1143	KLLA0B06501g	SAKL0A02640g	DEHA2G11066g	orf19.441	YALI0E04675g	SJAG00696	SPCC18.04
YHR043C	spar53-g10.1	smik843-g16.1	sbayc488-g4.1	CAGL0J04114g	Scas671.15	Kwal14.1171	KLLA0B06523g	SAKL0A02970g	DEHA2G11968g	orf19.4410	YALI0E04983g	SJAG00702	SPCC18.09c
YHR051W	spar53-g11.1	smik862-g1.1	sbayc489-g2.1	CAGL0J04158g	Scas671.29	Kwal14.1256	KLLA0B06545g	SAKL0A03036g	DEHA2G12122g	orf19.4411	YALI0E05269g	SJAG00727	SPCC1827.08c
YHR075C	spar53-g21.1	smik865-g2.1	sbayc490-g5.1	CAGL0J04268g	Scas672.13	Kwal14.1269	KLLA0B06644g	SAKL0A03124g	DEHA2G12144g	orf19.4426	YALI0E05401g	SJAG00741	SPCC1840.01c
YHR087W	spar53-g23.1	smik871-g1.1	sbayc490-g6.1	CAGL0J04290g	Scas672.20	Kwal14.1287	KLLA0B06710g	SAKL0A03146g	DEHA2G12298g	orf19.4427	YALI0E05621g	SJAG00757	SPCC188.02
YHR104W	spar53-g4.1	smik88-g4.1	sbayc490-g7.1	CAGL0J04554g	Scas673.17	Kwal14.1321	KLLA0B06798g	SAKL0A03344g	DEHA2G12628g	orf19.4441	YALI0E06171g	SJAG00760	SPCC188.07
YHR126C	spar56-g10.1	smik907-g2.1	sbayc492-g3.1	CAGL0J04884g	Scas676.17	Kwal14.1327	KLLA0B06842g	SAKL0A03388g	DEHA2G12672g	orf19.4442	YALI0E06809g	SJAG00764	SPCC18B5.03
YHR136C	spar564-g12.1	smik911-g6.1	sbayc494-g4.1	CAGL0J05126g	Scas676.19	Kwal14.1328	KLLA0B06864g	SAKL0A03410g	DEHA2G12870g	orf19.4471	YALI0E06919g	SJAG00768	SPCC18B5.06
YHR138C	spar564-g17.1	smik93-g3.1	sbayc495-g6.1	CAGL0J05302g	Scas676.20	Kwal14.1349	KLLA0B07491g	SAKL0A03608g	DEHA2G13156g	orf19.4478	YALI0E07161g	SJAG00778	SPCC18B5.08c
YHR139C	spar564-g8.1	smik931-g2.1	sbayc495-g7.1	CAGL0J05830g	Scas676.26	Kwal14.1402	KLLA0B07535g	SAKL0A03652g	DEHA2G13244g	orf19.448	YALI0E07315g	SJAG00782	SPCC18B5.11c
YHR160C	spar565-g15.1	smik935-g1.1	sbayc497-g4.1	CAGL0J06050g	Scas676.29	Kwal14.1408	KLLA0B07667g	SAKL0A04048g	DEHA2G13288g	orf19.4488	YALI0E07601g	SJAG00797	SPCC1906.02c
YHR171W	spar565-g36.1	smik935-g5.1	sbayc497-g6.1	CAGL0J06270g	Scas676.30	Kwal14.1420	KLLA0B07821g	SAKL0A04246g	DEHA2G13442g	orf19.4490.2	YALI0E07788g	SJAG00801	SPCC24B10.14c
YHR183W	spar565-g44.1	smik938-g1.1	sbayc499-g1.1	CAGL0J06380g	Scas677.17	Kwal14.1439	KLLA0B07843g	SAKL0A04334g	DEHA2G13618g	orf19.451	YALI0E07898g	SJAG00804	SPCC24B10.21
YHR195W	spar565-g45.1	smik942-g8.1	sbayc500-g2.1	CAGL0J06908g	Scas678.22	Kwal14.1537	KLLA0B07865g	SAKL0A04620g	DEHA2G13926g	orf19.4520	YALI0E08338g	SJAG00815	SPCC285.09c
YHR198C	spar565-g8.1	smik944-g10.1	sbayc500-g3.1	CAGL0J07040g	Scas678.6	Kwal14.1542	KLLA0B08195g	SAKL0A04796g	DEHA2G14102g	orf19.4521	YALI0E08580g	SJAG00822	SPCC306.09c
YIL017C	spar57-g6.1	smik944-g15.1	sbayc502-g8.1	CAGL0J07194g	Scas679.6	Kwal14.1589	KLLA0B08635g	SAKL0A04818g	DEHA2G14366g	orf19.4533	YALI0E09012g	SJAG00824	SPCC31H12.08c
YIL042C	spar58-g13.1	smik944-g8.1	sbayc503-g1.1	CAGL0J08316g	Scas680.27	Kwal14.1663	KLLA0B08712g	SAKL0A04994g	DEHA2G14960g	orf19.4535	YALI0E09174g	SJAG00841	SPCC320.04c
[truncated: 1,970 more rows]
