# Supplementary material for: Evolutionary principles of modular gene regulation in yeasts
Source: eLife. 2013 Jun 18;2:e00603. doi: 10.7554/eLife.00603 (PMC3687341; doi:10.7554/eLife.00603)
Supplement: Figure 10—source data 1. — Shown are the GO processes enriched in gene sets that switch their module assignment from their pre-duplication module. Each row corresponds to a GO process (column 1), and the subsequent columns indicate the phylogenetic point of duplication and numbers used to estimate the p value from the Hyper-geometric test. DOI: http://dx.doi.org/10.7554/eLife.00603.021 [file elife00603s005.xlsx]

## Sheet: Sheet1
P-value is calculated using the hypergeometric test. N: total number genes in universe, n: number of genes annotated with a specific GO process, M: number of genes in our list of interest, k: number of genes that are in our list of interest and also annotated with GO category.
GO Process	Duplication origin point	P-val	Corrected p-val	N	n	M	m
RNA_3'-end_processing	Anc13-	2.7e-05	0.006249	3964	62	80	8
cell_redox_homeostasis	Anc5-	0	6e-06	3964	19	457	13
cellular_homeostasis	Anc5-	0	0.000147	3964	111	457	32
biological_regulation	Anc5-	1e-06	0.000195	3964	1127	457	175
regulation_of_cellular_process	Anc5-	2e-06	0.000402	3964	953	457	151
regulation_of_biological_process	Anc5-	9e-06	0.00105	3964	991	457	153
regulation_of_glucan_biosynthetic_process	Anc5-	1.4e-05	0.00105	3964	7	457	6
regulation_of_glycogen_biosynthetic_process	Anc5-	1.4e-05	0.00105	3964	7	457	6
regulation_of_glycogen_metabolic_process	Anc5-	1.4e-05	0.00105	3964	7	457	6
regulation_of_polysaccharide_biosynthetic_process	Anc5-	1.4e-05	0.00105	3964	7	457	6
regulation_of_polysaccharide_metabolic_process	Anc5-	1.4e-05	0.00105	3964	7	457	6
regulation_of_generation_of_precursor_metabolites_and_energy	Anc5-	4.7e-05	0.003113	3964	14	457	8
hexose_catabolic_process	Anc5-	6.5e-05	0.00395	3964	26	457	11
response_to_chemical_stimulus	Anc5-	9.2e-05	0.004253	3964	224	457	45
regulation_of_biological_quality	Anc5-	9.5e-05	0.004253	3964	278	457	53
alcohol_catabolic_process	Anc5-	9.8e-05	0.004253	3964	27	457	11
monosaccharide_catabolic_process	Anc5-	9.8e-05	0.004253	3964	27	457	11
homeostatic_process	Anc5-	9.9e-05	0.004253	3964	160	457	35
hexose_metabolic_process	Anc5-	0.000151	0.006132	3964	47	457	15
carbohydrate_catabolic_process	Anc5-	0.000191	0.007321	3964	38	457	13
NADPH_regeneration	Anc5-	0.000238	0.008689	3964	13	457	7
glucose_metabolic_process	Anc5-	0.000257	0.008912	3964	39	457	13
nucleoside_biosynthetic_process	Anc5-	0.000318	0.010534	3964	10	457	6
regulation_of_carbohydrate_metabolic_process	Anc5-	0.00036	0.011407	3964	26	457	10
cellular_response_to_chemical_stimulus	Anc5-	0.000392	0.0119	3964	158	457	33
glucose_catabolic_process	Anc5-	0.000416	0.01205	3964	22	457	9
NADP_metabolic_process	Anc5-	0.00043	0.01205	3964	14	457	7
monosaccharide_metabolic_process	Anc5-	0.000522	0.013596	3964	52	457	15
response_to_oxidative_stress	Anc5-	0.000522	0.013596	3964	52	457	15
positive_regulation_of_transcription_from_RNA_polymerase_II_promoter	Anc5-	0.000552	0.013869	3964	92	457	22
negative_regulation_of_glycogen_biosynthetic_process	Anc5-	0.000793	0.018652	3964	5	457	4
negative_regulation_of_glycogen_metabolic_process	Anc5-	0.000793	0.018652	3964	5	457	4
cellular_chemical_homeostasis	Anc5-	0.000881	0.020063	3964	95	457	22
alcohol_metabolic_process	Anc5-	0.000945	0.020605	3964	114	457	25
positive_regulation_of_gene_expression	Anc5-	0.000991	0.020605	3964	127	457	27
cellular_carbohydrate_catabolic_process	Anc5-	0.001018	0.020605	3964	34	457	11
pyridine-containing_compound_metabolic_process	Anc5-	0.001018	0.020605	3964	34	457	11
regulation_of_transcription_from_RNA_polymerase_II_promoter	Anc5-	0.001077	0.021217	3964	221	457	41
regulation_of_cellular_carbohydrate_metabolic_process	Anc5-	0.001244	0.023247	3964	25	457	9
regulation_of_glucose_metabolic_process	Anc5-	0.001244	0.023247	3964	25	457	9
nicotinamide_nucleotide_metabolic_process	Anc5-	0.001329	0.024212	3964	30	457	10
positive_regulation_of_macromolecule_biosynthetic_process	Anc5-	0.00168	0.026786	3964	151	457	30
cellular_copper_ion_homeostasis	Anc5-	0.00169	0.026786	3964	9	457	5
copper_ion_homeostasis	Anc5-	0.00169	0.026786	3964	9	457	5
cytokinetic_cell_separation	Anc5-	0.00169	0.026786	3964	9	457	5
regulation_of_cell_shape	Anc5-	0.00169	0.026786	3964	9	457	5
ribonucleoside_biosynthetic_process	Anc5-	0.00169	0.026786	3964	9	457	5
chemical_homeostasis	Anc5-	0.001806	0.028015	3964	100	457	22
cellular_response_to_oxidative_stress	Anc5-	0.001867	0.028358	3964	47	457	13
positive_regulation_of_transcription,_DNA-dependent	Anc5-	0.00193	0.028664	3964	126	457	26
signal_transduction	Anc5-	0.002006	0.028664	3964	146	457	29
actin_filament_bundle_assembly	Anc5-	0.002163	0.028664	3964	6	457	4
regulation_of_ARF_protein_signal_transduction	Anc5-	0.002163	0.028664	3964	6	457	4
regulation_of_carbohydrate_catabolic_process	Anc5-	0.002163	0.028664	3964	6	457	4
regulation_of_cellular_carbohydrate_catabolic_process	Anc5-	0.002163	0.028664	3964	6	457	4
response_to_carbohydrate_stimulus	Anc5-	0.002163	0.028664	3964	6	457	4
signaling	Anc5-	0.002236	0.028962	3964	147	457	29
pyridine_nucleotide_metabolic_process	Anc5-	0.002306	0.028962	3964	32	457	10
polysaccharide_metabolic_process	Anc5-	0.00231	0.028962	3964	27	457	9
positive_regulation_of_biosynthetic_process	Anc5-	0.002384	0.028962	3964	161	457	31
positive_regulation_of_cellular_biosynthetic_process	Anc5-	0.002384	0.028962	3964	161	457	31
energy_reserve_metabolic_process	Anc5-	0.002637	0.031377	3964	18	457	7
regulation_of_mitotic_cell_cycle	Anc5-	0.002669	0.031377	3964	72	457	17
cellular_ion_homeostasis	Anc5-	0.002913	0.033713	3964	91	457	20
establishment_or_maintenance_of_cell_polarity	Anc5-	0.003006	0.033827	3964	85	457	19
Rho_protein_signal_transduction	Anc5-	0.003063	0.033827	3964	10	457	5
pentose-phosphate_shunt	Anc5-	0.003063	0.033827	3964	10	457	5
positive_regulation_of_nitrogen_compound_metabolic_process	Anc5-	0.003187	0.03417	3964	137	457	27
positive_regulation_of_nucleobase,_nucleoside,_nucleotide_and_nucleic_acid_metabolic_process	Anc5-	0.003187	0.03417	3964	137	457	27
peroxisome_organization	Anc5-	0.003566	0.03767	3964	56	457	14
positive_regulation_of_biological_process	Anc5-	0.003667	0.038187	3964	214	457	38
anatomical_structure_development	Anc5-	0.003897	0.039454	3964	119	457	24
anatomical_structure_morphogenesis	Anc5-	0.003897	0.039454	3964	119	457	24
cellular_iron_ion_homeostasis	Anc5-	0.004	0.03995	3964	29	457	9
actin_cytoskeleton_organization	Anc5-	0.004207	0.040478	3964	75	457	17
positive_regulation_of_RNA_metabolic_process	Anc5-	0.004234	0.040478	3964	133	457	26
regulation_of_cell_size	Anc5-	0.004242	0.040478	3964	57	457	14
cytokinetic_process	Anc5-	0.004292	0.040478	3964	63	457	15
ion_homeostasis	Anc5-	0.004331	0.040478	3964	94	457	20
regulation_of_cell_cycle	Anc5-	0.004702	0.043392	3964	134	457	26
regulation_of_cell_growth	Anc5-	0.005088	0.046162	3964	11	457	5
negative_regulation_of_metabolic_process	Anc5-	0.005154	0.046162	3964	204	457	36
negative_regulation_of_biological_process	Anc5-	0.005192	0.046162	3964	276	457	4
