# Supplementary material for: Evolutionary principles of modular gene regulation in yeasts
Source: eLife. 2013 Jun 18;2:e00603. doi: 10.7554/eLife.00603 (PMC3687341; doi:10.7554/eLife.00603)
Supplement: Supplementary file 1. — Shown are the Gene Ontology (GO) terms that are enriched in each Aboretum module (from Analysis 1 without duplicate genes) in each ancestral and extant species. The genes that contributed to the GO enrichments are listed using the names of the S. cerevisiae orthologs. DOI: http://dx.doi.org/10.7554/eLife.00603.028 [file elife00603s006.xlsx]

## Sheet: S. cerevisiae
Module	Gene Ontology Term	Pval	FDR	BackgroundSetSize	NoOfGenesAnnotatedWithTerm	SizeInModule	NoOfGenesWithAnnotationInModule	FoldEnrichment	GenesContributingToEnrichment
Module 1	ribosome biogenesis	3.34103e-113	1.22282e-110	2746	211	281	148	6.85446	ECM1;TRM7;MAK5;ENP1;SPB1;KRR1;BUD23;PWP2;RSA4;NOP1;DBP10;TSR1;SAS10;NHP2;NOP6;MAK21;RRP8;RRP1;RLI1;ARX1;BFR2;UTP4;YDR339C;BCP1;ESF1;YDR412W;UTP6;PUF6;SNU13;NOP16;NUG1;ARB1;UTP7;NSA2;LCP5;SPB4;LOC1;CGR1;DBP3;LSG1;NSA1;PRP43;RPS2;ROK1;SLX9;UTP22;RRP46;NOP7;UTP8;NSR1;SDA1;YGR251W;ZUO1;BCD1;RPP1;SSZ1;NOP10;LRP1;IPI1;RPF1;GAR1;IMP3;DBP8;NMD3;RIX1;FAF1;YIL091C;SQT1;YVH1;NOP9;HCA4;UTP10;ALB1;MPP10;URB2;…
Module 1	ribonucleoprotein complex biogenesis	3.56905e-99	6.53136e-97	2746	247	281	149	5.895	ECM1;TRM7;MAK5;ENP1;SPB1;KRR1;BUD23;PWP2;RSA4;NOP1;DBP10;TSR1;SAS10;NHP2;NOP6;MAK21;RRP8;RRP1;RLI1;ARX1;BFR2;UTP4;YDR339C;BCP1;ESF1;YDR412W;UTP6;PUF6;SNU13;NOP16;NUG1;ARB1;UTP7;NSA2;LCP5;SPB4;LOC1;CGR1;DBP3;LSG1;NSA1;PRP43;RPS2;ROK1;SLX9;UTP22;RRP46;NOP7;UTP8;NSR1;SDA1;YGR251W;ZUO1;BCD1;RPP1;SSZ1;NOP10;LRP1;IPI1;RPF1;GAR1;IMP3;DBP8;NMD3;RIX1;FAF1;YIL091C;SHQ1;SQT1;YVH1;NOP9;HCA4;UTP10;ALB1;MPP10;…
Module 1	ncRNA processing	2.68961e-98	3.28133e-96	2746	238	281	146	5.99474	KTI11;TRM7;MAK5;ENP1;SPB1;KRR1;BUD23;PWP2;NOP1;DBP10;LHP1;TSR1;TRM3;SAS10;TRM8;NHP2;NOP6;RRP8;RRP1;RLI1;TRM1;TRM82;BFR2;UTP4;YDR339C;ESF1;YDR412W;UTP6;SNU13;NOP16;NUG1;UTP7;NSA2;LCP5;SPB4;LOC1;CGR1;DBP3;NSA1;PRP43;RPS2;ROK1;SLX9;UTP22;RRP46;NOP7;UTP8;NSR1;ELP2;YGR251W;ZUO1;RPP1;SSZ1;TRM5;NOP10;LRP1;IPI1;RPF1;GAR1;IMP3;DBP8;RIX1;URM1;FAF1;YIL091C;NOP9;HCA4;UTP10;GCD14;MPP10;URB2;MRT4;URB1;MAK11;DH…
Module 1	ncRNA metabolic process	2.59991e-97	2.37892e-95	2746	276	281	155	5.48803	KTI11;ILS1;TRM7;MAK5;ENP1;SPB1;KRR1;BUD23;PWP2;NOP1;DBP10;LHP1;TSR1;TRM3;SAS10;TRM8;NHP2;NOP6;RRP8;RRP1;RLI1;TRM1;TRM82;BFR2;UTP4;YDR339C;ESF1;YDR412W;UTP6;SNU13;NOP16;NUG1;UTP7;NSA2;LCP5;SPB4;LOC1;CGR1;DBP3;NSA1;PRP43;RPS2;ROK1;SLX9;UTP22;RRP46;NOP7;UTP8;NSR1;ELP2;YGR251W;MES1;ZUO1;YHR020W;BCD1;RPP1;SSZ1;TRM5;NOP10;LRP1;IPI1;RPF1;GAR1;IMP3;DBP8;RIX1;URM1;FAF1;YIL091C;NOP9;HCA4;UTP10;GCD14;MPP10;…
Module 1	rRNA processing	3.79094e-96	2.77497e-94	2746	166	281	123	7.24088	TRM7;MAK5;ENP1;SPB1;KRR1;BUD23;PWP2;NOP1;DBP10;TSR1;SAS10;NHP2;NOP6;RRP8;RRP1;RLI1;BFR2;UTP4;YDR339C;ESF1;YDR412W;UTP6;SNU13;NOP16;NUG1;UTP7;NSA2;LCP5;SPB4;LOC1;CGR1;DBP3;NSA1;PRP43;RPS2;ROK1;SLX9;UTP22;RRP46;NOP7;UTP8;NSR1;YGR251W;ZUO1;RPP1;SSZ1;NOP10;LRP1;IPI1;RPF1;GAR1;IMP3;DBP8;RIX1;FAF1;YIL091C;NOP9;HCA4;UTP10;MPP10;URB2;MRT4;URB1;MAK11;DHR2;UTP11;DBP7;RPF2;DRS1;SOF1;GRC3;NOC3;SDO1;YLR051C;M…
Module 1	rRNA metabolic process	4.73894e-95	2.89075e-93	2746	168	281	123	7.15468	TRM7;MAK5;ENP1;SPB1;KRR1;BUD23;PWP2;NOP1;DBP10;TSR1;SAS10;NHP2;NOP6;RRP8;RRP1;RLI1;BFR2;UTP4;YDR339C;ESF1;YDR412W;UTP6;SNU13;NOP16;NUG1;UTP7;NSA2;LCP5;SPB4;LOC1;CGR1;DBP3;NSA1;PRP43;RPS2;ROK1;SLX9;UTP22;RRP46;NOP7;UTP8;NSR1;YGR251W;ZUO1;RPP1;SSZ1;NOP10;LRP1;IPI1;RPF1;GAR1;IMP3;DBP8;RIX1;FAF1;YIL091C;NOP9;HCA4;UTP10;MPP10;URB2;MRT4;URB1;MAK11;DHR2;UTP11;DBP7;RPF2;DRS1;SOF1;GRC3;NOC3;SDO1;YLR051C;M…
Module 1	cellular component biogenesis at cellular level	6.81182e-87	3.56161e-85	2746	288	281	150	5.08971	ECM1;TRM7;MAK5;ENP1;SPB1;KRR1;BUD23;PWP2;RSA4;NOP1;DBP10;TSR1;SAS10;NHP2;NOP6;MAK21;RRP8;RRP1;RLI1;ARX1;BFR2;UTP4;YDR339C;BCP1;ESF1;YDR412W;UTP6;PUF6;SNU13;NOP16;NUG1;ARB1;UTP7;NSA2;LCP5;SPB4;LOC1;CGR1;DBP3;LSG1;NSA1;PRP43;RPS2;ROK1;SLX9;UTP22;RRP46;NOP7;UTP8;NSR1;SDA1;YGR251W;ZUO1;BCD1;RPP1;SSZ1;NOP10;LRP1;IPI1;RPF1;GAR1;IMP3;DBP8;NMD3;RIX1;FAF1;YIL091C;SHQ1;SQT1;YVH1;NOP9;HCA4;UTP10;ALB1;MPP10;…
Module 1	RNA processing	5.02211e-67	2.29762e-65	2746	349	281	146	4.0881	KTI11;TRM7;MAK5;ENP1;SPB1;KRR1;BUD23;PWP2;NOP1;DBP10;LHP1;TSR1;TRM3;SAS10;TRM8;NHP2;NOP6;RRP8;RRP1;RLI1;TRM1;TRM82;BFR2;UTP4;YDR339C;ESF1;YDR412W;UTP6;SNU13;NOP16;NUG1;UTP7;NSA2;LCP5;SPB4;LOC1;CGR1;DBP3;NSA1;PRP43;RPS2;ROK1;SLX9;UTP22;RRP46;NOP7;UTP8;NSR1;ELP2;YGR251W;ZUO1;RPP1;SSZ1;TRM5;NOP10;LRP1;IPI1;RPF1;GAR1;IMP3;DBP8;RIX1;URM1;FAF1;YIL091C;NOP9;HCA4;UTP10;GCD14;MPP10;URB2;MRT4;URB1;MAK11;DH…
Module 1	RNA metabolic process	6.12459e-56	2.49067e-54	2746	680	281	187	2.68737	KTI11;ILS1;TRM7;MAK5;RPB5;ENP1;SPB1;KRR1;BUD23;PWP2;NOP1;DBP10;LHP1;TSR1;TRM3;RPC53;SAS10;TRM8;NHP2;NOP6;RPC11;RRP8;RRP1;RLI1;TRM1;RPA14;TRM82;BFR2;UTP4;YDR339C;ESF1;YDR412W;UTP6;SNU13;POL5;NOP16;NUG1;TPA1;UTP7;NSA2;LCP5;SPB4;LOC1;YFR032C;CGR1;DBP3;NSA1;PRP43;RPS2;ROK1;SLX9;UTP22;RRP46;NOP7;UTP8;NSR1;ELP2;YGR251W;MES1;ZUO1;YHR020W;BCD1;RPP1;SSZ1;TRM5;NOP10;LRP1;IPI1;RPF1;GAR1;RPC10;IMP3;DBP8;RIX1…
Module 1	ribosomal small subunit biogenesis	3.60962e-51	1.32112e-49	2746	66	281	58	8.58773	ENP1;KRR1;BUD23;PWP2;SAS10;NOP6;UTP4;YDR339C;UTP6;SNU13;UTP7;LOC1;PRP43;SLX9;UTP22;NOP7;UTP8;NSR1;YGR251W;DBP8;FAF1;YIL091C;NOP9;UTP10;MPP10;DHR2;UTP11;LTV1;SOF1;YLR003C;YLR051C;DIP2;UTP13;SGD1;UTP21;TSR2;UTP14;BUD22;UTP15;ECM16;RRP5;KRE33;KRI1;ESF2;RCL1;YOL022C;YOR004W;NOB1;BUD21;RIO1;PNO1;YOR287C;RRS1;NOP58;RRP12;NAN1;YAR1;NOC4
Module 1	gene expression	5.94901e-51	1.9794e-49	2746	796	281	196	2.40623	EFB1;RBG1;KTI11;ILS1;TRM7;RPG1;MAK5;SUP45;RPB5;ENP1;SPB1;KRR1;BUD23;PWP2;NOP1;DBP10;LHP1;TSR1;TRM3;RPC53;SAS10;TRM8;NHP2;NOP6;RPC11;RRP8;RRP1;RLI1;TRM1;RPA14;TRM82;BFR2;UTP4;YDR339C;ESF1;YDR412W;UTP6;SNU13;POL5;NOP16;NUG1;TPA1;UTP7;NSA2;LCP5;SPB4;LOC1;YFR032C;CGR1;DBP3;NSA1;PRP43;RPS2;ROK1;SLX9;UTP22;RRP46;NOP7;UTP8;NSR1;RBG2;ELP2;YGR251W;MES1;ZUO1;YHR020W;RPP1;SSZ1;TRM5;NOP10;LRP1;IPI1;RPF1;GAR1…
Module 1	cellular component biogenesis	7.38299e-49	2.25181e-47	2746	486	281	151	3.03623	ECM1;TRM7;MAK5;ENP1;SPB1;KRR1;BUD23;PWP2;RSA4;NOP1;DBP10;TSR1;SAS10;NHP2;NOP6;MAK21;RRP8;RRP1;RLI1;ARX1;BFR2;UTP4;YDR339C;BCP1;ESF1;YDR412W;UTP6;PUF6;SNU13;YEL048C;NOP16;NUG1;ARB1;UTP7;NSA2;LCP5;SPB4;LOC1;CGR1;DBP3;LSG1;NSA1;PRP43;RPS2;ROK1;SLX9;UTP22;RRP46;NOP7;UTP8;NSR1;SDA1;YGR251W;ZUO1;BCD1;RPP1;SSZ1;NOP10;LRP1;IPI1;RPF1;GAR1;IMP3;DBP8;NMD3;RIX1;FAF1;YIL091C;SHQ1;SQT1;YVH1;NOP9;HCA4;UTP10;ALB…
Module 1	maturation of SSU-rRNA	9.17114e-45	2.58203e-43	2746	56	281	50	8.72522	ENP1;KRR1;BUD23;PWP2;SAS10;UTP4;YDR339C;UTP6;SNU13;UTP7;LOC1;PRP43;SLX9;UTP22;NOP7;UTP8;YGR251W;DBP8;FAF1;YIL091C;NOP9;UTP10;MPP10;DHR2;UTP11;SOF1;YLR051C;DIP2;UTP13;TSR2;UTP14;BUD22;UTP15;ECM16;RRP5;KRI1;ESF2;RCL1;YOL022C;YOR004W;NOB1;BUD21;RIO1;PNO1;YOR287C;RRS1;NOP58;RRP12;NAN1;NOC4
Module 1	maturation of SSU-rRNA from tricistronic rRNA transcript (SSU-rRNA, 5.8S rRNA, LSU-rRNA)	1.22397e-44	3.1998e-43	2746	52	281	48	9.02053	ENP1;KRR1;BUD23;PWP2;SAS10;UTP4;YDR339C;UTP6;SNU13;UTP7;LOC1;PRP43;SLX9;UTP22;NOP7;UTP8;YGR251W;DBP8;FAF1;YIL091C;NOP9;UTP10;MPP10;DHR2;UTP11;SOF1;YLR051C;DIP2;UTP13;TSR2;UTP14;UTP15;ECM16;RRP5;KRI1;ESF2;RCL1;YOR004W;NOB1;BUD21;RIO1;PNO1;YOR287C;RRS1;NOP58;RRP12;NAN1;NOC4
Module 1	ribosomal large subunit biogenesis	9.50056e-44	2.31814e-42	2746	55	281	49	8.70618	MAK5;SPB1;RSA4;DBP10;MAK21;RLI1;ARX1;PUF6;NOP16;NSA2;SPB4;LOC1;DBP3;LSG1;NSA1;PRP43;NOP7;SDA1;IPI1;RPF1;RIX1;SQT1;YVH1;ALB1;MRT4;URB1;MAK11;DBP7;RPF2;DRS1;RIX7;SDO1;MDN1;DBP9;AFG2;ERB1;RRP5;RLP7;IPI3;DBP6;BRX1;NOP8;YTM1;RRS1;NOG1;NOP53;NIP7;RRP15;JIP5
Module 1	nucleic acid metabolic process	1.37679e-40	3.14941e-39	2746	854	281	190	2.17415	KTI11;ILS1;TRM7;MAK5;RPB5;ENP1;SPB1;KRR1;BUD23;PWP2;NOP1;DBP10;LHP1;TSR1;TRM3;RPC53;SAS10;TRM8;NHP2;NOP6;RPC11;RRP8;RRP1;RLI1;FOB1;TRM1;RPA14;TRM82;BFR2;UTP4;YDR339C;ESF1;YDR412W;UTP6;SNU13;POL5;NOP16;NUG1;TPA1;UTP7;NSA2;LCP5;SPB4;LOC1;YFR032C;CGR1;DBP3;NSA1;PRP43;RPS2;ROK1;SLX9;UTP22;RRP46;NOP7;UTP8;NSR1;ELP2;YGR251W;MES1;ZUO1;YHR020W;BCD1;RPP1;SSZ1;TRM5;NOP10;LRP1;IPI1;RPF1;GAR1;RPC10;IMP3;DBP8…
Module 1	nucleobase, nucleoside, nucleotide and nucleic acid metabolic process	6.4387e-37	1.38621e-35	2746	969	281	198	1.9968	KTI11;ILS1;TRM7;MAK5;RPB5;ENP1;SPB1;KRR1;BUD23;PWP2;NOP1;DBP10;LHP1;TSR1;TRM3;RPC53;SAS10;TRM8;NHP2;NOP6;YDR020C;RPC11;RRP8;RRP1;RLI1;FOB1;TRM1;RPA14;TRM82;BFR2;UTP4;YDR339C;ESF1;YDR412W;UTP6;SNU13;POL5;NOP16;NUG1;ARB1;TPA1;UTP7;NSA2;LCP5;SPB4;LOC1;YFR032C;CGR1;DBP3;NSA1;PRP43;RPS2;ROK1;SLX9;UTP22;RRP46;NOP7;UTP8;NSR1;ELP2;YGR251W;MES1;ZUO1;YHR020W;BCD1;RPP1;SSZ1;TRM5;NOP10;LRP1;IPI1;RPF1;GAR1;RP…
Module 1	cellular nitrogen compound metabolic process	1.12412e-31	2.28571e-30	2746	1097	281	204	1.81726	KTI11;ILS1;TRM7;MAK5;RPB5;ENP1;SPB1;KRR1;BUD23;THR4;PWP2;NOP1;DBP10;LHP1;TSR1;TRM3;RPC53;SAS10;TRM8;NHP2;NOP6;YDR020C;RPC11;RRP8;RRP1;RLI1;FOB1;TRM1;RPA14;TRM82;BFR2;UTP4;YDR339C;ESF1;YDR412W;UTP6;SNU13;POL5;NOP16;NUG1;ARB1;TPA1;UTP7;NSA2;LCP5;SPB4;LOC1;YFR032C;CGR1;DBP3;NSA1;PRP43;RPS2;ROK1;SLX9;UTP22;RRP46;NOP7;UTP8;NSR1;ELP2;YGR251W;MES1;ZUO1;YHR020W;BCD1;RPP1;SSZ1;TRM5;NOP10;LRP1;IPI1;RPF1;GA…
Module 1	nitrogen compound metabolic process	3.38507e-31	6.52071e-30	2746	1104	281	204	1.80574	KTI11;ILS1;TRM7;MAK5;RPB5;ENP1;SPB1;KRR1;BUD23;THR4;PWP2;NOP1;DBP10;LHP1;TSR1;TRM3;RPC53;SAS10;TRM8;NHP2;NOP6;YDR020C;RPC11;RRP8;RRP1;RLI1;FOB1;TRM1;RPA14;TRM82;BFR2;UTP4;YDR339C;ESF1;YDR412W;UTP6;SNU13;POL5;NOP16;NUG1;ARB1;TPA1;UTP7;NSA2;LCP5;SPB4;LOC1;YFR032C;CGR1;DBP3;NSA1;PRP43;RPS2;ROK1;SLX9;UTP22;RRP46;NOP7;UTP8;NSR1;ELP2;YGR251W;MES1;ZUO1;YHR020W;BCD1;RPP1;SSZ1;TRM5;NOP10;LRP1;IPI1;RPF1;GA…
Module 1	maturation of 5.8S rRNA	2.03543e-28	3.54747e-27	2746	59	281	41	6.79088	MAK5;ENP1;SPB1;KRR1;BUD23;PWP2;SAS10;YDR339C;UTP6;UTP7;NSA2;LOC1;PRP43;RRP46;LRP1;RPF1;DBP8;NOP9;UTP10;MPP10;URB1;MAK11;UTP11;RPF2;YLR051C;DIP2;UTP13;UTP14;RRP5;RLP7;KRI1;ESF2;RCL1;RRP6;YOR004W;BUD21;PNO1;RRS1;NOP58;RRP15;NOC4
Module 1	maturation of 5.8S rRNA from tricistronic rRNA transcript (SSU-rRNA, 5.8S rRNA, LSU-rRNA)	2.03543e-28	3.54747e-27	2746	59	281	41	6.79088	MAK5;ENP1;SPB1;KRR1;BUD23;PWP2;SAS10;YDR339C;UTP6;UTP7;NSA2;LOC1;PRP43;RRP46;LRP1;RPF1;DBP8;NOP9;UTP10;MPP10;URB1;MAK11;UTP11;RPF2;YLR051C;DIP2;UTP13;UTP14;RRP5;RLP7;KRI1;ESF2;RCL1;RRP6;YOR004W;BUD21;PNO1;RRS1;NOP58;RRP15;NOC4
Module 1	endonucleolytic cleavage in ITS1 to separate SSU-rRNA from 5.8S rRNA and LSU-rRNA from tricistronic rRNA transcript (SSU-rRNA, 5.8S rRNA, LSU-rRNA)	1.43676e-27	2.19106e-26	2746	29	281	28	9.43527	ENP1;KRR1;BUD23;PWP2;SAS10;YDR339C;UTP6;UTP7;LOC1;DBP8;NOP9;UTP10;MPP10;UTP11;YLR051C;DIP2;UTP13;UTP14;RRP5;KRI1;ESF2;RCL1;YOR004W;BUD21;PNO1;RRS1;NOP58;NOC4
Module 1	endonucleolytic cleavage involved in rRNA processing	1.43676e-27	2.19106e-26	2746	29	281	28	9.43527	ENP1;KRR1;BUD23;PWP2;SAS10;YDR339C;UTP6;UTP7;LOC1;DBP8;NOP9;UTP10;MPP10;UTP11;YLR051C;DIP2;UTP13;UTP14;RRP5;KRI1;ESF2;RCL1;YOR004W;BUD21;PNO1;RRS1;NOP58;NOC4
Module 1	endonucleolytic cleavage of tricistronic rRNA transcript (SSU-rRNA, 5.8S rRNA, LSU-rRNA)	1.43676e-27	2.19106e-26	2746	29	281	28	9.43527	ENP1;KRR1;BUD23;PWP2;SAS10;YDR339C;UTP6;UTP7;LOC1;DBP8;NOP9;UTP10;MPP10;UTP11;YLR051C;DIP2;UTP13;UTP14;RRP5;KRI1;ESF2;RCL1;YOR004W;BUD21;PNO1;RRS1;NOP58;NOC4
Module 1	cleavage involved in rRNA processing	5.64703e-25	8.26726e-24	2746	49	281	35	6.98017	ENP1;KRR1;BUD23;PWP2;SAS10;NHP2;YDR339C;UTP6;UTP7;LOC1;RRP46;NOP10;LRP1;DBP8;NOP9;UTP10;MPP10;UTP11;YLR051C;DIP2;UTP13;UTP14;RRP5;RLP7;KRI1;ESF2;RCL1;RRP6;YOR004W;BUD21;PNO1;YOR287C;RRS1;NOP58;NOC4
Module 1	ncRNA 5'-end processing	1.59078e-23	2.15639e-22	2746	25	281	24	9.38135	PWP2;SAS10;YDR339C;UTP6;UTP7;LOC1;DBP8;NOP9;UTP10;MPP10;UTP11;YLR051C;DIP2;UTP13;UTP14;RRP5;RLP7;ESF2;RCL1;YOR004W;BUD21;PNO1;NOP58;NOC4
Module 1	rRNA 5'-end processing	1.59078e-23	2.15639e-22	2746	25	281	24	9.38135	PWP2;SAS10;YDR339C;UTP6;UTP7;LOC1;DBP8;NOP9;UTP10;MPP10;UTP11;YLR051C;DIP2;UTP13;UTP14;RRP5;RLP7;ESF2;RCL1;YOR004W;BUD21;PNO1;NOP58;NOC4
Module 1	endonucleolytic cleavage to generate mature 5'-end of SSU-rRNA from (SSU-rRNA, 5.8S rRNA, LSU-rRNA)	1.6115e-22	2.10647e-21	2746	24	281	23	9.36507	PWP2;SAS10;YDR339C;UTP6;UTP7;LOC1;DBP8;NOP9;UTP10;MPP10;UTP11;YLR051C;DIP2;UTP13;UTP14;RRP5;ESF2;RCL1;YOR004W;BUD21;PNO1;NOP58;NOC4
Module 1	RNA 5'-end processing	1.88053e-22	2.37336e-21	2746	26	281	24	9.02053	PWP2;SAS10;YDR339C;UTP6;UTP7;LOC1;DBP8;NOP9;UTP10;MPP10;UTP11;YLR051C;DIP2;UTP13;UTP14;RRP5;RLP7;ESF2;RCL1;YOR004W;BUD21;PNO1;NOP58;NOC4
Module 1	cellular macromolecule metabolic process	9.23044e-22	1.12611e-20	2746	1332	281	211	1.54801	EFB1;RBG1;KTI11;ILS1;TRM7;RPG1;MAK5;SUP45;RPB5;CNS1;ENP1;SPB1;KRR1;BUD23;PWP2;NOP1;DBP10;LHP1;TSR1;TRM3;RPC53;SAS10;TRM8;NHP2;NOP6;RPC11;RRP8;RRP1;RLI1;FOB1;TRM1;RPA14;YDR161W;TRM82;BFR2;UTP4;YDR339C;ESF1;YDR412W;UTP6;RMT2;SNU13;POL5;NOP16;NUG1;TPA1;UTP7;NSA2;LCP5;SPB4;LOC1;YFR032C;CGR1;DBP3;NSA1;PRP43;RPS2;ROK1;SLX9;UTP22;RRP46;NOP7;UTP8;NSR1;RBG2;ELP2;YGR251W;MES1;ZUO1;YHR020W;BCD1;RPP1;SSZ1;TR…
Module 1	endonucleolytic cleavage in 5'-ETS of tricistronic rRNA transcript (SSU-rRNA, 5.8S rRNA, LSU-rRNA)	1.62784e-20	1.9219e-19	2746	22	281	21	9.32805	PWP2;SAS10;YDR339C;UTP6;UTP7;LOC1;DBP8;NOP9;UTP10;MPP10;UTP11;YLR051C;DIP2;UTP13;UTP14;RRP5;ESF2;RCL1;YOR004W;NOP58;NOC4
Module 1	ribosomal large subunit assembly	1.77153e-20	2.02619e-19	2746	24	281	22	8.95789	RSA4;DBP10;MAK21;SPB4;DBP3;LSG1;IPI1;RPF1;RIX1;SQT1;YVH1;MRT4;MAK11;DBP7;RPF2;DRS1;MDN1;DBP9;IPI3;DBP6;BRX1;NIP7
Module 1	macromolecule metabolic process	2.642e-20	2.93021e-19	2746	1360	281	211	1.51613	EFB1;RBG1;KTI11;ILS1;TRM7;RPG1;MAK5;SUP45;RPB5;CNS1;ENP1;SPB1;KRR1;BUD23;PWP2;NOP1;DBP10;LHP1;TSR1;TRM3;RPC53;SAS10;TRM8;NHP2;NOP6;RPC11;RRP8;RRP1;RLI1;FOB1;TRM1;RPA14;YDR161W;TRM82;BFR2;UTP4;YDR339C;ESF1;YDR412W;UTP6;RMT2;SNU13;POL5;NOP16;NUG1;TPA1;UTP7;NSA2;LCP5;SPB4;LOC1;YFR032C;CGR1;DBP3;NSA1;PRP43;RPS2;ROK1;SLX9;UTP22;RRP46;NOP7;UTP8;NSR1;RBG2;ELP2;YGR251W;MES1;ZUO1;YHR020W;BCD1;RPP1;SSZ1;TR…
Module 1	ribosome assembly	2.75301e-20	2.96353e-19	2746	31	281	25	7.88084	RSA4;DBP10;MAK21;SPB4;DBP3;LSG1;NSR1;IPI1;RPF1;RIX1;SQT1;YVH1;MRT4;MAK11;DBP7;RPF2;DRS1;MDN1;DBP9;IPI3;DBP6;ESF2;BRX1;NIP7;BMS1
Module 1	RNA modification	2.39054e-17	2.49982e-16	2746	71	281	35	4.8173	KTI11;TRM7;SPB1;BUD23;NOP1;TRM3;TRM8;NHP2;TRM1;TRM82;LCP5;ELP2;TRM5;NOP10;GAR1;URM1;GCD14;KTI12;CBF5;SIK1;DUS3;DUS1;GCD10;NCS2;SMM1;TRM112;TRM10;TRM11;YOL125W;PPM2;PUS7;YPL030W;ELP3;DIM1;RRP9
Module 1	nucleic acid phosphodiester bond hydrolysis	9.05699e-16	9.20794e-15	2746	82	281	36	4.29025	ENP1;KRR1;BUD23;PWP2;SAS10;NHP2;YDR339C;UTP6;UTP7;LOC1;RRP46;RPP1;NOP10;LRP1;DBP8;NOP9;UTP10;MPP10;UTP11;YLR051C;DIP2;UTP13;UTP14;RRP5;RLP7;KRI1;ESF2;RCL1;RRP6;YOR004W;BUD21;PNO1;YOR287C;RRS1;NOP58;NOC4
Module 1	tRNA transcription	1.00364e-15	9.66659e-15	2746	15	281	15	9.77224	RPB5;RPC53;RPC11;RPC17;RPC25;RPC37;RPC19;RPC31;RPC34;RPO31;RET1;RPB8;RPC40;RPO26;RPC82
Module 1	tRNA transcription from RNA polymerase III promoter	1.00364e-15	9.66659e-15	2746	15	281	15	9.77224	RPB5;RPC53;RPC11;RPC17;RPC25;RPC37;RPC19;RPC31;RPC34;RPO31;RET1;RPB8;RPC40;RPO26;RPC82
Module 1	organelle assembly	1.21142e-13	1.13687e-12	2746	47	281	25	5.198	RSA4;DBP10;MAK21;SPB4;DBP3;LSG1;NSR1;IPI1;RPF1;RIX1;SQT1;YVH1;MRT4;MAK11;DBP7;RPF2;DRS1;MDN1;DBP9;IPI3;DBP6;ESF2;BRX1;NIP7;BMS1
Module 1	RNA methylation	2.25667e-13	1.99971e-12	2746	25	281	18	7.03601	TRM7;SPB1;BUD23;NOP1;TRM3;TRM8;TRM1;TRM82;TRM5;GCD14;GCD10;TRM112;TRM10;TRM11;YOL125W;PPM2;YPL030W;DIM1
Module 1	establishment of ribosome localization	2.5133e-13	1.99971e-12	2746	31	281	20	6.30467	ECM1;BUD23;RLI1;BCP1;NUG1;ARB1;LSG1;SDA1;ZUO1;RPF1;NMD3;RIX1;NOP9;LTV1;RIX7;SDO1;NOG2;RRS1;NOG1;NOP53
Module 1	rRNA-containing ribonucleoprotein complex export from nucleus	2.5133e-13	1.99971e-12	2746	31	281	20	6.30467	ECM1;BUD23;RLI1;BCP1;NUG1;ARB1;LSG1;SDA1;ZUO1;RPF1;NMD3;RIX1;NOP9;LTV1;RIX7;SDO1;NOG2;RRS1;NOG1;NOP53
Module 1	ribonucleoprotein complex export from nucleus	2.5133e-13	1.99971e-12	2746	31	281	20	6.30467	ECM1;BUD23;RLI1;BCP1;NUG1;ARB1;LSG1;SDA1;ZUO1;RPF1;NMD3;RIX1;NOP9;LTV1;RIX7;SDO1;NOG2;RRS1;NOG1;NOP53
Module 1	ribonucleoprotein complex localization	2.5133e-13	1.99971e-12	2746	31	281	20	6.30467	ECM1;BUD23;RLI1;BCP1;NUG1;ARB1;LSG1;SDA1;ZUO1;RPF1;NMD3;RIX1;NOP9;LTV1;RIX7;SDO1;NOG2;RRS1;NOG1;NOP53
Module 1	ribosomal subunit export from nucleus	2.5133e-13	1.99971e-12	2746	31	281	20	6.30467	ECM1;BUD23;RLI1;BCP1;NUG1;ARB1;LSG1;SDA1;ZUO1;RPF1;NMD3;RIX1;NOP9;LTV1;RIX7;SDO1;NOG2;RRS1;NOG1;NOP53
Module 1	ribosome localization	2.5133e-13	1.99971e-12	2746	31	281	20	6.30467	ECM1;BUD23;RLI1;BCP1;NUG1;ARB1;LSG1;SDA1;ZUO1;RPF1;NMD3;RIX1;NOP9;LTV1;RIX7;SDO1;NOG2;RRS1;NOG1;NOP53
Module 1	primary metabolic process	3.99773e-13	3.11312e-12	2746	1662	281	224	1.31708	EFB1;RBG1;KTI11;ILS1;TRM7;RPG1;MAK5;SUP45;RPB5;CNS1;ENP1;SPB1;KRR1;BUD23;THR4;PWP2;NOP1;DBP10;LHP1;TSR1;TRM3;RPC53;SAS10;TRM8;NHP2;NOP6;YDR020C;RPC11;RRP8;RRP1;RLI1;FOB1;TRM1;RPA14;YDR161W;TRM82;BFR2;UTP4;YDR339C;ESF1;YDR412W;UTP6;RMT2;SNU13;POL5;NOP16;NUG1;ARB1;TPA1;UTP7;NSA2;LCP5;SPB4;LOC1;YFR032C;CGR1;DBP3;NSA1;PRP43;RPS2;ROK1;SLX9;UTP22;RRP46;NOP7;UTP8;NSR1;RBG2;ELP2;YGR251W;MES1;ZUO1;YHR020W…
Module 1	tRNA methylation	5.24145e-12	3.99661e-11	2746	17	281	14	8.04773	TRM7;TRM3;TRM8;TRM1;TRM82;TRM5;GCD14;GCD10;TRM112;TRM10;TRM11;YOL125W;PPM2;YPL030W
Module 1	cellular component organization or biogenesis	6.1327e-12	4.58075e-11	2746	1115	281	168	1.47241	ECM1;TRM7;MAK5;SUP45;ENP1;SPB1;KRR1;BUD23;THR4;PWP2;RSA4;NOP1;DBP10;TSR1;SAS10;NHP2;NOP6;MAK21;RRP8;RRP1;RLI1;ARX1;FOB1;RPA14;BFR2;UTP4;YDR339C;BCP1;ESF1;YDR412W;UTP6;PUF6;SNU13;YEL048C;NOP16;NUG1;ARB1;TPA1;UTP7;NSA2;LCP5;SPB4;LOC1;CGR1;DBP3;LSG1;NSA1;PRP43;RPS2;ROK1;SLX9;UTP22;RRP46;NOP7;UTP8;NSR1;SDA1;YGR251W;ZUO1;YHR020W;BCD1;RPP1;SSZ1;NOP10;LRP1;IPI1;RPF1;GAR1;IMP3;DBP8;NMD3;RIX1;FAF1;YIL091C…
Module 1	transcription from RNA polymerase III promoter	1.25162e-11	9.16189e-11	2746	26	281	17	6.38954	RPB5;RPC53;RPC11;RPC10;RPC17;RPC25;RPC37;RPC19;RPC31;RPC34;RPO31;RET1;RPB10;RPB8;RPC40;RPO26;RPC82
Module 1	cellular component organization or biogenesis at cellular level	2.63489e-11	1.89092e-10	2746	1065	281	161	1.47731	ECM1;TRM7;MAK5;SUP45;ENP1;SPB1;KRR1;BUD23;PWP2;RSA4;NOP1;DBP10;TSR1;SAS10;NHP2;NOP6;MAK21;RRP8;RRP1;RLI1;ARX1;FOB1;BFR2;UTP4;YDR339C;BCP1;ESF1;YDR412W;UTP6;PUF6;SNU13;NOP16;NUG1;ARB1;TPA1;UTP7;NSA2;LCP5;SPB4;LOC1;CGR1;DBP3;LSG1;NSA1;PRP43;RPS2;ROK1;SLX9;UTP22;RRP46;NOP7;UTP8;NSR1;SDA1;YGR251W;ZUO1;YHR020W;BCD1;RPP1;SSZ1;NOP10;LRP1;IPI1;RPF1;GAR1;IMP3;DBP8;NMD3;RIX1;FAF1;YIL091C;SHQ1;SQT1;YVH1;NOP…
Module 1	ribonucleoprotein complex subunit organization	4.29438e-11	3.02258e-10	2746	71	281	28	3.85384	RSA4;DBP10;MAK21;SPB4;DBP3;LSG1;PRP43;NSR1;IPI1;RPF1;RIX1;SHQ1;SQT1;YVH1;MRT4;MAK11;DBP7;RPF2;DRS1;MDN1;DBP9;NAF1;IPI3;DBP6;ESF2;BRX1;NIP7;BMS1
Module 1	transcription from RNA polymerase I promoter	8.43238e-11	5.82312e-10	2746	25	281	16	6.25423	RPB5;RPA14;RPC10;RPA12;RRN3;GRC3;RRN11;RPC19;RPA49;RPB10;RPB8;RPA43;RPA190;RPA135;RPC40;RPO26
Module 1	tRNA modification	9.08034e-11	6.15446e-10	2746	55	281	24	4.26425	KTI11;TRM7;TRM3;TRM8;TRM1;TRM82;ELP2;TRM5;URM1;GCD14;KTI12;DUS3;DUS1;GCD10;NCS2;SMM1;TRM112;TRM10;TRM11;YOL125W;PPM2;PUS7;YPL030W;ELP3
Module 1	ribonucleoprotein complex assembly	1.21416e-10	8.07969e-10	2746	69	281	27	3.82392	RSA4;DBP10;MAK21;SPB4;DBP3;LSG1;NSR1;IPI1;RPF1;RIX1;SHQ1;SQT1;YVH1;MRT4;MAK11;DBP7;RPF2;DRS1;MDN1;DBP9;NAF1;IPI3;DBP6;ESF2;BRX1;NIP7;BMS1
Module 1	cellular metabolic process	2.52225e-10	1.64847e-09	2746	1748	281	225	1.25787	EFB1;RBG1;KTI11;ILS1;TRM7;RPG1;MAK5;SUP45;RPB5;CNS1;ENP1;SPB1;KRR1;BUD23;THR4;PWP2;NOP1;DBP10;LHP1;TSR1;TRM3;RPC53;SAS10;TRM8;NHP2;NOP6;YDR020C;RPC11;RRP8;RRP1;RLI1;FOB1;TRM1;RPA14;YDR161W;TRM82;BFR2;UTP4;YDR339C;ESF1;YDR412W;UTP6;RMT2;SNU13;POL5;NOP16;NUG1;ARB1;TPA1;UTP7;NSA2;LCP5;SPB4;LOC1;YFR032C;CGR1;DBP3;NSA1;PRP43;RPS2;ROK1;SLX9;UTP22;RRP46;NOP7;UTP8;NSR1;RBG2;ELP2;YGR251W;MES1;ZUO1;YHR020W…
Module 1	rRNA modification	3.63989e-10	2.33719e-09	2746	15	281	12	7.81779	TRM7;SPB1;BUD23;NOP1;NHP2;LCP5;NOP10;CBF5;SIK1;PUS7;DIM1;RRP9
Module 1	tRNA metabolic process	1.09512e-09	6.91057e-09	2746	128	281	37	2.82479	KTI11;ILS1;TRM7;NOP1;LHP1;TRM3;TRM8;TRM1;TRM82;RRP46;ELP2;MES1;YHR020W;RPP1;TRM5;URM1;GCD14;KTI12;FRS1;DUS3;DUS1;GCD10;NCS2;YNL247W;SMM1;TRM112;TRM10;WRS1;TRM11;YOL125W;PPM2;RRP6;PUS7;ALA1;YPL030W;ELP3;CDC60
Module 1	maturation of LSU-rRNA	1.32383e-09	8.07536e-09	2746	16	281	12	7.32918	MAK5;SPB1;NSA2;PRP43;RPF1;URB1;MAK11;RPF2;RRP5;RLP7;NOP53;RRP15
Module 1	maturation of LSU-rRNA from tricistronic rRNA transcript (SSU-rRNA, 5.8S rRNA, LSU-rRNA)	1.32383e-09	8.07536e-09	2746	16	281	12	7.32918	MAK5;SPB1;NSA2;PRP43;RPF1;URB1;MAK11;RPF2;RRP5;RLP7;NOP53;RRP15
Module 1	tRNA processing	1.08038e-08	6.48227e-08	2746	82	281	27	3.21769	KTI11;TRM7;NOP1;LHP1;TRM3;TRM8;TRM1;TRM82;ELP2;RPP1;TRM5;URM1;GCD14;KTI12;DUS3;DUS1;GCD10;NCS2;SMM1;TRM112;TRM10;TRM11;YOL125W;PPM2;PUS7;YPL030W;ELP3
Module 1	metabolic process	1.64084e-08	9.68624e-08	2746	1802	281	225	1.22017	EFB1;RBG1;KTI11;ILS1;TRM7;RPG1;MAK5;SUP45;RPB5;CNS1;ENP1;SPB1;KRR1;BUD23;THR4;PWP2;NOP1;DBP10;LHP1;TSR1;TRM3;RPC53;SAS10;TRM8;NHP2;NOP6;YDR020C;RPC11;RRP8;RRP1;RLI1;FOB1;TRM1;RPA14;YDR161W;TRM82;BFR2;UTP4;YDR339C;ESF1;YDR412W;UTP6;RMT2;SNU13;POL5;NOP16;NUG1;ARB1;TPA1;UTP7;NSA2;LCP5;SPB4;LOC1;YFR032C;CGR1;DBP3;NSA1;PRP43;RPS2;ROK1;SLX9;UTP22;RRP46;NOP7;UTP8;NSR1;RBG2;ELP2;YGR251W;MES1;ZUO1;YHR020W…
Module 1	macromolecule methylation	1.80129e-08	1.04647e-07	2746	54	281	21	3.80032	TRM7;SPB1;BUD23;NOP1;TRM3;TRM8;TRM1;TRM82;RMT2;TRM5;YIL064W;YIL110W;GCD14;GCD10;TRM112;TRM10;TRM11;YOL125W;PPM2;YPL030W;DIM1
Module 1	nuclear export	2.02557e-08	1.15837e-07	2746	59	281	22	3.64389	ECM1;BUD23;RLI1;BCP1;NUG1;ARB1;LSG1;RPS2;UTP8;SDA1;ZUO1;RPF1;NMD3;RIX1;NOP9;LTV1;RIX7;SDO1;NOG2;RRS1;NOG1;NOP53
Module 1	establishment of organelle localization	3.38687e-08	1.90707e-07	2746	51	281	20	3.83225	ECM1;BUD23;RLI1;BCP1;NUG1;ARB1;LSG1;SDA1;ZUO1;RPF1;NMD3;RIX1;NOP9;LTV1;RIX7;SDO1;NOG2;RRS1;NOG1;NOP53
Module 1	methylation	1.99437e-07	1.10597e-06	2746	71	281	23	3.16566	TRM7;SPB1;BUD23;NOP1;TRM3;TRM8;RRP8;TRM1;TRM82;RMT2;TRM5;YIL064W;YIL110W;GCD14;NOP2;GCD10;TRM112;TRM10;TRM11;YOL125W;PPM2;YPL030W;DIM1
Module 1	ribosomal large subunit export from nucleus	4.95232e-07	2.7053e-06	2746	16	281	10	6.10765	ECM1;BCP1;NUG1;SDA1;RPF1;NMD3;RIX7;NOG2;RRS1;NOP53
Module 1	nuclear transport	1.03001e-06	5.46355e-06	2746	77	281	23	2.91898	ECM1;BUD23;RLI1;BCP1;NUG1;ARB1;KAP123;LSG1;RPS2;UTP8;SDA1;ZUO1;RPF1;NMD3;RIX1;NOP9;LTV1;RIX7;SDO1;NOG2;RRS1;NOG1;NOP53
Module 1	nucleocytoplasmic transport	1.03001e-06	5.46355e-06	2746	77	281	23	2.91898	ECM1;BUD23;RLI1;BCP1;NUG1;ARB1;KAP123;LSG1;RPS2;UTP8;SDA1;ZUO1;RPF1;NMD3;RIX1;NOP9;LTV1;RIX7;SDO1;NOG2;RRS1;NOG1;NOP53
Module 1	transcription of nuclear rRNA large RNA polymerase I transcript	1.37245e-06	7.08044e-06	2746	11	281	8	7.10709	RPA14;RPA12;RRN3;RRN11;RPA49;RPA43;RPA190;RPA135
Module 1	rRNA transcription	1.37353e-06	7.08044e-06	2746	14	281	9	6.28216	RPA14;POL5;RPA12;RRN3;RRN11;RPA49;RPA43;RPA190;RPA135
Module 1	one-carbon metabolic process	3.4753e-06	1.76661e-05	2746	82	281	23	2.74099	TRM7;SPB1;BUD23;NOP1;TRM3;TRM8;RRP8;TRM1;TRM82;RMT2;TRM5;YIL064W;YIL110W;GCD14;NOP2;GCD10;TRM112;TRM10;TRM11;YOL125W;PPM2;YPL030W;DIM1
Module 1	organelle localization	5.45919e-06	2.73707e-05	2746	67	281	20	2.91709	ECM1;BUD23;RLI1;BCP1;NUG1;ARB1;LSG1;SDA1;ZUO1;RPF1;NMD3;RIX1;NOP9;LTV1;RIX7;SDO1;NOG2;RRS1;NOG1;NOP53
Module 1	snRNA modification	1.08661e-05	5.30265e-05	2746	5	281	5	9.77224	NHP2;NOP10;GAR1;CBF5;PUS7
Module 1	snRNA pseudouridine synthesis	1.08661e-05	5.30265e-05	2746	5	281	5	9.77224	NHP2;NOP10;GAR1;CBF5;PUS7
Module 1	rRNA methylation	5.97258e-05	0.000287627	2746	6	281	5	8.14353	TRM7;SPB1;BUD23;NOP1;DIM1
Module 1	snRNA metabolic process	0.000340731	0.00161958	2746	15	281	7	4.56038	NHP2;NOP10;LRP1;GAR1;CBF5;RRP6;PUS7
Module 1	positive regulation of transcription from RNA polymerase I promoter	0.000468114	0.00219653	2746	8	281	5	6.10765	UTP4;UTP8;UTP10;UTP15;NAN1
Module 1	pseudouridine synthesis	0.000965503	0.00447309	2746	9	281	5	5.42902	NHP2;NOP10;GAR1;CBF5;PUS7
Module 1	cellular process	0.0012973	0.00593517	2746	2327	281	255	1.07087	EFB1;RBG1;ECM1;KTI11;ILS1;TRM7;RPG1;MAK5;SUP45;RPB5;CNS1;ENP1;SPB1;KRR1;BUD23;THR4;PWP2;RSA4;NOP1;DBP10;LHP1;TSR1;TRM3;RPC53;SAS10;TRM8;NHP2;NOP6;YDR020C;RPC11;MAK21;RRP8;RRP1;RLI1;ARX1;FOB1;TRM1;RPA14;YDR161W;TRM82;ATC1;BFR2;UTP4;YDR339C;BCP1;ESF1;YDR412W;UTP6;RMT2;PUF6;SNU13;YEL048C;POL5;NOP16;NUG1;ARB1;TPA1;UTP7;KAP123;NSA2;LCP5;SPB4;LOC1;YFR032C;CGR1;DBP3;LSG1;NSA1;PRP43;RPS2;ROK1;SLX9;UTP22;…
Module 1	ribosomal small subunit export from nucleus	0.00292633	0.0132227	2746	7	281	4	5.58414	BUD23;ARB1;NOP9;LTV1
Module 1	regulation of transcription from RNA polymerase I promoter	0.00297687	0.013287	2746	11	281	5	4.44193	UTP4;UTP8;UTP10;UTP15;NAN1
Module 1	pyrimidine nucleoside monophosphate biosynthetic process	0.00906484	0.0385783	2746	5	281	3	5.86335	YDR020C;URA1;URK1
Module 1	pyrimidine nucleoside monophosphate metabolic process	0.00906484	0.0385783	2746	5	281	3	5.86335	YDR020C;URA1;URK1
Module 1	pyrimidine ribonucleotide biosynthetic process	0.00906484	0.0385783	2746	5	281	3	5.86335	YDR020C;URA1;URK1
Module 1	pyrimidine ribonucleotide metabolic process	0.00906484	0.0385783	2746	5	281	3	5.86335	YDR020C;URA1;URK1
Module 1	tRNA wobble base modification	0.00934076	0.0388491	2746	19	281	6	3.08597	KTI11;ELP2;URM1;KTI12;NCS2;ELP3
Module 1	tRNA wobble uridine modification	0.00934076	0.0388491	2746	19	281	6	3.08597	KTI11;ELP2;URM1;KTI12;NCS2;ELP3
Module 1	translation	0.0109278	0.0449392	2746	177	281	28	1.54589	EFB1;RBG1;ILS1;TRM7;RPG1;SUP45;RLI1;TPA1;RPS2;RBG2;MES1;YHR020W;SSZ1;RPF1;GCN3;FRS1;STM1;TIF11;RLP7;GCD10;IMP4;YNL247W;BRX1;WRS1;TMA46;ALA1;CDC60;TIF3
Module 2	DNA-dependent DNA replication	7.71942e-10	3.47957e-07	2746	67	585	37	2.59222	ORC2;RFC5;POL30;MRC1;CDC2;PSF1;RNH202;MCM6;ORC6;MCM10;RFA3;CDC6;POL32;TAH11;RFC2;PRI2;RAD27;ORC3;CDC45;RNH203;TOP3;CDC46;CDC5;CTF18;RNH201;TOP2;POL1;ORC5;POL2;TOF1;RFC3;RFA2;RFC4;ELG1;RFC1;MMS1;DPB2
Module 2	chromatin silencing	1.26837e-09	3.47957e-07	2746	57	585	33	2.71759	SAS3;ORC2;POL30;SWD3;MSI1;RIF1;MRC1;DOT1;SDC1;RAD6;ORC6;SET1;MCM10;SCP160;ASF1;ORC3;HIF1;BRE2;YCS4;CDC46;NNT1;NUP2;CAC2;NAM7;SAS2;RNA1;UBP10;RTT106;RAP1;ORC5;POL2;MSH2;HAT1
Module 2	negative regulation of gene expression, epigenetic	1.26837e-09	3.47957e-07	2746	57	585	33	2.71759	SAS3;ORC2;POL30;SWD3;MSI1;RIF1;MRC1;DOT1;SDC1;RAD6;ORC6;SET1;MCM10;SCP160;ASF1;ORC3;HIF1;BRE2;YCS4;CDC46;NNT1;NUP2;CAC2;NAM7;SAS2;RNA1;UBP10;RTT106;RAP1;ORC5;POL2;MSH2;HAT1
Module 2	gene silencing	4.29538e-09	8.83775e-07	2746	59	585	33	2.62547	SAS3;ORC2;POL30;SWD3;MSI1;RIF1;MRC1;DOT1;SDC1;RAD6;ORC6;SET1;MCM10;SCP160;ASF1;ORC3;HIF1;BRE2;YCS4;CDC46;NNT1;NUP2;CAC2;NAM7;SAS2;RNA1;UBP10;RTT106;RAP1;ORC5;POL2;MSH2;HAT1
Module 2	regulation of gene expression, epigenetic	2.29354e-08	3.77517e-06	2746	62	585	33	2.49843	SAS3;ORC2;POL30;SWD3;MSI1;RIF1;MRC1;DOT1;SDC1;RAD6;ORC6;SET1;MCM10;SCP160;ASF1;ORC3;HIF1;BRE2;YCS4;CDC46;NNT1;NUP2;CAC2;NAM7;SAS2;RNA1;UBP10;RTT106;RAP1;ORC5;POL2;MSH2;HAT1
Module 2	DNA replication	7.00249e-08	8.34865e-06	2746	82	585	39	2.23252	ORC2;RFC5;POL30;MRC1;CDC2;PSF1;RNH202;MCM6;ORC6;MCM10;RFA3;CDC6;POL32;TAH11;RFC2;PRI2;RAD27;ORC3;CDC45;RNH203;TOP3;CDC46;EST2;CDC5;CTF18;RNH201;TOP2;POL1;RAP1;ORC5;POL2;TOF1;RFC3;RFA2;RFC4;ELG1;RFC1;MMS1;DPB2
Module 2	chromatin silencing at telomere	7.10092e-08	8.34865e-06	2746	37	585	23	2.9179	SAS3;ORC2;POL30;SWD3;MRC1;DOT1;SDC1;RAD6;SET1;MCM10;SCP160;ASF1;HIF1;BRE2;CDC46;NUP2;SAS2;RNA1;UBP10;RTT106;RAP1;POL2;HAT1
Module 2	DNA strand elongation	3.08191e-07	2.53797e-05	2746	29	585	19	3.07539	RFC5;POL30;CDC2;RNH202;MCM6;MCM10;POL32;RFC2;PRI2;RAD27;RNH203;RNH201;TOP2;POL1;POL2;RFC3;RFC4;RFC1;DPB2
Module 2	DNA strand elongation involved in DNA replication	3.08191e-07	2.53797e-05	2746	29	585	19	3.07539	RFC5;POL30;CDC2;RNH202;MCM6;MCM10;POL32;RFC2;PRI2;RAD27;RNH203;RNH201;TOP2;POL1;POL2;RFC3;RFC4;RFC1;DPB2
Module 2	chromatin silencing at silent mating-type cassette	3.0838e-07	2.53797e-05	2746	22	585	16	3.41383	SAS3;ORC2;POL30;RIF1;MRC1;ORC6;SET1;MCM10;SCP160;ASF1;ORC3;YCS4;NAM7;RTT106;ORC5;MSH2
Module 2	RNA catabolic process	4.01524e-07	3.00413e-05	2746	62	585	31	2.34701	RRP43;CDC2;RRP42;SUP35;RNH202;RRP45;LSM6;LSM5;RAI1;MTR3;SKI6;RRP4;NMD2;LSM1;NUC1;POL32;RAD27;RNH203;NUP2;NMD4;NAM7;RNH201;CSL4;YNR024W;DIS3;RRP40;DCP1;RAT1;YOR166C;MED1;MMS1
Module 2	DNA metabolic process	4.80192e-07	3.29331e-05	2746	248	585	85	1.60884	NUP60;YBL055C;ORC2;RDH54;RFC5;POL30;SWD3;MSI1;RIF1;MRC1;MSH3;CDC2;PSF1;MSH6;HPR1;RVB1;RAD9;RNH202;DOT1;MMS21;RAD23;KRE29;SPT15;RAD3;MSH4;SMC1;YFR038W;RAD6;RPB9;SUA5;MCM6;MSC7;ORC6;SET1;MSH1;THP2;MET18;REV7;MCM10;SMC3;RFA3;GON7;CDC6;NUC1;POL32;TAH11;RFC2;PRI2;RAD27;SHE2;ORC3;BRE2;CDC45;RNH203;TOP3;NEJ1;YCS4;CDC46;EST2;SPT5;NSE5;CGI121;HUG1;CAC2;CDC5;CTF18;RNH201;MKT1;TOP2;POL1;RAP1;ORC5;POL2;TOF1;…
Module 2	nitrogen compound metabolic process	6.2618e-07	3.9642e-05	2746	1104	585	287	1.22027	CYS3;POP5;FUN12;NUP60;SEN34;RRN6;SAS3;YBL055C;ROX3;PRP6;TSC3;ORC2;ECM2;RDH54;RFC5;POL30;LYS2;CKS1;TYR1;SWD3;MSI1;MET8;HIS7;DUT1;POP4;SHM1;RIF1;ILV6;RRP7;MRC1;HTL1;RRP43;CTR86;MSH3;PRP9;PRP11;CDC2;KIN28;RRP42;FAP7;CWC2;PSF1;SES1;MSH6;INO2;HPR1;HOM2;SUP35;RVB1;RAD9;LYS4;SNU56;RNH202;RRP45;TRP4;LSM6;SYF1;DOT1;GUK1;TRS31;SNM1;RBA50;YDR531W;MMS21;SPF1;RAD23;PMI40;GCD11;FIR1;KRE29;SAH1;HOM3;HIS1;ILV1;T…
Module 2	cellular nitrogen compound metabolic process	1.24328e-06	7.30871e-05	2746	1097	585	284	1.21522	CYS3;POP5;FUN12;NUP60;SEN34;RRN6;SAS3;YBL055C;ROX3;PRP6;ORC2;ECM2;RDH54;RFC5;POL30;LYS2;CKS1;TYR1;SWD3;MSI1;MET8;HIS7;DUT1;POP4;SHM1;RIF1;ILV6;RRP7;MRC1;HTL1;RRP43;CTR86;MSH3;PRP9;PRP11;CDC2;KIN28;RRP42;FAP7;CWC2;PSF1;SES1;MSH6;INO2;HPR1;HOM2;SUP35;RVB1;RAD9;LYS4;SNU56;RNH202;RRP45;TRP4;LSM6;SYF1;DOT1;GUK1;TRS31;SNM1;RBA50;YDR531W;MMS21;SPF1;RAD23;PMI40;GCD11;FIR1;KRE29;SAH1;HOM3;HIS1;ILV1;TRP2;L…
Module 2	exonucleolytic nuclear-transcribed mRNA catabolic process involved in deadenylation-dependent decay	1.93769e-06	9.38071e-05	2746	13	585	11	3.97186	RRP43;RRP42;RRP45;MTR3;SKI6;RRP4;NMD2;NAM7;CSL4;DIS3;RRP40
Module 2	nuclear-transcribed mRNA catabolic process, 3'-5' exonucleolytic nonsense-mediated decay	1.93769e-06	9.38071e-05	2746	13	585	11	3.97186	RRP43;RRP42;RRP45;MTR3;SKI6;RRP4;NMD2;NAM7;CSL4;DIS3;RRP40
Module 2	nuclear-transcribed mRNA catabolic process, exonucleolytic, 3'-5'	1.93769e-06	9.38071e-05	2746	13	585	11	3.97186	RRP43;RRP42;RRP45;MTR3;SKI6;RRP4;NMD2;NAM7;CSL4;DIS3;RRP40
Module 2	cellular amino acid biosynthetic process	2.22247e-06	0.000101616	2746	88	585	38	2.02696	CYS3;LYS2;TYR1;MET8;HIS7;SHM1;ILV6;CTR86;HOM2;LYS4;TRP4;HOM3;HIS1;ILV1;TRP2;YFR055W;TRP5;ARO2;CYS4;SER2;THR1;DYS1;LYS12;PAN6;ILV3;MET14;AAT1;TRP3;ECM40;FOL1;LYS9;SPE2;ARG8;HIS3;DFR1;PRO2;ARO7;YPR118W
Module 2	amine biosynthetic process	3.11027e-06	0.000134724	2746	89	585	38	2.00419	CYS3;LYS2;TYR1;MET8;HIS7;SHM1;ILV6;CTR86;HOM2;LYS4;TRP4;HOM3;HIS1;ILV1;TRP2;YFR055W;TRP5;ARO2;CYS4;SER2;THR1;DYS1;LYS12;PAN6;ILV3;MET14;AAT1;TRP3;ECM40;FOL1;LYS9;SPE2;ARG8;HIS3;DFR1;PRO2;ARO7;YPR118W
Module 2	RNA surveillance	6.16411e-06	0.000216758	2746	16	585	12	3.52051	RRP43;RRP42;RRP45;MTR3;SKI6;RRP4;CSL4;YNR024W;DIS3;RRP40;RAT1;YOR166C
Module 2	nuclear RNA surveillance	6.16411e-06	0.000216758	2746	16	585	12	3.52051	RRP43;RRP42;RRP45;MTR3;SKI6;RRP4;CSL4;YNR024W;DIS3;RRP40;RAT1;YOR166C
Module 2	mismatch repair	6.32102e-06	0.000216758	2746	23	585	15	3.06132	RFC5;POL30;MSH3;CDC2;MSH6;MSH4;MSH1;POL32;RFC2;POL2;RFC3;MSH2;RFC4;RFC1;DPB2
Module 2	nuclear import	6.32102e-06	0.000216758	2746	23	585	15	3.06132	NUP60;KAP104;YRB1;NTF2;KAP114;NUP57;NUP82;NUP85;NUP120;POM34;NUP2;NPL6;POM152;RNA1;NUP1
Module 2	protein import into nucleus	6.32102e-06	0.000216758	2746	23	585	15	3.06132	NUP60;KAP104;YRB1;NTF2;KAP114;NUP57;NUP82;NUP85;NUP120;POM34;NUP2;NPL6;POM152;RNA1;NUP1
Module 2	nuclear-transcribed mRNA catabolic process, exonucleolytic	7.30767e-06	0.000238602	2746	14	585	11	3.68816	RRP43;RRP42;RRP45;MTR3;SKI6;RRP4;NMD2;NAM7;CSL4;DIS3;RRP40
Module 2	leading strand elongation	7.82778e-06	0.000238602	2746	12	585	10	3.91168	RFC5;POL30;CDC2;POL32;RFC2;POL2;RFC3;RFC4;RFC1;DPB2
Module 2	nonfunctional rRNA decay	7.82778e-06	0.000238602	2746	12	585	10	3.91168	RRP43;RRP42;RRP45;MTR3;SKI6;RRP4;CSL4;DIS3;RRP40;MMS1
Module 2	carboxylic acid biosynthetic process	1.06341e-05	0.000301788	2746	103	585	41	1.86849	CYS3;LYS2;TYR1;MET8;HIS7;SHM1;ILV6;CTR86;HOM2;LYS4;TRP4;HOM3;HIS1;ILV1;TRP2;YFR055W;TRP5;ARO2;CYS4;SER2;BIO2;THR1;DYS1;LYS12;PAN6;ILV3;MET14;AAT1;FAS1;TRP3;ECM40;FOL1;LYS9;BIO4;SPE2;ARG8;HIS3;DFR1;PRO2;ARO7;YPR118W
Module 2	organic acid biosynthetic process	1.06341e-05	0.000301788	2746	103	585	41	1.86849	CYS3;LYS2;TYR1;MET8;HIS7;SHM1;ILV6;CTR86;HOM2;LYS4;TRP4;HOM3;HIS1;ILV1;TRP2;YFR055W;TRP5;ARO2;CYS4;SER2;BIO2;THR1;DYS1;LYS12;PAN6;ILV3;MET14;AAT1;FAS1;TRP3;ECM40;FOL1;LYS9;BIO4;SPE2;ARG8;HIS3;DFR1;PRO2;ARO7;YPR118W
Module 2	nuclear-transcribed mRNA catabolic process, nonsense-mediated decay	1.24688e-05	0.000342061	2746	19	585	13	3.2117	RRP43;RRP42;RRP45;MTR3;SKI6;RRP4;NMD2;NMD4;NAM7;CSL4;DIS3;RRP40;DCP1
Module 2	nuclear-transcribed mRNA catabolic process, deadenylation-dependent decay	1.35766e-05	0.000360436	2746	24	585	15	2.93376	RRP43;RRP42;SUP35;RRP45;RAI1;MTR3;SKI6;RRP4;NMD2;LSM1;NAM7;CSL4;DIS3;RRP40;DCP1
Module 2	snoRNA metabolic process	1.81894e-05	0.000467809	2746	27	585	16	2.78164	POP5;POP4;RRP43;RRP42;RRP45;POP6;MTR3;SKI6;RRP4;CWC24;POP1;SSU72;CSL4;DIS3;RRP40;RVB2
Module 2	ncRNA catabolic process	2.21537e-05	0.000533676	2746	15	585	11	3.44228	RRP43;RRP42;RRP45;MTR3;SKI6;RRP4;CSL4;YNR024W;DIS3;RRP40;MMS1
Module 2	rRNA catabolic process	2.21537e-05	0.000533676	2746	15	585	11	3.44228	RRP43;RRP42;RRP45;MTR3;SKI6;RRP4;CSL4;YNR024W;DIS3;RRP40;MMS1
Module 2	response to DNA damage stimulus	2.53534e-05	0.000533676	2746	182	585	62	1.59906	NUP60;RDH54;RFC5;POL30;MSI1;MRC1;HTL1;MSH3;CDC2;PSF1;MSH6;HPR1;RVB1;RAD9;DOT1;MMS21;RAD23;KRE29;RAD3;MSH4;SMC1;RAD6;RPB9;MCM6;MSH1;MET18;REV7;MCM10;CTK2;RFA3;POL32;TAH11;RFC2;PRI2;RAD27;CDC45;BUR2;NEJ1;CDC46;SPT5;NSE5;HUG1;CAC2;CTF18;NPL6;MKT1;POL1;PSY2;RAP1;POL2;TOF1;RFC3;RFA2;MSH2;RFC4;ELG1;RFC1;HAT1;TFB2;RVB2;MMS1;DPB2
Module 2	RNA localization	2.62803e-05	0.000533676	2746	63	585	28	2.08623	NUP60;YRB1;HPR1;GLE2;PAB1;SRM1;NAB2;KAP114;NUP57;RRP4;THP2;NUP192;NUP82;SCP160;NUP85;NUP120;SHE2;MTR2;LOS1;POM34;NUP2;NDC1;NAM7;POM152;RNA1;DBP5;NUP1;MEX67
Module 2	protein localization to nucleus	2.73434e-05	0.000533676	2746	25	585	15	2.81641	NUP60;KAP104;YRB1;NTF2;KAP114;NUP57;NUP82;NUP85;NUP120;POM34;NUP2;NPL6;POM152;RNA1;NUP1
Module 2	cotranslational protein targeting to membrane	2.74614e-05	0.000533676	2746	13	585	10	3.61078	SSH1;SSS1;SRP101;SRP21;SRP102;YLR301W;SEC65;SEC63;SRP72;SRP68
Module 2	nuclear ncRNA surveillance	2.74614e-05	0.000533676	2746	13	585	10	3.61078	RRP43;RRP42;RRP45;MTR3;SKI6;RRP4;CSL4;YNR024W;DIS3;RRP40
Module 2	nuclear polyadenylation-dependent ncRNA catabolic process	2.74614e-05	0.000533676	2746	13	585	10	3.61078	RRP43;RRP42;RRP45;MTR3;SKI6;RRP4;CSL4;YNR024W;DIS3;RRP40
Module 2	polyadenylation-dependent RNA catabolic process	2.74614e-05	0.000533676	2746	13	585	10	3.61078	RRP43;RRP42;RRP45;MTR3;SKI6;RRP4;CSL4;YNR024W;DIS3;RRP40
Module 2	polyadenylation-dependent ncRNA catabolic process	2.74614e-05	0.000533676	2746	13	585	10	3.61078	RRP43;RRP42;RRP45;MTR3;SKI6;RRP4;CSL4;YNR024W;DIS3;RRP40
Module 2	chromosome organization	2.90882e-05	0.000533676	2746	236	585	76	1.51163	NUP60;SAS3;ORC2;RDH54;RFC5;POL30;IML3;HSL7;CKS1;SWD3;MSI1;RIF1;MRC1;HTL1;RVB1;YCG1;DOT1;SDC1;RAD23;GLE2;SMC1;SMC2;RAD6;SUA5;SPT6;ARD1;SET1;YHR122W;SPO16;IRR1;SMC3;SCP160;ASF1;SET2;RFA3;GON7;RFC2;YKL033W;NUP120;HIF1;BRE2;RSC58;SPT8;BUR2;TOP3;YCS4;CDC46;EST2;NUP2;SPT5;CGI121;CAC2;CDC5;ARP9;CTF18;NPL6;CTF13;SAS2;UBP8;TOP2;RTT106;RAP1;POL2;TOF1;RFC3;RFA2;RFC4;NUP1;ELG1;YOR262W;HAT1;SGF11;RVB2;HFI1;NT…
Module 2	tRNA metabolic process	3.03861e-05	0.000533676	2746	128	585	47	1.72358	POP5;SEN34;POP4;RRP43;RRP42;SES1;RRP45;LSM6;LSM5;DEG1;FRS2;YGL050W;ARC1;SUA5;NCS6;TAN1;TAD1;GUS1;THG1;POP6;MTR3;TYS1;SKI6;DED81;RRP4;IKI1;THS1;TAD2;LOS1;TAD3;IKI3;DUS4;TRM12;TRM9;RNA1;ELP6;POP1;CSL4;PUS4;DIS3;TPT1;RRP40;GLN4;MOD5;ELP4;YPL207W;HTS1
Module 2	nuclear polyadenylation-dependent mRNA catabolic process	3.11257e-05	0.000533676	2746	11	585	9	3.84056	RRP43;RRP42;RRP45;MTR3;SKI6;RRP4;CSL4;DIS3;RRP40
Module 2	nuclear polyadenylation-dependent tRNA catabolic process	3.11257e-05	0.000533676	2746	11	585	9	3.84056	RRP43;RRP42;RRP45;MTR3;SKI6;RRP4;CSL4;DIS3;RRP40
Module 2	polyadenylation-dependent mRNA catabolic process	3.11257e-05	0.000533676	2746	11	585	9	3.84056	RRP43;RRP42;RRP45;MTR3;SKI6;RRP4;CSL4;DIS3;RRP40
Module 2	tRNA catabolic process	3.11257e-05	0.000533676	2746	11	585	9	3.84056	RRP43;RRP42;RRP45;MTR3;SKI6;RRP4;CSL4;DIS3;RRP40
Module 2	snoRNA processing	4.09215e-05	0.000687314	2746	23	585	14	2.85723	POP5;POP4;RRP43;RRP42;RRP45;POP6;MTR3;SKI6;RRP4;CWC24;POP1;CSL4;DIS3;RRP40
Module 2	negative regulation of macromolecule metabolic process	4.38352e-05	0.000721527	2746	126	585	46	1.71369	SAS3;PTH2;ORC2;POL30;SWD3;MSI1;RIF1;MRC1;RAD9;DOT1;SDC1;RAD6;SPT6;ORC6;SET1;MCM10;SCP160;ASF1;SET2;SRP21;ORC3;HIF1;BRE2;SPT8;MAP1;YCS4;CDC46;NNT1;NUP2;CAC2;NAM7;SAS2;RNA1;UBP10;RTT106;RAP1;ORC5;POL2;TOF1;NRM1;MSH2;ELG1;CAF20;HAT1;ACM1;TIF5
Module 2	RNA transport	4.70846e-05	0.000731144	2746	52	585	24	2.16647	NUP60;YRB1;HPR1;GLE2;PAB1;SRM1;NAB2;KAP114;NUP57;THP2;NUP192;NUP82;NUP85;NUP120;MTR2;LOS1;POM34;NUP2;NDC1;POM152;RNA1;DBP5;NUP1;MEX67
Module 2	establishment of RNA localization	4.70846e-05	0.000731144	2746	52	585	24	2.16647	NUP60;YRB1;HPR1;GLE2;PAB1;SRM1;NAB2;KAP114;NUP57;THP2;NUP192;NUP82;NUP85;NUP120;MTR2;LOS1;POM34;NUP2;NDC1;POM152;RNA1;DBP5;NUP1;MEX67
Module 2	nucleic acid transport	4.70846e-05	0.000731144	2746	52	585	24	2.16647	NUP60;YRB1;HPR1;GLE2;PAB1;SRM1;NAB2;KAP114;NUP57;THP2;NUP192;NUP82;NUP85;NUP120;MTR2;LOS1;POM34;NUP2;NDC1;POM152;RNA1;DBP5;NUP1;MEX67
Module 2	nuclear-transcribed mRNA catabolic process	4.86785e-05	0.000732159	2746	49	585	23	2.20331	RRP43;RRP42;SUP35;RRP45;LSM6;LSM5;RAI1;MTR3;SKI6;RRP4;NMD2;LSM1;NUP2;NMD4;NAM7;CSL4;YNR024W;DIS3;RRP40;DCP1;RAT1;YOR166C;MED1
Module 2	DNA repair	4.89292e-05	0.000732159	2746	163	585	56	1.61267	NUP60;RDH54;RFC5;POL30;MSI1;MRC1;MSH3;CDC2;PSF1;MSH6;HPR1;RVB1;RAD9;DOT1;MMS21;RAD23;KRE29;RAD3;MSH4;SMC1;RAD6;RPB9;MCM6;MSH1;MET18;REV7;MCM10;RFA3;POL32;TAH11;RFC2;PRI2;RAD27;CDC45;NEJ1;CDC46;SPT5;NSE5;HUG1;CAC2;CTF18;MKT1;POL1;POL2;TOF1;RFC3;RFA2;MSH2;RFC4;ELG1;RFC1;HAT1;TFB2;RVB2;MMS1;DPB2
Module 2	exonucleolytic trimming to generate mature 3'-end of 5.8S rRNA from tricistronic rRNA transcript (SSU-rRNA, 5.8S rRNA, LSU-rRNA)	5.73309e-05	0.000827778	2746	16	585	11	3.22714	RRP43;RRP42;RRP45;MTR3;SKI6;RRP4;REX2;CSL4;YNR024W;DIS3;RRP40
Module 2	rRNA 3'-end processing	5.73309e-05	0.000827778	2746	16	585	11	3.22714	RRP43;RRP42;RRP45;MTR3;SKI6;RRP4;REX2;CSL4;YNR024W;DIS3;RRP40
Module 2	protein folding	6.12861e-05	0.000869628	2746	59	585	26	2.06855	MCX1;YCL045C;CCT4;SHR3;TCP1;YER140W;PAC10;CHS7;EGD2;CCT2;CCT3;JEM1;CCT7;PFD1;CCT5;YKE2;GIM5;CIN4;HLJ1;GIM3;STI1;YOR154W;SEC63;PLP2;CIN1;CIN2
Module 2	cell cycle	6.94863e-05	0.000969274	2746	333	585	99	1.39552	LTE1;STU1;KAP104;RDH54;RFC5;POL30;IML3;HSL7;CKS1;RIF1;BUD3;MRC1;HTL1;MSH3;UBC9;KIN28;CYK3;CWC2;YRB1;PSF1;MSH6;RAD9;YCG1;SYF1;DOT1;PEA2;ISC10;MSH4;SMC1;MOB2;SMC2;RAD6;SRM1;MLC1;MCM6;CBF2;MSC7;MSH1;YHR122W;ARP1;SPO16;SSP1;IRR1;REV7;AXL2;MCM10;SMC3;SCP160;RFA3;CDC6;BFA1;RFC2;NNF1;POM34;RSC58;STU2;RAX2;CDC45;TUB4;BUR2;TOP3;YCS4;CDC46;CDC3;NDC1;HUG1;CDC5;CTF18;SPC24;POM152;TOP2;SPC98;IBD2;BNI5;KAR1;PS…
Module 2	mRNA catabolic process	7.2414e-05	0.000990431	2746	50	585	23	2.15925	RRP43;RRP42;SUP35;RRP45;LSM6;LSM5;RAI1;MTR3;SKI6;RRP4;NMD2;LSM1;NUP2;NMD4;NAM7;CSL4;YNR024W;DIS3;RRP40;DCP1;RAT1;YOR166C;MED1
Module 2	sister chromatid cohesion	7.34098e-05	0.000990431	2746	35	585	18	2.41407	RFC5;POL30;IML3;MRC1;SMC1;YHR122W;IRR1;SMC3;RFC2;TOP3;CTF18;POL2;TOF1;RFC3;RFC4;ELG1;YOR262W;MCM16
Module 2	amine metabolic process	9.16477e-05	0.00121655	2746	170	585	57	1.57388	CYS3;TSC3;LYS2;TYR1;MET8;HIS7;SHM1;ILV6;CTR86;SES1;HOM2;LYS4;TRP4;SAH1;HOM3;HIS1;ILV1;TRP2;FRS2;YFR055W;TRP5;ARC1;ARO2;GUS1;ADH4;CYS4;TYS1;SER2;DED81;THR1;DYS1;CHS7;THS1;LYS12;MET18;PAN6;DAL1;ILV3;MET14;PUT3;AAT1;TRP3;YLR126C;ECM40;YNL191W;BNI4;FOL1;LYS9;SPE2;ARG8;GLN4;HIS3;DFR1;PRO2;HTS1;ARO7;YPR118W
Module 2	SRP-dependent cotranslational protein targeting to membrane	0.000101019	0.00129905	2746	12	585	9	3.52051	SSH1;SSS1;SRP101;SRP21;SRP102;SEC65;SEC63;SRP72;SRP68
Module 2	polyadenylation-dependent snoRNA 3'-end processing	0.000101019	0.00129905	2746	12	585	9	3.52051	RRP43;RRP42;RRP45;MTR3;SKI6;RRP4;CSL4;DIS3;RRP40
Module 2	cellular amino acid metabolic process	0.000110571	0.00139999	2746	156	585	53	1.59476	CYS3;LYS2;TYR1;MET8;HIS7;SHM1;ILV6;CTR86;SES1;HOM2;LYS4;TRP4;SAH1;HOM3;HIS1;ILV1;TRP2;FRS2;YFR055W;TRP5;ARC1;ARO2;GUS1;ADH4;CYS4;TYS1;SER2;DED81;THR1;DYS1;THS1;LYS12;MET18;PAN6;ILV3;MET14;PUT3;AAT1;TRP3;YLR126C;ECM40;YNL191W;FOL1;LYS9;SPE2;ARG8;GLN4;HIS3;DFR1;PRO2;HTS1;ARO7;YPR118W
Module 2	negative regulation of cellular macromolecule biosynthetic process	0.000118403	0.00143513	2746	116	585	42	1.69956	SAS3;ORC2;POL30;SWD3;MSI1;RIF1;MRC1;RAD9;DOT1;SDC1;RAD6;SPT6;ORC6;SET1;MCM10;SCP160;ASF1;SET2;SRP21;ORC3;HIF1;BRE2;SPT8;YCS4;CDC46;NNT1;NUP2;CAC2;NAM7;SAS2;RNA1;UBP10;RTT106;RAP1;ORC5;POL2;TOF1;NRM1;MSH2;CAF20;HAT1;TIF5
Module 2	negative regulation of macromolecule biosynthetic process	0.000118403	0.00143513	2746	116	585	42	1.69956	SAS3;ORC2;POL30;SWD3;MSI1;RIF1;MRC1;RAD9;DOT1;SDC1;RAD6;SPT6;ORC6;SET1;MCM10;SCP160;ASF1;SET2;SRP21;ORC3;HIF1;BRE2;SPT8;YCS4;CDC46;NNT1;NUP2;CAC2;NAM7;SAS2;RNA1;UBP10;RTT106;RAP1;ORC5;POL2;TOF1;NRM1;MSH2;CAF20;HAT1;TIF5
Module 2	mRNA transport	0.000118577	0.00143513	2746	42	585	20	2.23525	NUP60;HPR1;GLE2;PAB1;NAB2;KAP114;NUP57;THP2;NUP192;NUP82;NUP85;NUP120;MTR2;POM34;NUP2;NDC1;POM152;DBP5;NUP1;MEX67
Module 2	exonucleolytic trimming involved in rRNA processing	0.000131413	0.00154505	2746	17	585	11	3.03731	RRP43;RRP42;RRP45;MTR3;SKI6;RRP4;REX2;CSL4;YNR024W;DIS3;RRP40
Module 2	lagging strand elongation	0.000131413	0.00154505	2746	17	585	11	3.03731	POL30;CDC2;RNH202;POL32;PRI2;RAD27;RNH203;RNH201;POL1;POL2;DPB2
Module 2	mRNA metabolic process	0.000152376	0.00176627	2746	169	585	56	1.55541	POP5;PRP6;ECM2;POP4;RRP43;PRP9;PRP11;RRP42;CWC2;HPR1;SUP35;SNU56;RRP45;LSM6;SYF1;SNM1;FIR1;LSM5;PAB1;BRR2;SAD1;NAB2;RAI1;POP6;PRP31;MTR3;SKI6;RRP4;NMD2;CTK2;LSM1;MUD2;PRP16;RMP1;SMD2;CWC24;NUP2;NMD4;SPT5;PRP39;RNA14;NAM7;PRP24;POP1;SSU72;CSL4;PRP2;YNR024W;DIS3;RRP40;DCP1;RAT1;SME1;YOR166C;BFR1;MED1
Module 2	negative regulation of gene expression	0.000159669	0.0018251	2746	103	585	38	1.73177	SAS3;ORC2;POL30;SWD3;MSI1;RIF1;MRC1;DOT1;SDC1;RAD6;SPT6;ORC6;SET1;MCM10;SCP160;ASF1;SET2;ORC3;HIF1;BRE2;SPT8;MAP1;YCS4;CDC46;NNT1;NUP2;CAC2;NAM7;SAS2;RNA1;UBP10;RTT106;RAP1;ORC5;POL2;NRM1;MSH2;HAT1
Module 2	negative regulation of metabolic process	0.000162252	0.00182922	2746	132	585	46	1.63579	SAS3;PTH2;ORC2;POL30;SWD3;MSI1;RIF1;MRC1;RAD9;DOT1;SDC1;RAD6;SPT6;ORC6;SET1;MCM10;SCP160;ASF1;SET2;SRP21;ORC3;HIF1;BRE2;SPT8;MAP1;YCS4;CDC46;NNT1;NUP2;CAC2;NAM7;SAS2;RNA1;UBP10;RTT106;RAP1;ORC5;POL2;TOF1;NRM1;MSH2;ELG1;CAF20;HAT1;ACM1;TIF5
Module 2	negative regulation of nitrogen compound metabolic process	0.000193973	0.00212853	2746	111	585	40	1.69154	SAS3;ORC2;POL30;SWD3;MSI1;RIF1;MRC1;RAD9;DOT1;SDC1;RAD6;SPT6;ORC6;SET1;MCM10;SCP160;ASF1;SET2;ORC3;HIF1;BRE2;SPT8;YCS4;CDC46;NNT1;NUP2;CAC2;NAM7;SAS2;RNA1;UBP10;RTT106;RAP1;ORC5;POL2;TOF1;NRM1;MSH2;ELG1;HAT1
Module 2	negative regulation of nucleobase, nucleoside, nucleotide and nucleic acid metabolic process	0.000193973	0.00212853	2746	111	585	40	1.69154	SAS3;ORC2;POL30;SWD3;MSI1;RIF1;MRC1;RAD9;DOT1;SDC1;RAD6;SPT6;ORC6;SET1;MCM10;SCP160;ASF1;SET2;ORC3;HIF1;BRE2;SPT8;YCS4;CDC46;NNT1;NUP2;CAC2;NAM7;SAS2;RNA1;UBP10;RTT106;RAP1;ORC5;POL2;TOF1;NRM1;MSH2;ELG1;HAT1
Module 2	nucleic acid metabolic process	0.000197418	0.00213783	2746	854	585	218	1.19824	POP5;NUP60;SEN34;RRN6;SAS3;YBL055C;ROX3;PRP6;ORC2;ECM2;RDH54;RFC5;POL30;CKS1;SWD3;MSI1;POP4;RIF1;RRP7;MRC1;HTL1;RRP43;MSH3;PRP9;PRP11;CDC2;KIN28;RRP42;FAP7;CWC2;PSF1;SES1;MSH6;INO2;HPR1;SUP35;RVB1;RAD9;SNU56;RNH202;RRP45;LSM6;SYF1;DOT1;SNM1;RBA50;MMS21;RAD23;FIR1;KRE29;LSM5;SPT15;PAB1;RAD3;BRR2;DEG1;MSH4;SMC1;FRS2;SAD1;YFR038W;DST1;YGL050W;RAD6;RPB9;ARC1;NAB2;SUA5;MCM6;NCS6;TAN1;TAD1;GUS1;RAI1;TH…
Module 2	negative regulation of cellular metabolic process	0.000228532	0.00239886	2746	130	585	45	1.62485	SAS3;PTH2;ORC2;POL30;SWD3;MSI1;RIF1;MRC1;RAD9;DOT1;SDC1;RAD6;SPT6;ORC6;SET1;MCM10;SCP160;ASF1;SET2;SRP21;ORC3;HIF1;BRE2;SPT8;YCS4;CDC46;NNT1;NUP2;CAC2;NAM7;SAS2;RNA1;UBP10;RTT106;RAP1;ORC5;POL2;TOF1;NRM1;MSH2;ELG1;CAF20;HAT1;ACM1;TIF5
Module 2	negative regulation of RNA metabolic process	0.000230267	0.00239886	2746	101	585	37	1.71959	SAS3;ORC2;POL30;SWD3;MSI1;RIF1;MRC1;DOT1;SDC1;RAD6;SPT6;ORC6;SET1;MCM10;SCP160;ASF1;SET2;ORC3;HIF1;BRE2;SPT8;YCS4;CDC46;NNT1;NUP2;CAC2;NAM7;SAS2;RNA1;UBP10;RTT106;RAP1;ORC5;POL2;NRM1;MSH2;HAT1
Module 2	negative regulation of transcription, DNA-dependent	0.000230267	0.00239886	2746	101	585	37	1.71959	SAS3;ORC2;POL30;SWD3;MSI1;RIF1;MRC1;DOT1;SDC1;RAD6;SPT6;ORC6;SET1;MCM10;SCP160;ASF1;SET2;ORC3;HIF1;BRE2;SPT8;YCS4;CDC46;NNT1;NUP2;CAC2;NAM7;SAS2;RNA1;UBP10;RTT106;RAP1;ORC5;POL2;NRM1;MSH2;HAT1
Module 2	primary metabolic process	0.00023322	0.00239925	2746	1662	585	391	1.10431	CYS3;POP5;FUN12;NUP60;SEN34;KIN3;RRN6;PSY4;SAS3;YBL055C;PTH2;ALG3;ROX3;GPI18;CDS1;YBR030W;PRP6;TSC3;ORC2;ECM2;RDH54;RFC5;POL30;FES1;LYS2;HSL7;CKS1;SLI15;TYR1;SWD3;MSI1;MET8;MCX1;HIS7;DUT1;POP4;YBR261C;SHM1;RIF1;ILV6;RRP7;YCL045C;MRC1;HTL1;RRP43;CTR86;MSH3;PRP9;PRP11;UBC9;CDC2;KIN28;RRP42;UBP1;CCT4;FAP7;RBS1;CWC2;SHR3;YRB1;PSF1;SES1;YDR049W;LCB2;MSH6;INO2;HPR1;RUB1;MTQ2;GIR2;HOM2;SUP35;RVB1;YDR198…
Module 2	pre-replicative complex assembly	0.000266525	0.00270802	2746	13	585	9	3.2497	ORC2;MCM6;ORC6;CDC6;TAH11;ORC3;CDC45;CDC46;ORC5
Module 2	RNA export from nucleus	0.00028695	0.00288	2746	35	585	17	2.27995	NUP60;YRB1;HPR1;GLE2;SRM1;NAB2;THP2;NUP82;NUP85;NUP120;MTR2;LOS1;NUP2;RNA1;DBP5;NUP1;MEX67
Module 2	cellular amine metabolic process	0.000331723	0.00328926	2746	162	585	53	1.5357	CYS3;LYS2;TYR1;MET8;HIS7;SHM1;ILV6;CTR86;SES1;HOM2;LYS4;TRP4;SAH1;HOM3;HIS1;ILV1;TRP2;FRS2;YFR055W;TRP5;ARC1;ARO2;GUS1;ADH4;CYS4;TYS1;SER2;DED81;THR1;DYS1;THS1;LYS12;MET18;PAN6;ILV3;MET14;PUT3;AAT1;TRP3;YLR126C;ECM40;YNL191W;FOL1;LYS9;SPE2;ARG8;GLN4;HIS3;DFR1;PRO2;HTS1;ARO7;YPR118W
Module 2	nucleobase, nucleoside, nucleotide and nucleic acid metabolic process	0.000343281	0.00336334	2746	969	585	242	1.17229	POP5;FUN12;NUP60;SEN34;RRN6;SAS3;YBL055C;ROX3;PRP6;ORC2;ECM2;RDH54;RFC5;POL30;CKS1;SWD3;MSI1;HIS7;DUT1;POP4;RIF1;RRP7;MRC1;HTL1;RRP43;MSH3;PRP9;PRP11;CDC2;KIN28;RRP42;FAP7;CWC2;PSF1;SES1;MSH6;INO2;HPR1;SUP35;RVB1;RAD9;SNU56;RNH202;RRP45;LSM6;SYF1;DOT1;GUK1;TRS31;SNM1;RBA50;YDR531W;MMS21;SPF1;RAD23;PMI40;GCD11;FIR1;KRE29;LSM5;SPT15;PAB1;RAD3;BRR2;DEG1;MSH4;SMC1;FRS2;SAD1;GCN20;YFR038W;DST1;YGL050W…
Module 2	nuclear polyadenylation-dependent rRNA catabolic process	0.000362424	0.00350912	2746	11	585	8	3.41383	RRP43;RRP45;MTR3;RRP4;CSL4;YNR024W;DIS3;RRP40
Module 2	nucleobase, nucleoside, nucleotide and nucleic acid transport	0.000380756	0.00364375	2746	58	585	24	1.94235	NUP60;YRB1;HPR1;GLE2;PAB1;SRM1;NAB2;KAP114;NUP57;THP2;NUP192;NUP82;NUP85;NUP120;MTR2;LOS1;POM34;NUP2;NDC1;POM152;RNA1;DBP5;NUP1;MEX67
Module 2	negative regulation of biosynthetic process	0.000423476	0.00396046	2746	122	585	42	1.61597	SAS3;ORC2;POL30;SWD3;MSI1;RIF1;MRC1;RAD9;DOT1;SDC1;RAD6;SPT6;ORC6;SET1;MCM10;SCP160;ASF1;SET2;SRP21;ORC3;HIF1;BRE2;SPT8;YCS4;CDC46;NNT1;NUP2;CAC2;NAM7;SAS2;RNA1;UBP10;RTT106;RAP1;ORC5;POL2;TOF1;NRM1;MSH2;CAF20;HAT1;TIF5
Module 2	negative regulation of cellular biosynthetic process	0.000423476	0.00396046	2746	122	585	42	1.61597	SAS3;ORC2;POL30;SWD3;MSI1;RIF1;MRC1;RAD9;DOT1;SDC1;RAD6;SPT6;ORC6;SET1;MCM10;SCP160;ASF1;SET2;SRP21;ORC3;HIF1;BRE2;SPT8;YCS4;CDC46;NNT1;NUP2;CAC2;NAM7;SAS2;RNA1;UBP10;RTT106;RAP1;ORC5;POL2;TOF1;NRM1;MSH2;CAF20;HAT1;TIF5
Module 2	biosynthetic process	0.000462516	0.00419312	2746	887	585	223	1.18012	CYS3;FUN12;RRN6;SAS3;PTH2;ALG3;ROX3;GPI18;CDS1;TSC3;ORC2;RFC5;POL30;FES1;LYS2;CKS1;TYR1;MET8;HIS7;YBR261C;SHM1;ILV6;MRC1;HTL1;CTR86;CDC2;KIN28;FAP7;PSF1;SES1;LCB2;INO2;HPR1;GIR2;HOM2;SUP35;RVB1;LYS4;RNH202;GPI8;TRP4;TIF35;DOT1;TRS31;RBA50;YDR531W;SPF1;GDA1;PMI40;TMA20;GCD11;HOM3;HIS1;ILV1;TRP2;SPT15;RAD3;FRS2;SEC53;YFR055W;TRP5;DST1;RAD6;RPB9;ARC1;ARO2;MCM6;GUS1;RAI1;ADH4;YGR054W;GCD2;SPT6;CAF130…
Module 2	aromatic amino acid family biosynthetic process	0.000463638	0.00419312	2746	9	585	7	3.6509	TYR1;TRP4;TRP2;TRP5;ARO2;TRP3;ARO7
Module 2	chorismate metabolic process	0.000463638	0.00419312	2746	9	585	7	3.6509	TYR1;TRP4;TRP2;TRP5;ARO2;TRP3;ARO7
Module 2	cellular biosynthetic process	0.000499814	0.00444653	2746	879	585	221	1.18018	CYS3;FUN12;RRN6;SAS3;PTH2;ALG3;ROX3;GPI18;CDS1;TSC3;ORC2;RFC5;POL30;FES1;LYS2;CKS1;TYR1;MET8;HIS7;YBR261C;SHM1;ILV6;MRC1;HTL1;CTR86;CDC2;KIN28;FAP7;PSF1;SES1;LCB2;INO2;HPR1;GIR2;HOM2;SUP35;RVB1;LYS4;RNH202;GPI8;TRP4;TIF35;DOT1;TRS31;RBA50;YDR531W;SPF1;GDA1;PMI40;TMA20;GCD11;HOM3;HIS1;ILV1;TRP2;SPT15;RAD3;FRS2;SEC53;YFR055W;TRP5;DST1;RAD6;RPB9;ARC1;ARO2;MCM6;GUS1;RAI1;YGR054W;GCD2;SPT6;CAF130;CYS4…
Module 2	regulation of cellular macromolecule biosynthetic process	0.000507866	0.00444653	2746	395	585	110	1.30719	FUN12;RRN6;SAS3;ROX3;ORC2;POL30;FES1;CKS1;SWD3;MSI1;RIF1;MRC1;HTL1;YIH1;KIN28;FAP7;INO2;HPR1;MTQ2;RVB1;RAD9;DOT1;SDC1;RBA50;GCD11;SPT15;PAB1;RAD3;GCN20;DST1;RAD6;SUA5;GCN1;RAI1;YGR054W;GCD2;SPT6;CAF130;NMD2;ORC6;SET1;THP2;IKI1;EGD2;ASG1;MCM10;CTK2;SCP160;ASF1;SET2;GON7;CDC6;TAH11;PUT3;TFA1;SRP21;ORC3;HIF1;BRE2;RSC58;SPT8;CDC45;BUR2;YCS4;CDC46;NNT1;NUP2;IKI3;SPT5;TAF11;CGI121;CAC2;ARP9;NAM7;NPL6;S…
Module 2	regulation of macromolecule biosynthetic process	0.000507866	0.00444653	2746	395	585	110	1.30719	FUN12;RRN6;SAS3;ROX3;ORC2;POL30;FES1;CKS1;SWD3;MSI1;RIF1;MRC1;HTL1;YIH1;KIN28;FAP7;INO2;HPR1;MTQ2;RVB1;RAD9;DOT1;SDC1;RBA50;GCD11;SPT15;PAB1;RAD3;GCN20;DST1;RAD6;SUA5;GCN1;RAI1;YGR054W;GCD2;SPT6;CAF130;NMD2;ORC6;SET1;THP2;IKI1;EGD2;ASG1;MCM10;CTK2;SCP160;ASF1;SET2;GON7;CDC6;TAH11;PUT3;TFA1;SRP21;ORC3;HIF1;BRE2;RSC58;SPT8;CDC45;BUR2;YCS4;CDC46;NNT1;NUP2;IKI3;SPT5;TAF11;CGI121;CAC2;ARP9;NAM7;NPL6;S…
Module 2	DNA biosynthetic process	0.00052511	0.00445495	2746	7	585	6	4.02344	RAD6;REV7;PRI2;RAD27;POL1;POL2
Module 2	DNA replication, removal of RNA primer	0.00052511	0.00445495	2746	7	585	6	4.02344	CDC2;RNH202;POL32;RAD27;RNH203;RNH201
Module 2	nuclear-transcribed mRNA catabolic process, non-stop decay	0.000525889	0.00445495	2746	19	585	11	2.71759	RRP43;RRP42;RRP45;MTR3;SKI6;RRP4;NUP2;CSL4;DIS3;RRP40;MED1
Module 2	cell cycle process	0.00053048	0.00445495	2746	296	585	86	1.3638	LTE1;STU1;RDH54;RFC5;POL30;IML3;HSL7;BUD3;MRC1;MSH3;UBC9;CYK3;YRB1;MSH6;YCG1;DOT1;PEA2;ISC10;MSH4;SMC1;MOB2;SMC2;RAD6;SRM1;MLC1;MCM6;CBF2;MSC7;MSH1;YHR122W;ARP1;SPO16;SSP1;IRR1;REV7;AXL2;MCM10;SMC3;SCP160;RFA3;CDC6;BFA1;RFC2;NNF1;POM34;RSC58;STU2;RAX2;CDC45;TUB4;BUR2;TOP3;YCS4;CDC46;CDC3;NDC1;HUG1;CDC5;CTF18;SPC24;POM152;TOP2;SPC98;IBD2;KAR1;PSY2;POL2;TOF1;PCL1;RFC3;RFA2;MSH2;RFC4;ARF3;YOR129C;EL…
Module 2	protein-DNA complex subunit organization	0.000631241	0.00524759	2746	53	585	22	1.94846	ORC2;MSI1;HTL1;SPT15;MCM6;SPT6;ORC6;ASF1;CDC6;TAH11;ORC3;HIF1;RSC58;CDC45;CDC46;TAF11;CAC2;ARP9;NPL6;CTF13;RTT106;ORC5
Module 2	nuclear pore organization	0.000885234	0.00728548	2746	12	585	8	3.12934	NUP57;NUP192;NUP85;NUP120;POM34;NUP2;NDC1;POM152
Module 2	ncRNA 3'-end processing	0.000946581	0.00771323	2746	20	585	11	2.58171	RRP43;RRP42;RRP45;MTR3;SKI6;RRP4;REX2;CSL4;YNR024W;DIS3;RRP40
Module 2	regulation of macromolecule metabolic process	0.00102783	0.00829317	2746	440	585	119	1.26952	FUN12;NUP60;RRN6;SAS3;PTH2;ROX3;ORC2;POL30;FES1;CKS1;SWD3;MSI1;RIF1;MRC1;HTL1;YIH1;KIN28;FAP7;INO2;HPR1;MTQ2;RVB1;RAD9;DOT1;SDC1;RBA50;GCD11;SPT15;PAB1;RAD3;GCN20;DST1;RAD6;NAB2;SUA5;GCN1;RAI1;YGR054W;GCD2;SPT6;CAF130;NMD2;ORC6;SET1;SPO16;THP2;IKI1;EGD2;ASG1;MCM10;CTK2;SCP160;ASF1;SET2;GON7;CDC6;TAH11;PUT3;TFA1;SRP21;ORC3;HIF1;BRE2;RSC58;SPT8;CDC45;BUR2;TOP3;MAP1;YCS4;CDC46;NNT1;NUP2;IKI3;SPT5;TA…
Module 2	regulation of gene expression	0.00107068	0.00848981	2746	398	585	109	1.28555	FUN12;RRN6;SAS3;ROX3;ORC2;POL30;FES1;CKS1;SWD3;MSI1;RIF1;MRC1;HTL1;YIH1;KIN28;FAP7;INO2;HPR1;MTQ2;RVB1;RAD9;DOT1;SDC1;RBA50;GCD11;SPT15;PAB1;RAD3;GCN20;DST1;RAD6;NAB2;SUA5;GCN1;RAI1;YGR054W;GCD2;SPT6;CAF130;NMD2;ORC6;SET1;THP2;IKI1;EGD2;ASG1;MCM10;CTK2;SCP160;ASF1;SET2;GON7;CDC6;PUT3;TFA1;SRP21;ORC3;HIF1;BRE2;RSC58;SPT8;CDC45;BUR2;MAP1;YCS4;CDC46;NNT1;NUP2;IKI3;SPT5;TAF11;CGI121;CAC2;ARP9;NAM7;NP…
Module 2	mitotic sister chromatid cohesion	0.00107283	0.00848981	2746	29	585	14	2.26608	POL30;IML3;MRC1;SMC1;YHR122W;IRR1;SMC3;TOP3;CTF18;POL2;TOF1;ELG1;YOR262W;MCM16
Module 2	regulation of cellular biosynthetic process	0.00112979	0.00885543	2746	407	585	111	1.28019	FUN12;RRN6;SAS3;ROX3;ORC2;POL30;FES1;CKS1;SWD3;MSI1;RIF1;MRC1;HTL1;YIH1;KIN28;FAP7;INO2;HPR1;MTQ2;RVB1;RAD9;DOT1;SDC1;RBA50;GCD11;SPT15;PAB1;RAD3;GCN20;DST1;RAD6;SUA5;GCN1;RAI1;YGR054W;GCD2;SPT6;CAF130;NMD2;ORC6;SET1;THP2;IKI1;EGD2;ASG1;MCM10;CTK2;SCP160;ASF1;SET2;GON7;CDC6;TAH11;PUT3;TFA1;SRP21;ORC3;HIF1;BRE2;RSC58;SPT8;CDC45;BUR2;YCS4;CDC46;NNT1;NUP2;IKI3;SPT5;TAF11;CGI121;CAC2;ARP9;NAM7;NPL6;S…
Module 2	snoRNA 3'-end processing	0.00123152	0.00952872	2746	15	585	9	2.81641	RRP43;RRP42;RRP45;MTR3;SKI6;RRP4;CSL4;DIS3;RRP40
Module 2	regulation of biosynthetic process	0.00124621	0.00952872	2746	408	585	111	1.27705	FUN12;RRN6;SAS3;ROX3;ORC2;POL30;FES1;CKS1;SWD3;MSI1;RIF1;MRC1;HTL1;YIH1;KIN28;FAP7;INO2;HPR1;MTQ2;RVB1;RAD9;DOT1;SDC1;RBA50;GCD11;SPT15;PAB1;RAD3;GCN20;DST1;RAD6;SUA5;GCN1;RAI1;YGR054W;GCD2;SPT6;CAF130;NMD2;ORC6;SET1;THP2;IKI1;EGD2;ASG1;MCM10;CTK2;SCP160;ASF1;SET2;GON7;CDC6;TAH11;PUT3;TFA1;SRP21;ORC3;HIF1;BRE2;RSC58;SPT8;CDC45;BUR2;YCS4;CDC46;NNT1;NUP2;IKI3;SPT5;TAF11;CGI121;CAC2;ARP9;NAM7;NPL6;S…
Module 2	histone lysine methylation	0.00126201	0.00952872	2746	10	585	7	3.28581	ORC2;SWD3;DOT1;SDC1;SET1;SET2;BRE2
Module 2	nuclear mRNA surveillance	0.00126201	0.00952872	2746	10	585	7	3.28581	MTR3;SKI6;RRP4;YNR024W;DIS3;RAT1;YOR166C
Module 2	nuclear transport	0.00151069	0.0112009	2746	77	585	28	1.70692	NUP60;KAP104;FAP7;YRB1;HPR1;NTF2;GLE2;SRM1;NAB2;KAP114;NUP57;THP2;NUP192;NUP82;NUP85;NUP120;MTR2;LOS1;POM34;NUP2;NDC1;NPL6;POM152;RNA1;DBP5;NUP1;MEX67;TIF6
Module 2	nucleocytoplasmic transport	0.00151069	0.0112009	2746	77	585	28	1.70692	NUP60;KAP104;FAP7;YRB1;HPR1;NTF2;GLE2;SRM1;NAB2;KAP114;NUP57;THP2;NUP192;NUP82;NUP85;NUP120;MTR2;LOS1;POM34;NUP2;NDC1;NPL6;POM152;RNA1;DBP5;NUP1;MEX67;TIF6
Module 2	protein alkylation	0.001625	0.0118352	2746	30	585	14	2.19054	YBR030W;ORC2;HSL7;SWD3;YBR261C;MTQ2;YDR198C;SET7;DOT1;SDC1;SET1;SET2;BRE2;YLR137W
Module 2	protein methylation	0.001625	0.0118352	2746	30	585	14	2.19054	YBR030W;ORC2;HSL7;SWD3;YBR261C;MTQ2;YDR198C;SET7;DOT1;SDC1;SET1;SET2;BRE2;YLR137W
Module 2	mRNA export from nucleus	0.00166896	0.0120488	2746	27	585	13	2.26008	NUP60;HPR1;GLE2;NAB2;THP2;NUP82;NUP85;NUP120;MTR2;NUP2;DBP5;NUP1;MEX67
Module 2	DNA replication, Okazaki fragment processing	0.00172163	0.0121103	2746	8	585	6	3.52051	CDC2;RNH202;POL32;RAD27;RNH203;RNH201
Module 2	NLS-bearing substrate import into nucleus	0.00172163	0.0121103	2746	8	585	6	3.52051	NUP60;NUP57;NUP85;NUP120;NUP2;NUP1
Module 2	poly(A)+ mRNA export from nucleus	0.00172163	0.0121103	2746	8	585	6	3.52051	NUP60;GLE2;NAB2;MTR2;NUP2;NUP1
Module 2	small molecule biosynthetic process	0.00220752	0.0153965	2746	202	585	60	1.39426	CYS3;LYS2;TYR1;MET8;HIS7;SHM1;ILV6;CTR86;HOM2;LYS4;TRP4;TRS31;SPF1;PMI40;HOM3;HIS1;ILV1;TRP2;SEC53;YFR055W;TRP5;ARO2;ADH4;CYS4;ERG1;SER2;BIO2;ERG11;THR1;DYS1;ERG7;DCD1;LYS12;PAN6;ILV3;ADO1;MET14;URA6;AAT1;FAS1;TRP3;ERG6;ERG5;ECM40;ERG8;YNL191W;FOL1;LYS9;BIO4;SPE2;ARG8;CDC21;TRS33;HIS3;DFR1;PRO2;IDI1;ARO7;FCY1;YPR118W
Module 2	translational initiation	0.00239455	0.0165606	2746	31	585	14	2.11988	FUN12;TIF35;GCD11;YGR054W;GCD2;TMA22;HCR1;TIF34;GCD1;CAF20;PRT1;SUI3;TIF6;TIF5
Module 2	mitotic cell cycle	0.00243855	0.0167244	2746	159	585	49	1.44658	LTE1;STU1;POL30;IML3;HSL7;MRC1;UBC9;YRB1;YCG1;SMC1;MOB2;SMC2;SRM1;MCM6;CBF2;YHR122W;ARP1;IRR1;REV7;MCM10;SMC3;CDC6;BFA1;NNF1;RSC58;STU2;CDC45;TUB4;BUR2;TOP3;YCS4;CDC46;CDC5;CTF18;SPC24;TOP2;SPC98;IBD2;KAR1;POL2;TOF1;PCL1;ELG1;SLK19;RFC1;YOR262W;PAC1;ACM1;MCM16
Module 2	establishment of protein localization in endoplasmic reticulum	0.00260054	0.017543	2746	25	585	12	2.25313	SEC66;SSH1;SSS1;SRP101;SEC53;LHS1;SRP21;SRP102;SEC65;SEC63;SRP72;SRP68
Module 2	protein targeting to ER	0.00260054	0.017543	2746	25	585	12	2.25313	SEC66;SSH1;SSS1;SRP101;SEC53;LHS1;SRP21;SRP102;SEC65;SEC63;SRP72;SRP68
Module 2	organic acid metabolic process	0.0028806	0.0192199	2746	192	585	57	1.39354	CYS3;LYS2;TYR1;MET8;HIS7;SHM1;ILV6;CTR86;SES1;HOM2;LYS4;TRP4;SAH1;HOM3;HIS1;ILV1;TRP2;FRS2;YFR055W;TRP5;ARC1;ARO2;GUS1;ADH4;CYS4;TYS1;SER2;BIO2;DED81;THR1;DYS1;THS1;LYS12;MET18;PAN6;ILV3;MET14;PUT3;AAT1;FAS1;TRP3;YLR126C;ECM40;ERG8;YNL191W;FOL1;LYS9;BIO4;SPE2;ARG8;GLN4;HIS3;DFR1;PRO2;HTS1;ARO7;YPR118W
Module 2	aspartate family amino acid metabolic process	0.00289584	0.0192199	2746	38	585	16	1.97643	LYS2;MET8;CTR86;HOM2;LYS4;SAH1;HOM3;ILV1;YFR055W;THR1;LYS12;MET18;MET14;AAT1;LYS9;YPR118W
Module 2	regulation of nitrogen compound metabolic process	0.00328198	0.0216086	2746	380	585	102	1.25997	RRN6;SAS3;ROX3;ORC2;POL30;CKS1;SWD3;MSI1;RIF1;MRC1;HTL1;YIH1;KIN28;FAP7;YRB1;INO2;HPR1;RVB1;RAD9;DOT1;SDC1;RBA50;SPT15;PAB1;RAD3;DST1;RAD6;NAB2;RAI1;SPT6;CAF130;YHL029C;ORC6;SET1;SPO16;THP2;IKI1;EGD2;ASG1;MCM10;CTK2;SCP160;ASF1;SET2;GON7;CDC6;TAH11;PUT3;TFA1;ORC3;HIF1;BRE2;RSC58;SPT8;CDC45;BUR2;TOP3;YCS4;CDC46;NNT1;NUP2;IKI3;SPT5;TAF11;CGI121;CAC2;ARP9;NAM7;NPL6;SAS2;UBP8;RNA1;FCP1;ELP6;FAP1;TOP2…
Module 2	regulation of primary metabolic process	0.00333102	0.0217574	2746	466	585	122	1.22891	FUN12;NUP60;RRN6;SAS3;PTH2;ROX3;ORC2;POL30;FES1;CKS1;SWD3;MSI1;RIF1;MRC1;HTL1;YIH1;KIN28;FAP7;YRB1;INO2;HPR1;MTQ2;RVB1;RAD9;DOT1;SDC1;RBA50;GCD11;SPT15;PAB1;RAD3;GCN20;DST1;RAD6;NAB2;SUA5;GCN1;RAI1;YGR054W;GCD2;SPT6;CAF130;YHL029C;NMD2;ORC6;SET1;SPO16;THP2;IKI1;EGD2;ASG1;MCM10;CTK2;SCP160;ASF1;SET2;GON7;CDC6;TAH11;PUT3;TFA1;SRP21;ORC3;HIF1;BRE2;RSC58;SPT8;CDC45;BUR2;TOP3;YCS4;CDC46;NNT1;NUP2;IKI3…
Module 2	cellular response to stress	0.00339299	0.0219876	2746	271	585	76	1.3164	NUP60;YBL055C;RDH54;RFC5;POL30;MSI1;MRC1;HTL1;MSH3;CDC2;FAP7;PSF1;MSH6;HPR1;RVB1;RAD9;SVF1;DOT1;MMS21;RAD23;KRE29;SHO1;RAD3;MSH4;SMC1;RAD6;RPB9;MCM6;SPT6;SET1;MSH1;MET18;REV7;MCM10;CTK2;ASF1;RFA3;POL32;TAH11;RFC2;PRI2;TMA19;NUP120;YKL069W;RAD27;CDC45;BUR2;NEJ1;CDC46;NUP2;SPT5;NSE5;HUG1;CAC2;CTF18;NPL6;NCE103;MKT1;POL1;PSY2;RAP1;POL2;TOF1;RFC3;RFA2;MSH2;RFC4;ELG1;RFC1;HAT1;TFB2;ATG5;RVB2;COG4;MMS1…
Module 2	dicarboxylic acid metabolic process	0.0035672	0.022936	2746	14	585	8	2.6823	TYR1;TRP4;TRP2;TRP5;ARO2;AAT1;TRP3;ARO7
Module 2	regulation of cellular metabolic process	0.00361953	0.0230921	2746	467	585	122	1.22627	FUN12;NUP60;RRN6;SAS3;PTH2;ROX3;ORC2;POL30;FES1;CKS1;SWD3;MSI1;RIF1;MRC1;HTL1;YIH1;KIN28;FAP7;YRB1;INO2;HPR1;MTQ2;RVB1;RAD9;DOT1;SDC1;RBA50;GCD11;SPT15;PAB1;RAD3;GCN20;DST1;RAD6;NAB2;SUA5;GCN1;RAI1;YGR054W;GCD2;SPT6;CAF130;YHL029C;NMD2;ORC6;SET1;SPO16;THP2;IKI1;EGD2;ASG1;MCM10;CTK2;SCP160;ASF1;SET2;GON7;CDC6;TAH11;PUT3;TFA1;SRP21;ORC3;HIF1;BRE2;RSC58;SPT8;CDC45;BUR2;TOP3;YCS4;CDC46;NNT1;NUP2;IKI3…
Module 2	nucleus organization	0.00369562	0.0233961	2746	29	585	13	2.10421	GLE2;NUP57;NUP192;JEM1;NUP85;NUP120;POM34;NUP2;NDC1;POM152;FUS2;KAR1;TGS1
Module 2	protein-DNA complex assembly	0.00422386	0.0262176	2746	46	585	18	1.83679	ORC2;MSI1;SPT15;MCM6;SPT6;ORC6;ASF1;CDC6;TAH11;ORC3;HIF1;CDC45;CDC46;TAF11;CAC2;CTF13;RTT106;ORC5
Module 2	carboxylic acid metabolic process	0.00423686	0.0262176	2746	191	585	56	1.37626	CYS3;LYS2;TYR1;MET8;HIS7;SHM1;ILV6;CTR86;SES1;HOM2;LYS4;TRP4;SAH1;HOM3;HIS1;ILV1;TRP2;FRS2;YFR055W;TRP5;ARC1;ARO2;GUS1;ADH4;CYS4;TYS1;SER2;BIO2;DED81;THR1;DYS1;THS1;LYS12;MET18;PAN6;ILV3;MET14;PUT3;AAT1;FAS1;TRP3;YLR126C;ECM40;YNL191W;FOL1;LYS9;BIO4;SPE2;ARG8;GLN4;HIS3;DFR1;PRO2;HTS1;ARO7;YPR118W
Module 2	oxoacid metabolic process	0.00423686	0.0262176	2746	191	585	56	1.37626	CYS3;LYS2;TYR1;MET8;HIS7;SHM1;ILV6;CTR86;SES1;HOM2;LYS4;TRP4;SAH1;HOM3;HIS1;ILV1;TRP2;FRS2;YFR055W;TRP5;ARC1;ARO2;GUS1;ADH4;CYS4;TYS1;SER2;BIO2;DED81;THR1;DYS1;THS1;LYS12;MET18;PAN6;ILV3;MET14;PUT3;AAT1;FAS1;TRP3;YLR126C;ECM40;YNL191W;FOL1;LYS9;BIO4;SPE2;ARG8;GLN4;HIS3;DFR1;PRO2;HTS1;ARO7;YPR118W
Module 2	tRNA processing	0.00436456	0.0268062	2746	82	585	28	1.60284	POP5;SEN34;POP4;LSM6;LSM5;DEG1;YGL050W;SUA5;NCS6;TAN1;TAD1;THG1;POP6;IKI1;TAD2;LOS1;TAD3;IKI3;DUS4;TRM12;TRM9;ELP6;POP1;PUS4;TPT1;MOD5;ELP4;YPL207W
Module 2	regulation of nucleobase, nucleoside, nucleotide and nucleic acid metabolic process	0.00440629	0.0268621	2746	379	585	101	1.25091	RRN6;SAS3;ROX3;ORC2;POL30;CKS1;SWD3;MSI1;RIF1;MRC1;HTL1;KIN28;FAP7;YRB1;INO2;HPR1;RVB1;RAD9;DOT1;SDC1;RBA50;SPT15;PAB1;RAD3;DST1;RAD6;NAB2;RAI1;SPT6;CAF130;YHL029C;ORC6;SET1;SPO16;THP2;IKI1;EGD2;ASG1;MCM10;CTK2;SCP160;ASF1;SET2;GON7;CDC6;TAH11;PUT3;TFA1;ORC3;HIF1;BRE2;RSC58;SPT8;CDC45;BUR2;TOP3;YCS4;CDC46;NNT1;NUP2;IKI3;SPT5;TAF11;CGI121;CAC2;ARP9;NAM7;NPL6;SAS2;UBP8;RNA1;FCP1;ELP6;FAP1;TOP2;UBP1…
Module 2	regulation of RNA metabolic process	0.00452525	0.0273844	2746	341	585	92	1.26642	RRN6;SAS3;ROX3;ORC2;POL30;CKS1;SWD3;MSI1;RIF1;MRC1;HTL1;KIN28;FAP7;INO2;HPR1;RVB1;RAD9;DOT1;SDC1;RBA50;SPT15;PAB1;RAD3;DST1;RAD6;NAB2;RAI1;SPT6;CAF130;ORC6;SET1;THP2;IKI1;EGD2;ASG1;MCM10;CTK2;SCP160;ASF1;SET2;GON7;CDC6;PUT3;TFA1;ORC3;HIF1;BRE2;RSC58;SPT8;CDC45;BUR2;YCS4;CDC46;NNT1;NUP2;IKI3;SPT5;TAF11;CGI121;CAC2;ARP9;NAM7;NPL6;SAS2;UBP8;RNA1;FCP1;ELP6;FAP1;TOP2;UBP10;RTT106;RAP1;ORC5;POL2;NRM1;Y…
Module 2	negative regulation of biological process	0.00488139	0.0291729	2746	176	585	52	1.38687	PSY4;SAS3;PTH2;ORC2;POL30;SWD3;MSI1;RIF1;MRC1;RAD9;DOT1;SDC1;RAD6;SPT6;ORC6;SET1;MCM10;SCP160;ASF1;SET2;SRP21;ORC3;HIF1;BRE2;SPT8;MAP1;YCS4;CDC46;NNT1;NUP2;HUG1;CAC2;NAM7;SAS2;RNA1;IBD2;UBP10;PSY2;RTT106;RAP1;ORC5;POL2;TOF1;NRM1;MSH2;ELG1;CAF20;PLP2;HAT1;ACM1;TIF5;MMS1
Module 2	negative regulation of cellular process	0.00489169	0.0291729	2746	172	585	51	1.39183	PSY4;SAS3;PTH2;ORC2;POL30;SWD3;MSI1;RIF1;MRC1;RAD9;DOT1;SDC1;RAD6;SPT6;ORC6;SET1;MCM10;SCP160;ASF1;SET2;SRP21;ORC3;HIF1;BRE2;SPT8;YCS4;CDC46;NNT1;NUP2;HUG1;CAC2;NAM7;SAS2;RNA1;IBD2;UBP10;PSY2;RTT106;RAP1;ORC5;POL2;TOF1;NRM1;MSH2;ELG1;CAF20;PLP2;HAT1;ACM1;TIF5;MMS1
Module 2	regulation of transcription, DNA-dependent	0.00568981	0.0336886	2746	335	585	90	1.26108	RRN6;SAS3;ROX3;ORC2;POL30;CKS1;SWD3;MSI1;RIF1;MRC1;HTL1;KIN28;FAP7;INO2;HPR1;RVB1;RAD9;DOT1;SDC1;RBA50;SPT15;RAD3;DST1;RAD6;RAI1;SPT6;CAF130;ORC6;SET1;THP2;IKI1;EGD2;ASG1;MCM10;CTK2;SCP160;ASF1;SET2;GON7;CDC6;PUT3;TFA1;ORC3;HIF1;BRE2;RSC58;SPT8;CDC45;BUR2;YCS4;CDC46;NNT1;NUP2;IKI3;SPT5;TAF11;CGI121;CAC2;ARP9;NAM7;NPL6;SAS2;UBP8;RNA1;FCP1;ELP6;FAP1;TOP2;UBP10;RTT106;RAP1;ORC5;POL2;NRM1;YNR063W;MSH…
Module 2	recombinational repair	0.00596709	0.035078	2746	37	585	15	1.90298	RDH54;PSF1;DOT1;RAD6;MCM6;MCM10;RFA3;POL32;TAH11;CDC45;CDC46;CTF18;RFA2;ELG1;MMS1
Module 2	DNA-dependent DNA replication initiation	0.00608248	0.0355027	2746	24	585	11	2.15142	ORC2;MCM6;ORC6;MCM10;PRI2;ORC3;CDC45;CDC46;CTF18;POL1;ORC5
Module 2	U4 snRNA 3'-end processing	0.00617558	0.035542	2746	7	585	5	3.35287	RRP45;MTR3;SKI6;RRP4;REX2
Module 2	threonine metabolic process	0.00617558	0.035542	2746	7	585	5	3.35287	CTR86;HOM2;HOM3;ILV1;THR1
Module 2	RNA-dependent DNA replication	0.00623654	0.0356436	2746	15	585	8	2.50348	CDC2;RFA3;POL32;TOP3;EST2;POL1;RAP1;RFA2
Module 2	regulation of DNA replication	0.00635442	0.0360668	2746	21	585	10	2.23525	POL30;MRC1;RAD9;SET2;CDC6;TAH11;CDC46;TOP2;TOF1;TGS1
Module 2	anatomical structure homeostasis	0.00664621	0.0364655	2746	34	585	14	1.93283	SWD3;RIF1;MRC1;SUA5;SET1;RFA3;GON7;BRE2;TOP3;EST2;CGI121;RAP1;RFA2;ELG1
Module 2	peptidyl-lysine modification	0.00664621	0.0364655	2746	34	585	14	1.93283	SAS3;YBR030W;YDR198C;SET7;ARD1;DYS1;SET1;ASF1;HIF1;SPT8;SAS2;HAT1;HFI1;NTO1
Module 2	regulation of DNA metabolic process	0.00664621	0.0364655	2746	34	585	14	1.93283	POL30;MRC1;RAD9;RAD3;SPO16;SET2;CDC6;TAH11;TOP3;CDC46;TOP2;TOF1;ELG1;TGS1
Module 2	telomere maintenance	0.00664621	0.0364655	2746	34	585	14	1.93283	SWD3;RIF1;MRC1;SUA5;SET1;RFA3;GON7;BRE2;TOP3;EST2;CGI121;RAP1;RFA2;ELG1
Module 2	telomere organization	0.00664621	0.0364655	2746	34	585	14	1.93283	SWD3;RIF1;MRC1;SUA5;SET1;RFA3;GON7;BRE2;TOP3;EST2;CGI121;RAP1;RFA2;ELG1
Module 2	cellular ketone metabolic process	0.0067975	0.0370486	2746	199	585	57	1.34452	CYS3;TSC3;LYS2;TYR1;MET8;HIS7;SHM1;ILV6;CTR86;SES1;HOM2;LYS4;TRP4;SAH1;HOM3;HIS1;ILV1;TRP2;FRS2;YFR055W;TRP5;ARC1;ARO2;GUS1;ADH4;CYS4;TYS1;SER2;BIO2;DED81;THR1;DYS1;THS1;LYS12;MET18;PAN6;ILV3;MET14;PUT3;AAT1;FAS1;TRP3;YLR126C;ECM40;YNL191W;FOL1;LYS9;BIO4;SPE2;ARG8;GLN4;HIS3;DFR1;PRO2;HTS1;ARO7;YPR118W
Module 2	regulation of translation	0.00695033	0.0376324	2746	55	585	20	1.70692	FUN12;FES1;YIH1;MTQ2;GCD11;PAB1;GCN20;SUA5;GCN1;YGR054W;GCD2;NMD2;CTK2;SRP21;NAM7;MKT1;YOR051C;GCD1;CAF20;TIF5
Module 2	RNA 3'-end processing	0.00706677	0.0380127	2746	41	585	16	1.83181	RRP43;RRP42;HPR1;RRP45;FIR1;NAB2;MTR3;SKI6;RRP4;CTK2;REX2;RNA14;CSL4;YNR024W;DIS3;RRP40
Module 2	double-strand break repair via homologous recombination	0.00736228	0.0393452	2746	31	585	13	1.96846	RDH54;PSF1;RAD6;MCM6;MCM10;RFA3;POL32;TAH11;CDC45;CDC46;CTF18;RFA2;ELG1
Module 2	regulation of cellular protein metabolic process	0.00765255	0.0401421	2746	85	585	28	1.54626	FUN12;NUP60;PTH2;FES1;YIH1;MTQ2;GCD11;PAB1;GCN20;SUA5;GCN1;YGR054W;GCD2;NMD2;SET1;CTK2;ASF1;SET2;SRP21;BUR2;NAM7;MKT1;PCL1;YOR051C;GCD1;CAF20;ACM1;TIF5
Module 2	mitosis	0.00765773	0.0401421	2746	108	585	34	1.47775	LTE1;STU1;POL30;IML3;HSL7;MRC1;UBC9;YCG1;SMC1;MOB2;SMC2;SRM1;YHR122W;IRR1;REV7;SMC3;BFA1;NNF1;BUR2;TOP3;YCS4;CDC5;CTF18;SPC24;IBD2;KAR1;POL2;TOF1;ELG1;SLK19;YOR262W;PAC1;ACM1;MCM16
Module 2	nuclear division	0.00765773	0.0401421	2746	108	585	34	1.47775	LTE1;STU1;POL30;IML3;HSL7;MRC1;UBC9;YCG1;SMC1;MOB2;SMC2;SRM1;YHR122W;IRR1;REV7;SMC3;BFA1;NNF1;BUR2;TOP3;YCS4;CDC5;CTF18;SPC24;IBD2;KAR1;POL2;TOF1;ELG1;SLK19;YOR262W;PAC1;ACM1;MCM16
Module 2	protein localization in endoplasmic reticulum	0.00809692	0.0421758	2746	28	585	12	2.01172	SEC66;SSH1;SSS1;SRP101;SEC53;LHS1;SRP21;SRP102;SEC65;SEC63;SRP72;SRP68
Module 2	cell cycle phase	0.00832382	0.0425762	2746	238	585	66	1.3017	LTE1;STU1;RDH54;POL30;IML3;HSL7;MRC1;MSH3;UBC9;YRB1;MSH6;YCG1;DOT1;ISC10;MSH4;SMC1;MOB2;SMC2;RAD6;SRM1;MCM6;CBF2;MSC7;MSH1;YHR122W;SPO16;SSP1;IRR1;REV7;MCM10;SMC3;SCP160;RFA3;CDC6;BFA1;NNF1;RSC58;STU2;CDC45;TUB4;BUR2;TOP3;YCS4;CDC46;CDC5;CTF18;SPC24;TOP2;SPC98;IBD2;KAR1;PSY2;POL2;TOF1;PCL1;RFA2;MSH2;ELG1;SLK19;BFR1;YOR262W;PAC1;SPO19;TGS1;ACM1;MCM16
Module 2	SRP-dependent cotranslational protein targeting to membrane, signal sequence recognition	0.00848421	0.0425762	2746	5	585	4	3.75521	SRP21;SEC65;SRP72;SRP68
Module 2	indolalkylamine biosynthetic process	0.00848421	0.0425762	2746	5	585	4	3.75521	TRP4;TRP2;TRP5;TRP3
Module 2	indole-containing compound biosynthetic process	0.00848421	0.0425762	2746	5	585	4	3.75521	TRP4;TRP2;TRP5;TRP3
Module 2	tryptophan biosynthetic process	0.00848421	0.0425762	2746	5	585	4	3.75521	TRP4;TRP2;TRP5;TRP3
Module 2	tubulin complex assembly	0.00848421	0.0425762	2746	5	585	4	3.75521	PAC10;YKE2;GIM5;GIM3
Module 2	regulation of translational elongation	0.00870103	0.0426952	2746	10	585	6	2.81641	GCD11;GCN20;SUA5;GCN1;CTK2;SRP21
Module 2	snRNA processing	0.00870103	0.0426952	2746	10	585	6	2.81641	RRP45;MTR3;SKI6;RRP4;REX2;TGS1
Module 2	covalent chromatin modification	0.00871543	0.0426952	2746	56	585	20	1.67643	SAS3;ORC2;HSL7;SWD3;DOT1;SDC1;RAD6;ARD1;SET1;ASF1;SET2;HIF1;BRE2;SPT8;SAS2;UBP8;HAT1;SGF11;HFI1;NTO1
Module 2	histone modification	0.00871543	0.0426952	2746	56	585	20	1.67643	SAS3;ORC2;HSL7;SWD3;DOT1;SDC1;RAD6;ARD1;SET1;ASF1;SET2;HIF1;BRE2;SPT8;SAS2;UBP8;HAT1;SGF11;HFI1;NTO1
Module 2	M phase of mitotic cell cycle	0.00893825	0.0435277	2746	109	585	34	1.46419	LTE1;STU1;POL30;IML3;HSL7;MRC1;UBC9;YCG1;SMC1;MOB2;SMC2;SRM1;YHR122W;IRR1;REV7;SMC3;BFA1;NNF1;BUR2;TOP3;YCS4;CDC5;CTF18;SPC24;IBD2;KAR1;POL2;TOF1;ELG1;SLK19;YOR262W;PAC1;ACM1;MCM16
Module 2	regulation of metabolic process	0.00937886	0.0452403	2746	488	585	124	1.19274	FUN12;NUP60;RRN6;SAS3;PTH2;ROX3;ORC2;POL30;FES1;CKS1;SWD3;MSI1;RIF1;MRC1;HTL1;YIH1;KIN28;FAP7;YRB1;INO2;HPR1;MTQ2;RVB1;RAD9;DOT1;SDC1;RBA50;GCD11;SPT15;PAB1;RAD3;GCN20;DST1;RAD6;ARC1;NAB2;SUA5;GCN1;RAI1;YGR054W;GCD2;SPT6;CAF130;YHL029C;NMD2;ORC6;SET1;SPO16;THP2;IKI1;EGD2;ASG1;MCM10;CTK2;SCP160;ASF1;SET2;GON7;CDC6;TAH11;PUT3;TFA1;SRP21;ORC3;HIF1;BRE2;RSC58;SPT8;CDC45;BUR2;TOP3;MAP1;YCS4;CDC46;NNT1…
Module 2	M phase	0.00939986	0.0452403	2746	206	585	58	1.32162	LTE1;STU1;RDH54;POL30;IML3;HSL7;MRC1;MSH3;UBC9;MSH6;YCG1;DOT1;ISC10;MSH4;SMC1;MOB2;SMC2;RAD6;SRM1;CBF2;MSC7;MSH1;YHR122W;SPO16;SSP1;IRR1;REV7;SMC3;SCP160;RFA3;BFA1;NNF1;STU2;TUB4;BUR2;TOP3;YCS4;CDC5;CTF18;SPC24;TOP2;SPC98;IBD2;KAR1;PSY2;POL2;TOF1;RFA2;MSH2;ELG1;SLK19;BFR1;YOR262W;PAC1;SPO19;TGS1;ACM1;MCM16
Module 2	aromatic amino acid family metabolic process	0.00987572	0.0470451	2746	13	585	7	2.52755	TYR1;TRP4;TRP2;TRP5;ARO2;TRP3;ARO7
Module 2	chromosome segregation	0.00988919	0.0470451	2746	98	585	31	1.48484	KIN3;RDH54;RFC5;POL30;IML3;SLI15;MRC1;YCG1;SMC1;SMC2;CBF2;YHR122W;IRR1;SMC3;SCP160;RFC2;NNF1;BUR2;TOP3;YCS4;CDC5;CTF18;SPC24;POL2;TOF1;RFC3;RFC4;ELG1;SLK19;YOR262W;MCM16
Module 3	biological regulation	3.02114e-19	3.13896e-16	2746	733	994	366	1.3794	SPO7;DRS2;SPC72;SWD1;RFA1;BUD14;RFT1;ERD2;RTG3;GIP1;UBP14;SLM4;RXT2;MMS4;SIF2;CYC8;TFC1;MEC1;CDC28;MED8;CDC47;AME1;HPC2;SWC5;ARC40;SRB6;RGD1;YPT10;CHK1;PAF1;SNF5;PCA1;RER1;SGF29;NFS1;YCL047C;KAR4;SAT4;TAF2;SRB8;CDC39;PTC1;RPT2;SIT4;PEX19;RXT3;VAM6;GET3;VCX1;YDL133W;SCM3;STE7;DHH1;CDC36;UGA3;TFP1;GGC1;CDC13;LRG1;RAD57;LYS14;YDR065W;SNF11;TFB5;VPS41;STN1;UBC13;SWF1;FIN1;TAF12;NBP2;SEC1;TAF10;NGG1;C…
Module 3	protein localization	1.18526e-14	5.51735e-12	2746	342	994	189	1.52669	MDM10;DRS2;MTW1;RFA1;APL3;ERD2;SLM4;EXO84;CCZ1;UBS1;NPL4;AME1;ATG12;YPT10;RER1;SAT4;CSM1;USO1;PEX19;VAM6;PMT1;BUG1;GET3;NUP84;SCM3;COP1;SEC31;GLE1;VPS41;FIN1;DOP1;ENT5;SEC1;SEC5;CHL4;MSN5;LRS4;TLG1;VPS52;VPS3;SEC20;LCD1;GCN4;VAC8;TIM9;CUP5;SEC3;YOS1;GET2;GDI1;SCC4;COG3;RET2;COG7;GET1;MST27;SPC105;USE1;SEH1;YGL114W;SEC27;TIP20;EMP24;SEC15;TIM21;TEL2;COG2;GTR2;YIP1;OKP1;YGR198W;YGR206W;APL6;GOS1;VP…
Module 3	Golgi vesicle transport	1.59868e-14	5.51735e-12	2746	105	994	76	1.99958	DRS2;ERD2;RER1;USO1;BUG1;GET3;COP1;SEC31;DOP1;ENT5;SEC5;PEP7;TRS120;TLG1;VPS52;SEC20;SEC3;YOS1;GET2;COG3;RET2;COG7;GET1;USE1;SEC27;TIP20;EMP24;SEC15;COG2;YIP1;APL6;GOS1;SFB3;SVP26;BET1;YIL039W;NEO1;SEC6;SEC28;SYS1;APS3;EXO70;PHO86;SOP4;RCY1;APL2;LST4;YKT6;BET3;SED5;BOS1;AVL9;SEC10;APS1;SEC22;IMH1;CHS5;VPS33;SEC39;TRS130;PEP5;COG6;COG5;DSL1;YIF1;SEC21;MON2;UFE1;SNX3;RET3;VPS16;ARL3;APM1;APL4;SEC8;…
Module 3	macromolecule localization	2.1241e-14	5.51735e-12	2746	387	994	208	1.4848	MDM10;DRS2;MTW1;RFA1;RFT1;APL3;ERD2;FAT1;SLM4;EXO84;CCZ1;UBS1;NPL4;AME1;ATG12;YPT10;RER1;SAT4;CSM1;USO1;PEX19;VAM6;PMT1;BUG1;GET3;NUP84;SCM3;COP1;DHH1;SEC31;GLE1;VPS41;FIN1;DOP1;ENT5;SEC1;SEC5;CHL4;MSN5;SEM1;YRA1;LRS4;TOM1;TLG1;VPS52;VPS3;SEC20;LCD1;GCN4;VAC8;TIM9;CUP5;SEC3;YOS1;GET2;GDI1;SCC4;COG3;RET2;COG7;GET1;MST27;SPC105;USE1;SEH1;YGL114W;SEC27;TIP20;BUD13;EMP24;SEC15;PRP18;TIM21;TEL2;COG2;G…
Module 3	regulation of biological process	1.12621e-13	2.34026e-11	2746	647	994	314	1.34072	SPO7;SPC72;SWD1;BUD14;RTG3;GIP1;UBP14;SLM4;RXT2;MMS4;SIF2;CYC8;TFC1;MEC1;CDC28;MED8;CDC47;HPC2;SWC5;ARC40;SRB6;RGD1;YPT10;CHK1;PAF1;SNF5;SGF29;KAR4;TAF2;SRB8;CDC39;PTC1;RPT2;SIT4;PEX19;RXT3;VAM6;GET3;YDL133W;SCM3;STE7;DHH1;CDC36;UGA3;CDC13;LRG1;LYS14;SNF11;TFB5;VPS41;STN1;UBC13;SWF1;FIN1;TAF12;NBP2;SEC1;TAF10;NGG1;CSN9;SAS4;PLP1;MSS116;SPC19;SIR4;SWM1;GCN2;RTT103;SRB7;TFB1;SWA2;DAD4;SKP1;SWR1;ESC…
Module 3	vesicle-mediated transport	2.8852e-13	4.99621e-11	2746	187	994	115	1.69891	DRS2;SLA1;APL3;ERD2;EXO84;CCZ1;RER1;USO1;VAM6;BUG1;GET3;COP1;SEC31;VPS41;RGP1;DOP1;ENT5;SEC1;SEC5;SWA2;PEP7;SEM1;TRS120;TLG1;VPS52;SEC20;CUP5;SEC3;YOS1;GET2;GDI1;COG3;GYP8;RET2;COG7;GET1;MST27;USE1;SEC27;TIP20;EMP24;SEC15;COG2;YIP1;YGR198W;YGR206W;APL6;GOS1;VPS29;SFB3;BZZ1;SVP26;BET1;YIL039W;NEO1;SEC6;SEC28;SYS1;APS3;EXO70;PHO86;SOP4;RCY1;APL1;APS2;VPS24;APL2;LST4;YKT6;VPS51;BET3;TVP38;SED5;RIC1;…
Module 3	regulation of nucleobase, nucleoside, nucleotide and nucleic acid metabolic process	4.09291e-13	6.07505e-11	2746	379	994	201	1.46511	SWD1;BUD14;RTG3;RXT2;MMS4;SIF2;CYC8;TFC1;CDC28;MED8;CDC47;HPC2;SWC5;SRB6;RGD1;CHK1;PAF1;SNF5;SGF29;KAR4;TAF2;SRB8;CDC39;RXT3;CDC36;UGA3;CDC13;LRG1;LYS14;SNF11;TFB5;STN1;TAF12;TAF10;NGG1;SAS4;PLP1;SIR4;RTT103;SRB7;TFB1;SWA2;SWR1;ESC2;YRA1;SPT3;RPT3;NCB2;RPB7;TRS120;LRS4;SSN2;ADA2;TOM1;TFB3;YDR520C;GCN4;EAF5;MCM3;IES6;NPR2;SRB4;GLN3;MOT2;ARG5,6;GDI1;BEM2;BUR6;IES1;GYP8;CAF16;HAC1;SWP82;RPT6;SOH1;CE…
Module 3	regulation of nitrogen compound metabolic process	5.80601e-13	7.54056e-11	2746	380	994	201	1.46126	SWD1;BUD14;RTG3;RXT2;MMS4;SIF2;CYC8;TFC1;CDC28;MED8;CDC47;HPC2;SWC5;SRB6;RGD1;CHK1;PAF1;SNF5;SGF29;KAR4;TAF2;SRB8;CDC39;RXT3;CDC36;UGA3;CDC13;LRG1;LYS14;SNF11;TFB5;STN1;TAF12;TAF10;NGG1;SAS4;PLP1;SIR4;RTT103;SRB7;TFB1;SWA2;SWR1;ESC2;YRA1;SPT3;RPT3;NCB2;RPB7;TRS120;LRS4;SSN2;ADA2;TOM1;TFB3;YDR520C;GCN4;EAF5;MCM3;IES6;NPR2;SRB4;GLN3;MOT2;ARG5,6;GDI1;BEM2;BUR6;IES1;GYP8;CAF16;HAC1;SWP82;RPT6;SOH1;CE…
Module 3	regulation of cellular process	7.09572e-13	8.19161e-11	2746	619	994	300	1.33889	SPO7;SPC72;SWD1;BUD14;RTG3;GIP1;UBP14;SLM4;RXT2;MMS4;SIF2;CYC8;TFC1;MEC1;CDC28;MED8;CDC47;HPC2;SWC5;ARC40;SRB6;RGD1;YPT10;CHK1;PAF1;SNF5;SGF29;KAR4;TAF2;SRB8;CDC39;PTC1;SIT4;RXT3;VAM6;GET3;SCM3;STE7;DHH1;CDC36;UGA3;CDC13;LRG1;LYS14;SNF11;TFB5;VPS41;STN1;UBC13;SWF1;FIN1;TAF12;NBP2;SEC1;TAF10;NGG1;CSN9;SAS4;PLP1;MSS116;SPC19;SIR4;SWM1;GCN2;RTT103;SRB7;TFB1;SWA2;DAD4;SKP1;SWR1;ESC2;SEM1;FRQ1;YRA1;SP…
Module 3	cellular localization	2.85044e-12	2.96161e-10	2746	420	994	216	1.42075	MDM10;DRS2;MTW1;SPC72;APL3;ERD2;EXO84;CCZ1;UBS1;AME1;ATG12;ARC40;RER1;SAT4;CSM1;PTC1;USO1;PEX19;PMT1;BUG1;GET3;NUP84;SCM3;COP1;SEC31;GLE1;VPS41;FIN1;RGP1;DOP1;ENT5;SEC1;SEC5;CHL4;PEP7;MSN5;SEM1;YRA1;TRS120;LRS4;TOM1;TLG1;VPS52;PAC11;VPS3;SEC20;VAC8;TIM9;CUP5;SEC3;BIM1;YOS1;GET2;SCC4;COG3;RET2;COG7;GET1;MAD1;SPC105;USE1;SEH1;SEC27;TIP20;BUD13;EMP24;SEC15;PRP18;TIM21;TEL2;COG2;YIP1;OKP1;YGR198W;YGR…
Module 3	protein transport	5.50115e-12	5.19608e-10	2746	292	994	160	1.51374	MDM10;DRS2;APL3;ERD2;SLM4;EXO84;CCZ1;UBS1;NPL4;ATG12;YPT10;USO1;PEX19;VAM6;PMT1;BUG1;GET3;NUP84;COP1;SEC31;GLE1;VPS41;DOP1;ENT5;SEC1;SEC5;MSN5;TLG1;VPS52;VPS3;SEC20;VAC8;TIM9;CUP5;SEC3;YOS1;GDI1;COG3;RET2;COG7;MST27;USE1;SEH1;YGL114W;SEC27;TIP20;EMP24;SEC15;TIM21;COG2;GTR2;YIP1;YGR198W;YGR206W;APL6;GOS1;VPS29;MAS2;SAM35;SFB3;BET1;TIM44;NEO1;YRB2;SEC6;SEC28;SEC11;SYS1;APS3;YJL049W;TIM54;EXO70;PAM1…
Module 3	establishment of localization in cell	1.10308e-11	8.98445e-10	2746	356	994	187	1.45113	MDM10;DRS2;SPC72;APL3;ERD2;EXO84;CCZ1;UBS1;ATG12;RER1;USO1;PEX19;PMT1;BUG1;GET3;NUP84;COP1;SEC31;GLE1;VPS41;RGP1;DOP1;ENT5;SEC1;SEC5;PEP7;MSN5;SEM1;YRA1;TRS120;TOM1;TLG1;VPS52;PAC11;VPS3;SEC20;VAC8;TIM9;CUP5;SEC3;BIM1;YOS1;GET2;COG3;RET2;COG7;GET1;MAD1;SPC105;USE1;SEH1;SEC27;TIP20;BUD13;EMP24;SEC15;TIM21;COG2;YIP1;YGR198W;YGR206W;APL6;GOS1;VPS29;MAS2;SAM35;SFB3;CTR2;SVP26;BET1;TIM44;YIL039W;APQ12…
Module 3	establishment of protein localization	1.12414e-11	8.98445e-10	2746	303	994	164	1.49526	MDM10;DRS2;RFA1;APL3;ERD2;SLM4;EXO84;CCZ1;UBS1;NPL4;ATG12;YPT10;USO1;PEX19;VAM6;PMT1;BUG1;GET3;NUP84;COP1;SEC31;GLE1;VPS41;DOP1;ENT5;SEC1;SEC5;MSN5;TLG1;VPS52;VPS3;SEC20;LCD1;GCN4;VAC8;TIM9;CUP5;SEC3;YOS1;GDI1;SCC4;COG3;RET2;COG7;MST27;USE1;SEH1;YGL114W;SEC27;TIP20;EMP24;SEC15;TIM21;COG2;GTR2;YIP1;YGR198W;YGR206W;APL6;GOS1;VPS29;MAS2;SAM35;SFB3;BET1;TIM44;NEO1;YRB2;SEC6;SEC28;SEC11;SYS1;APS3;YJL0…
Module 3	intracellular transport	1.89723e-11	1.40801e-09	2746	339	994	179	1.45871	MDM10;DRS2;SPC72;APL3;ERD2;CCZ1;UBS1;ATG12;RER1;USO1;PEX19;PMT1;BUG1;GET3;NUP84;COP1;SEC31;GLE1;VPS41;RGP1;DOP1;ENT5;SEC5;PEP7;MSN5;SEM1;YRA1;TRS120;TOM1;TLG1;VPS52;PAC11;VPS3;SEC20;VAC8;TIM9;CUP5;SEC3;BIM1;YOS1;GET2;COG3;RET2;COG7;GET1;MAD1;USE1;SEH1;SEC27;TIP20;BUD13;EMP24;SEC15;TIM21;COG2;YIP1;YGR198W;YGR206W;APL6;GOS1;VPS29;MAS2;SAM35;SFB3;CTR2;SVP26;BET1;TIM44;YIL039W;APQ12;NEO1;YRB2;SEC6;SE…
Module 3	regulation of transcription, DNA-dependent	5.17583e-11	3.58513e-09	2746	335	994	176	1.45138	SWD1;BUD14;RTG3;RXT2;SIF2;CYC8;TFC1;CDC28;MED8;CDC47;HPC2;SWC5;SRB6;PAF1;SNF5;SGF29;KAR4;TAF2;SRB8;CDC39;RXT3;CDC36;UGA3;LYS14;SNF11;TFB5;TAF12;TAF10;NGG1;SAS4;PLP1;SIR4;RTT103;SRB7;TFB1;SWR1;ESC2;YRA1;SPT3;RPT3;NCB2;LRS4;SSN2;ADA2;TOM1;TFB3;YDR520C;GCN4;EAF5;MCM3;IES6;NPR2;SRB4;GLN3;MOT2;ARG5,6;BUR6;IES1;CAF16;HAC1;SWP82;RPT6;SOH1;CEG1;INO80;NUT1;HOS2;SPT16;YGL220W;RTF1;TFG2;TFC4;SPT4;SRB5;GTR2;…
Module 3	regulation of RNA metabolic process	8.07197e-11	5.05802e-09	2746	341	994	178	1.44205	SWD1;BUD14;RTG3;RXT2;SIF2;CYC8;TFC1;CDC28;MED8;CDC47;HPC2;SWC5;SRB6;PAF1;SNF5;SGF29;KAR4;TAF2;SRB8;CDC39;RXT3;CDC36;UGA3;LYS14;SNF11;TFB5;TAF12;TAF10;NGG1;SAS4;PLP1;SIR4;RTT103;SRB7;TFB1;SWR1;ESC2;YRA1;SPT3;RPT3;NCB2;RPB7;LRS4;SSN2;ADA2;TOM1;TFB3;YDR520C;GCN4;EAF5;MCM3;IES6;NPR2;SRB4;GLN3;MOT2;ARG5,6;BUR6;IES1;CAF16;HAC1;SWP82;RPT6;SOH1;CEG1;INO80;NUT1;HOS2;SPT16;YGL220W;RTF1;TFG2;TFC4;SPT4;SRB5;…
Module 3	chromosome organization	8.27588e-11	5.05802e-09	2746	236	994	132	1.54517	SPC72;SWD1;RFA1;RXT2;SIF2;CYC8;MEC1;CDC28;HPC2;SWC5;SHG1;PAF1;SNF5;SGF29;DCC1;CSM1;RXT3;NUP84;CDC13;RAD57;SNF11;STN1;FIN1;TAF12;TAF10;NGG1;SAS4;SIR4;CHL4;MCM21;SKP1;SWR1;ESC2;XRS2;SPT3;LRS4;ADA2;LCD1;EAF5;BIM1;YER030W;RAD51;MAM1;SCC4;IES1;SWP82;CDC26;HOP2;RPT6;SPC105;CDC20;SOH1;INO80;RAD54;HOS2;SPT16;DOC1;RTF1;HFM1;SPT4;ESP1;TEL2;GCN5;BUD32;TAF1;RTT102;SNF6;SPO13;DNA2;CDC23;CTF8;EST3;SPO22;HOS4;M…
Module 3	transcription from RNA polymerase II promoter	3.60718e-10	2.08215e-08	2746	111	994	72	1.79194	PTA1;RTG3;MED8;HPC2;ABD1;SRB6;PAF1;TAF2;CDC39;RPO21;CDC36;TFB5;TAF12;TAF10;RTT103;CFT1;SRB7;TFB1;SPT3;RPB7;TFB3;SRB4;MOT2;SOH1;INO80;NUT1;SPT16;RTF1;TFG2;SPT4;SRB5;PTI1;TFG1;TAF1;RTT102;SRB2;MED6;SSL2;RPB4;ESS1;HIR3;TOA2;ELF1;RSC4;TFA2;SSL1;CDC73;MFT1;TAF13;TAF8;RSC9;TAF4;SUB1;MED11;TAF7;TAF9;RLR1;SIN4;NRD1;DAL82;CSE2;RTG1;THP1;MED7;CTR9;LEO1;MED4;TAF3;NAB3;CCL1;TFB4;SPN1
Module 3	cellular component organization	6.33983e-10	3.46689e-08	2746	954	994	419	1.21333	VAR1;SPO7;MDM10;ATS1;DRS2;PRP45;MTW1;SPC72;SWD1;RFA1;BUD14;SLA1;RFT1;MCM2;SHE1;AAR2;GIP1;SLM4;RXT2;EXO84;SIF2;CYC8;CCZ1;MEC1;SPP381;CDC28;UMP1;DTR1;RIM2;BEM1;CDC47;AME1;HPC2;ATG12;SWC5;ARC40;PRP5;SHG1;YPT10;PAF1;SNF5;SGF29;DCC1;YCL047C;KAR4;YCL056C;CWH43;RIM1;TAF2;CSM1;CDC39;PTC1;RPT2;APC11;MRP10;SIT4;USO1;PEX19;RXT3;VAM6;LUC7;GET3;NUP84;STE7;DHH1;SEC31;GGC1;GLE1;CDC13;RAD57;YDR065W;SNF11;VPS41;S…
Module 3	chromatin organization	1.00804e-09	5.23677e-08	2746	125	994	78	1.72385	SWD1;RXT2;SIF2;CYC8;MEC1;CDC28;HPC2;SWC5;SHG1;PAF1;SNF5;SGF29;RXT3;SNF11;TAF12;TAF10;NGG1;SAS4;SIR4;SWR1;SPT3;ADA2;LCD1;EAF5;YER030W;IES1;SWP82;CDC26;RPT6;INO80;RAD54;HOS2;SPT16;DOC1;RTF1;SPT4;GCN5;TAF1;RTT102;SNF6;HOS4;SPT10;SWI3;CBF1;EAF6;YJR136C;HIR3;CSE4;ELF1;RSC4;SIR1;RTT109;ARP6;RRN5;BUD6;CDC73;VPS71;POB3;RSC9;YKU80;TAF9;SAP30;HDA1;ARP5;YAF9;VPS75;HTZ1;CTR9;SPT20;LEO1;ESA1;APC5;ISW2;LGE1;GC…
Module 3	localization	2.51328e-09	1.19046e-07	2746	597	994	278	1.28643	AAP1;ATP6;MDM10;FUN26;DRS2;MTW1;SPC72;RFA1;SLA1;RFT1;APL3;ERD2;FAT1;SLM4;EXO84;CCZ1;UBS1;NPL4;DTR1;RIM2;AME1;ATG12;ARC40;YPT10;PCA1;RER1;SAT4;PMP1;CSM1;PTC1;USO1;PEX19;VAM6;PMT1;BUG1;GET3;NUP84;VCX1;SCM3;COP1;DHH1;TFP1;SEC31;GGC1;GLE1;VPS41;FIN1;RGP1;DOP1;ENT5;SEC1;SEC5;MSC2;CHL4;CCC2;SWA2;PEP7;MSN5;SEM1;YRA1;TRS120;DYN2;LRS4;TOM1;TLG1;VPS52;PAC11;VPS3;SEC20;LCD1;GCN4;VAC8;TIM9;CUP5;NPR2;SEC3;BIM…
Module 3	regulation of metabolic process	2.79809e-09	1.19046e-07	2746	488	994	234	1.32468	SPO7;SWD1;BUD14;RTG3;GIP1;UBP14;RXT2;MMS4;SIF2;CYC8;TFC1;CDC28;MED8;CDC47;HPC2;SWC5;SRB6;RGD1;CHK1;PAF1;SNF5;SGF29;KAR4;TAF2;SRB8;CDC39;PTC1;RPT2;PEX19;RXT3;YDL133W;SCM3;STE7;DHH1;CDC36;UGA3;CDC13;LRG1;LYS14;SNF11;TFB5;STN1;TAF12;NBP2;TAF10;NGG1;SAS4;PLP1;MSS116;SIR4;GCN2;RTT103;SRB7;TFB1;SWA2;SWR1;ESC2;YRA1;SPT3;RPT3;NCB2;RPB7;TRS120;LRS4;SSN2;ADA2;TOM1;TFB3;YDR520C;GCN4;EAF5;MCM3;IES6;NPR2;RPN3…
Module 3	RNA biosynthetic process	2.80432e-09	1.19046e-07	2746	303	994	157	1.43143	PTA1;RTG3;RXT2;CYC8;TFC1;MED8;HPC2;SWC5;ABD1;SRB6;PAF1;SNF5;SGF29;TAF2;SRB8;CDC39;RXT3;RPO21;CDC36;UGA3;LYS14;SNF11;TFB5;TAF12;TAF10;NGG1;SAS4;SIR4;RTT103;CFT1;SRB7;TFB1;SWR1;ESC2;YRA1;SPT3;NCB2;RPB7;SSN2;ADA2;TOM1;TFB3;YDR520C;GCN4;EAF5;IES6;NPR2;SRB4;GLN3;MOT2;BUR6;IES1;HAC1;SWP82;SOH1;INO80;NUT1;HOS2;SPT16;RTF1;TFG2;TFC4;SPT4;SRB5;PTI1;TFG1;BRF1;GCN5;BUD32;TAF1;RTT102;OPI1;SNF6;SRB2;MED6;IRE1;…
Module 3	transcription, DNA-dependent	2.80432e-09	1.19046e-07	2746	303	994	157	1.43143	PTA1;RTG3;RXT2;CYC8;TFC1;MED8;HPC2;SWC5;ABD1;SRB6;PAF1;SNF5;SGF29;TAF2;SRB8;CDC39;RXT3;RPO21;CDC36;UGA3;LYS14;SNF11;TFB5;TAF12;TAF10;NGG1;SAS4;SIR4;RTT103;CFT1;SRB7;TFB1;SWR1;ESC2;YRA1;SPT3;NCB2;RPB7;SSN2;ADA2;TOM1;TFB3;YDR520C;GCN4;EAF5;IES6;NPR2;SRB4;GLN3;MOT2;BUR6;IES1;HAC1;SWP82;SOH1;INO80;NUT1;HOS2;SPT16;RTF1;TFG2;TFC4;SPT4;SRB5;PTI1;TFG1;BRF1;GCN5;BUD32;TAF1;RTT102;OPI1;SNF6;SRB2;MED6;IRE1;…
Module 3	regulation of primary metabolic process	2.86445e-09	1.19046e-07	2746	466	994	225	1.33386	SPO7;SWD1;BUD14;RTG3;UBP14;RXT2;MMS4;SIF2;CYC8;TFC1;CDC28;MED8;CDC47;HPC2;SWC5;SRB6;RGD1;CHK1;PAF1;SNF5;SGF29;KAR4;TAF2;SRB8;CDC39;PTC1;RPT2;RXT3;SCM3;STE7;DHH1;CDC36;UGA3;CDC13;LRG1;LYS14;SNF11;TFB5;STN1;TAF12;NBP2;TAF10;NGG1;SAS4;PLP1;MSS116;SIR4;GCN2;RTT103;SRB7;TFB1;SWA2;SWR1;ESC2;YRA1;SPT3;RPT3;NCB2;RPB7;TRS120;LRS4;SSN2;ADA2;TOM1;TFB3;YDR520C;GCN4;EAF5;MCM3;IES6;NPR2;RPN3;SRB4;GLN3;MOT2;ARG…
Module 3	cellular component organization at cellular level	3.37375e-09	1.3482e-07	2746	868	994	383	1.21897	VAR1;SPO7;MDM10;ATS1;DRS2;PRP45;MTW1;SPC72;SWD1;RFA1;BUD14;SLA1;MCM2;SHE1;AAR2;GIP1;RXT2;EXO84;SIF2;CYC8;CCZ1;MEC1;SPP381;CDC28;UMP1;DTR1;RIM2;CDC47;AME1;HPC2;ATG12;SWC5;ARC40;PRP5;SHG1;YPT10;PAF1;SNF5;SGF29;DCC1;KAR4;YCL056C;RIM1;TAF2;CSM1;PTC1;RPT2;APC11;MRP10;SIT4;USO1;PEX19;RXT3;VAM6;LUC7;GET3;NUP84;DHH1;SEC31;GGC1;GLE1;CDC13;RAD57;YDR065W;SNF11;VPS41;STN1;UBC13;SWF1;FIN1;RGP1;DOP1;TAF12;SEC5…
Module 3	regulation of cellular metabolic process	3.68336e-09	1.41741e-07	2746	467	994	225	1.33101	SPO7;SWD1;BUD14;RTG3;GIP1;UBP14;RXT2;MMS4;SIF2;CYC8;TFC1;CDC28;MED8;CDC47;HPC2;SWC5;SRB6;RGD1;CHK1;PAF1;SNF5;SGF29;KAR4;TAF2;SRB8;CDC39;PTC1;RXT3;SCM3;STE7;DHH1;CDC36;UGA3;CDC13;LRG1;LYS14;SNF11;TFB5;STN1;TAF12;NBP2;TAF10;NGG1;SAS4;PLP1;MSS116;SIR4;GCN2;RTT103;SRB7;TFB1;SWA2;SWR1;ESC2;YRA1;SPT3;RPT3;NCB2;RPB7;TRS120;LRS4;SSN2;ADA2;TOM1;TFB3;YDR520C;GCN4;EAF5;MCM3;IES6;NPR2;SRB4;GLN3;MOT2;ARG5,6;G…
Module 3	mRNA processing	4.73122e-09	1.75562e-07	2746	130	994	79	1.6788	PRP45;PTA1;AAR2;EXO84;SPP381;POP7;NTC20;ABD1;PRP5;CDC39;MTF2;LUC7;SNU23;DHH1;CDC36;GLE1;CWC15;MSS116;PRP42;CFT1;CDC40;PRP3;CWC21;PRP22;SMB1;MOT2;LSM4;PAN2;CEG1;BUD13;PRP18;SNU71;SPT4;PRP38;PTI1;PBP1;CWC22;CBP2;PIH1;IRE1;PRP8;MSL1;RPB4;PRP21;CBP1;LSM8;ISY1;CSN12;MPE1;DBR1;NTR2;PRP19;CFT2;MSL5;CLF1;SMD3;SWI6;NTR1;RSE1;CTK3;CEF1;CUS1;HSH155;DCP2;RLR1;YNL187W;CWC25;PFS2;HUB1;THP1;SPT20;CLP1;CWC27;PRP…
Module 3	cellular protein localization	7.83274e-09	2.80628e-07	2746	230	994	124	1.48939	MDM10;DRS2;MTW1;APL3;ERD2;CCZ1;UBS1;AME1;ATG12;RER1;SAT4;CSM1;USO1;PEX19;PMT1;GET3;NUP84;SCM3;COP1;VPS41;FIN1;CHL4;MSN5;LRS4;TLG1;VPS3;VAC8;TIM9;CUP5;GET2;SCC4;COG3;RET2;COG7;GET1;SPC105;SEH1;SEC27;EMP24;TIM21;TEL2;COG2;YGR198W;YGR206W;APL6;SPO13;MAS2;SAM35;SFB3;SVP26;TIM44;YRB2;TID3;STS1;SEC11;SYS1;APS3;TIM54;PAM16;PBS2;TIM17;ATG27;APL1;SPC1;APS2;VPS25;TIM8;APL2;LST4;VPS51;ATG10;SED5;RIC1;SPC3;M…
Module 3	cell cycle	9.66011e-09	3.34562e-07	2746	333	994	168	1.39373	SPO7;MTW1;SPC72;RFA1;BUD14;SLA1;MCM2;SHE1;MMS4;MEC1;CDC28;CDC47;AME1;HPC2;YBR250W;CHK1;DCC1;KAR4;SAT4;CSM1;RMD1;APC11;SIT4;CDC53;SCM3;CDC13;RAD57;FIN1;RGP1;SEC5;SPC19;CHL4;SWM1;MCM21;DAD4;SKP1;ESC2;CDC40;XRS2;NKP1;MUS81;LRS4;ECM11;TOM1;TFB3;WBP1;MCM3;RMD6;SEC3;BIM1;MEI4;RAD51;MAM1;SPR6;SCC4;RAD24;CDC26;CNN1;RMD8;HOP2;MAD1;SPC105;SLD3;CDC20;SOH1;KEM1;BUD13;SAE2;MND1;SEC15;DOC1;HFM1;YGR058W;ESP1;DA…
Module 3	mitotic cell cycle	2.16341e-08	7.25092e-07	2746	159	994	91	1.5811	MTW1;SPC72;MCM2;SHE1;CDC28;CDC47;AME1;HPC2;DCC1;KAR4;SAT4;CSM1;APC11;SIT4;CDC53;SCM3;FIN1;RGP1;SPC19;CHL4;SWM1;MCM21;DAD4;SKP1;ESC2;CDC40;NKP1;LRS4;TOM1;MCM3;BIM1;SCC4;CDC26;CNN1;MAD1;SPC105;CDC20;KEM1;DOC1;ESP1;DAM1;OKP1;CDC23;CTF8;MET30;TID3;DSN1;MND2;MPS3;MAD2;DPB11;ESS1;GRR1;MCM22;HIR3;CDC16;CSE4;ASK1;RSC4;SPC34;DYN1;DAD2;TVP38;SFI1;LDB18;SMC4;APC2;SWI6;NDL1;CTF3;RSC9;MIH1;CSM3;BUB2;JNM1;APC1…
Module 3	cell cycle phase	2.55848e-08	8.30705e-07	2746	238	994	126	1.46254	SPO7;MTW1;SPC72;RFA1;MCM2;SHE1;MMS4;MEC1;CDC28;CDC47;AME1;HPC2;YBR250W;DCC1;KAR4;SAT4;CSM1;RMD1;APC11;SIT4;CDC53;SCM3;RAD57;FIN1;RGP1;SPC19;CHL4;SWM1;MCM21;DAD4;SKP1;ESC2;CDC40;XRS2;NKP1;MUS81;LRS4;ECM11;TOM1;MCM3;RMD6;BIM1;MEI4;RAD51;MAM1;SPR6;SCC4;RAD24;CDC26;CNN1;RMD8;HOP2;MAD1;SPC105;CDC20;SOH1;KEM1;SAE2;MND1;DOC1;HFM1;ESP1;DAM1;OKP1;RMD11;SPO13;CDC23;CTF8;MET30;SPO22;TID3;DSN1;MND2;MPS3;MAD2…
Module 3	cellular response to stimulus	3.69221e-08	1.16249e-06	2746	369	994	181	1.35508	RFA1;MCM2;RTG3;SLM4;MMS4;CCZ1;MEC1;NPL4;UMP1;BEM1;CDC47;ATG12;SLX1;RGD1;YPT10;CHK1;SNF5;DCC1;KAR4;POL4;SRB8;CDC39;PTC1;SIT4;PMT1;GET3;NUP84;STE7;DHH1;CDC36;LRG1;RAD57;SHU2;TFB5;UBC13;CSN9;PLP1;SIR4;GCN2;NSE3;TFB1;HIM1;ESC2;XRS2;YRA1;MUS81;SSN2;TFB3;SLD5;LCD1;VAC8;EAF5;MCM3;NPR2;GLN3;YEN1;TSC11;RAD51;SCC4;BEM2;COG3;RAD24;HAC1;AGA2;RPT6;LIF1;PAN2;SLD3;SOH1;INO80;RAD54;SAE2;SPT16;YGL220W;SPT4;COG2;O…
Module 3	regulation of macromolecule metabolic process	4.05116e-08	1.23799e-06	2746	440	994	210	1.3185	SWD1;BUD14;RTG3;RXT2;MMS4;SIF2;CYC8;TFC1;CDC28;MED8;CDC47;HPC2;SWC5;SRB6;CHK1;PAF1;SNF5;SGF29;KAR4;TAF2;SRB8;CDC39;PTC1;RPT2;PEX19;RXT3;SCM3;STE7;DHH1;CDC36;UGA3;CDC13;LYS14;SNF11;TFB5;STN1;TAF12;NBP2;TAF10;NGG1;SAS4;PLP1;MSS116;SIR4;GCN2;RTT103;SRB7;TFB1;SWR1;ESC2;YRA1;SPT3;RPT3;NCB2;RPB7;LRS4;SSN2;ADA2;TOM1;TFB3;YDR520C;GCN4;EAF5;MCM3;IES6;NPR2;RPN3;SRB4;GLN3;MOT2;ARG5,6;PET122;BUR6;IES1;CAF16;…
Module 3	retrograde vesicle-mediated transport, Golgi to ER	4.87253e-08	1.38685e-06	2746	20	994	19	2.62445	RER1;GET3;COP1;SEC20;GET2;RET2;GET1;USE1;SEC27;TIP20;BET1;NEO1;SEC28;SEC22;SEC39;DSL1;SEC21;UFE1;RET3
Module 3	cell cycle process	4.88459e-08	1.38685e-06	2746	296	994	150	1.39995	SPO7;MTW1;SPC72;RFA1;SLA1;MCM2;SHE1;MMS4;MEC1;CDC28;CDC47;AME1;HPC2;YBR250W;DCC1;KAR4;SAT4;CSM1;RMD1;APC11;SIT4;CDC53;SCM3;RAD57;FIN1;RGP1;SEC5;SPC19;CHL4;SWM1;MCM21;DAD4;SKP1;ESC2;CDC40;XRS2;NKP1;MUS81;LRS4;ECM11;TOM1;MCM3;RMD6;SEC3;BIM1;MEI4;RAD51;MAM1;SPR6;SCC4;RAD24;CDC26;CNN1;RMD8;HOP2;MAD1;SPC105;CDC20;SOH1;KEM1;BUD13;SAE2;MND1;SEC15;DOC1;HFM1;YGR058W;ESP1;DAM1;OKP1;BUD32;RMD11;SPO13;DNA2;C…
Module 3	RNA splicing, via transesterification reactions with bulged adenosine as nucleophile	4.93872e-08	1.38685e-06	2746	69	994	47	1.88175	PRP45;AAR2;EXO84;SPP381;NTC20;PRP5;LUC7;SNU23;CWC15;MSS116;PRP42;CDC40;PRP3;CWC21;PRP22;SMB1;LSM4;BUD13;PRP18;SNU71;PRP38;CWC22;PRP8;MSL1;PRP21;LSM8;ISY1;CSN12;NTR2;PRP19;MSL5;CLF1;SMD3;NTR1;RSE1;CEF1;CUS1;HSH155;YNL187W;CWC25;HUB1;PRP46;CBC2;BRR1;DIB1;RDS3;SNT309
Module 3	establishment of localization	5.25502e-08	1.43683e-06	2746	538	994	249	1.27859	AAP1;ATP6;MDM10;FUN26;DRS2;SPC72;RFA1;SLA1;RFT1;APL3;ERD2;FAT1;SLM4;EXO84;CCZ1;UBS1;NPL4;DTR1;RIM2;ATG12;YPT10;PCA1;RER1;PMP1;USO1;PEX19;VAM6;PMT1;BUG1;GET3;NUP84;VCX1;COP1;DHH1;TFP1;SEC31;GGC1;GLE1;VPS41;RGP1;DOP1;ENT5;SEC1;SEC5;MSC2;CCC2;SWA2;PEP7;MSN5;SEM1;YRA1;TRS120;DYN2;TOM1;TLG1;VPS52;PAC11;VPS3;SEC20;LCD1;GCN4;VAC8;TIM9;CUP5;NPR2;SEC3;BIM1;YOS1;GET2;GDI1;SCC4;COG3;GYP8;CAF16;RET2;COG7;GET…
Module 3	proteasomal protein catabolic process	5.53595e-08	1.43796e-06	2746	79	994	52	1.8184	CNE1;PRE7;UBP14;NPL4;APC11;PMT1;CDC53;UFD2;YOS9;SWM1;SKP1;SEM1;PRE1;PUP3;SWP82;RPN11;CDC26;SCL1;RPT6;DOC1;PRE9;PUP2;CDC23;MET30;STS1;MND2;PRE3;YJL149W;GRR1;MNS1;CDC16;YKL206C;YLR104W;APC2;VPS38;MDM30;SEC61;UFO1;PRE8;UBX4;DSK2;PRE5;APC1;PRE6;HRT1;PUP1;APC5;CDC31;RPT4;PRE10;VPS30;PRE2
Module 3	proteasomal ubiquitin-dependent protein catabolic process	5.53595e-08	1.43796e-06	2746	79	994	52	1.8184	CNE1;PRE7;UBP14;NPL4;APC11;PMT1;CDC53;UFD2;YOS9;SWM1;SKP1;SEM1;PRE1;PUP3;SWP82;RPN11;CDC26;SCL1;RPT6;DOC1;PRE9;PUP2;CDC23;MET30;STS1;MND2;PRE3;YJL149W;GRR1;MNS1;CDC16;YKL206C;YLR104W;APC2;VPS38;MDM30;SEC61;UFO1;PRE8;UBX4;DSK2;PRE5;APC1;PRE6;HRT1;PUP1;APC5;CDC31;RPT4;PRE10;VPS30;PRE2
Module 3	proteolysis	6.3154e-08	1.60041e-06	2746	166	994	93	1.54771	CNE1;PRE7;MAP2;UBP14;NPL4;UMP1;RPT2;APC11;PMT1;CDC53;UFD2;YOS9;SAS4;SWM1;SKP1;SEM1;RPT3;YDR415C;PRE1;RPN3;PUP3;SWP82;RPN11;UBP6;YFR018C;CDC26;RPN12;SCL1;ATE1;RPT6;PAN2;DOC1;ESP1;PRE9;PUP2;MAS2;ECM14;CDC23;RPN10;MET30;RPN2;TMA108;STS1;SEC11;MND2;PRE3;YJL149W;SPC1;GRR1;VPS25;STE24;MNS1;CDC16;VPS24;RPT1;YKL206C;KAE1;OMA1;SPC3;YLR104W;SRN2;APC2;VPS38;MDM30;SEC61;STE23;VPS36;SPC2;UFO1;PRE8;UBX4;VPS20;…
Module 3	response to stimulus	6.49622e-08	1.60704e-06	2746	442	994	210	1.31254	RFA1;MCM2;RTG3;SLM4;MMS4;CCZ1;MEC1;NPL4;UMP1;BEM1;CDC47;ATG12;SLX1;RGD1;YPT10;CHK1;SNF5;DCC1;KAR4;POL4;SRB8;CDC39;PTC1;SIT4;PMT1;GET3;NUP84;STE7;DHH1;CDC36;UFD2;LRG1;RAD57;SHU2;TFB5;UBC13;NBP2;CSN9;PLP1;SIR4;GCN2;NSE3;HRQ1;TFB1;HIM1;ESC2;XRS2;YRA1;MUS81;SSN2;TFB3;SLD5;LCD1;VAC8;EAF5;MCM3;NPR2;ISC1;GLN3;YEN1;TSC11;RAD51;SCC4;BEM2;COG3;RAD24;HAC1;GET1;AGA2;RPT6;LIF1;PAN2;SLD3;SOH1;INO80;RAD54;SAE2;…
Module 3	vesicle organization	6.78169e-08	1.63865e-06	2746	45	994	34	2.08728	USO1;SEC31;SEC5;PEP7;TLG1;SEC20;VAC8;SEC3;MST27;USE1;EMP24;SEC15;YIP1;GOS1;SFB3;BET1;SEC6;SEC28;SYS1;EXO70;ATG27;VPS24;YKT6;VPS51;SED5;BOS1;SEC10;SEC22;VPS33;VPS20;UFE1;VAM3;SEC8;VPS4
Module 3	chromatin modification	7.62555e-08	1.80067e-06	2746	104	994	64	1.70005	SWD1;RXT2;SIF2;CYC8;MEC1;CDC28;HPC2;SWC5;SHG1;PAF1;SNF5;SGF29;RXT3;SNF11;TAF12;TAF10;NGG1;SAS4;SIR4;SWR1;SPT3;ADA2;LCD1;EAF5;YER030W;IES1;SWP82;RPT6;INO80;RAD54;HOS2;RTF1;GCN5;TAF1;RTT102;SNF6;HOS4;SPT10;SWI3;EAF6;YJR136C;RSC4;SIR1;RTT109;ARP6;BUD6;CDC73;VPS71;RSC9;TAF9;SAP30;HDA1;ARP5;YAF9;HTZ1;CTR9;SPT20;LEO1;ESA1;ISW2;LGE1;SPP1;HOS1;YPR085C
Module 3	nuclear mRNA splicing, via spliceosome	9.57046e-08	2.20971e-06	2746	68	994	46	1.8688	PRP45;AAR2;EXO84;SPP381;NTC20;PRP5;LUC7;SNU23;CWC15;PRP42;CDC40;PRP3;CWC21;PRP22;SMB1;LSM4;BUD13;PRP18;SNU71;PRP38;CWC22;PRP8;MSL1;PRP21;LSM8;ISY1;CSN12;NTR2;PRP19;MSL5;CLF1;SMD3;NTR1;RSE1;CEF1;CUS1;HSH155;YNL187W;CWC25;HUB1;PRP46;CBC2;BRR1;DIB1;RDS3;SNT309
Module 3	RNA splicing, via transesterification reactions	1.0244e-07	2.2959e-06	2746	74	994	49	1.82927	PRP45;AAR2;EXO84;SPP381;NTC20;PRP5;LUC7;SNU23;CWC15;MSS116;PRP42;CDC40;PRP3;CWC21;PRP22;SMB1;LSM4;BUD13;PRP18;SNU71;PRP38;CWC22;CBP2;PRP8;MSL1;PRP21;LSM8;ISY1;CSN12;NTR2;PRP19;MSL5;CLF1;SMD3;NTR1;RSE1;CEF1;CUS1;HSH155;YNL187W;CWC25;HUB1;SUV3;PRP46;CBC2;BRR1;DIB1;RDS3;SNT309
Module 3	cellular macromolecule localization	1.03857e-07	2.2959e-06	2746	240	994	125	1.43884	MDM10;DRS2;MTW1;APL3;ERD2;CCZ1;UBS1;AME1;ATG12;RER1;SAT4;CSM1;USO1;PEX19;PMT1;GET3;NUP84;SCM3;COP1;VPS41;FIN1;CHL4;MSN5;LRS4;TLG1;VPS3;VAC8;TIM9;CUP5;GET2;SCC4;COG3;RET2;COG7;GET1;SPC105;SEH1;SEC27;EMP24;PRP18;TIM21;TEL2;COG2;YGR198W;YGR206W;APL6;SPO13;MAS2;SAM35;SFB3;SVP26;TIM44;YRB2;TID3;STS1;SEC11;SYS1;APS3;TIM54;PAM16;PBS2;TIM17;ATG27;APL1;SPC1;APS2;VPS25;TIM8;APL2;LST4;VPS51;ATG10;SED5;RIC1;…
Module 3	transport	1.12447e-07	2.43401e-06	2746	519	994	240	1.27749	AAP1;ATP6;MDM10;FUN26;DRS2;SPC72;SLA1;RFT1;APL3;ERD2;FAT1;SLM4;EXO84;CCZ1;UBS1;NPL4;DTR1;RIM2;ATG12;YPT10;PCA1;RER1;PMP1;USO1;PEX19;VAM6;PMT1;BUG1;GET3;NUP84;VCX1;COP1;DHH1;TFP1;SEC31;GGC1;GLE1;VPS41;RGP1;DOP1;ENT5;SEC1;SEC5;MSC2;CCC2;SWA2;PEP7;MSN5;SEM1;YRA1;TRS120;DYN2;TOM1;TLG1;VPS52;PAC11;VPS3;SEC20;VAC8;TIM9;CUP5;NPR2;SEC3;BIM1;YOS1;GET2;GDI1;COG3;GYP8;CAF16;RET2;COG7;GET1;MST27;MAD1;USE1;SE…
Module 3	modification-dependent protein catabolic process	1.24041e-07	2.57757e-06	2746	124	994	73	1.62635	CNE1;PRE7;UBP14;NPL4;UMP1;RPT2;APC11;PMT1;CDC53;UFD2;YOS9;SAS4;SWM1;SKP1;SEM1;RPT3;PRE1;RPN3;PUP3;SWP82;RPN11;UBP6;CDC26;RPN12;SCL1;ATE1;RPT6;PAN2;DOC1;PRE9;PUP2;CDC23;RPN10;MET30;RPN2;STS1;MND2;PRE3;YJL149W;GRR1;VPS25;MNS1;CDC16;VPS24;RPT1;YKL206C;YLR104W;SRN2;APC2;VPS38;MDM30;SEC61;VPS36;UFO1;PRE8;UBX4;VPS20;DSK2;PRE5;APC1;PRE6;HRT1;RPT5;PUP1;APC5;CDC31;RPT4;RPN8;PRE10;VPS28;VPS30;PRE2;RPN7
Module 3	ubiquitin-dependent protein catabolic process	1.24041e-07	2.57757e-06	2746	124	994	73	1.62635	CNE1;PRE7;UBP14;NPL4;UMP1;RPT2;APC11;PMT1;CDC53;UFD2;YOS9;SAS4;SWM1;SKP1;SEM1;RPT3;PRE1;RPN3;PUP3;SWP82;RPN11;UBP6;CDC26;RPN12;SCL1;ATE1;RPT6;PAN2;DOC1;PRE9;PUP2;CDC23;RPN10;MET30;RPN2;STS1;MND2;PRE3;YJL149W;GRR1;VPS25;MNS1;CDC16;VPS24;RPT1;YKL206C;YLR104W;SRN2;APC2;VPS38;MDM30;SEC61;VPS36;UFO1;PRE8;UBX4;VPS20;DSK2;PRE5;APC1;PRE6;HRT1;RPT5;PUP1;APC5;CDC31;RPT4;RPN8;PRE10;VPS28;VPS30;PRE2;RPN7
Module 3	RNA splicing	1.79388e-07	3.65459e-06	2746	87	994	55	1.74646	PRP45;AAR2;POA1;EXO84;SPP381;NTC20;PRP5;PTC1;LUC7;SNU23;CWC15;MSS116;PRP42;CDC40;PRP3;CWC21;PRP22;SMB1;LSM4;BUD13;PRP18;SNU71;PRP38;CWC22;CBP2;PIH1;PRP8;MSL1;PRP21;LSM8;ISY1;CSN12;NTR2;PRP19;SEN2;MSL5;CLF1;SMD3;NTR1;RSE1;CEF1;CUS1;HSH155;YNL187W;CWC25;HUB1;SUV3;CWC27;SEN54;PRP46;CBC2;BRR1;DIB1;RDS3;SNT309
Module 3	regulation of cellular macromolecule biosynthetic process	1.89309e-07	3.71116e-06	2746	395	994	189	1.32184	SWD1;BUD14;RTG3;RXT2;SIF2;CYC8;TFC1;CDC28;MED8;CDC47;HPC2;SWC5;SRB6;CHK1;PAF1;SNF5;SGF29;KAR4;TAF2;SRB8;CDC39;RXT3;DHH1;CDC36;UGA3;CDC13;LYS14;SNF11;TFB5;STN1;TAF12;TAF10;NGG1;SAS4;PLP1;MSS116;SIR4;GCN2;RTT103;SRB7;TFB1;SWR1;ESC2;YRA1;SPT3;RPT3;NCB2;LRS4;SSN2;ADA2;TOM1;TFB3;YDR520C;GCN4;EAF5;MCM3;IES6;NPR2;SRB4;GLN3;MOT2;ARG5,6;PET122;BUR6;IES1;CAF16;HAC1;SWP82;RPT6;SOH1;CEG1;INO80;NUT1;HOS2;SPT1…
Module 3	regulation of macromolecule biosynthetic process	1.89309e-07	3.71116e-06	2746	395	994	189	1.32184	SWD1;BUD14;RTG3;RXT2;SIF2;CYC8;TFC1;CDC28;MED8;CDC47;HPC2;SWC5;SRB6;CHK1;PAF1;SNF5;SGF29;KAR4;TAF2;SRB8;CDC39;RXT3;DHH1;CDC36;UGA3;CDC13;LYS14;SNF11;TFB5;STN1;TAF12;TAF10;NGG1;SAS4;PLP1;MSS116;SIR4;GCN2;RTT103;SRB7;TFB1;SWR1;ESC2;YRA1;SPT3;RPT3;NCB2;LRS4;SSN2;ADA2;TOM1;TFB3;YDR520C;GCN4;EAF5;MCM3;IES6;NPR2;SRB4;GLN3;MOT2;ARG5,6;PET122;BUR6;IES1;CAF16;HAC1;SWP82;RPT6;SOH1;CEG1;INO80;NUT1;HOS2;SPT1…
Module 3	proteolysis involved in cellular protein catabolic process	4.05392e-07	7.80005e-06	2746	131	994	75	1.58163	CNE1;PRE7;UBP14;NPL4;UMP1;RPT2;APC11;PMT1;CDC53;UFD2;YOS9;SAS4;SWM1;SKP1;SEM1;RPT3;PRE1;RPN3;PUP3;SWP82;RPN11;UBP6;CDC26;RPN12;SCL1;ATE1;RPT6;PAN2;DOC1;PRE9;PUP2;CDC23;RPN10;MET30;RPN2;STS1;MND2;PRE3;YJL149W;GRR1;VPS25;MNS1;CDC16;VPS24;RPT1;YKL206C;OMA1;YLR104W;SRN2;APC2;VPS38;MDM30;SEC61;VPS36;UFO1;PRE8;UBX4;VPS20;DSK2;PRE5;APC1;PRE6;HRT1;RPT5;PUP1;APC5;CDC31;RPT4;RPN8;PRE10;VPS28;VPS30;YME1;PRE…
Module 3	regulation of cellular biosynthetic process	5.51639e-07	1.0421e-05	2746	407	994	192	1.30323	SPO7;SWD1;BUD14;RTG3;UBP14;RXT2;SIF2;CYC8;TFC1;CDC28;MED8;CDC47;HPC2;SWC5;SRB6;CHK1;PAF1;SNF5;SGF29;KAR4;TAF2;SRB8;CDC39;RXT3;DHH1;CDC36;UGA3;CDC13;LYS14;SNF11;TFB5;STN1;TAF12;TAF10;NGG1;SAS4;PLP1;MSS116;SIR4;GCN2;RTT103;SRB7;TFB1;SWR1;ESC2;YRA1;SPT3;RPT3;NCB2;LRS4;SSN2;ADA2;TOM1;TFB3;YDR520C;GCN4;EAF5;MCM3;IES6;NPR2;SRB4;GLN3;MOT2;ARG5,6;PET122;BUR6;IES1;CAF16;HAC1;SWP82;RPT6;SOH1;CEG1;INO80;NUT…
Module 3	regulation of transcription from RNA polymerase II promoter	6.69103e-07	1.24142e-05	2746	141	994	79	1.54783	RXT2;MED8;CDC47;HPC2;SRB6;KAR4;SRB8;CDC39;CDC36;UGA3;TFB5;PLP1;TFB1;RPT3;NCB2;SSN2;ADA2;TFB3;GCN4;SRB4;GLN3;MOT2;BUR6;CAF16;HAC1;RPT6;CEG1;INO80;NUT1;SPT16;YGL220W;SRB5;GTR2;GCN5;BUD32;OPI1;SRB2;MED6;MET30;SSL2;ESS1;VPS25;HIR3;RPT1;KAE1;RTT109;SSL1;HOG1;SWI6;VPS36;POB3;RSC9;SUB1;MED11;HOT1;SAP30;HDA1;SSN8;MKS1;SKO1;CAF40;CSE2;HTZ1;MED7;RPT5;MED4;ESA1;RPT4;MBF1;ISW2;NDD1;SSN3;GCR1;NAB3;CCL1;TFB4;R…
Module 3	regulation of biosynthetic process	6.89465e-07	1.25676e-05	2746	408	994	192	1.30004	SPO7;SWD1;BUD14;RTG3;UBP14;RXT2;SIF2;CYC8;TFC1;CDC28;MED8;CDC47;HPC2;SWC5;SRB6;CHK1;PAF1;SNF5;SGF29;KAR4;TAF2;SRB8;CDC39;RXT3;DHH1;CDC36;UGA3;CDC13;LYS14;SNF11;TFB5;STN1;TAF12;TAF10;NGG1;SAS4;PLP1;MSS116;SIR4;GCN2;RTT103;SRB7;TFB1;SWR1;ESC2;YRA1;SPT3;RPT3;NCB2;LRS4;SSN2;ADA2;TOM1;TFB3;YDR520C;GCN4;EAF5;MCM3;IES6;NPR2;SRB4;GLN3;MOT2;ARG5,6;PET122;BUR6;IES1;CAF16;HAC1;SWP82;RPT6;SOH1;CEG1;INO80;NUT…
Module 3	protein catabolic process	7.88384e-07	1.4123e-05	2746	137	994	77	1.55269	CNE1;PRE7;UBP14;NPL4;UMP1;RPT2;APC11;PMT1;CDC53;UFD2;YOS9;SAS4;SWM1;SKP1;SEM1;RPT3;PRE1;RPN3;PUP3;SWP82;RPN11;UBP6;CDC26;RPN12;SCL1;ATE1;RPT6;PAN2;CDC20;DOC1;PRE9;PUP2;CDC23;RPN10;MET30;RPN2;STS1;MND2;PRE3;YJL149W;NTA1;GRR1;VPS25;MNS1;CDC16;VPS24;RPT1;YKL206C;OMA1;YLR104W;SRN2;APC2;VPS38;MDM30;SEC61;VPS36;UFO1;PRE8;UBX4;VPS20;DSK2;PRE5;APC1;PRE6;HRT1;RPT5;PUP1;APC5;CDC31;RPT4;RPN8;PRE10;VPS28;VPS…
Module 3	M phase of mitotic cell cycle	8.85662e-07	1.55967e-05	2746	109	994	64	1.62206	MTW1;SPC72;SHE1;CDC28;AME1;DCC1;CSM1;APC11;SIT4;FIN1;RGP1;SPC19;CHL4;SWM1;MCM21;DAD4;ESC2;NKP1;LRS4;TOM1;BIM1;SCC4;CDC26;CNN1;MAD1;SPC105;CDC20;DOC1;ESP1;DAM1;OKP1;CDC23;CTF8;MET30;TID3;DSN1;MND2;MPS3;MAD2;MCM22;CDC16;CSE4;ASK1;SPC34;DYN1;DAD2;SFI1;SMC4;APC2;NDL1;CTF3;MIH1;CSM3;BUB2;APC1;CSE2;NUF2;APC5;CDC31;CHL1;RMI1;NSL1;DIB1;CTF4
Module 3	cellular protein catabolic process	9.2687e-07	1.60503e-05	2746	133	994	75	1.55784	CNE1;PRE7;UBP14;NPL4;UMP1;RPT2;APC11;PMT1;CDC53;UFD2;YOS9;SAS4;SWM1;SKP1;SEM1;RPT3;PRE1;RPN3;PUP3;SWP82;RPN11;UBP6;CDC26;RPN12;SCL1;ATE1;RPT6;PAN2;DOC1;PRE9;PUP2;CDC23;RPN10;MET30;RPN2;STS1;MND2;PRE3;YJL149W;GRR1;VPS25;MNS1;CDC16;VPS24;RPT1;YKL206C;OMA1;YLR104W;SRN2;APC2;VPS38;MDM30;SEC61;VPS36;UFO1;PRE8;UBX4;VPS20;DSK2;PRE5;APC1;PRE6;HRT1;RPT5;PUP1;APC5;CDC31;RPT4;RPN8;PRE10;VPS28;VPS30;YME1;PRE…
Module 3	post-Golgi vesicle-mediated transport	9.79854e-07	1.66896e-05	2746	37	994	28	2.0906	DRS2;DOP1;ENT5;SEC5;PEP7;VPS52;SEC3;SEC15;APL6;SEC6;SYS1;APS3;EXO70;APL2;LST4;AVL9;SEC10;APS1;IMH1;CHS5;VPS33;PEP5;MON2;VPS16;ARL3;APM1;APL4;SEC8
Module 3	mitosis	1.48744e-06	2.4531e-05	2746	108	994	63	1.6115	MTW1;SPC72;SHE1;CDC28;AME1;DCC1;CSM1;APC11;SIT4;FIN1;RGP1;SPC19;CHL4;SWM1;MCM21;DAD4;ESC2;NKP1;LRS4;TOM1;BIM1;SCC4;CDC26;CNN1;MAD1;SPC105;CDC20;DOC1;ESP1;DAM1;OKP1;CDC23;CTF8;TID3;DSN1;MND2;MPS3;MAD2;MCM22;CDC16;CSE4;ASK1;SPC34;DYN1;DAD2;SFI1;SMC4;APC2;NDL1;CTF3;MIH1;CSM3;BUB2;APC1;CSE2;NUF2;APC5;CDC31;CHL1;RMI1;NSL1;DIB1;CTF4
Module 3	nuclear division	1.48744e-06	2.4531e-05	2746	108	994	63	1.6115	MTW1;SPC72;SHE1;CDC28;AME1;DCC1;CSM1;APC11;SIT4;FIN1;RGP1;SPC19;CHL4;SWM1;MCM21;DAD4;ESC2;NKP1;LRS4;TOM1;BIM1;SCC4;CDC26;CNN1;MAD1;SPC105;CDC20;DOC1;ESP1;DAM1;OKP1;CDC23;CTF8;TID3;DSN1;MND2;MPS3;MAD2;MCM22;CDC16;CSE4;ASK1;SPC34;DYN1;DAD2;SFI1;SMC4;APC2;NDL1;CTF3;MIH1;CSM3;BUB2;APC1;CSE2;NUF2;APC5;CDC31;CHL1;RMI1;NSL1;DIB1;CTF4
Module 3	regulation of gene expression	1.97424e-06	3.20506e-05	2746	398	994	186	1.29105	SWD1;BUD14;RTG3;RXT2;SIF2;CYC8;TFC1;CDC28;MED8;CDC47;HPC2;SWC5;SRB6;PAF1;SNF5;SGF29;KAR4;TAF2;SRB8;CDC39;PEX19;RXT3;DHH1;CDC36;UGA3;LYS14;SNF11;TFB5;TAF12;TAF10;NGG1;SAS4;PLP1;MSS116;SIR4;GCN2;RTT103;SRB7;TFB1;SWR1;ESC2;YRA1;SPT3;RPT3;NCB2;RPB7;LRS4;SSN2;ADA2;TOM1;TFB3;YDR520C;GCN4;EAF5;MCM3;IES6;NPR2;SRB4;GLN3;MOT2;ARG5,6;PET122;BUR6;IES1;CAF16;HAC1;SWP82;RPT6;SOH1;CEG1;INO80;NUT1;HOS2;SPT16;YGL…
Module 3	chromosome segregation	2.05669e-06	3.28754e-05	2746	98	994	58	1.63499	MTW1;SPC72;SHE1;MMS4;AME1;DCC1;CSM1;SCM3;FIN1;SPC19;CHL4;MCM21;DAD4;ESC2;MUS81;LRS4;BIM1;MAM1;SCC4;CDC26;CNN1;SPC105;CDC20;SOH1;SPT4;ESP1;DAM1;OKP1;RTT102;SPO13;CDC23;CTF8;TID3;DSN1;STS1;MND2;MPS3;CBF1;MCM22;CDC16;CSE4;ASK1;SPC34;DYN1;DAD2;SMC4;RED1;MMS22;CTF3;CSM3;CSE2;NUF2;CTR9;CHL1;RMI1;IPL1;NSL1;CTF4
Module 3	M phase	2.34521e-06	3.69192e-05	2746	206	994	106	1.42152	SPO7;MTW1;SPC72;RFA1;SHE1;MMS4;MEC1;CDC28;AME1;YBR250W;DCC1;KAR4;CSM1;RMD1;APC11;SIT4;RAD57;FIN1;RGP1;SPC19;CHL4;SWM1;MCM21;DAD4;ESC2;XRS2;NKP1;MUS81;LRS4;ECM11;TOM1;RMD6;BIM1;MEI4;RAD51;MAM1;SPR6;SCC4;RAD24;CDC26;CNN1;RMD8;HOP2;MAD1;SPC105;CDC20;SOH1;SAE2;MND1;DOC1;HFM1;ESP1;DAM1;OKP1;RMD11;SPO13;CDC23;CTF8;MET30;SPO22;TID3;DSN1;MND2;MPS3;MAD2;MCM22;CDC16;CSE4;ASK1;SPC34;DYN1;DAD2;TVP38;SFI1;SMC…
Module 3	organelle organization	2.79877e-06	4.34019e-05	2746	731	994	316	1.19422	VAR1;SPO7;MDM10;ATS1;DRS2;MTW1;SPC72;SWD1;RFA1;BUD14;SLA1;SHE1;RXT2;SIF2;CYC8;CCZ1;MEC1;CDC28;RIM2;AME1;HPC2;ATG12;SWC5;ARC40;SHG1;YPT10;PAF1;SNF5;SGF29;DCC1;KAR4;YCL056C;RIM1;CSM1;PTC1;APC11;MRP10;SIT4;USO1;PEX19;RXT3;VAM6;GET3;NUP84;SEC31;GGC1;CDC13;RAD57;YDR065W;SNF11;VPS41;STN1;SWF1;FIN1;RGP1;DOP1;TAF12;SEC5;TAF10;NGG1;SAS4;SPC19;SIR4;CHL4;SWM1;MCM21;SWA2;DAD4;PEP7;SKP1;SWR1;SPC110;ESC2;XRS2;…
Module 3	protein modification process	3.05321e-06	4.66512e-05	2746	319	994	153	1.325	SWD1;RFA1;RFT1;MAP2;UBP14;ALG14;YBR094W;RXT2;SIF2;ALG1;PTC4;MEC1;CDC28;UBS1;ATG12;ALG7;SHG1;CHK1;PAF1;SGF29;SAT4;CWH43;PTC1;APC11;RXT3;PMT5;PMT1;CDC53;STE7;CDC36;UFD2;TFB5;UBC13;SWF1;TAF12;TAF10;NGG1;CSN9;GTB1;SWM1;GCN2;TFB1;SKP1;UBA2;SPT3;GPI19;TOM1;TFB3;SMT3;FPR2;WBP1;MAK10;YND1;MOT2;RPN11;UBP6;CDC26;ATE1;STT3;CWH41;ALG2;SCY1;GPI10;HOS2;OST5;RTF1;NAT2;GPI1;DIE2;GCN5;BUD32;TAF1;IRE1;UBA4;CDC23;S…
Module 3	organelle fission	3.29269e-06	4.95813e-05	2746	112	994	64	1.57861	MTW1;SPC72;SHE1;CDC28;AME1;DCC1;CSM1;APC11;SIT4;FIN1;RGP1;SPC19;CHL4;SWM1;MCM21;DAD4;ESC2;NKP1;LRS4;TOM1;BIM1;SCC4;RPN11;CDC26;CNN1;MAD1;SPC105;CDC20;DOC1;ESP1;DAM1;OKP1;CDC23;CTF8;TID3;DSN1;MND2;MPS3;MAD2;MCM22;CDC16;CSE4;ASK1;SPC34;DYN1;DAD2;SFI1;SMC4;APC2;NDL1;CTF3;MIH1;CSM3;BUB2;APC1;CSE2;NUF2;APC5;CDC31;CHL1;RMI1;NSL1;DIB1;CTF4
Module 3	organelle fusion	3.39003e-06	5.01295e-05	2746	44	994	31	1.94636	SPC72;CCZ1;KAR4;USO1;SEC5;PEP7;SPC110;TLG1;SEC20;SEC3;USE1;KEM1;SEC15;YIP1;GOS1;BET1;SEC6;EXO70;YKT6;DYN1;SED5;BOS1;SEC10;SEC22;MDM30;VPS33;KAR5;UFE1;VAM3;KAR9;SEC8
Module 3	intracellular protein transport	3.42559e-06	5.01295e-05	2746	191	994	99	1.43191	MDM10;DRS2;APL3;CCZ1;UBS1;ATG12;USO1;PEX19;PMT1;GET3;NUP84;COP1;VPS41;MSN5;TLG1;VPS3;VAC8;TIM9;CUP5;COG3;RET2;COG7;SEH1;SEC27;TIM21;COG2;YGR198W;YGR206W;APL6;MAS2;SAM35;SFB3;TIM44;YRB2;SEC11;SYS1;APS3;TIM54;PAM16;PBS2;TIM17;ATG27;APL1;SPC1;APS2;VPS25;TIM8;APL2;LST4;VPS51;ATG10;SED5;RIC1;SPC3;MSL5;SRN2;APS1;PEX13;YPT6;IMH1;SEC61;VPS33;VPS36;VPS71;SPC2;MVP1;PEX12;DNF3;TOM40;COG6;COG5;TOM7;TOM22;SEC…
Module 3	cell division	3.6302e-06	5.23858e-05	2746	150	994	81	1.49179	ATS1;MTW1;SPC72;BUD14;SLA1;SHE1;CDC28;AME1;APC11;SIT4;CDC53;CDC13;RGP1;SEC5;SPC19;CHL4;SWM1;MCM21;DAD4;SKP1;CDC40;NKP1;SEC3;BIM1;SCC4;BEM2;CDC26;CNN1;MAD1;CDC20;BUD13;SEC15;DOC1;YGR058W;DAM1;OKP1;BUD32;UBA4;CDC23;SEC6;MOB1;TID3;DSN1;MND2;MAD2;EXO70;MCM22;CDC16;ELM1;ASK1;VPS51;SPC34;DAD2;SFI1;SMC4;APC2;SEC10;MMR1;CDC42;NDL1;BUD6;CHS5;CTF3;GAB1;MIH1;BUB2;END3;CBK1;APC1;NUF2;THP1;APC5;CDC31;SOG2;RMI…
Module 3	vesicle fusion	5.20604e-06	7.40969e-05	2746	28	994	22	2.17059	USO1;SEC5;PEP7;TLG1;SEC20;SEC3;USE1;SEC15;YIP1;GOS1;BET1;SEC6;EXO70;YKT6;SED5;BOS1;SEC10;SEC22;VPS33;UFE1;VAM3;SEC8
Module 3	response to organic substance	6.89698e-06	9.68373e-05	2746	71	994	44	1.71202	NPL4;BEM1;KAR4;CDC39;PTC1;PMT1;GET3;STE7;DHH1;CDC36;CSN9;PLP1;GLN3;HAC1;GET1;AGA2;YGR198W;OPI1;IRE1;STS1;BCK1;SSY5;SAG1;CSN12;STE18;GRR1;STE24;CNB1;YKR064W;HOG1;SWI6;CDC42;ARV1;STE23;SST2;UFO1;RCE1;BOP3;CBK1;PRM1;HUB1;SPT20;ISW2;BEM4
Module 3	cellular membrane fusion	7.16573e-06	9.7963e-05	2746	45	994	31	1.90311	CCZ1;USO1;VAM6;VPS41;SWF1;SEC5;PEP7;TLG1;SEC20;VAC8;SEC3;USE1;SEC15;YIP1;GOS1;BET1;SEC6;EXO70;YKT6;SED5;BOS1;SEC10;SEC22;MDM30;VPS33;PEP5;PRM1;UFE1;VAM3;VPS16;SEC8
Module 3	membrane fusion	7.16573e-06	9.7963e-05	2746	45	994	31	1.90311	CCZ1;USO1;VAM6;VPS41;SWF1;SEC5;PEP7;TLG1;SEC20;VAC8;SEC3;USE1;SEC15;YIP1;GOS1;BET1;SEC6;EXO70;YKT6;SED5;BOS1;SEC10;SEC22;MDM30;VPS33;PEP5;PRM1;UFE1;VAM3;VPS16;SEC8
Module 3	regulation of cell cycle process	7.58199e-06	0.000102308	2746	65	994	41	1.74255	SPC72;MMS4;SIF2;MEC1;CDC28;CHK1;FIN1;SWM1;GCN2;SKP1;ESC2;LCD1;BIM1;RAD24;MAD1;SPC105;CDC20;HOS2;DOC1;ESP1;SPO13;CDC23;MOB1;HOS4;MND2;MAD2;DPB11;ELM1;CDC42;RED1;MEC3;CSM3;BUB2;CEP3;NIS1;CBK1;NDJ1;BUB3;RAD17;DDC1;IPL1
Module 3	protein N-linked glycosylation	8.79778e-06	0.000117191	2746	25	994	20	2.21006	RFT1;ALG14;ALG1;ALG7;GTB1;WBP1;STT3;CWH41;ALG2;OST5;DIE2;MNS1;SWP1;ALG11;YNL080C;ALG9;ALG12;ALG6;OST2;DPM1
Module 3	mRNA metabolic process	9.85353e-06	0.000129593	2746	169	994	88	1.4385	PRP45;PTA1;AAR2;YBR094W;EXO84;SPP381;POP7;NTC20;ABD1;PRP5;CDC39;MTF2;LUC7;SNU23;DHH1;CDC36;GLE1;CWC15;MSS116;PRP42;CFT1;CDC40;RPB7;SSN2;PRP3;CWC21;EDC3;PRP22;SMB1;MOT2;LSM4;PAN2;CEG1;KEM1;BUD13;PRP18;SNU71;SPT4;PRP38;PTI1;PBP1;CWC22;CBP2;PIH1;IRE1;PRP8;MSL1;RPB4;PRP21;CBP1;LSM8;ISY1;CSN12;MPE1;DBR1;NTR2;PRP19;YLR021W;CFT2;MSL5;CLF1;SMD3;SWI6;NTR1;RSE1;CTK3;CEF1;CUS1;HSH155;DCP2;RLR1;YNL187W;CWC25…
Module 3	positive regulation of nitrogen compound metabolic process	1.35604e-05	0.000173942	2746	85	994	50	1.62504	RXT2;SIF2;CDC28;SNF5;KAR4;SRB8;UGA3;PLP1;SIR4;RPT3;NCB2;RPB7;SSN2;GCN4;GLN3;BUR6;HAC1;RPT6;CEG1;INO80;SPT16;GTR2;GCN5;BUD32;OPI1;SNF6;SWI3;ESS1;CBF1;RPT1;KAE1;HOG1;SWI6;POB3;CTK3;TAP42;SUB1;SAP30;HDA1;SSN8;BDP1;MER1;RPT5;ESA1;RPT4;MBF1;NDD1;SSN3;GCR1;HOS1
Module 3	positive regulation of nucleobase, nucleoside, nucleotide and nucleic acid metabolic process	1.35604e-05	0.000173942	2746	85	994	50	1.62504	RXT2;SIF2;CDC28;SNF5;KAR4;SRB8;UGA3;PLP1;SIR4;RPT3;NCB2;RPB7;SSN2;GCN4;GLN3;BUR6;HAC1;RPT6;CEG1;INO80;SPT16;GTR2;GCN5;BUD32;OPI1;SNF6;SWI3;ESS1;CBF1;RPT1;KAE1;HOG1;SWI6;POB3;CTK3;TAP42;SUB1;SAP30;HDA1;SSN8;BDP1;MER1;RPT5;ESA1;RPT4;MBF1;NDD1;SSN3;GCR1;HOS1
Module 3	positive regulation of RNA metabolic process	1.44375e-05	0.000182934	2746	83	994	49	1.63092	RXT2;SIF2;CDC28;SNF5;KAR4;SRB8;UGA3;PLP1;SIR4;RPT3;NCB2;RPB7;SSN2;GCN4;GLN3;BUR6;HAC1;RPT6;CEG1;INO80;SPT16;GTR2;GCN5;BUD32;OPI1;SNF6;SWI3;ESS1;CBF1;RPT1;KAE1;HOG1;SWI6;POB3;CTK3;TAP42;SUB1;SAP30;HDA1;SSN8;MER1;RPT5;ESA1;RPT4;MBF1;NDD1;SSN3;GCR1;HOS1
Module 3	response to DNA damage stimulus	1.50264e-05	0.000188101	2746	182	994	93	1.41165	RFA1;MCM2;MMS4;MEC1;UMP1;CDC47;SLX1;CHK1;SNF5;DCC1;POL4;SIT4;NUP84;RAD57;SHU2;TFB5;UBC13;SIR4;GCN2;NSE3;TFB1;HIM1;ESC2;XRS2;YRA1;MUS81;TFB3;SLD5;LCD1;EAF5;MCM3;YEN1;RAD51;SCC4;RAD24;RPT6;LIF1;PAN2;SLD3;SOH1;INO80;RAD54;SAE2;SPT16;SPT4;SNF6;DNA2;CTF8;RPN10;SSL2;PSF2;DPB11;SPT10;RPB4;HYS2;RAD26;EAF6;GRR1;MGM101;APN1;RTT109;PRP19;SSL1;MEC3;MMS22;PSY3;RAD33;UNG1;POB3;UFO1;CTK3;CSM3;YKU80;MLH1;MRE11;Y…
Module 3	proteasomal ubiquitin-independent protein catabolic process	1.62593e-05	0.000201112	2746	14	994	13	2.56525	PRE7;PRE1;PUP3;SCL1;PRE9;PUP2;PRE3;PRE8;PRE5;PRE6;PUP1;PRE10;PRE2
Module 3	modification-dependent macromolecule catabolic process	2.10288e-05	0.000257046	2746	137	994	73	1.47203	CNE1;PRE7;UBP14;NPL4;UMP1;RPT2;APC11;PMT1;CDC53;UFD2;YOS9;SAS4;SWM1;SKP1;SEM1;RPT3;PRE1;RPN3;PUP3;SWP82;RPN11;UBP6;CDC26;RPN12;SCL1;ATE1;RPT6;PAN2;DOC1;PRE9;PUP2;CDC23;RPN10;MET30;RPN2;STS1;MND2;PRE3;YJL149W;GRR1;VPS25;MNS1;CDC16;VPS24;RPT1;YKL206C;YLR104W;SRN2;APC2;VPS38;MDM30;SEC61;VPS36;UFO1;PRE8;UBX4;VPS20;DSK2;PRE5;APC1;PRE6;HRT1;RPT5;PUP1;APC5;CDC31;RPT4;RPN8;PRE10;VPS28;VPS30;PRE2;RPN7
Module 3	macromolecule catabolic process	2.20296e-05	0.000266148	2746	214	994	106	1.36838	CNE1;PRE7;UBP14;YBR094W;NPL4;UMP1;CDC39;RPT2;APC11;PMT1;CDC53;DHH1;CDC36;UFD2;YOS9;SAS4;SWM1;SKP1;SEM1;RPT3;RPB7;SSN2;EDC3;PRE1;RPN3;MOT2;PUP3;LSM4;SWP82;RPN11;UBP6;CDC26;RPN12;SCL1;ATE1;RPT6;PAN2;CDC20;KEM1;SAE2;DOC1;PRP18;PRE9;PUP2;DNA2;CDC23;RPN10;MET30;RPN2;STS1;MND2;PRE3;RPB4;YJL149W;CBP1;HYS2;NTA1;GRR1;VPS25;MNS1;CDC16;VPS24;RPT1;DBR1;YKL206C;OMA1;YLR021W;YLR104W;SRN2;APC2;CHS5;VPS38;MDM30;…
Module 3	cellular macromolecule catabolic process	2.27193e-05	0.000271326	2746	207	994	103	1.37461	CNE1;PRE7;UBP14;YBR094W;NPL4;UMP1;CDC39;RPT2;APC11;PMT1;CDC53;DHH1;CDC36;UFD2;YOS9;SAS4;SWM1;SKP1;SEM1;RPT3;RPB7;SSN2;EDC3;PRE1;RPN3;MOT2;PUP3;LSM4;SWP82;RPN11;UBP6;CDC26;RPN12;SCL1;ATE1;RPT6;PAN2;KEM1;SAE2;DOC1;PRP18;PRE9;PUP2;DNA2;CDC23;RPN10;MET30;RPN2;STS1;MND2;PRE3;RPB4;YJL149W;CBP1;HYS2;GRR1;VPS25;MNS1;CDC16;VPS24;RPT1;DBR1;YKL206C;OMA1;YLR021W;YLR104W;SRN2;APC2;VPS38;MDM30;SEC61;VPS36;UFO1…
Module 3	regulation of cell cycle	2.4286e-05	0.000286741	2746	82	994	48	1.61712	SPC72;MMS4;SIF2;MEC1;CDC28;CHK1;CDC39;CDC36;FIN1;SWM1;GCN2;SKP1;ESC2;SEM1;LCD1;BIM1;RAD24;MAD1;SPC105;CDC20;KEM1;HOS2;DOC1;ESP1;SPO13;CDC23;MOB1;HOS4;MND2;MAD2;DPB11;GRR1;ELM1;CDC42;RED1;MEC3;MIH1;CSM3;BUB2;CEP3;NIS1;CBK1;NDJ1;BUB3;ESA1;RAD17;DDC1;IPL1
Module 3	transcription initiation, DNA-dependent	2.48328e-05	0.000289902	2746	39	994	27	1.91255	RTG3;TFC1;TAF2;TAF12;TAF10;RPB7;RTF1;TFG2;TFC4;TFG1;BRF1;TAF1;SSL2;RPB4;TOA2;TFA2;TAF13;TAF8;TAF4;SUB1;TAF7;MTF1;TAF9;BDP1;DAL82;RTG1;TAF3
Module 3	transcription initiation from RNA polymerase II promoter	2.52117e-05	0.000291055	2746	26	994	20	2.12506	RTG3;TAF2;TAF12;TAF10;RPB7;TFG2;TFG1;TAF1;SSL2;RPB4;TOA2;TFA2;TAF13;TAF8;TAF4;TAF7;TAF9;DAL82;RTG1;TAF3
Module 3	cellular membrane organization	2.92779e-05	0.00033065	2746	138	994	73	1.46136	SPO7;MDM10;DRS2;SLA1;RFT1;SLM4;CCZ1;ATG12;USO1;VAM6;GET3;NUP84;SEC31;VPS41;SWF1;SEC5;PEP7;SHE9;TLG1;SEC20;VAC8;TIM9;CUP5;SEC3;GET2;GET1;USE1;SEC15;GTR2;YIP1;YGR198W;GOS1;SAM35;SFB3;BZZ1;BET1;APQ12;NEO1;SEC6;SEC28;TIM54;EXO70;RCY1;TIM8;VPS24;YKT6;MEH1;ATG10;SED5;BOS1;SEC10;SEC22;MDM30;VPS33;SMA2;VPS20;DNF3;PEP5;TOM7;END3;TOM22;PRM1;MON2;UFE1;VAM3;YOR164C;SEY1;VPS16;VPS30;SEC8;TOM5;BSP1;VPS4
Module 3	membrane organization	2.92779e-05	0.00033065	2746	138	994	73	1.46136	SPO7;MDM10;DRS2;SLA1;RFT1;SLM4;CCZ1;ATG12;USO1;VAM6;GET3;NUP84;SEC31;VPS41;SWF1;SEC5;PEP7;SHE9;TLG1;SEC20;VAC8;TIM9;CUP5;SEC3;GET2;GET1;USE1;SEC15;GTR2;YIP1;YGR198W;GOS1;SAM35;SFB3;BZZ1;BET1;APQ12;NEO1;SEC6;SEC28;TIM54;EXO70;RCY1;TIM8;VPS24;YKT6;MEH1;ATG10;SED5;BOS1;SEC10;SEC22;MDM30;VPS33;SMA2;VPS20;DNF3;PEP5;TOM7;END3;TOM22;PRM1;MON2;UFE1;VAM3;YOR164C;SEY1;VPS16;VPS30;SEC8;TOM5;BSP1;VPS4
Module 3	response to chemical stimulus	3.85785e-05	0.000431	2746	132	994	70	1.465	NPL4;BEM1;RGD1;KAR4;SRB8;CDC39;PTC1;SIT4;PMT1;GET3;STE7;DHH1;CDC36;CSN9;PLP1;SSN2;NPR2;GLN3;HAC1;GET1;AGA2;YGL220W;YGR198W;OPI1;SRB2;IRE1;UBA4;MET30;STS1;BCK1;GSH1;PBS2;SSY5;SAG1;CSN12;STE18;GRR1;VPS25;STE24;ELM1;CNB1;YKR064W;LOT6;HOG1;SWI6;CDC42;ARV1;STE23;VPS36;SST2;WAR1;ALO1;UFO1;RCE1;SSN8;BOP3;YNL080C;CBK1;YNL190W;ATX1;PRM1;HUB1;SPT20;ISW2;SSN3;GCR1;GLR1;BEM4;POS5;RDS3
Module 3	macromolecule glycosylation	4.32386e-05	0.000472893	2746	34	994	24	1.95005	RFT1;ALG14;ALG1;ALG7;PMT5;PMT1;GTB1;WBP1;YND1;STT3;CWH41;ALG2;OST5;DIE2;SVP26;MNS1;SWP1;ALG11;YNL080C;ALG9;ALG12;ALG6;OST2;DPM1
Module 3	protein glycosylation	4.32386e-05	0.000472893	2746	34	994	24	1.95005	RFT1;ALG14;ALG1;ALG7;PMT5;PMT1;GTB1;WBP1;YND1;STT3;CWH41;ALG2;OST5;DIE2;SVP26;MNS1;SWP1;ALG11;YNL080C;ALG9;ALG12;ALG6;OST2;DPM1
Module 3	nucleosome organization	4.86214e-05	0.000526226	2746	38	994	26	1.89018	CYC8;HPC2;SWC5;SNF5;SNF11;SWR1;IES1;SWP82;INO80;SPT16;RTT102;SNF6;SWI3;HIR3;CSE4;RSC4;ARP6;VPS71;POB3;RSC9;ARP5;YAF9;VPS75;HTZ1;ISW2;GCR1
Module 3	regulation of cellular component organization	5.62647e-05	0.000602671	2746	106	994	58	1.5116	BUD14;CDC28;ARC40;VAM6;CDC13;VPS41;STN1;FIN1;SEC1;SPC19;SWM1;DAD4;SKP1;RPT3;ADA2;GCN4;BIM1;TSC11;PET122;RPT6;MAD1;SPC105;CDC20;SPT16;DOC1;ESP1;DAM1;YGR206W;SPO13;CDC23;KOG1;MND2;MAD2;ESS1;ASK1;RPT1;SPC34;RHO4;DAD2;VTA1;CDC42;BUD6;VPS33;POB3;CEP3;PEP5;LST8;NIS1;CBK1;VPS75;BUB3;RPT5;RPT4;VPS16;TCO89;SAR1;SMK1;SGV1
Module 3	positive regulation of gene expression	7.19022e-05	0.00075461	2746	78	994	45	1.59379	RXT2;SIF2;CDC28;SNF5;KAR4;SRB8;UGA3;PLP1;SIR4;RPT3;NCB2;SSN2;GCN4;GLN3;BUR6;HAC1;RPT6;CEG1;INO80;SPT16;GTR2;BUD32;OPI1;SNF6;SWI3;ESS1;CBF1;RPT1;KAE1;HOG1;SWI6;POB3;CTK3;TAP42;SUB1;SAP30;HDA1;SSN8;RPT5;RPT4;MBF1;NDD1;SSN3;GCR1;HOS1
Module 3	positive regulation of transcription, DNA-dependent	7.19022e-05	0.00075461	2746	78	994	45	1.59379	RXT2;SIF2;CDC28;SNF5;KAR4;SRB8;UGA3;PLP1;SIR4;RPT3;NCB2;SSN2;GCN4;GLN3;BUR6;HAC1;RPT6;CEG1;INO80;SPT16;GTR2;BUD32;OPI1;SNF6;SWI3;ESS1;CBF1;RPT1;KAE1;HOG1;SWI6;POB3;CTK3;TAP42;SUB1;SAP30;HDA1;SSN8;RPT5;RPT4;MBF1;NDD1;SSN3;GCR1;HOS1
Module 3	membrane docking	7.55379e-05	0.000784839	2746	20	994	16	2.21006	CCZ1;USO1;SEC1;SEC5;PEP7;VAC8;SEC3;SEC15;SEC6;EXO70;RCY1;SEC10;VPS33;PEP5;VAM3;SEC8
Module 3	DNA-dependent transcriptional preinitiation complex assembly	8.13905e-05	0.000837274	2746	15	994	13	2.39423	TAF2;TAF12;TAF10;BRF1;TAF1;TAF13;TAF8;TAF4;SUB1;TAF7;TAF9;BDP1;TAF3
Module 3	glycoprotein biosynthetic process	9.08194e-05	0.000916129	2746	35	994	24	1.89434	RFT1;ALG14;ALG1;ALG7;PMT5;PMT1;GTB1;WBP1;YND1;STT3;CWH41;ALG2;OST5;DIE2;SVP26;MNS1;SWP1;ALG11;YNL080C;ALG9;ALG12;ALG6;OST2;DPM1
Module 3	glycosylation	9.08194e-05	0.000916129	2746	35	994	24	1.89434	RFT1;ALG14;ALG1;ALG7;PMT5;PMT1;GTB1;WBP1;YND1;STT3;CWH41;ALG2;OST5;DIE2;SVP26;MNS1;SWP1;ALG11;YNL080C;ALG9;ALG12;ALG6;OST2;DPM1
Module 3	cellular response to stress	9.53749e-05	0.000952832	2746	271	994	127	1.29464	RFA1;MCM2;MMS4;CCZ1;MEC1;NPL4;UMP1;CDC47;ATG12;SLX1;RGD1;CHK1;SNF5;DCC1;POL4;PTC1;SIT4;PMT1;NUP84;RAD57;SHU2;TFB5;UBC13;SIR4;GCN2;NSE3;TFB1;HIM1;ESC2;XRS2;YRA1;MUS81;TFB3;SLD5;LCD1;VAC8;EAF5;MCM3;NPR2;YEN1;RAD51;SCC4;COG3;RAD24;HAC1;RPT6;LIF1;PAN2;SLD3;SOH1;INO80;RAD54;SAE2;SPT16;SPT4;COG2;OPI1;RMD11;SNF6;IRE1;UBA4;DNA2;KOG1;CTF8;RPN10;SSL2;STS1;PSF2;DPB11;BCK1;SPT10;PBS2;RPB4;ATG27;HYS2;RAD26;EA…
Module 3	response to pheromone	9.65104e-05	0.000954993	2746	45	994	29	1.78033	BEM1;KAR4;CDC39;PTC1;GET3;STE7;DHH1;CDC36;CSN9;PLP1;AGA2;YGR198W;SAG1;CSN12;STE18;GRR1;STE24;CNB1;HOG1;CDC42;ARV1;STE23;SST2;RCE1;CBK1;PRM1;HUB1;ISW2;BEM4
Module 3	positive regulation of RNA polymerase II transcriptional preinitiation complex assembly	0.000104255	0.000993773	2746	9	994	9	2.76258	RPT3;GCN4;RPT6;SPT16;ESS1;RPT1;POB3;RPT5;RPT4
Module 3	regulation of RNA polymerase II transcriptional preinitiation complex assembly	0.000104255	0.000993773	2746	9	994	9	2.76258	RPT3;GCN4;RPT6;SPT16;ESS1;RPT1;POB3;RPT5;RPT4
Module 3	regulation of transcription initiation from RNA polymerase II promoter	0.000104255	0.000993773	2746	9	994	9	2.76258	RPT3;GCN4;RPT6;SPT16;ESS1;RPT1;POB3;RPT5;RPT4
Module 3	regulation of transcription initiation, DNA-dependent	0.000104255	0.000993773	2746	9	994	9	2.76258	RPT3;GCN4;RPT6;SPT16;ESS1;RPT1;POB3;RPT5;RPT4
Module 3	regulation of mitotic metaphase/anaphase transition	0.000108578	0.00102557	2746	12	994	11	2.53236	SWM1;BIM1;MAD1;SPC105;CDC20;DOC1;CDC23;MND2;MAD2;CEP3;BUB3
Module 3	protein localization to organelle	0.000117958	0.00110413	2746	173	994	86	1.3733	MDM10;MTW1;ERD2;CCZ1;AME1;ATG12;RER1;CSM1;PEX19;GET3;NUP84;SCM3;FIN1;CHL4;LRS4;VPS3;VAC8;TIM9;CUP5;GET2;SCC4;COG3;COG7;GET1;SPC105;SEH1;EMP24;TIM21;TEL2;COG2;YGR198W;YGR206W;SPO13;MAS2;SAM35;SVP26;TIM44;TID3;SEC11;TIM54;PAM16;PBS2;TIM17;ATG27;SPC1;VPS25;TIM8;VPS51;ATG10;SPC3;SRN2;PEX13;SEC61;VPS33;VPS36;VPS71;SPC2;MVP1;PEX12;YKU80;TOM40;COG6;COG5;TOM7;TOM22;CBK1;MON2;PEX6;VPS27;MAS6;PEX15;SGT2;MT…
Module 3	G2/M transition of mitotic cell cycle	0.000169809	0.00154765	2746	19	994	15	2.18098	CDC53;SCM3;SKP1;MAD1;MAD2;DPB11;ESS1;RSC4;SFI1;RSC9;MIH1;HRT1;BUB3;NDD1;IPL1
Module 3	exocytosis	0.000169809	0.00154765	2746	19	994	15	2.18098	EXO84;SEC1;SEC5;PEP7;SEM1;SEC3;SEC15;SEC6;EXO70;RCY1;SEC10;VPS33;PEP5;SEC2;SEC8
Module 3	vesicle docking	0.000169809	0.00154765	2746	19	994	15	2.18098	CCZ1;USO1;SEC1;SEC5;PEP7;SEC3;SEC15;SEC6;EXO70;RCY1;SEC10;VPS33;PEP5;VAM3;SEC8
Module 3	ER to Golgi vesicle-mediated transport	0.000176332	0.00158331	2746	44	994	28	1.758	ERD2;RER1;USO1;BUG1;COP1;SEC31;YOS1;COG3;RET2;SEC27;EMP24;COG2;YIP1;GOS1;SFB3;SVP26;BET1;YIL039W;SEC28;PHO86;SOP4;BET3;SED5;BOS1;SEC22;YIF1;SEC21;BET2
Module 3	chromatin remodeling	0.000179942	0.00158331	2746	36	994	24	1.84172	CYC8;CDC28;SWC5;SNF5;SNF11;SWR1;YER030W;IES1;SWP82;RPT6;INO80;RAD54;RTT102;SNF6;SPT10;SWI3;RSC4;SIR1;ARP6;VPS71;RSC9;ARP5;YAF9;ISW2
Module 3	negative regulation of transcription from RNA polymerase II promoter	0.000179942	0.00158331	2746	36	994	24	1.84172	RXT2;KAR4;SRB8;CDC39;CDC36;NCB2;SSN2;GCN4;BUR6;YGL220W;OPI1;SRB2;ESS1;VPS25;HOG1;VPS36;HDA1;SSN8;MKS1;SKO1;ISW2;SSN3;GCR1;ROX1
Module 3	microtubule-based process	0.000180022	0.00158331	2746	65	994	38	1.61504	ATS1;SPC72;SHE1;AME1;SPC19;DAD4;SPC110;DYN2;PAC11;BIM1;BEM2;CDC26;SPC105;CDC20;DAM1;OKP1;CDC23;TID3;MPS3;CDC16;ASK1;SPC34;DYN1;DAD2;TVP38;SFI1;LDB18;NDL1;DSK2;JNM1;DYN3;NUF2;CDC31;RBL2;SPC29;NIP100;IPL1;KAR9
Module 3	regulation of mitotic cell cycle	0.000181341	0.00158331	2746	40	994	26	1.79567	SPC72;CDC28;FIN1;SWM1;SKP1;BIM1;MAD1;SPC105;CDC20;KEM1;DOC1;ESP1;CDC23;MOB1;MND2;MAD2;DPB11;CDC42;CSM3;BUB2;CEP3;NIS1;CBK1;BUB3;DDC1;IPL1
Module 3	response to stress	0.000188936	0.00163567	2746	324	994	147	1.25339	RFA1;MCM2;MMS4;CCZ1;MEC1;NPL4;UMP1;CDC47;ATG12;SLX1;RGD1;CHK1;SNF5;DCC1;POL4;PTC1;SIT4;PMT1;GET3;NUP84;UFD2;RAD57;SHU2;TFB5;UBC13;NBP2;SIR4;GCN2;NSE3;HRQ1;TFB1;HIM1;ESC2;XRS2;YRA1;MUS81;TFB3;SLD5;LCD1;VAC8;EAF5;MCM3;NPR2;ISC1;YEN1;RAD51;SCC4;COG3;RAD24;HAC1;GET1;RPT6;LIF1;PAN2;SLD3;SOH1;INO80;RAD54;SAE2;SPT16;SPT4;COG2;OPI1;RMD11;SNF6;IRE1;UBA4;BZZ1;DNA2;KOG1;CTF8;RPN10;SSL2;STS1;PSF2;DPB11;BCK1;…
Module 3	DNA repair	0.000190487	0.00163567	2746	163	994	81	1.37281	RFA1;MCM2;MMS4;MEC1;CDC47;SLX1;SNF5;POL4;SIT4;RAD57;SHU2;TFB5;UBC13;SIR4;NSE3;TFB1;HIM1;ESC2;XRS2;YRA1;MUS81;TFB3;SLD5;LCD1;EAF5;MCM3;YEN1;RAD51;SCC4;RAD24;RPT6;LIF1;PAN2;SLD3;SOH1;INO80;RAD54;SAE2;SPT16;SPT4;SNF6;DNA2;RPN10;SSL2;PSF2;DPB11;SPT10;RPB4;HYS2;RAD26;EAF6;MGM101;APN1;RTT109;PRP19;SSL1;MEC3;MMS22;PSY3;RAD33;UNG1;POB3;CSM3;YKU80;MLH1;MRE11;YAF9;RLR1;MGS1;VPS75;RAD50;THP1;ESA1;RPT4;RAD17…
Module 3	Golgi to plasma membrane transport	0.000197459	0.00165452	2746	14	994	12	2.36792	SEC5;SEC3;SEC15;SEC6;SYS1;EXO70;LST4;SEC10;IMH1;CHS5;ARL3;SEC8
Module 3	regulation of mitosis	0.000197459	0.00165452	2746	14	994	12	2.36792	SWM1;BIM1;MAD1;SPC105;CDC20;DOC1;CDC23;MND2;MAD2;CEP3;NIS1;BUB3
Module 3	regulation of nuclear division	0.000197459	0.00165452	2746	14	994	12	2.36792	SWM1;BIM1;MAD1;SPC105;CDC20;DOC1;CDC23;MND2;MAD2;CEP3;NIS1;BUB3
Module 3	cellular process	0.00024327	0.0020121	2746	2327	994	874	1.0376	AAP1;ATP6;VAR1;SPO7;MDM10;ATS1;FUN26;DRS2;PRP45;MTW1;PTA1;SPC72;CNE1;SWD1;RFA1;BUD14;SLA1;RFT1;MCM2;SHE1;APL3;ERD2;PRE7;AAR2;MAP2;RTG3;POA1;FAT1;GIP1;UBP14;ALG14;SLM4;YBR094W;RXT2;MMS4;EXO84;SIF2;ALG1;CYC8;TFC1;PTC4;CCZ1;MEC1;SPP381;RIB7;YBR159W;CDC28;UBS1;POP7;NPL4;UMP1;ECM31;DTR1;NTC20;RIM2;MED8;BEM1;CDC47;AME1;HPC2;ATG12;SLX1;ROT2;SWC5;ARC40;ABD1;PRP5;ALG7;YBR250W;SRB6;SHG1;RGD1;YPT10;CHK1;PAF…
Module 3	multi-organism process	0.000244009	0.0020121	2746	55	994	33	1.65755	RXT2;BEM1;KAR4;MAK32;CDC39;PTC1;PRM7;GET3;STE7;DHH1;CDC36;CSN9;SPC110;SPT3;MOT2;AGA2;KEM1;SLH1;MPS3;SAG1;CSN12;STE18;GRR1;CNB1;CDC42;ARV1;CHS5;SST2;KAR5;CBK1;PRM1;HUB1;SKI3
Module 3	cellular response to organic substance	0.000247021	0.00202091	2746	23	994	17	2.0419	NPL4;KAR4;PMT1;PLP1;GLN3;HAC1;OPI1;IRE1;STS1;BCK1;GRR1;HOG1;SWI6;UFO1;BOP3;SPT20;ISW2
Module 3	anaphase-promoting complex-dependent proteasomal ubiquitin-dependent protein catabolic process	0.000277778	0.00222008	2746	11	994	10	2.51143	APC11;SWM1;CDC26;DOC1;CDC23;MND2;CDC16;APC2;APC1;APC5
Module 3	regulation of microtubule cytoskeleton organization	0.000277778	0.00222008	2746	11	994	10	2.51143	CDC28;FIN1;SPC19;DAD4;BIM1;ESP1;DAM1;ASK1;SPC34;DAD2
Module 3	regulation of microtubule-based process	0.000277778	0.00222008	2746	11	994	10	2.51143	CDC28;FIN1;SPC19;DAD4;BIM1;ESP1;DAM1;ASK1;SPC34;DAD2
Module 3	regulation of microtubule polymerization or depolymerization	0.000289504	0.00229614	2746	8	994	8	2.76258	FIN1;SPC19;DAD4;BIM1;DAM1;ASK1;SPC34;DAD2
Module 3	interphase of mitotic cell cycle	0.000296175	0.00233126	2746	47	994	29	1.70457	MCM2;CDC47;HPC2;KAR4;SAT4;SIT4;CDC53;SCM3;SKP1;CDC40;MCM3;MAD1;KEM1;MET30;MAD2;DPB11;ESS1;GRR1;HIR3;RSC4;SFI1;SWI6;RSC9;MIH1;HRT1;BUB3;NDD1;IPL1;CDC54
Module 3	phosphatidylinositol biosynthetic process	0.000300736	0.00234936	2746	27	994	19	1.94403	CWH43;GPI19;GPI10;GPI1;GPI16;LAS21;GPI14;GPI13;GAA1;VAC14;GAB1;PGA1;ALG9;ALG12;SMP3;GPI2;VPS30;PIS1;DPM1
Module 3	protein ubiquitination	0.000307804	0.00238663	2746	45	994	28	1.71894	RFA1;UBS1;APC11;CDC53;CDC36;UFD2;UBC13;SWM1;SKP1;TOM1;MOT2;CDC26;RTF1;CDC23;MET30;MND2;GRR1;UFD4;CDC16;UBA1;PRP19;APC2;MDM30;MUB1;APC1;HRT1;APC5;LGE1
Module 3	glycoprotein metabolic process	0.000338405	0.00260446	2746	37	994	24	1.79194	RFT1;ALG14;ALG1;ALG7;PMT5;PMT1;GTB1;WBP1;YND1;STT3;CWH41;ALG2;OST5;DIE2;SVP26;MNS1;SWP1;ALG11;YNL080C;ALG9;ALG12;ALG6;OST2;DPM1
Module 3	positive regulation of macromolecule metabolic process	0.000344603	0.00263266	2746	116	994	60	1.42892	RXT2;SIF2;CDC28;SNF5;KAR4;SRB8;RPT2;UGA3;PLP1;SIR4;RPT3;NCB2;RPB7;SSN2;ADA2;GCN4;GLN3;PET122;BUR6;HAC1;RPT6;CDC20;CEG1;INO80;SPT16;DOC1;GTR2;PBP1;GCN5;BUD32;OPI1;SNF6;DPB11;SWI3;ESS1;CBF1;ELM1;RPT1;KAE1;HOG1;SWI6;POB3;CTK3;TAP42;SUB1;SAP30;HDA1;SSN8;BDP1;MER1;VPS75;RPT5;ESA1;RPT4;MBF1;NDD1;SSN3;GCR1;HOS1;SGV1
Module 3	DNA metabolic process	0.000360064	0.00273071	2746	248	994	115	1.28103	SWD1;RFA1;MCM2;MMS4;MEC1;CDC47;SLX1;CHK1;PAF1;SNF5;DCC1;POL4;RIM1;SIT4;TFP1;CDC13;HO;RAD57;SHU2;TFB5;STN1;UBC13;SIR4;NSE3;TFB1;HIM1;ESC2;XRS2;YRA1;MUS81;ECM11;TFB3;SLD5;LCD1;EAF5;MCM3;YEN1;MEI4;RAD51;SCC4;RAD24;HOP2;RPT6;LIF1;PAN2;SLD3;SOH1;INO80;RAD54;SAE2;MND1;SPT16;HFM1;SPT4;TEL2;BRF1;BUD32;SNF6;DNA2;CTF8;RPN10;EST3;SSL2;PRI1;MND2;YJL051W;PSF2;DPB11;SPT10;RPB4;HYS2;RAD26;EAF6;MGM101;APN1;KAE1;…
Module 3	regulation of biological quality	0.000389913	0.00293565	2746	173	994	84	1.34137	DRS2;SWD1;RFA1;BUD14;RFT1;ERD2;MEC1;AME1;ARC40;PCA1;RER1;NFS1;YCL047C;SAT4;CDC39;PEX19;GET3;VCX1;STE7;TFP1;GGC1;CDC13;RAD57;YDR065W;STN1;MSC2;CCC2;SKP1;XRS2;SPT3;TOM1;VPS3;LCD1;CUP5;RAD51;GET1;SPC105;RAD54;EMP24;TEL2;OKP1;BUD32;PPA1;PIH1;VMA10;VMA22;UBA4;DNA2;SVP26;EST3;DFG10;ELM1;VMA5;VPH2;DBR1;ZRT3;CNB1;MEH1;VPS51;KAE1;LOT6;IZH3;CDC42;MEC3;SSQ1;VPS36;VMA6;CTK3;YKU80;YMR134W;DNF3;RAD50;ATX1;VPS2…
Module 3	conjugation	0.000467525	0.00346971	2746	50	994	30	1.65755	RXT2;BEM1;KAR4;CDC39;PTC1;PRM7;GET3;STE7;DHH1;CDC36;CSN9;SPC110;SPT3;MOT2;AGA2;KEM1;MPS3;SAG1;CSN12;STE18;GRR1;CNB1;CDC42;ARV1;CHS5;SST2;KAR5;CBK1;PRM1;HUB1
Module 3	conjugation with cellular fusion	0.000467525	0.00346971	2746	50	994	30	1.65755	RXT2;BEM1;KAR4;CDC39;PTC1;PRM7;GET3;STE7;DHH1;CDC36;CSN9;SPC110;SPT3;MOT2;AGA2;KEM1;MPS3;SAG1;CSN12;STE18;GRR1;CNB1;CDC42;ARV1;CHS5;SST2;KAR5;CBK1;PRM1;HUB1
Module 3	vesicle docking involved in exocytosis	0.00047396	0.00349251	2746	13	994	11	2.33756	SEC1;SEC5;PEP7;SEC3;SEC15;SEC6;EXO70;SEC10;VPS33;PEP5;SEC8
Module 3	interphase	0.000493395	0.00361012	2746	48	994	29	1.66906	MCM2;CDC47;HPC2;KAR4;SAT4;SIT4;CDC53;SCM3;SKP1;CDC40;MCM3;MAD1;KEM1;MET30;MAD2;DPB11;ESS1;GRR1;HIR3;RSC4;SFI1;SWI6;RSC9;MIH1;HRT1;BUB3;NDD1;IPL1;CDC54
Module 3	cellular response to chemical stimulus	0.000530136	0.00382691	2746	99	994	52	1.45105	NPL4;BEM1;KAR4;SRB8;CDC39;PTC1;SIT4;PMT1;GET3;STE7;DHH1;CDC36;CSN9;PLP1;SSN2;GLN3;HAC1;AGA2;YGL220W;OPI1;IRE1;UBA4;STS1;BCK1;SAG1;CSN12;STE18;GRR1;VPS25;CNB1;LOT6;HOG1;SWI6;CDC42;ARV1;VPS36;SST2;ALO1;UFO1;SSN8;BOP3;YNL080C;CBK1;YNL190W;ATX1;HUB1;SPT20;ISW2;SSN3;GCR1;GLR1;POS5
Module 3	regulation of molecular function	0.00053039	0.00382691	2746	61	994	35	1.58508	GIP1;RGD1;PTC1;YDL133W;STE7;CDC13;LRG1;NBP2;SWA2;TRS120;RPN3;GDI1;BEM2;GYP8;RPT6;CDC20;RAD54;DOC1;ESP1;BRF1;YRB2;RPN2;PBS2;STE18;RED1;VAC14;MIH1;BUB2;TRS130;RAD50;PTC5;RMI1;BEM3;BEM4;SRP54
Module 3	negative regulation of cellular process	0.000543192	0.00386915	2746	172	994	83	1.3331	SWD1;BUD14;UBP14;RXT2;SIF2;CYC8;CDC28;CDC47;CHK1;KAR4;SRB8;CDC39;PTC1;RXT3;SCM3;CDC36;STN1;FIN1;SAS4;PLP1;SIR4;RTT103;ESC2;NCB2;LRS4;SSN2;ADA2;GCN4;MCM3;BIM1;RTT105;BEM2;BUR6;MAD1;SPC105;INO80;HOS2;YGL220W;SPT4;OPI1;SRB2;HOS4;MAD2;DPB11;SPT10;ESS1;CBF1;GRR1;VPS25;CDC16;YKR064W;SIR1;RTT109;LOT6;HOG1;RED1;MEC3;VPS36;SST2;ARG81;GTR1;TAP42;CSM3;YKU80;CEP3;SAP30;HDA1;SSN8;MKS1;YAF9;SKO1;HTZ1;BUB3;ESA1…
Module 3	endosome transport	0.000543691	0.00386915	2746	44	994	27	1.69522	RGP1;DOP1;ENT5;PEP7;TRS120;VPS52;SEC27;YGR206W;VPS29;SEC28;SYS1;RCY1;VPS24;VPS51;RIC1;VTA1;YPT6;VPS38;VPS20;TRS130;PEP5;MON2;VPS27;SNX3;VPS16;VPS30;VPS4
Module 3	establishment or maintenance of cell polarity	0.000655672	0.00454162	2746	55	994	32	1.60732	SLA1;BEM1;SWF1;SEC5;SEC3;TSC11;BEM2;BUD13;SEC15;YGR058W;BUD32;SEC6;EXO70;BCK1;ELM1;DYN1;RHO4;LDB18;SEC10;CDC42;BUD6;CHS5;JNM1;LST8;END3;CBK1;THP1;BEM3;BEM4;NIP100;SEC8;AXL1
Module 3	positive regulation of transcription from RNA polymerase II promoter	0.000655672	0.00454162	2746	55	994	32	1.60732	KAR4;PLP1;RPT3;NCB2;SSN2;GCN4;GLN3;BUR6;HAC1;RPT6;CEG1;INO80;SPT16;GTR2;BUD32;OPI1;ESS1;RPT1;KAE1;HOG1;POB3;SUB1;SAP30;HDA1;SSN8;RPT5;RPT4;MBF1;NDD1;SSN3;GCR1;HOS1
Module 3	regulation of catalytic activity	0.000655672	0.00454162	2746	55	994	32	1.60732	GIP1;RGD1;PTC1;YDL133W;STE7;CDC13;LRG1;NBP2;SWA2;TRS120;RPN3;GDI1;BEM2;GYP8;CDC20;RAD54;DOC1;ESP1;YRB2;RPN2;PBS2;STE18;RED1;VAC14;MIH1;BUB2;TRS130;RAD50;PTC5;BEM3;BEM4;SRP54
Module 3	sister chromatid segregation	0.000655672	0.00454162	2746	55	994	32	1.60732	SPC72;DCC1;CSM1;FIN1;CHL4;MCM21;ESC2;LRS4;BIM1;SCC4;CDC26;SPC105;CDC20;SOH1;ESP1;CDC23;CTF8;MND2;MPS3;MCM22;CDC16;CSE4;DYN1;SMC4;MMS22;CTF3;CSM3;CSE2;CHL1;RMI1;IPL1;CTF4
Module 3	vacuolar transport	0.000718985	0.00494719	2746	84	994	45	1.47995	CCZ1;ATG12;ENT5;PEP7;VPS52;VPS3;VAC8;CUP5;COG3;COG7;SEC27;COG2;YGR198W;YGR206W;APL6;SEC28;APS3;ATG27;VPS25;VPS24;APL2;VPS51;ATG10;SRN2;APS1;VTA1;VPS38;VPS33;VPS36;VMA6;VPS71;MVP1;VPS20;PEP5;COG6;COG5;MON2;VPS27;VPS16;VPS28;VPS30;APM1;APL4;VPS66;VPS4
Module 3	negative regulation of biological process	0.000781525	0.00534214	2746	176	994	84	1.3185	SWD1;BUD14;UBP14;RXT2;SIF2;CYC8;CDC28;CDC47;CHK1;KAR4;SRB8;CDC39;PTC1;RXT3;SCM3;CDC36;STN1;FIN1;SAS4;PLP1;SIR4;RTT103;ESC2;NCB2;LRS4;SSN2;ADA2;GCN4;MCM3;BIM1;RTT105;BEM2;BUR6;MAD1;SPC105;INO80;HOS2;YGL220W;SPT4;YGR206W;OPI1;SRB2;HOS4;MAD2;DPB11;SPT10;ESS1;CBF1;GRR1;VPS25;CDC16;YKR064W;SIR1;RTT109;LOT6;HOG1;RED1;MEC3;VPS36;SST2;ARG81;GTR1;TAP42;CSM3;YKU80;CEP3;SAP30;HDA1;SSN8;MKS1;YAF9;SKO1;HTZ1;B…
Module 3	protein localization to chromosome	0.000824832	0.00560131	2746	17	994	13	2.11256	MTW1;AME1;CSM1;SCM3;FIN1;CHL4;LRS4;SCC4;SPC105;TEL2;SPO13;TID3;YKU80
Module 3	positive regulation of biological process	0.000991761	0.00668323	2746	141	994	69	1.3519	RXT2;SIF2;CDC28;ARC40;SNF5;KAR4;SRB8;RPT2;UGA3;SEC1;PLP1;SIR4;RPT3;NCB2;RPB7;SSN2;ADA2;GCN4;BIM1;GLN3;PET122;BUR6;HAC1;RPT6;CDC20;CEG1;INO80;HOS2;SPT16;DOC1;GTR2;PBP1;GCN5;BUD32;OPI1;SNF6;SPO13;DPB11;SWI3;ESS1;CBF1;ELM1;RPT1;KAE1;RHO4;HOG1;VTA1;SWI6;CDC42;BUD6;POB3;CTK3;TAP42;SUB1;SAP30;HDA1;SSN8;BDP1;MER1;VPS75;RPT5;ESA1;RPT4;MBF1;NDD1;SSN3;GCR1;HOS1;SGV1
Module 3	regulation of catabolic process	0.000997017	0.00668323	2746	41	994	25	1.6845	CDC28;RGD1;RPT2;SCM3;LRG1;SWA2;RPB7;TRS120;RPN3;GDI1;BEM2;GYP8;CDC20;DOC1;YRB2;RPN2;ESS1;STE18;RPT1;BUB2;TRS130;GCR1;BEM3;BEM4;SRP54
Module 3	double-strand break repair	0.0010857	0.0071012	2746	54	994	31	1.58592	RFA1;MCM2;CDC47;SNF5;POL4;RAD57;SIR4;ESC2;XRS2;SLD5;MCM3;RAD51;SCC4;LIF1;SLD3;RAD54;SAE2;DNA2;PSF2;DPB11;RTT109;MMS22;YKU80;MRE11;VPS75;RAD50;RAD17;RAD1;MEI5;CDC54;CTF4
Module 3	cell cycle checkpoint	0.00108844	0.0071012	2746	37	994	23	1.71728	SPC72;MEC1;CHK1;FIN1;GCN2;ESC2;LCD1;BIM1;RAD24;MAD1;SPC105;MAD2;DPB11;ELM1;RED1;MEC3;CSM3;BUB2;CEP3;BUB3;RAD17;DDC1;IPL1
Module 3	glycerolipid biosynthetic process	0.00108844	0.0071012	2746	37	994	23	1.71728	CWH43;GPI19;GPI10;MUQ1;PSD2;PCT1;GPI1;GPI16;LAS21;GPI14;GPI13;GAA1;VAC14;GAB1;PGA1;ALG9;LRO1;ALG12;SMP3;GPI2;VPS30;PIS1;DPM1
Module 3	regulation of cell cycle arrest	0.00108844	0.0071012	2746	37	994	23	1.71728	SPC72;MEC1;CHK1;FIN1;GCN2;ESC2;LCD1;BIM1;RAD24;MAD1;SPC105;MAD2;DPB11;ELM1;RED1;MEC3;CSM3;BUB2;CEP3;BUB3;RAD17;DDC1;IPL1
Module 3	RNA polymerase II transcriptional preinitiation complex assembly	0.00112378	0.0071012	2746	12	994	10	2.30215	TAF2;TAF12;TAF10;TAF1;TAF13;TAF8;TAF4;TAF7;TAF9;TAF3
Module 3	establishment of nucleus localization	0.00112378	0.0071012	2746	12	994	10	2.30215	SPC72;PAC11;BIM1;MPS3;DYN1;NDL1;MDM1;JNM1;DYN3;KAR9
Module 3	nuclear migration	0.00112378	0.0071012	2746	12	994	10	2.30215	SPC72;PAC11;BIM1;MPS3;DYN1;NDL1;MDM1;JNM1;DYN3;KAR9
Module 3	nucleus localization	0.00112378	0.0071012	2746	12	994	10	2.30215	SPC72;PAC11;BIM1;MPS3;DYN1;NDL1;MDM1;JNM1;DYN3;KAR9
Module 3	mRNA 3'-end processing	0.00112697	0.0071012	2746	23	994	16	1.92179	PTA1;CDC39;CDC36;CFT1;MOT2;PAN2;PTI1;PBP1;RPB4;MPE1;CFT2;CTK3;RLR1;PFS2;THP1;CLP1
Module 3	glycerophospholipid biosynthetic process	0.00112772	0.0071012	2746	35	994	22	1.73648	CWH43;GPI19;GPI10;MUQ1;PSD2;PCT1;GPI1;GPI16;LAS21;GPI14;GPI13;GAA1;VAC14;GAB1;PGA1;ALG9;ALG12;SMP3;GPI2;VPS30;PIS1;DPM1
Module 3	positive regulation of cellular process	0.00119784	0.00749735	2746	137	994	67	1.35104	RXT2;SIF2;CDC28;ARC40;SNF5;KAR4;SRB8;UGA3;SEC1;PLP1;SIR4;RPT3;NCB2;RPB7;SSN2;ADA2;GCN4;BIM1;GLN3;PET122;BUR6;HAC1;RPT6;CDC20;CEG1;INO80;HOS2;SPT16;DOC1;GTR2;PBP1;GCN5;BUD32;OPI1;SNF6;SPO13;DPB11;SWI3;ESS1;CBF1;ELM1;RPT1;KAE1;RHO4;HOG1;SWI6;CDC42;BUD6;POB3;CTK3;TAP42;SUB1;SAP30;HDA1;SSN8;BDP1;MER1;VPS75;RPT5;ESA1;RPT4;MBF1;NDD1;SSN3;GCR1;HOS1;SGV1
Module 3	homeostatic process	0.00129827	0.00807723	2746	95	994	49	1.42491	SWD1;RFA1;MEC1;PCA1;NFS1;SAT4;GET3;VCX1;TFP1;GGC1;CDC13;RAD57;YDR065W;STN1;MSC2;CCC2;SKP1;XRS2;VPS3;LCD1;CUP5;RAD51;GET1;RAD54;TEL2;BUD32;PPA1;VMA10;VMA22;DNA2;EST3;VMA5;VPH2;ZRT3;CNB1;MEH1;KAE1;IZH3;MEC3;SSQ1;VMA6;YKU80;YMR134W;RAD50;ATX1;VMA4;GLR1;TFP3;VMA13
Module 3	microtubule cytoskeleton organization	0.00139874	0.00865054	2746	59	994	33	1.54517	ATS1;SPC72;SHE1;AME1;SPC19;DAD4;SPC110;BIM1;BEM2;CDC26;SPC105;CDC20;DAM1;OKP1;CDC23;TID3;MPS3;CDC16;ASK1;SPC34;DYN1;DAD2;TVP38;SFI1;LDB18;DSK2;JNM1;NUF2;CDC31;RBL2;SPC29;NIP100;IPL1
Module 3	protein-DNA complex assembly	0.00143552	0.00882547	2746	46	994	27	1.62151	MCM2;CDC47;HPC2;TAF2;RAD57;TAF12;TAF10;CHL4;SKP1;MCM3;SPT16;BRF1;TAF1;HIR3;CSE4;TAF13;TAF8;TAF4;SUB1;TAF7;TAF9;BDP1;VPS75;HTZ1;TAF3;MEI5;CDC54
Module 3	DNA recombination	0.0015864	0.00969573	2746	105	994	53	1.39444	RFA1;MCM2;MMS4;MEC1;CDC47;SLX1;PAF1;TFP1;HO;RAD57;SHU2;NSE3;ESC2;XRS2;MUS81;ECM11;SLD5;MCM3;MEI4;RAD51;RAD24;HOP2;LIF1;SLD3;SOH1;RAD54;SAE2;MND1;HFM1;MND2;YJL051W;PSF2;DPB11;RED1;MEC3;MMS22;REC102;PSY3;CDC73;MFT1;YKU80;MLH1;MRE11;RLR1;MER1;RAD50;NDJ1;RAD17;RAD1;MEI5;DDC1;CDC54;CTF4
Module 3	reproduction	0.00167763	0.0101933	2746	136	994	66	1.34066	SPO7;ATS1;SLA1;GIP1;RXT2;DTR1;BEM1;KAR4;CDC39;PTC1;PRM7;GET3;STE7;DHH1;CDC36;HO;SWF1;SEC5;CSN9;SWM1;SPC110;SPT3;SEC3;MOT2;SPR6;BEM2;AGA2;KEM1;SAE2;SEC15;YGR058W;UBA4;SEC6;MPS3;EXO70;DPB11;SAG1;CSN12;STE18;GRR1;ELM1;CNB1;VPS51;SEC10;CDC42;ARV1;BUD6;CHS5;SST2;SMA2;KAR5;YKU80;MRE11;END3;TEP1;CBK1;PRM1;HUB1;GAS4;SOG2;CHL1;RAD1;BEM3;SMK1;SEC8;AXL1
Module 3	cytoskeleton-dependent intracellular transport	0.00177149	0.0102557	2746	9	994	8	2.45562	SPC72;PAC11;BIM1;MPS3;DYN1;NDL1;DYN3;KAR9
Module 3	microtubule-based movement	0.00177149	0.0102557	2746	9	994	8	2.45562	SPC72;PAC11;BIM1;MPS3;DYN1;NDL1;DYN3;KAR9
Module 3	microtubule-based transport	0.00177149	0.0102557	2746	9	994	8	2.45562	SPC72;PAC11;BIM1;MPS3;DYN1;NDL1;DYN3;KAR9
Module 3	nuclear migration along microtubule	0.00177149	0.0102557	2746	9	994	8	2.45562	SPC72;PAC11;BIM1;MPS3;DYN1;NDL1;DYN3;KAR9
Module 3	nucleosome mobilization	0.00177149	0.0102557	2746	9	994	8	2.45562	SNF5;SNF11;IES1;SWP82;INO80;SNF6;SWI3;ARP5
Module 3	organelle transport along microtubule	0.00177149	0.0102557	2746	9	994	8	2.45562	SPC72;PAC11;BIM1;MPS3;DYN1;NDL1;DYN3;KAR9
Module 3	protein-DNA complex subunit organization	0.00177509	0.0102557	2746	53	994	30	1.56372	MCM2;CDC47;HPC2;TAF2;RAD57;TAF12;TAF10;CHL4;SKP1;MCM3;SPT16;BRF1;TAF1;RTT102;HIR3;CSE4;RSC4;TAF13;TAF8;RSC9;TAF4;SUB1;TAF7;TAF9;BDP1;VPS75;HTZ1;TAF3;MEI5;CDC54
Module 3	ATP-dependent chromatin remodeling	0.00177673	0.0102557	2746	16	994	12	2.07193	SWC5;SNF5;SWR1;INO80;SNF6;SWI3;RSC4;ARP6;VPS71;RSC9;YAF9;ISW2
Module 3	spliceosome assembly	0.00177673	0.0102557	2746	16	994	12	2.07193	EXO84;PRP5;LUC7;CDC40;PRP8;ISY1;CLF1;RSE1;CUS1;HSH155;BRR1;RDS3
Module 3	establishment of protein localization to organelle	0.00180764	0.0103194	2746	122	994	60	1.35864	MDM10;CCZ1;ATG12;PEX19;GET3;VPS3;VAC8;TIM9;CUP5;SCC4;COG3;COG7;TIM21;COG2;YGR198W;YGR206W;MAS2;SAM35;TIM44;SEC11;TIM54;PAM16;TIM17;ATG27;SPC1;VPS25;TIM8;VPS51;ATG10;SPC3;SRN2;PEX13;SEC61;VPS33;VPS36;VPS71;SPC2;MVP1;PEX12;TOM40;COG6;COG5;TOM7;TOM22;MON2;PEX6;VPS27;MAS6;PEX15;SGT2;YOR164C;MGE1;VPS16;TIM50;VPS28;SEC62;VPS30;SRP54;TOM5;VPS66
Module 3	positive regulation of metabolic process	0.00180764	0.0103194	2746	122	994	60	1.35864	RXT2;SIF2;CDC28;SNF5;KAR4;SRB8;RPT2;UGA3;PLP1;SIR4;RPT3;NCB2;RPB7;SSN2;ADA2;GCN4;GLN3;PET122;BUR6;HAC1;RPT6;CDC20;CEG1;INO80;SPT16;DOC1;GTR2;PBP1;GCN5;BUD32;OPI1;SNF6;DPB11;SWI3;ESS1;CBF1;ELM1;RPT1;KAE1;HOG1;SWI6;POB3;CTK3;TAP42;SUB1;SAP30;HDA1;SSN8;BDP1;MER1;VPS75;RPT5;ESA1;RPT4;MBF1;NDD1;SSN3;GCR1;HOS1;SGV1
Module 3	mitotic sister chromatid segregation	0.0019178	0.0108536	2746	51	994	29	1.57088	SPC72;DCC1;CSM1;FIN1;CHL4;MCM21;ESC2;LRS4;BIM1;SCC4;CDC26;SPC105;CDC20;ESP1;CDC23;CTF8;MND2;MPS3;MCM22;CDC16;CSE4;DYN1;SMC4;CTF3;CSM3;CSE2;CHL1;RMI1;CTF4
Module 3	phosphatidylinositol metabolic process	0.0019221	0.0108536	2746	36	994	22	1.68824	CWH43;GPI19;GPI10;GPI1;GPI16;LAS21;GPI14;GPI13;GAA1;STT4;VAC14;GAB1;TEP1;PGA1;ALG9;PIK1;ALG12;SMP3;GPI2;VPS30;PIS1;DPM1
Module 3	positive regulation of cellular metabolic process	0.00198648	0.0111565	2746	120	994	59	1.35827	RXT2;SIF2;CDC28;SNF5;KAR4;SRB8;UGA3;PLP1;SIR4;RPT3;NCB2;RPB7;SSN2;ADA2;GCN4;GLN3;PET122;BUR6;HAC1;RPT6;CDC20;CEG1;INO80;SPT16;DOC1;GTR2;PBP1;GCN5;BUD32;OPI1;SNF6;DPB11;SWI3;ESS1;CBF1;ELM1;RPT1;KAE1;HOG1;SWI6;POB3;CTK3;TAP42;SUB1;SAP30;HDA1;SSN8;BDP1;MER1;VPS75;RPT5;ESA1;RPT4;MBF1;NDD1;SSN3;GCR1;HOS1;SGV1
Module 3	regulation of organelle organization	0.00199939	0.0111686	2746	78	994	41	1.45212	BUD14;CDC28;ARC40;VAM6;CDC13;VPS41;STN1;FIN1;SEC1;SPC19;SWM1;DAD4;ADA2;BIM1;PET122;MAD1;SPC105;CDC20;DOC1;ESP1;DAM1;SPO13;CDC23;MND2;MAD2;ESS1;ASK1;SPC34;RHO4;DAD2;CDC42;BUD6;VPS33;CEP3;PEP5;NIS1;VPS75;BUB3;VPS16;SAR1;SGV1
Module 3	establishment of cell polarity	0.00206936	0.0114977	2746	49	994	28	1.57861	SLA1;BEM1;SWF1;SEC5;SEC3;BEM2;BUD13;SEC15;YGR058W;BUD32;SEC6;EXO70;BCK1;ELM1;DYN1;LDB18;SEC10;CDC42;BUD6;CHS5;JNM1;END3;THP1;BEM3;BEM4;NIP100;SEC8;AXL1
Module 3	transcription elongation from RNA polymerase II promoter	0.00209602	0.0115838	2746	32	994	20	1.72661	HPC2;PAF1;CDC39;CDC36;MOT2;SPT16;RTF1;SPT4;RTT102;HIR3;ELF1;RSC4;CDC73;MFT1;RSC9;RLR1;THP1;CTR9;LEO1;SPN1
Module 3	intracellular pH reduction	0.00221807	0.0120035	2746	22	994	15	1.88357	TFP1;YDR065W;SKP1;VPS3;CUP5;PPA1;VMA10;VMA22;VMA5;VPH2;MEH1;VMA6;VMA4;TFP3;VMA13
Module 3	pH reduction	0.00221807	0.0120035	2746	22	994	15	1.88357	TFP1;YDR065W;SKP1;VPS3;CUP5;PPA1;VMA10;VMA22;VMA5;VPH2;MEH1;VMA6;VMA4;TFP3;VMA13
Module 3	vacuolar acidification	0.00221807	0.0120035	2746	22	994	15	1.88357	TFP1;YDR065W;SKP1;VPS3;CUP5;PPA1;VMA10;VMA22;VMA5;VPH2;MEH1;VMA6;VMA4;TFP3;VMA13
Module 3	macromolecule modification	0.00221817	0.0120035	2746	380	994	163	1.185	ATS1;SWD1;RFA1;RFT1;MAP2;UBP14;ALG14;YBR094W;RXT2;SIF2;ALG1;PTC4;MEC1;CDC28;UBS1;ATG12;ALG7;SHG1;CHK1;PAF1;SGF29;NFS1;SAT4;CWH43;PTC1;APC11;SLM3;SIT4;RXT3;PMT5;PMT1;CDC53;STE7;CDC36;UFD2;TFB5;UBC13;SWF1;TAF12;TAF10;NGG1;CSN9;GTB1;SWM1;GCN2;TFB1;SKP1;UBA2;SPT3;GPI19;TOM1;TFB3;SMT3;FPR2;WBP1;MAK10;YND1;MOT2;RPN11;UBP6;CDC26;ATE1;STT3;CWH41;ALG2;SCY1;NBP35;GPI10;HOS2;OST5;MTO1;RTF1;NAT2;PUS6;GPI1;DI…
Module 3	GPI anchor biosynthetic process	0.00225479	0.012014	2746	24	994	16	1.84172	CWH43;GPI19;GPI10;GPI1;GPI16;LAS21;GPI14;GPI13;GAA1;GAB1;PGA1;ALG9;ALG12;SMP3;GPI2;DPM1
Module 3	secretion	0.00225479	0.012014	2746	24	994	16	1.84172	EXO84;BUG1;SEC1;SEC5;PEP7;SEM1;SEC3;SEC15;SEC6;EXO70;RCY1;SEC10;VPS33;PEP5;SEC2;SEC8
Module 3	secretion by cell	0.00225479	0.012014	2746	24	994	16	1.84172	EXO84;BUG1;SEC1;SEC5;PEP7;SEM1;SEC3;SEC15;SEC6;EXO70;RCY1;SEC10;VPS33;PEP5;SEC2;SEC8
Module 3	cellular response to biotic stimulus	0.00262682	0.0138541	2746	11	994	9	2.26029	NPL4;PMT1;HAC1;OPI1;IRE1;STS1;BCK1;SWI6;SPT20
Module 3	cellular response to protein stimulus	0.00262682	0.0138541	2746	11	994	9	2.26029	NPL4;PMT1;HAC1;OPI1;IRE1;STS1;BCK1;SWI6;SPT20
Module 3	recombinational repair	0.00314481	0.0165023	2746	37	994	22	1.64261	RFA1;MCM2;CDC47;RAD57;SHU2;ESC2;XRS2;SLD5;MCM3;SLD3;RAD54;PSF2;DPB11;MMS22;PSY3;YKU80;MRE11;RAD50;MEI5;DDC1;CDC54;CTF4
Module 3	peptide metabolic process	0.00328983	0.0170906	2746	13	994	10	2.12506	YBR281C;RPT2;YFR044C;SEC11;GSH1;SPC1;SPC3;SPC2;GSH2;GLR1
Module 3	spindle checkpoint	0.00328983	0.0170906	2746	13	994	10	2.12506	SPC72;FIN1;BIM1;MAD1;SPC105;MAD2;BUB2;CEP3;BUB3;IPL1
Module 3	asexual reproduction	0.00334105	0.0171003	2746	35	994	21	1.65755	ATS1;SLA1;SEC5;SEC3;BEM2;SEC15;YGR058W;UBA4;SEC6;EXO70;ELM1;VPS51;SEC10;CDC42;BUD6;END3;CBK1;SOG2;BEM3;SEC8;AXL1
Module 3	cell budding	0.00334105	0.0171003	2746	35	994	21	1.65755	ATS1;SLA1;SEC5;SEC3;BEM2;SEC15;YGR058W;UBA4;SEC6;EXO70;ELM1;VPS51;SEC10;CDC42;BUD6;END3;CBK1;SOG2;BEM3;SEC8;AXL1
Module 3	transcription elongation, DNA-dependent	0.00334105	0.0171003	2746	35	994	21	1.65755	HPC2;PAF1;CDC39;CDC36;MOT2;SPT16;RTF1;SPT4;RTT102;HIR3;ELF1;RSC4;CDC73;MFT1;RSC9;RLR1;THP1;CTR9;LEO1;ESA1;SPN1
Module 3	meiotic chromosome segregation	0.00375946	0.0191475	2746	15	994	11	2.02589	MMS4;CSM1;CHL4;MUS81;LRS4;MAM1;SOH1;SPO13;MMS22;CSM3;IPL1
Module 3	cellular ion homeostasis	0.00383163	0.0194198	2746	55	994	30	1.50686	PCA1;NFS1;SAT4;GET3;VCX1;TFP1;GGC1;YDR065W;MSC2;CCC2;SKP1;VPS3;CUP5;GET1;PPA1;VMA10;VMA22;VMA5;VPH2;ZRT3;CNB1;MEH1;IZH3;SSQ1;VMA6;YMR134W;ATX1;VMA4;TFP3;VMA13
Module 3	DNA conformation change	0.00394987	0.0199219	2746	44	994	25	1.56965	RFA1;MMS4;CYC8;CDC47;HPC2;CSM1;MUS81;LRS4;SCC4;CDC26;SLD3;INO80;RAD54;SPT16;DOC1;HFM1;EST3;HIR3;CSE4;SMC4;VPS75;HTZ1;APC5;ISW2;CDC54
Module 3	response to biotic stimulus	0.0040613	0.0201475	2746	17	994	12	1.95005	NPL4;PMT1;HAC1;GET1;SLH1;OPI1;IRE1;STS1;BCK1;SWI6;SPT20;SKI3
Module 3	retrograde transport, endosome to Golgi	0.0040613	0.0201475	2746	17	994	12	1.95005	RGP1;ENT5;TRS120;VPS52;VPS29;RCY1;VPS51;RIC1;YPT6;TRS130;SNX3;VPS30
Module 3	negative regulation of nitrogen compound metabolic process	0.00407217	0.0201475	2746	111	994	54	1.34396	SWD1;RXT2;CYC8;CDC28;CDC47;CHK1;KAR4;SRB8;CDC39;RXT3;CDC36;STN1;SAS4;SIR4;ESC2;NCB2;LRS4;SSN2;ADA2;GCN4;MCM3;BUR6;INO80;YGL220W;SPT4;OPI1;SRB2;SPT10;ESS1;CBF1;VPS25;CDC16;YKR064W;SIR1;HOG1;MEC3;VPS36;GTR1;CSM3;YKU80;SAP30;HDA1;SSN8;MKS1;YAF9;SKO1;HTZ1;ESA1;ISW2;CHL1;SSN3;GCR1;SPP1;ROX1
Module 3	negative regulation of nucleobase, nucleoside, nucleotide and nucleic acid metabolic process	0.00407217	0.0201475	2746	111	994	54	1.34396	SWD1;RXT2;CYC8;CDC28;CDC47;CHK1;KAR4;SRB8;CDC39;RXT3;CDC36;STN1;SAS4;SIR4;ESC2;NCB2;LRS4;SSN2;ADA2;GCN4;MCM3;BUR6;INO80;YGL220W;SPT4;OPI1;SRB2;SPT10;ESS1;CBF1;VPS25;CDC16;YKR064W;SIR1;HOG1;MEC3;VPS36;GTR1;CSM3;YKU80;SAP30;HDA1;SSN8;MKS1;YAF9;SKO1;HTZ1;ESA1;ISW2;CHL1;SSN3;GCR1;SPP1;ROX1
Module 3	GPI anchor metabolic process	0.00418171	0.0204156	2746	25	994	16	1.76805	CWH43;GPI19;GPI10;GPI1;GPI16;LAS21;GPI14;GPI13;GAA1;GAB1;PGA1;ALG9;ALG12;SMP3;GPI2;DPM1
Module 3	maintenance of location in cell	0.00422687	0.0204156	2746	19	994	13	1.89018	ERD2;AME1;RER1;SPC105;EMP24;OKP1;SVP26;LOT6;SSQ1;VPS36;VPS27;IPL1;VPS4
Module 3	cellular monovalent inorganic cation homeostasis	0.00426388	0.0204156	2746	23	994	15	1.80168	TFP1;YDR065W;SKP1;VPS3;CUP5;PPA1;VMA10;VMA22;VMA5;VPH2;MEH1;VMA6;VMA4;TFP3;VMA13
Module 3	monovalent inorganic cation homeostasis	0.00426388	0.0204156	2746	23	994	15	1.80168	TFP1;YDR065W;SKP1;VPS3;CUP5;PPA1;VMA10;VMA22;VMA5;VPH2;MEH1;VMA6;VMA4;TFP3;VMA13
Module 3	regulation of cellular pH	0.00426388	0.0204156	2746	23	994	15	1.80168	TFP1;YDR065W;SKP1;VPS3;CUP5;PPA1;VMA10;VMA22;VMA5;VPH2;MEH1;VMA6;VMA4;TFP3;VMA13
Module 3	regulation of intracellular pH	0.00426388	0.0204156	2746	23	994	15	1.80168	TFP1;YDR065W;SKP1;VPS3;CUP5;PPA1;VMA10;VMA22;VMA5;VPH2;MEH1;VMA6;VMA4;TFP3;VMA13
Module 3	regulation of pH	0.00426388	0.0204156	2746	23	994	15	1.80168	TFP1;YDR065W;SKP1;VPS3;CUP5;PPA1;VMA10;VMA22;VMA5;VPH2;MEH1;VMA6;VMA4;TFP3;VMA13
Module 3	regulation of transport	0.0042859	0.0204268	2746	21	994	14	1.84172	VAM6;VPS41;SWF1;SEC1;PHO86;LOT6;CDC42;MDM30;VPS33;ARG81;TOM40;PEP5;VPS16;SAR1
Module 3	positive regulation of macromolecule biosynthetic process	0.00478164	0.0226855	2746	95	994	47	1.36675	RXT2;SIF2;CDC28;SNF5;KAR4;SRB8;UGA3;PLP1;SIR4;RPT3;NCB2;SSN2;GCN4;GLN3;PET122;BUR6;HAC1;RPT6;CEG1;INO80;SPT16;GTR2;PBP1;BUD32;OPI1;SNF6;SWI3;ESS1;CBF1;RPT1;KAE1;HOG1;SWI6;POB3;CTK3;TAP42;SUB1;SAP30;HDA1;SSN8;RPT5;RPT4;MBF1;NDD1;SSN3;GCR1;HOS1
Module 3	regulation of cellular catabolic process	0.00532758	0.0251607	2746	36	994	21	1.6115	CDC28;RGD1;SCM3;LRG1;SWA2;RPB7;TRS120;GDI1;BEM2;GYP8;CDC20;DOC1;YRB2;ESS1;STE18;BUB2;TRS130;GCR1;BEM3;BEM4;SRP54
Module 3	cellular chemical homeostasis	0.00545368	0.0255242	2746	56	994	30	1.47995	PCA1;NFS1;SAT4;GET3;VCX1;TFP1;GGC1;YDR065W;MSC2;CCC2;SKP1;VPS3;CUP5;GET1;PPA1;VMA10;VMA22;VMA5;VPH2;ZRT3;CNB1;MEH1;IZH3;SSQ1;VMA6;YMR134W;ATX1;VMA4;TFP3;VMA13
Module 3	ion homeostasis	0.00545368	0.0255242	2746	56	994	30	1.47995	PCA1;NFS1;SAT4;GET3;VCX1;TFP1;GGC1;YDR065W;MSC2;CCC2;SKP1;VPS3;CUP5;GET1;PPA1;VMA10;VMA22;VMA5;VPH2;ZRT3;CNB1;MEH1;IZH3;SSQ1;VMA6;YMR134W;ATX1;VMA4;TFP3;VMA13
Module 3	cellular cation homeostasis	0.0059699	0.0278149	2746	54	994	29	1.48361	PCA1;NFS1;SAT4;GET3;VCX1;TFP1;GGC1;YDR065W;MSC2;CCC2;SKP1;VPS3;CUP5;GET1;PPA1;VMA10;VMA22;VMA5;VPH2;ZRT3;MEH1;IZH3;SSQ1;VMA6;YMR134W;ATX1;VMA4;TFP3;VMA13
Module 3	regulation of protein catabolic process	0.00603797	0.0280065	2746	10	994	8	2.21006	RPT2;SCM3;RPN3;CDC20;DOC1;RPN2;ESS1;RPT1
Module 3	protein modification by small protein conjugation	0.00631949	0.029182	2746	61	994	32	1.44922	RFA1;UBS1;APC11;CDC53;CDC36;UFD2;UBC13;SWM1;SKP1;UBA2;TOM1;SMT3;MOT2;CDC26;RTF1;UBA4;CDC23;MET30;MND2;GRR1;UFD4;CDC16;UBA1;PRP19;APC2;MDM30;MUB1;APC1;HRT1;APC5;LGE1;AOS1
Module 3	signal transduction	0.00648737	0.0291838	2746	82	994	41	1.38129	RTG3;SLM4;RGD1;YPT10;PTC1;SIT4;GET3;STE7;LRG1;TSC11;BEM2;HAC1;OPI1;IRE1;YHR182W;KOG1;BCK1;PBS2;STE18;IML1;RHO4;HOG1;SWI6;CDC42;ARV1;YPT6;STT4;BUD6;SST2;TAP42;LST8;MKS1;TEP1;PIK1;RTG1;SPT20;SOG2;ARL3;BEM3;BEM4;TCO89
Module 3	signaling	0.00648737	0.0291838	2746	82	994	41	1.38129	RTG3;SLM4;RGD1;YPT10;PTC1;SIT4;GET3;STE7;LRG1;TSC11;BEM2;HAC1;OPI1;IRE1;YHR182W;KOG1;BCK1;PBS2;STE18;IML1;RHO4;HOG1;SWI6;CDC42;ARV1;YPT6;STT4;BUD6;SST2;TAP42;LST8;MKS1;TEP1;PIK1;RTG1;SPT20;SOG2;ARL3;BEM3;BEM4;TCO89
Module 3	regulation of hydrolase activity	0.00649956	0.0291838	2746	30	994	18	1.65755	GIP1;RGD1;LRG1;SWA2;TRS120;GDI1;BEM2;GYP8;RAD54;ESP1;YRB2;STE18;BUB2;TRS130;RAD50;BEM3;BEM4;SRP54
Module 3	negative regulation of RNA metabolic process	0.00651649	0.0291838	2746	101	994	49	1.34026	SWD1;RXT2;CYC8;CDC28;CDC47;KAR4;SRB8;CDC39;RXT3;CDC36;SAS4;SIR4;ESC2;NCB2;LRS4;SSN2;ADA2;GCN4;MCM3;BUR6;INO80;YGL220W;SPT4;OPI1;SRB2;SPT10;ESS1;CBF1;VPS25;YKR064W;SIR1;HOG1;MEC3;VPS36;GTR1;YKU80;SAP30;HDA1;SSN8;MKS1;YAF9;SKO1;HTZ1;ESA1;ISW2;SSN3;GCR1;SPP1;ROX1
Module 3	negative regulation of transcription, DNA-dependent	0.00651649	0.0291838	2746	101	994	49	1.34026	SWD1;RXT2;CYC8;CDC28;CDC47;KAR4;SRB8;CDC39;RXT3;CDC36;SAS4;SIR4;ESC2;NCB2;LRS4;SSN2;ADA2;GCN4;MCM3;BUR6;INO80;YGL220W;SPT4;OPI1;SRB2;SPT10;ESS1;CBF1;VPS25;YKR064W;SIR1;HOG1;MEC3;VPS36;GTR1;YKU80;SAP30;HDA1;SSN8;MKS1;YAF9;SKO1;HTZ1;ESA1;ISW2;SSN3;GCR1;SPP1;ROX1
Module 3	positive regulation of biosynthetic process	0.00651649	0.0291838	2746	101	994	49	1.34026	RXT2;SIF2;CDC28;SNF5;KAR4;SRB8;UGA3;PLP1;SIR4;RPT3;NCB2;SSN2;GCN4;GLN3;PET122;BUR6;HAC1;RPT6;CEG1;INO80;SPT16;GTR2;PBP1;GCN5;BUD32;OPI1;SNF6;SWI3;ESS1;CBF1;RPT1;KAE1;HOG1;SWI6;POB3;CTK3;TAP42;SUB1;SAP30;HDA1;SSN8;RPT5;ESA1;RPT4;MBF1;NDD1;SSN3;GCR1;HOS1
Module 3	positive regulation of cellular biosynthetic process	0.00651649	0.0291838	2746	101	994	49	1.34026	RXT2;SIF2;CDC28;SNF5;KAR4;SRB8;UGA3;PLP1;SIR4;RPT3;NCB2;SSN2;GCN4;GLN3;PET122;BUR6;HAC1;RPT6;CEG1;INO80;SPT16;GTR2;PBP1;GCN5;BUD32;OPI1;SNF6;SWI3;ESS1;CBF1;RPT1;KAE1;HOG1;SWI6;POB3;CTK3;TAP42;SUB1;SAP30;HDA1;SSN8;RPT5;ESA1;RPT4;MBF1;NDD1;SSN3;GCR1;HOS1
Module 3	meiotic cell cycle	0.00674978	0.0300988	2746	118	994	56	1.31105	SPO7;RFA1;MMS4;MEC1;AME1;YBR250W;KAR4;CSM1;RMD1;RAD57;CHL4;SWM1;MCM21;XRS2;NKP1;MUS81;LRS4;ECM11;RMD6;MEI4;RAD51;MAM1;SPR6;RAD24;RMD8;HOP2;SOH1;SAE2;MND1;HFM1;OKP1;RMD11;SPO13;DNA2;SPO22;MND2;MPS3;MCM22;SWI6;RED1;MMS22;REC102;CTF3;CSM3;MLH1;MRE11;MER1;RAD50;NDJ1;RAD17;RAD1;RMI1;SSN3;MEI5;DDC1;IPL1
Module 3	cellular homeostasis	0.00693581	0.0307962	2746	59	994	31	1.45152	PCA1;NFS1;SAT4;GET3;VCX1;TFP1;GGC1;YDR065W;MSC2;CCC2;SKP1;VPS3;CUP5;GET1;PPA1;VMA10;VMA22;VMA5;VPH2;ZRT3;CNB1;MEH1;IZH3;SSQ1;VMA6;YMR134W;ATX1;VMA4;GLR1;TFP3;VMA13
Module 3	mitotic cell cycle spindle checkpoint	0.00713594	0.03155	2746	12	994	9	2.07193	SPC72;FIN1;BIM1;MAD1;SPC105;MAD2;BUB2;CEP3;BUB3
Module 3	spindle organization	0.00726755	0.0319957	2746	26	994	16	1.70005	SPC72;SHE1;SPC19;DAD4;CDC26;CDC20;DAM1;CDC23;CDC16;ASK1;SPC34;DYN1;DAD2;TVP38;SFI1;IPL1
Module 3	positive regulation of molecular function	0.00755574	0.0330931	2746	39	994	22	1.55838	RGD1;YDL133W;STE7;LRG1;SWA2;GDI1;BEM2;GYP8;RPT6;CDC20;RAD54;DOC1;YRB2;PBS2;RED1;VAC14;BUB2;PTC5;RMI1;BEM3;BEM4;SRP54
Module 3	mitotic spindle organization	0.00761238	0.0330931	2746	24	994	15	1.72661	SPC72;SHE1;SPC19;DAD4;CDC26;CDC20;DAM1;CDC23;CDC16;ASK1;SPC34;DYN1;DAD2;TVP38;IPL1
Module 3	regulation of localization	0.00761238	0.0330931	2746	24	994	15	1.72661	BUD14;VAM6;VPS41;SWF1;SEC1;PHO86;LOT6;CDC42;MDM30;VPS33;ARG81;TOM40;PEP5;VPS16;SAR1
Module 3	DNA damage checkpoint	0.0077949	0.0333288	2746	14	994	10	1.97327	MEC1;CHK1;GCN2;ESC2;LCD1;RAD24;DPB11;MEC3;RAD17;DDC1
Module 3	intra-Golgi vesicle-mediated transport	0.0077949	0.0333288	2746	14	994	10	1.97327	TRS120;COG3;COG7;COG2;YKT6;BET3;SED5;TRS130;COG6;COG5
Module 3	protein import into mitochondrial matrix	0.0077949	0.0333288	2746	14	994	10	1.97327	TIM21;TIM44;PAM16;TIM17;TOM40;TOM7;TOM22;MAS6;MGE1;TIM50
Module 3	regulation of vesicle-mediated transport	0.0077949	0.0333288	2746	14	994	10	1.97327	VAM6;VPS41;SWF1;SEC1;CDC42;VPS33;ARG81;PEP5;VPS16;SAR1
Module 3	regulation of nucleotide catabolic process	0.00790459	0.0335219	2746	22	994	14	1.758	RGD1;LRG1;SWA2;TRS120;GDI1;BEM2;GYP8;YRB2;STE18;BUB2;TRS130;BEM3;BEM4;SRP54
Module 3	regulation of purine nucleotide catabolic process	0.00790459	0.0335219	2746	22	994	14	1.758	RGD1;LRG1;SWA2;TRS120;GDI1;BEM2;GYP8;YRB2;STE18;BUB2;TRS130;BEM3;BEM4;SRP54
Module 3	DNA integrity checkpoint	0.00812146	0.0343016	2746	16	994	11	1.89927	MEC1;CHK1;GCN2;ESC2;LCD1;RAD24;DPB11;MEC3;CSM3;RAD17;DDC1
Module 3	maintenance of protein location in cell	0.00820502	0.0343751	2746	18	994	12	1.84172	ERD2;AME1;RER1;SPC105;EMP24;OKP1;SVP26;LOT6;VPS36;VPS27;IPL1;VPS4
Module 3	mitotic cell cycle checkpoint	0.00820502	0.0343751	2746	18	994	12	1.84172	SPC72;FIN1;BIM1;MAD1;SPC105;MAD2;DPB11;BUB2;CEP3;BUB3;DDC1;IPL1
Module 3	cation homeostasis	0.00835489	0.0348624	2746	55	994	29	1.45663	PCA1;NFS1;SAT4;GET3;VCX1;TFP1;GGC1;YDR065W;MSC2;CCC2;SKP1;VPS3;CUP5;GET1;PPA1;VMA10;VMA22;VMA5;VPH2;ZRT3;MEH1;IZH3;SSQ1;VMA6;YMR134W;ATX1;VMA4;TFP3;VMA13
Module 3	fungal-type cell wall organization or biogenesis	0.00862959	0.0358646	2746	62	994	32	1.42585	SLA1;GIP1;DTR1;ROT2;CWH43;SIT4;LRG1;SWF1;SWM1;ECM11;TSC11;BEM2;CWH41;IRE1;ECM14;SVP26;GPI14;CNB1;ECM9;YLR194C;CHS5;CCW14;ECM7;SMA2;ECM5;LST8;END3;TEP1;ZEO1;GAS4;TCO89;SMK1
Module 3	lipoprotein biosynthetic process	0.00887029	0.0361421	2746	35	994	20	1.57861	ATG12;CWH43;SWF1;GPI19;GPI10;GPI1;GPI16;LAS21;GPI14;GPI13;GAA1;NMT1;GAB1;PGA1;ALG9;ALG12;PFA4;SMP3;GPI2;DPM1
Module 3	lipoprotein metabolic process	0.00887029	0.0361421	2746	35	994	20	1.57861	ATG12;CWH43;SWF1;GPI19;GPI10;GPI1;GPI16;LAS21;GPI14;GPI13;GAA1;NMT1;GAB1;PGA1;ALG9;ALG12;PFA4;SMP3;GPI2;DPM1
Module 3	positive regulation of catalytic activity	0.00887029	0.0361421	2746	35	994	20	1.57861	RGD1;YDL133W;STE7;LRG1;SWA2;GDI1;BEM2;GYP8;CDC20;RAD54;DOC1;YRB2;PBS2;RED1;VAC14;BUB2;PTC5;BEM3;BEM4;SRP54
Module 3	protein lipidation	0.00887029	0.0361421	2746	35	994	20	1.57861	ATG12;CWH43;SWF1;GPI19;GPI10;GPI1;GPI16;LAS21;GPI14;GPI13;GAA1;NMT1;GAB1;PGA1;ALG9;ALG12;PFA4;SMP3;GPI2;DPM1
Module 3	regulation of protein complex assembly	0.00887029	0.0361421	2746	35	994	20	1.57861	BUD14;ARC40;VAM6;VPS41;SKP1;RPT3;GCN4;BIM1;RPT6;SPT16;YGR206W;ESS1;RPT1;VTA1;VPS33;POB3;PEP5;RPT5;RPT4;VPS16
Module 3	M phase of meiotic cell cycle	0.00918258	0.0371234	2746	117	994	55	1.29865	SPO7;RFA1;MMS4;MEC1;AME1;YBR250W;KAR4;CSM1;RMD1;RAD57;CHL4;SWM1;MCM21;XRS2;NKP1;MUS81;LRS4;ECM11;RMD6;MEI4;RAD51;MAM1;SPR6;RAD24;RMD8;HOP2;SOH1;SAE2;MND1;HFM1;OKP1;RMD11;SPO13;SPO22;MND2;MPS3;MCM22;SWI6;RED1;MMS22;REC102;CTF3;CSM3;MLH1;MRE11;MER1;RAD50;NDJ1;RAD17;RAD1;RMI1;SSN3;MEI5;DDC1;IPL1
Module 3	meiosis	0.00918258	0.0371234	2746	117	994	55	1.29865	SPO7;RFA1;MMS4;MEC1;AME1;YBR250W;KAR4;CSM1;RMD1;RAD57;CHL4;SWM1;MCM21;XRS2;NKP1;MUS81;LRS4;ECM11;RMD6;MEI4;RAD51;MAM1;SPR6;RAD24;RMD8;HOP2;SOH1;SAE2;MND1;HFM1;OKP1;RMD11;SPO13;SPO22;MND2;MPS3;MCM22;SWI6;RED1;MMS22;REC102;CTF3;CSM3;MLH1;MRE11;MER1;RAD50;NDJ1;RAD17;RAD1;RMI1;SSN3;MEI5;DDC1;IPL1
Module 3	regulation of cellular component biogenesis	0.00935104	0.0376579	2746	44	994	24	1.50686	BUD14;ARC40;VAM6;VPS41;SKP1;RPT3;GCN4;BIM1;RPT6;SPT16;YGR206W;ESS1;RPT1;RHO4;VTA1;CDC42;BUD6;VPS33;POB3;PEP5;CBK1;RPT5;RPT4;VPS16
Module 3	chromatin assembly or disassembly	0.00958799	0.0383151	2746	33	994	19	1.59057	CYC8;HPC2;CDC26;INO80;SPT16;DOC1;RTT102;CBF1;HIR3;CSE4;RSC4;POB3;RSC9;YKU80;VPS75;HTZ1;ESA1;APC5;ISW2
Module 3	response to pheromone involved in conjugation with cellular fusion	0.00958799	0.0383151	2746	33	994	19	1.59057	BEM1;CDC39;PTC1;GET3;STE7;DHH1;CDC36;CSN9;AGA2;SAG1;CSN12;STE18;GRR1;CNB1;CDC42;ARV1;SST2;CBK1;HUB1
Module 3	double-strand break repair via homologous recombination	0.0103427	0.039844	2746	31	994	18	1.60408	RFA1;MCM2;CDC47;RAD57;ESC2;XRS2;SLD5;MCM3;SLD3;RAD54;PSF2;DPB11;YKU80;MRE11;RAD50;MEI5;CDC54;CTF4
Module 3	protein maturation	0.0103427	0.039844	2746	31	994	18	1.60408	MAP2;TFP1;HO;VPS41;MAS2;SEC11;SSY5;SPC1;STE24;SPC3;SSQ1;STE23;SPC2;RIM13;RCE1;KEX2;YNR020C;AXL1
Module 3	negative regulation of gene expression	0.0103524	0.039844	2746	103	994	49	1.31423	SWD1;RXT2;CYC8;CDC28;CDC47;KAR4;SRB8;CDC39;RXT3;CDC36;SAS4;SIR4;ESC2;NCB2;LRS4;SSN2;ADA2;GCN4;MCM3;BUR6;INO80;YGL220W;SPT4;OPI1;SRB2;SPT10;ESS1;CBF1;VPS25;YKR064W;SIR1;HOG1;MEC3;VPS36;GTR1;YKU80;SAP30;HDA1;SSN8;MKS1;YAF9;SKO1;HTZ1;ESA1;ISW2;SSN3;GCR1;SPP1;ROX1
Module 3	chemical homeostasis	0.0104313	0.039844	2746	58	994	30	1.42892	PCA1;NFS1;SAT4;GET3;VCX1;TFP1;GGC1;YDR065W;MSC2;CCC2;SKP1;VPS3;CUP5;GET1;PPA1;VMA10;VMA22;VMA5;VPH2;ZRT3;CNB1;MEH1;IZH3;SSQ1;VMA6;YMR134W;ATX1;VMA4;TFP3;VMA13
Module 3	ER-nucleus signaling pathway	0.0107759	0.039844	2746	7	994	6	2.36792	HAC1;OPI1;IRE1;BCK1;SWI6;SPT20
Module 3	G2/M transition checkpoint	0.0107759	0.039844	2746	7	994	6	2.36792	MAD1;MAD2;DPB11;BUB3;DDC1;IPL1
Module 3	TOR signaling cascade	0.0107759	0.039844	2746	7	994	6	2.36792	SIT4;TSC11;KOG1;TAP42;LST8;TCO89
Module 3	cellular response to unfolded protein	0.0107759	0.039844	2746	7	994	6	2.36792	HAC1;OPI1;IRE1;BCK1;SWI6;SPT20
Module 3	cyclin catabolic process	0.0107759	0.039844	2746	7	994	6	2.36792	CDC26;DOC1;CDC23;CDC16;APC2;APC1
Module 3	endoplasmic reticulum unfolded protein response	0.0107759	0.039844	2746	7	994	6	2.36792	HAC1;OPI1;IRE1;BCK1;SWI6;SPT20
Module 3	mitotic cell cycle spindle assembly checkpoint	0.0107759	0.039844	2746	7	994	6	2.36792	BIM1;MAD1;SPC105;MAD2;CEP3;BUB3
Module 3	mitotic metaphase/anaphase transition	0.0107759	0.039844	2746	7	994	6	2.36792	CDC26;CDC20;CDC23;CDC16;APC2;APC1
Module 3	negative regulation of mitosis	0.0107759	0.039844	2746	7	994	6	2.36792	BIM1;MAD1;SPC105;MAD2;CEP3;BUB3
Module 3	negative regulation of mitotic metaphase/anaphase transition	0.0107759	0.039844	2746	7	994	6	2.36792	BIM1;MAD1;SPC105;MAD2;CEP3;BUB3
Module 3	negative regulation of nuclear division	0.0107759	0.039844	2746	7	994	6	2.36792	BIM1;MAD1;SPC105;MAD2;CEP3;BUB3
Module 3	regulation of growth	0.0107759	0.039844	2746	7	994	6	2.36792	CDC28;TSC11;KOG1;LST8;SSN3;TCO89
Module 3	regulation of transcription by chromatin organization	0.0107759	0.039844	2746	7	994	6	2.36792	SPT16;GCN5;ELF1;POB3;HDA1;ESA1
Module 3	regulation of vacuole fusion, non-autophagic	0.0107759	0.039844	2746	7	994	6	2.36792	VAM6;VPS41;CDC42;VPS33;PEP5;VPS16
Module 3	regulation of vacuole organization	0.0107759	0.039844	2746	7	994	6	2.36792	VAM6;VPS41;CDC42;VPS33;PEP5;VPS16
Module 3	response to endoplasmic reticulum stress	0.0107759	0.039844	2746	7	994	6	2.36792	HAC1;OPI1;IRE1;BCK1;SWI6;SPT20
Module 3	spindle assembly checkpoint	0.0107759	0.039844	2746	7	994	6	2.36792	BIM1;MAD1;SPC105;MAD2;CEP3;BUB3
Module 3	protein targeting	0.0112431	0.0414242	2746	150	994	68	1.25237	MDM10;CCZ1;UBS1;ATG12;PEX19;GET3;NUP84;MSN5;VPS3;VAC8;TIM9;CUP5;COG3;COG7;SEH1;TIM21;COG2;YGR198W;YGR206W;MAS2;SAM35;TIM44;YRB2;SEC11;TIM54;PAM16;PBS2;TIM17;ATG27;SPC1;VPS25;TIM8;VPS51;ATG10;SPC3;SRN2;PEX13;SEC61;VPS33;VPS36;VPS71;SPC2;MVP1;PEX12;TOM40;COG6;COG5;TOM7;TOM22;MON2;PEX6;VPS27;MAS6;PEX15;SGT2;MTR10;YOR164C;MGE1;VPS16;TIM50;VPS28;SEC62;VPS30;KAP120;SRP54;TOM5;VPS66;BET2
Module 3	covalent chromatin modification	0.011471	0.0419661	2746	56	994	29	1.43062	SWD1;RXT2;SIF2;MEC1;SHG1;PAF1;SGF29;RXT3;TAF12;TAF10;NGG1;SPT3;HOS2;RTF1;GCN5;TAF1;HOS4;EAF6;RTT109;CDC73;TAF9;SAP30;HDA1;CTR9;SPT20;LEO1;ESA1;LGE1;SPP1
Module 3	histone modification	0.011471	0.0419661	2746	56	994	29	1.43062	SWD1;RXT2;SIF2;MEC1;SHG1;PAF1;SGF29;RXT3;TAF12;TAF10;NGG1;SPT3;HOS2;RTF1;GCN5;TAF1;HOS4;EAF6;RTT109;CDC73;TAF9;SAP30;HDA1;CTR9;SPT20;LEO1;ESA1;LGE1;SPP1
Module 3	negative regulation of cellular macromolecule biosynthetic process	0.0123811	0.0449789	2746	116	994	54	1.28603	SWD1;RXT2;CYC8;CDC28;CDC47;CHK1;KAR4;SRB8;CDC39;RXT3;CDC36;STN1;SAS4;SIR4;ESC2;NCB2;LRS4;SSN2;ADA2;GCN4;MCM3;BUR6;INO80;YGL220W;SPT4;OPI1;SRB2;SPT10;ESS1;CBF1;VPS25;CDC16;YKR064W;SIR1;HOG1;MEC3;VPS36;GTR1;CSM3;YKU80;SAP30;HDA1;SSN8;MKS1;YAF9;SKO1;HTZ1;ESA1;ISW2;SSN3;GCR1;SPP1;ROX1;SCD6
Module 3	negative regulation of macromolecule biosynthetic process	0.0123811	0.0449789	2746	116	994	54	1.28603	SWD1;RXT2;CYC8;CDC28;CDC47;CHK1;KAR4;SRB8;CDC39;RXT3;CDC36;STN1;SAS4;SIR4;ESC2;NCB2;LRS4;SSN2;ADA2;GCN4;MCM3;BUR6;INO80;YGL220W;SPT4;OPI1;SRB2;SPT10;ESS1;CBF1;VPS25;CDC16;YKR064W;SIR1;HOG1;MEC3;VPS36;GTR1;CSM3;YKU80;SAP30;HDA1;SSN8;MKS1;YAF9;SKO1;HTZ1;ESA1;ISW2;SSN3;GCR1;SPP1;ROX1;SCD6
Module 3	phospholipid biosynthetic process	0.0133078	0.0481771	2746	45	994	24	1.47337	CWH43;GPI19;GPI10;MUQ1;PSD2;PCT1;GPI1;OPI1;GPI16;LAS21;GPI14;GPI13;GAA1;VAC14;GAB1;ERG12;PGA1;ALG9;ALG12;SMP3;GPI2;VPS30;PIS1;DPM1
Module 3	proteasome assembly	0.0135679	0.0485675	2746	23	994	14	1.68157	UMP1;RPT2;SEM1;RPT3;RPT6;PRE9;RPN2;RPT1;YKL206C;YLR021W;YLR199C;RPT5;RPT4;PRE2
Module 3	regulation of nucleotide metabolic process	0.0135679	0.0485675	2746	23	994	14	1.68157	RGD1;LRG1;SWA2;TRS120;GDI1;BEM2;GYP8;YRB2;STE18;BUB2;TRS130;BEM3;BEM4;SRP54
Module 3	histone deacetylation	0.0136026	0.0485675	2746	9	994	7	2.14867	RXT2;SIF2;RXT3;HOS2;HOS4;SAP30;HDA1
Module 3	telomere maintenance via recombination	0.0136026	0.0485675	2746	9	994	7	2.14867	RFA1;MEC1;RAD57;RAD51;RAD54;MEC3;RAD50
Module 3	protein phosphorylation	0.0138782	0.0493817	2746	52	994	27	1.43441	MEC1;CDC28;CHK1;SAT4;STE7;TFB5;GCN2;TFB1;TFB3;SCY1;BUD32;IRE1;MOB1;SSL2;BCK1;PBS2;ELM1;SSL1;HOG1;CTK3;CBK1;SSN3;IPL1;CCL1;SMK1;TFB4;SGV1
Module 4	mitochondrial translation	1.22465e-41	8.90321e-39	2746	82	596	74	4.15788	MRPL16;PET112;MRPL36;MRPS9;MRPS5;MRPL37;MRPL27;MRPL32;SLM5;IMG1;IMG2;MRPL11;RSM10;YDR115W;MRPL1;RSM24;MRPL7;MSW1;MRPL35;MRPS28;MRP20;MRPL28;RSM18;RSM23;MRF1;MRPL25;MRP13;RSM27;MRP4;RRF1;MRPL6;RSM25;MRPL8;RSM7;MRP17;MRPL31;MRPL38;MST1;MRPL20;MRPL15;NAM2;MRPL4;YML6;MRPL3;MTG1;MRPS8;MRPS17;MRPL24;MRPL44;AEP2;MRPL33;MRP7;MSK1;SWS2;NAM9;MRPL22;MRPL19;MRPL17;MRPL10;MRPS18;RSM19;IFM1;MSE1;MRPL23;PET123;…
Module 4	mitochondrion organization	5.51887e-36	2.00611e-33	2746	206	596	124	2.77338	MRPL16;PET112;TCM62;MRPL36;MRPS9;FZO1;MBA1;MRPS5;MRPL37;MRPL27;MRPL32;SLM5;IMG1;IMG2;ARP2;MSS2;MRPL11;RSM10;PET100;YDR115W;MRPL1;RSM24;MFB1;MRPL7;MSW1;MHR1;MRPL35;MRPS28;BCS1;MRP20;MRPL28;UGO1;EMI1;SOM1;RSM18;MDJ1;RPO41;ACT1;RSM23;MRF1;MSP1;YGR046W;COX18;MRPL25;MRP13;TIM13;RSM27;PHB2;MRP4;RRF1;COX23;MRPL6;ARC15;RSM25;FMC1;COX16;MRPL8;ATP12;ARP3;RSM7;MRP17;ARC19;MDM35;MRPL31;MRPL38;MST1;PAM17;MRPL…
Module 4	translation	7.64591e-19	1.85286e-16	2746	177	596	90	2.34274	FMT1;MRPL16;PET112;MRPL36;MRPS9;MRPS5;MRPL37;MRPL27;MRPL32;SLM5;IMG1;IMG2;MRPL11;RSM10;YDR115W;MRPL1;RSM24;MRPL7;MSW1;MRPL35;MRPS28;MRP20;MRPL28;RSM28;RML2;RSM18;YER087W;MNP1;RSM23;MRF1;MRPL25;MRP13;YGR102C;MSM1;RSM27;MRPL9;MRP4;RRF1;MRPL6;MTG2;RSM25;MRPL8;RSM7;MRP17;MRPL31;MRPL38;MST1;MRPL20;YLR281C;GUF1;MRPL15;NAM2;MRPL4;YML6;MRPL3;AEP1;MTG1;MRPS8;MRPS17;MRPL24;MRPL44;AEP2;MRPL33;YMR293C;MRP7;M…
Module 4	protein metabolic process	4.66643e-08	6.87483e-06	2746	680	596	199	1.34834	CYC3;CDC15;FMT1;MRPL16;SHP1;PET112;CDC27;TCM62;VPS15;MRPL36;MRPS9;MRPS5;MRPL37;MRPL27;APE3;BSD2;GID7;MGR1;PBN1;MRPL32;SLM5;IMG1;ATG15;IMG2;RAM1;RPN6;QRI7;MRPL11;HEM3;RRI1;RSM10;YDR067C;YDR115W;MRPL1;RSM24;MFB1;MRPL7;MSW1;YDR306C;YDR307W;MRPL35;UBX5;MRPS28;MRP20;CYM1;PPM1;MRPL28;SNF1;RSM28;RML2;SOM1;RSM18;JHD1;YER078C;YER087W;YER134C;DDI1;MDJ1;CAK1;ACT1;OTU1;FAB1;PRE4;RPN14;JAC1;RIM8;ALG13;MNP1;MM…
Module 4	cellular protein metabolic process	4.72822e-08	6.87483e-06	2746	651	596	192	1.35886	CYC3;CDC15;FMT1;MRPL16;SHP1;PET112;CDC27;TCM62;VPS15;MRPL36;MRPS9;MRPS5;MRPL37;MRPL27;APE3;BSD2;GID7;MGR1;PBN1;MRPL32;SLM5;IMG1;ATG15;IMG2;RAM1;RPN6;MRPL11;HEM3;RRI1;RSM10;YDR067C;YDR115W;MRPL1;RSM24;MFB1;MRPL7;MSW1;YDR306C;YDR307W;MRPL35;UBX5;MRPS28;MRP20;CYM1;PPM1;MRPL28;SNF1;RSM28;RML2;RSM18;JHD1;YER087W;YER134C;DDI1;MDJ1;CAK1;ACT1;OTU1;FAB1;PRE4;RPN14;JAC1;ALG13;MNP1;MMS2;RSM23;HUL5;MRF1;LYS5…
Module 4	actin cytoskeleton organization	3.70124e-06	0.000436306	2746	40	596	22	2.53406	LSB5;RVS161;ARP2;SAC6;ACT1;TWF1;CAP2;ARC15;ARP3;ENT3;CAP1;ARC19;COF1;VRP1;ARC18;AIP1;APP1;ARC35;SHE4;PFY1;LAS17;SCD5
Module 4	actin filament-based process	4.20102e-06	0.000436306	2746	43	596	23	2.46441	LSB5;RVS161;ARP2;YDR063W;SAC6;ACT1;TWF1;CAP2;ARC15;ARP3;ENT3;CAP1;ARC19;COF1;VRP1;ARC18;AIP1;APP1;ARC35;SHE4;PFY1;LAS17;SCD5
Module 4	actin filament organization	2.49118e-05	0.00226386	2746	22	596	14	2.93197	LSB5;ARP2;SAC6;ACT1;TWF1;ARP3;ENT3;ARC19;COF1;VRP1;ARC18;AIP1;LAS17;SCD5
Module 4	regulation of actin filament length	3.65222e-05	0.00241378	2746	11	596	9	3.76968	ARP2;TWF1;CAP2;ARC15;ARP3;CAP1;ARC18;ARC35;PFY1
Module 4	regulation of actin filament polymerization	3.65222e-05	0.00241378	2746	11	596	9	3.76968	ARP2;TWF1;CAP2;ARC15;ARP3;CAP1;ARC18;ARC35;PFY1
Module 4	regulation of actin polymerization or depolymerization	3.65222e-05	0.00241378	2746	11	596	9	3.76968	ARP2;TWF1;CAP2;ARC15;ARP3;CAP1;ARC18;ARC35;PFY1
Module 4	regulation of actin cytoskeleton organization	6.89111e-05	0.00370959	2746	16	596	11	3.16758	ARP2;YDR063W;TWF1;CAP2;ARC15;ARP3;CAP1;ARC18;ARC35;PFY1;LAS17
Module 4	regulation of actin filament-based process	6.89111e-05	0.00370959	2746	16	596	11	3.16758	ARP2;YDR063W;TWF1;CAP2;ARC15;ARP3;CAP1;ARC18;ARC35;PFY1;LAS17
Module 4	organelle organization	7.14365e-05	0.00370959	2746	731	596	196	1.23536	CDC15;MRPL16;SEC17;SHP1;PET112;CDC27;TCM62;VPS15;MRPL36;MRPS9;PEX32;FZO1;MBA1;MRPS5;MRPL37;MRPL27;BSD2;LSB5;MRPL32;RVS161;SLM5;IMG1;IMG2;ARP2;PHO2;MSS2;MRPL11;RSM10;PET100;YDR115W;MRPL1;SAC6;PEX7;CDC37;RSM24;MFB1;IVY1;MRPL7;TRS23;MSW1;SSD1;MHR1;MRPL35;MRPS28;BCS1;MRP20;MRPL28;UGO1;EMI1;GRH1;SOM1;RSM18;JHD1;MDJ1;RPO41;ACT1;VPS45;MON1;RSM23;MRF1;PEX14;VAM7;MSP1;YGR046W;COX18;MRPL25;PEX8;TWF1;MRP13;…
Module 4	protein complex biogenesis	0.000115389	0.00517255	2746	121	596	44	1.67541	CYC3;TCM62;MBA1;HSM3;CBS1;RPN6;PET100;PEX7;TCM10;BCS1;PPM1;EMI1;SOM1;STE2;PRE4;RPN14;MMS2;PEX14;PET54;NAS6;ECM29;COX23;NAS2;FMC1;COX16;ATP12;ARC19;MDM35;CYT2;CBT1;COX19;FMP25;HSP60;ATP10;SAM37;YMR098C;PET111;SAM50;PEX17;ATP11;CYC2;CBP3;YOP1;TAZ1
Module 4	regulation of protein polymerization	0.000118011	0.00517255	2746	12	596	9	3.45554	ARP2;TWF1;CAP2;ARC15;ARP3;CAP1;ARC18;ARC35;PFY1
Module 4	cofactor biosynthetic process	0.000120954	0.00517255	2746	60	596	26	1.99653	BNA4;PDB1;FAD1;HEM3;YDR196C;HEM1;ARH1;HEM14;PDA1;BNA6;JAC1;HEM2;PDX1;YIL083C;CAF17;PNP1;BNA5;LIP2;COQ5;YMR178W;LAT1;ABZ1;COQ2;LIP5;HEM4;COX10
Module 4	protein complex subunit organization	0.000138878	0.00560912	2746	129	596	46	1.64294	CYC3;SEC17;TCM62;HSM3;RPN6;PET100;PEX7;TCM10;BCS1;PPM1;EMI1;SOM1;STE2;PRE4;RPN14;MMS2;MRF1;PEX14;NAS6;ECM29;COX23;NAS2;FMC1;COX16;ATP12;ARC19;MDM35;CYT2;CBT1;COX19;COF1;FMP25;HSP60;YLR281C;ATP10;SAM37;AIP1;YMR098C;SAM50;PEX17;ATP11;YOL114C;CYC2;CBP3;YOP1;TAZ1
Module 4	cellular protein complex assembly	0.000387285	0.0148187	2746	98	596	36	1.69251	CYC3;TCM62;HSM3;RPN6;PET100;PEX7;BCS1;PPM1;EMI1;SOM1;PRE4;RPN14;MMS2;PEX14;NAS6;ECM29;COX23;NAS2;FMC1;COX16;ATP12;ARC19;MDM35;CYT2;CBT1;COX19;FMP25;HSP60;ATP10;SAM37;YMR098C;PEX17;ATP11;CYC2;CBP3;YOP1
Module 4	tRNA aminoacylation for mitochondrial protein translation	0.000415556	0.0151055	2746	11	596	8	3.35082	SLM5;MSW1;MST1;MSK1;MSE1;ISM1;MSY1;MSD1
Module 4	actin polymerization or depolymerization	0.000475342	0.0164559	2746	5	596	5	4.60738	TWF1;ARC19;COF1;AIP1;LAS17
Module 4	protein complex assembly	0.000557737	0.0184307	2746	114	596	40	1.61663	CYC3;TCM62;HSM3;RPN6;PET100;PEX7;TCM10;BCS1;PPM1;EMI1;SOM1;STE2;PRE4;RPN14;MMS2;PEX14;NAS6;ECM29;COX23;NAS2;FMC1;COX16;ATP12;ARC19;MDM35;CYT2;CBT1;COX19;FMP25;HSP60;ATP10;SAM37;YMR098C;SAM50;PEX17;ATP11;CYC2;CBP3;YOP1;TAZ1
Module 4	cellular component organization	0.000867658	0.0274255	2746	954	596	240	1.15909	CYC3;CDC15;ECM15;MRPL16;SEC17;SHP1;PET112;CDC27;TCM62;ECM8;VPS15;MRPL36;MRPS9;PEX32;FZO1;MBA1;MRPS5;MRPL37;HSM3;MRPL27;BSD2;LSB5;MRPL32;RVS161;SLM5;IMG1;ATG15;IMG2;ARP2;RPN6;PHO2;MSS2;LDB17;MRPL11;RSM10;PET100;SPO71;YDR115W;MRPL1;SAC6;PEX7;CDC37;RSM24;MFB1;IVY1;MRPL7;TRS23;MSW1;SSD1;MHR1;MRPL35;MRPS28;TCM10;BCS1;DIT1;MRP20;PPM1;MRPL28;UGO1;SNF1;EMI1;GRH1;SOM1;ZRG8;SPO73;RSM18;JHD1;DSE1;MDJ1;STE2;…
Module 4	lipid modification	0.00101065	0.0306141	2746	12	596	8	3.07159	EHD3;ARG82;FAB1;ALG13;LSB6;ATG26;VPS34;FIG4
Module 4	cellular component organization at cellular level	0.00147431	0.0428731	2746	868	596	219	1.16246	CYC3;CDC15;MRPL16;SEC17;SHP1;PET112;CDC27;TCM62;VPS15;MRPL36;MRPS9;PEX32;FZO1;MBA1;MRPS5;MRPL37;HSM3;MRPL27;BSD2;LSB5;MRPL32;RVS161;SLM5;IMG1;ATG15;IMG2;ARP2;RPN6;PHO2;MSS2;MRPL11;RSM10;PET100;SPO71;YDR115W;MRPL1;SAC6;PEX7;CDC37;RSM24;MFB1;IVY1;MRPL7;TRS23;MSW1;SSD1;MHR1;MRPL35;MRPS28;BCS1;DIT1;MRP20;PPM1;MRPL28;UGO1;EMI1;GRH1;SOM1;SPO73;RSM18;JHD1;MDJ1;STE2;RPO41;ACT1;PRE4;RPN14;MMS2;VPS45;MON1;…
Module 4	coenzyme biosynthetic process	0.00157719	0.0441005	2746	42	596	18	1.97459	BNA4;PDB1;FAD1;YDR196C;ARH1;PDA1;BNA6;PDX1;YIL083C;PNP1;BNA5;LIP2;COQ5;YMR178W;LAT1;ABZ1;COQ2;LIP5
Module 4	mitochondrial RNA metabolic process	0.00189372	0.0495939	2746	21	596	11	2.41339	SLM5;QRI7;MSW1;RPO41;MST1;MSS1;MSK1;MSE1;ISM1;MSY1;MSD1
Module 4	proton-transporting ATP synthase complex biogenesis	0.00191008	0.0495939	2746	8	596	6	3.45554	TCM10;FMC1;ATP12;ATP10;YMR098C;ATP11
Module 5	energy derivation by oxidation of organic compounds	2.68874e-20	1.27446e-17	2746	56	290	34	5.74901	COB;COX9;YDR031W;KGD2;COX20;QCR7;GLC3;RIP1;COX4;COX13;SHY1;QCR9;LSC2;COX6;SGA1;KGD1;QCR8;MDH1;PET10;COQ9;ACO1;RSF1;COX7;GLC8;IDH1;EMI5;CYT1;IDH2;LSC1;YIG1;CIT3;NCA2;GPH1;QCR2
Module 5	generation of precursor metabolites and energy	6.52269e-20	1.54588e-17	2746	71	290	38	5.0679	COB;PGI1;COX9;YDR031W;TPI1;KGD2;COX20;QCR7;GLC3;RIP1;OLE1;COX4;COX13;SHY1;QCR9;LSC2;COX6;SGA1;KGD1;QCR8;MDH1;PET10;COQ9;ACO1;YLR446W;RSF1;COX7;GLC8;IDH1;EMI5;CYT1;IDH2;LSC1;YIG1;CIT3;NCA2;GPH1;QCR2
Module 5	oxidation-reduction process	1.26324e-19	1.99591e-17	2746	149	290	56	3.55881	COB;PGI1;LEU2;COX9;GDH2;YDR031W;TPI1;KGD2;COX20;QCR7;GLC3;RIP1;OLE1;COX4;COX13;SHY1;QCR9;LSC2;COQ6;FMP12;PUT2;COX6;GRE3;SGA1;KGD1;GUT2;LYS1;QCR8;BNA1;BNA2;MDH1;YKL107W;MCR1;FOX2;PET10;FMP46;MTD1;COQ9;HMX1;ACO1;RSF1;GCV2;COX7;GLC8;IDH1;EMI5;CYT1;CAT5;IDH2;LSC1;YIG1;CIT3;NCA2;GPH1;MET16;QCR2
Module 5	cellular respiration	2.3932e-17	2.83594e-15	2746	48	290	29	5.72083	COB;COX9;YDR031W;KGD2;COX20;QCR7;RIP1;COX4;COX13;SHY1;QCR9;LSC2;COX6;KGD1;QCR8;MDH1;PET10;COQ9;ACO1;RSF1;COX7;IDH1;EMI5;CYT1;IDH2;LSC1;CIT3;NCA2;QCR2
Module 5	aerobic respiration	7.1845e-15	6.81091e-13	2746	42	290	25	5.63629	COB;YDR031W;KGD2;COX20;QCR7;RIP1;COX4;COX13;SHY1;QCR9;LSC2;KGD1;QCR8;MDH1;PET10;COQ9;ACO1;RSF1;IDH1;EMI5;IDH2;LSC1;CIT3;NCA2;QCR2
Module 5	small molecule metabolic process	9.11556e-13	7.20129e-11	2746	446	290	93	1.97447	OLI1;GCV3;ADE1;ACH1;ATP1;ATP3;PGI1;LEU2;ATP16;GDH2;GUD1;GCV1;TPI1;KGD2;COQ4;YDR248C;ATP5;ATP17;ARO10;ACN9;YAT2;CEM1;MET6;AGX1;PNC1;OLE1;AMS1;STR3;ADE5,7;PDE1;XKS1;COQ6;GUT1;DIA4;PUT2;GRE3;HIS5;RPI1;KGD1;GUT2;MET28;LYS1;YJL068C;MEF2;FBP26;BNA1;OPI3;BNA2;ATP2;ATP7;YNK1;MDH1;MCR1;PXA2;FOX2;MTD1;PCK1;DNM1;SHM2;MEF1;PCD1;COQ9;MET17;ACO1;ADE13;YLR446W;GLO1;CAT2;GCV2;GAD1;ADE4;IDH1;ADE12;OPI10;ARG1;ATP1…
Module 5	cofactor catabolic process	1.53463e-11	7.94646e-10	2746	11	290	11	9.46897	KGD2;LSC2;KGD1;MDH1;HMX1;ACO1;IDH1;EMI5;IDH2;LSC1;CIT3
Module 5	ATP synthesis coupled electron transport	1.84412e-11	7.94646e-10	2746	13	290	12	8.74058	COB;COX9;QCR7;RIP1;COX4;QCR9;COX6;QCR8;COX7;EMI5;CYT1;QCR2
Module 5	mitochondrial ATP synthesis coupled electron transport	1.84412e-11	7.94646e-10	2746	13	290	12	8.74058	COB;COX9;QCR7;RIP1;COX4;QCR9;COX6;QCR8;COX7;EMI5;CYT1;QCR2
Module 5	oxidative phosphorylation	1.84412e-11	7.94646e-10	2746	13	290	12	8.74058	COB;COX9;QCR7;RIP1;COX4;QCR9;COX6;QCR8;COX7;EMI5;CYT1;QCR2
Module 5	respiratory electron transport chain	1.84412e-11	7.94646e-10	2746	13	290	12	8.74058	COB;COX9;QCR7;RIP1;COX4;QCR9;COX6;QCR8;COX7;EMI5;CYT1;QCR2
Module 5	purine-containing compound biosynthetic process	3.23137e-11	1.27639e-09	2746	40	290	21	4.97121	OLI1;ADE1;ATP1;ATP3;ATP16;ATP5;ATP17;ADE5,7;ATP2;ATP7;YNK1;MTD1;ADE13;ADE4;ADE12;ATP19;ADE2;ISN1;ATP4;ATP15;ATP20
Module 5	ATP synthesis coupled proton transport	1.16975e-10	3.96045e-09	2746	14	290	12	8.11626	OLI1;ATP1;ATP3;ATP16;ATP5;ATP17;ATP2;ATP7;ATP19;ATP4;ATP15;ATP20
Module 5	energy coupled proton transport, down electrochemical gradient	1.16975e-10	3.96045e-09	2746	14	290	12	8.11626	OLI1;ATP1;ATP3;ATP16;ATP5;ATP17;ATP2;ATP7;ATP19;ATP4;ATP15;ATP20
Module 5	acetyl-CoA catabolic process	1.49955e-10	4.1811e-09	2746	10	290	10	9.46897	KGD2;LSC2;KGD1;MDH1;ACO1;IDH1;EMI5;IDH2;LSC1;CIT3
Module 5	coenzyme catabolic process	1.49955e-10	4.1811e-09	2746	10	290	10	9.46897	KGD2;LSC2;KGD1;MDH1;ACO1;IDH1;EMI5;IDH2;LSC1;CIT3
Module 5	tricarboxylic acid cycle	1.49955e-10	4.1811e-09	2746	10	290	10	9.46897	KGD2;LSC2;KGD1;MDH1;ACO1;IDH1;EMI5;IDH2;LSC1;CIT3
Module 5	purine nucleotide biosynthetic process	1.7099e-10	4.50274e-09	2746	39	290	20	4.85588	OLI1;ADE1;ATP1;ATP3;ATP16;ATP5;ATP17;ADE5,7;ATP2;ATP7;YNK1;MTD1;ADE13;ADE4;ADE12;ATP19;ADE2;ATP4;ATP15;ATP20
Module 5	purine ribonucleotide biosynthetic process	1.93588e-10	4.82951e-09	2746	32	290	18	5.32629	OLI1;ADE1;ATP1;ATP3;ATP16;ATP5;ATP17;ADE5,7;ATP2;ATP7;YNK1;ADE13;ADE4;ATP19;ADE2;ATP4;ATP15;ATP20
Module 5	nucleoside phosphate metabolic process	1.41333e-09	3.055e-08	2746	109	290	34	2.95362	OLI1;ADE1;ATP1;ATP3;PGI1;ATP16;TPI1;ATP5;ATP17;PNC1;ADE5,7;PDE1;GUT2;MEF2;BNA1;BNA2;ATP2;ATP7;YNK1;PXA2;MTD1;DNM1;MEF1;PCD1;ADE13;ADE4;ADE12;ATP19;ADE2;ISN1;ATP4;PXA1;ATP15;ATP20
Module 5	nucleotide metabolic process	1.41333e-09	3.055e-08	2746	109	290	34	2.95362	OLI1;ADE1;ATP1;ATP3;PGI1;ATP16;TPI1;ATP5;ATP17;PNC1;ADE5,7;PDE1;GUT2;MEF2;BNA1;BNA2;ATP2;ATP7;YNK1;PXA2;MTD1;DNM1;MEF1;PCD1;ADE13;ADE4;ADE12;ATP19;ADE2;ISN1;ATP4;PXA1;ATP15;ATP20
Module 5	small molecule biosynthetic process	1.41793e-09	3.055e-08	2746	202	290	50	2.3438	OLI1;ADE1;ATP1;ATP3;PGI1;LEU2;ATP16;TPI1;ATP5;ATP17;ARO10;ACN9;CEM1;MET6;AGX1;PNC1;OLE1;STR3;ADE5,7;PUT2;HIS5;RPI1;MET28;LYS1;BNA1;BNA2;ATP2;ATP7;YNK1;MCR1;MTD1;PCK1;MET17;ACO1;ADE13;ADE4;IDH1;ADE12;ARG1;ATP19;CAT5;ADE2;IDH2;ISN1;ATP4;YIG1;ATP15;ATP20;GLN1;MET16
Module 5	ribonucleotide biosynthetic process	4.41757e-09	9.10403e-08	2746	37	290	18	4.60652	OLI1;ADE1;ATP1;ATP3;ATP16;ATP5;ATP17;ADE5,7;ATP2;ATP7;YNK1;ADE13;ADE4;ATP19;ADE2;ATP4;ATP15;ATP20
Module 5	purine nucleotide metabolic process	6.10671e-09	1.20608e-07	2746	73	290	26	3.37251	OLI1;ADE1;ATP1;ATP3;ATP16;ATP5;ATP17;ADE5,7;PDE1;MEF2;ATP2;ATP7;YNK1;PXA2;MTD1;DNM1;MEF1;ADE13;ADE4;ADE12;ATP19;ADE2;ATP4;PXA1;ATP15;ATP20
Module 5	nucleotide biosynthetic process	9.43652e-09	1.78917e-07	2746	60	290	23	3.62977	OLI1;ADE1;ATP1;ATP3;ATP16;ATP5;ATP17;PNC1;ADE5,7;BNA1;BNA2;ATP2;ATP7;YNK1;MTD1;ADE13;ADE4;ADE12;ATP19;ADE2;ATP4;ATP15;ATP20
Module 5	purine nucleoside triphosphate biosynthetic process	1.46991e-08	2.48834e-07	2746	21	290	13	5.86174	OLI1;ATP1;ATP3;ATP16;ATP5;ATP17;ATP2;ATP7;YNK1;ATP19;ATP4;ATP15;ATP20
Module 5	purine ribonucleoside triphosphate biosynthetic process	1.46991e-08	2.48834e-07	2746	21	290	13	5.86174	OLI1;ATP1;ATP3;ATP16;ATP5;ATP17;ATP2;ATP7;YNK1;ATP19;ATP4;ATP15;ATP20
Module 5	ribonucleoside triphosphate biosynthetic process	1.46991e-08	2.48834e-07	2746	21	290	13	5.86174	OLI1;ATP1;ATP3;ATP16;ATP5;ATP17;ATP2;ATP7;YNK1;ATP19;ATP4;ATP15;ATP20
Module 5	mitochondrion degradation	1.60949e-08	2.63068e-07	2746	18	290	12	6.31264	ATG8;YCR079W;ATG20;ATG9;CIS1;ATG1;ATG7;FMP13;ATG17;ATG4;ATG2;ATG3
Module 5	cellular carbohydrate metabolic process	2.07402e-08	3.16175e-07	2746	87	290	28	3.04748	PGI1;MAL33;TPI1;YDR248C;ACN9;GLC3;AMS1;XKS1;GUT1;GRE3;SGA1;KGD1;GUT2;FBP26;MDH1;PCK1;HSP104;YLR446W;GLC8;OPI10;CAT5;DDP1;GDE1;YIG1;YPL206C;CIT3;ATH1;GPH1
Module 5	nucleobase, nucleoside and nucleotide biosynthetic process	2.13451e-08	3.16175e-07	2746	67	290	24	3.39187	OLI1;ADE1;ATP1;ATP3;ATP16;ATP5;ATP17;PNC1;ADE5,7;BNA1;BNA2;ATP2;ATP7;YNK1;MTD1;ADE13;ADE4;ADE12;ATP19;ADE2;ISN1;ATP4;ATP15;ATP20
Module 5	nucleobase, nucleoside, nucleotide and nucleic acid biosynthetic process	2.13451e-08	3.16175e-07	2746	67	290	24	3.39187	OLI1;ADE1;ATP1;ATP3;ATP16;ATP5;ATP17;PNC1;ADE5,7;BNA1;BNA2;ATP2;ATP7;YNK1;MTD1;ADE13;ADE4;ADE12;ATP19;ADE2;ISN1;ATP4;ATP15;ATP20
Module 5	nucleobase, nucleoside and nucleotide metabolic process	3.1899e-08	4.40893e-07	2746	133	290	36	2.56303	OLI1;ADE1;ATP1;ATP3;PGI1;ATP16;GUD1;TPI1;ATP5;ATP17;PNC1;ADE5,7;PDE1;GUT2;MEF2;BNA1;BNA2;ATP2;ATP7;YNK1;PXA2;MTD1;DNM1;MEF1;PCD1;ADE13;ADE4;ADE12;ATP19;ADE2;ISN1;DDP1;ATP4;PXA1;ATP15;ATP20
Module 5	electron transport chain	3.25554e-08	4.40893e-07	2746	22	290	13	5.5953	COB;COX9;QCR7;RIP1;OLE1;COX4;QCR9;COX6;QCR8;COX7;EMI5;CYT1;QCR2
Module 5	nucleoside triphosphate biosynthetic process	3.25554e-08	4.40893e-07	2746	22	290	13	5.5953	OLI1;ATP1;ATP3;ATP16;ATP5;ATP17;ATP2;ATP7;YNK1;ATP19;ATP4;ATP15;ATP20
Module 5	purine ribonucleotide metabolic process	3.98094e-08	5.24158e-07	2746	64	290	23	3.40291	OLI1;ADE1;ATP1;ATP3;ATP16;ATP5;ATP17;ADE5,7;MEF2;ATP2;ATP7;YNK1;PXA2;DNM1;MEF1;ADE13;ADE4;ATP19;ADE2;ATP4;PXA1;ATP15;ATP20
Module 5	carbohydrate metabolic process	7.31514e-08	9.37128e-07	2746	97	290	29	2.83093	YBR056W;PGI1;MAL33;TPI1;YDR248C;ACN9;GLC3;AMS1;XKS1;GUT1;GRE3;SGA1;KGD1;GUT2;FBP26;MDH1;PCK1;HSP104;YLR446W;GLC8;OPI10;CAT5;DDP1;GDE1;YIG1;YPL206C;CIT3;ATH1;GPH1
Module 5	ATP biosynthetic process	8.97122e-08	1.11904e-06	2746	20	290	12	5.68138	OLI1;ATP1;ATP3;ATP16;ATP5;ATP17;ATP2;ATP7;ATP19;ATP4;ATP15;ATP20
Module 5	coenzyme metabolic process	1.04038e-07	1.24954e-06	2746	62	290	22	3.35996	ACH1;PGI1;TPI1;KGD2;COQ4;PNC1;LSC2;COQ6;KGD1;GUT2;BNA1;BNA2;MDH1;MTD1;COQ9;ACO1;IDH1;EMI5;CAT5;IDH2;LSC1;CIT3
Module 5	acetyl-CoA metabolic process	1.05446e-07	1.24954e-06	2746	17	290	11	6.12698	ACH1;KGD2;LSC2;KGD1;MDH1;ACO1;IDH1;EMI5;IDH2;LSC1;CIT3
Module 5	purine-containing compound metabolic process	1.20563e-07	1.39382e-06	2746	99	290	29	2.77374	OLI1;ADE1;ATP1;ATP3;ATP16;GUD1;ATP5;ATP17;ADE5,7;PDE1;MEF2;ATP2;ATP7;YNK1;PXA2;MTD1;DNM1;MEF1;ADE13;ADE4;ADE12;ATP19;ADE2;ISN1;DDP1;ATP4;PXA1;ATP15;ATP20
Module 5	mitochondrial respiratory chain complex assembly	1.34125e-07	1.51297e-06	2746	24	290	13	5.12902	CBP6;COX20;YDR379C-A;QCR7;PET117;SHY1;CBP4;FMP35;YJL062W-A;PET191;COX17;COX12;YLR218C
Module 5	mitochondrial electron transport, ubiquinol to cytochrome c	1.37252e-07	1.51297e-06	2746	7	290	7	9.46897	COB;QCR7;RIP1;QCR9;QCR8;CYT1;QCR2
Module 5	small molecule catabolic process	1.92016e-07	2.06853e-06	2746	74	290	24	3.07102	GCV3;PGI1;GDH2;GCV1;TPI1;ARO10;PDE1;XKS1;PUT2;GRE3;KGD1;YJL068C;MEF2;PXA2;FOX2;DNM1;MEF1;YLR446W;GCV2;GAD1;DDP1;PXA1;CIT3;PDH1
Module 5	ribonucleotide metabolic process	1.98689e-07	2.09286e-06	2746	69	290	23	3.15632	OLI1;ADE1;ATP1;ATP3;ATP16;ATP5;ATP17;ADE5,7;MEF2;ATP2;ATP7;YNK1;PXA2;DNM1;MEF1;ADE13;ADE4;ATP19;ADE2;ATP4;PXA1;ATP15;ATP20
Module 5	mitochondrial respiratory chain complex IV assembly	2.40286e-07	2.42331e-06	2746	12	290	9	7.10172	COX20;PET117;SHY1;FMP35;YJL062W-A;PET191;COX17;COX12;YLR218C
Module 5	respiratory chain complex IV assembly	2.40286e-07	2.42331e-06	2746	12	290	9	7.10172	COX20;PET117;SHY1;FMP35;YJL062W-A;PET191;COX17;COX12;YLR218C
Module 5	carbohydrate catabolic process	6.68942e-07	6.6058e-06	2746	16	290	10	5.9181	PGI1;TPI1;AMS1;XKS1;GRE3;SGA1;KGD1;YLR446W;ATH1;GPH1
Module 5	proton transport	8.01933e-07	7.62706e-06	2746	27	290	13	4.55913	OLI1;ATP1;ATP3;ATP16;YDL183C;ATP5;ATP17;ATP2;ATP7;ATP19;ATP4;ATP15;ATP20
Module 5	cellular nitrogen compound biosynthetic process	8.04543e-07	7.62706e-06	2746	175	290	40	2.16433	OLI1;ADE1;ATP1;ATP3;LEU2;ATP16;ATP5;ATP17;MET6;AGX1;PNC1;STR3;ADE5,7;PUT2;HIS5;RPI1;MET28;LYS1;BNA1;BNA2;ATP2;ATP7;YNK1;MTD1;MET17;ACO1;ADE13;ADE4;IDH1;ADE12;ARG1;ATP19;ADE2;IDH2;ISN1;ATP4;ATP15;ATP20;GLN1;MET16
Module 5	hydrogen transport	1.35654e-06	1.26078e-05	2746	28	290	13	4.39631	OLI1;ATP1;ATP3;ATP16;YDL183C;ATP5;ATP17;ATP2;ATP7;ATP19;ATP4;ATP15;ATP20
Module 5	catabolic process	1.42663e-06	1.30043e-05	2746	362	290	66	1.72639	GCV3;ATG8;PGI1;YBR204C;YBR280C;YCR079W;ATG20;ATG9;GDH2;GCV1;CIS1;TPI1;KGD2;ARO10;UBC8;VTC1;AMS1;ATG1;VID30;PDE1;XKS1;LSC2;PUT2;GRE3;ATG7;FYV10;SGA1;KGD1;VTC4;YJL068C;MEF2;MDH1;PXA2;FOX2;FMP13;DNM1;MEF1;HMX1;ACO1;ATG17;YLR446W;GLO1;GID8;PAI3;YMR184W;GCV2;GAD1;IDH1;ATG4;ATG2;ATG3;EMI5;ATG19;YOL083W;IDH2;LSC1;DDP1;GDE1;PXA1;PEP4;YPL206C;CIT3;PDH1;ATH1;SUE1;GPH1
Module 5	mitochondrial respiratory chain complex IV biogenesis	1.47394e-06	1.3182e-05	2746	17	290	10	5.56998	COX20;PET117;SHY1;FMP35;YJL062W-A;PET191;COX17;COX12;YLR218C;PET494
Module 5	cellular ketone metabolic process	1.53931e-06	1.35117e-05	2746	199	290	43	2.04606	GCV3;ACH1;LEU2;GDH2;GCV1;TPI1;KGD2;COQ4;YDR248C;ARO10;YAT2;CEM1;MET6;AGX1;OLE1;STR3;COQ6;DIA4;PUT2;HIS5;KGD1;MET28;LYS1;MDH1;FOX2;SHM2;COQ9;MET17;ACO1;GLO1;CAT2;GCV2;GAD1;ADE4;IDH1;ARG1;CAT5;IDH2;CIT3;PDH1;GLN1;MSF1;MET16
Module 5	alcohol metabolic process	1.6589e-06	1.42967e-05	2746	66	290	21	3.01285	PGI1;TPI1;ARO10;ACN9;YAT2;AMS1;XKS1;GUT1;GRE3;KGD1;GUT2;FBP26;OPI3;MCR1;PCK1;YLR446W;OPI10;CAT5;GDE1;YIG1;YPL206C
Module 5	heterocycle metabolic process	1.75779e-06	1.48784e-05	2746	180	290	40	2.10421	OLI1;ADE1;ATP1;ATP3;PGI1;ATP16;GUD1;TPI1;ATP5;ATP17;ARO10;PNC1;ADE5,7;PDE1;PUT2;HIS5;RPI1;GUT2;MEF2;BNA1;BNA2;ATP2;ATP7;YNK1;PXA2;MTD1;DNM1;MEF1;HMX1;ADE13;ADE4;ADE12;ATP19;ADE2;ISN1;DDP1;ATP4;PXA1;ATP15;ATP20
Module 5	cellular carbohydrate catabolic process	1.80211e-06	1.4986e-05	2746	14	290	9	6.08719	PGI1;TPI1;XKS1;GRE3;SGA1;KGD1;YLR446W;ATH1;GPH1
Module 5	purine ribonucleoside triphosphate metabolic process	2.40681e-06	1.93361e-05	2746	52	290	18	3.27772	OLI1;ATP1;ATP3;ATP16;ATP5;ATP17;MEF2;ATP2;ATP7;YNK1;PXA2;DNM1;MEF1;ATP19;ATP4;PXA1;ATP15;ATP20
Module 5	ribonucleoside triphosphate metabolic process	2.40681e-06	1.93361e-05	2746	52	290	18	3.27772	OLI1;ATP1;ATP3;ATP16;ATP5;ATP17;MEF2;ATP2;ATP7;YNK1;PXA2;DNM1;MEF1;ATP19;ATP4;PXA1;ATP15;ATP20
Module 5	cofactor metabolic process	2.60503e-06	2.05797e-05	2746	84	290	24	2.70542	ACH1;PGI1;TPI1;KGD2;COQ4;PNC1;QCR9;LSC2;COQ6;KGD1;GUT2;BNA1;BNA2;MDH1;MTD1;COQ9;HMX1;ACO1;IDH1;EMI5;CAT5;IDH2;LSC1;CIT3
Module 5	purine nucleoside triphosphate metabolic process	3.30038e-06	2.56456e-05	2746	53	290	18	3.21588	OLI1;ATP1;ATP3;ATP16;ATP5;ATP17;MEF2;ATP2;ATP7;YNK1;PXA2;DNM1;MEF1;ATP19;ATP4;PXA1;ATP15;ATP20
Module 5	monovalent inorganic cation transport	3.56352e-06	2.72437e-05	2746	30	290	13	4.10322	OLI1;ATP1;ATP3;ATP16;YDL183C;ATP5;ATP17;ATP2;ATP7;ATP19;ATP4;ATP15;ATP20
Module 5	ATP metabolic process	4.69413e-06	3.53177e-05	2746	35	290	14	3.78759	OLI1;ATP1;ATP3;ATP16;ATP5;ATP17;ATP2;ATP7;PXA2;ATP19;ATP4;PXA1;ATP15;ATP20
Module 5	nucleoside triphosphate metabolic process	6.03466e-06	4.46942e-05	2746	55	290	18	3.09893	OLI1;ATP1;ATP3;ATP16;ATP5;ATP17;MEF2;ATP2;ATP7;YNK1;PXA2;DNM1;MEF1;ATP19;ATP4;PXA1;ATP15;ATP20
Module 5	autophagy	6.14052e-06	4.47786e-05	2746	50	290	17	3.21945	ATG8;YCR079W;ATG20;ATG9;CIS1;VTC1;ATG1;ATG7;VTC4;FMP13;ATG17;ATG4;ATG2;ATG3;ATG19;YOL083W;PEP4
Module 5	heterocycle biosynthetic process	6.88625e-06	4.94558e-05	2746	106	290	27	2.41191	OLI1;ADE1;ATP1;ATP3;ATP16;ATP5;ATP17;PNC1;ADE5,7;PUT2;HIS5;RPI1;BNA1;BNA2;ATP2;ATP7;YNK1;MTD1;ADE13;ADE4;ADE12;ATP19;ADE2;ISN1;ATP4;ATP15;ATP20
Module 5	glutamate metabolic process	8.44585e-06	5.97512e-05	2746	7	290	6	8.11626	GDH2;PUT2;ACO1;GAD1;IDH1;IDH2
Module 5	autophagic vacuole assembly	1.23996e-05	8.64322e-05	2746	10	290	7	6.62828	ATG8;ATG9;ATG1;ATG17;ATG4;ATG2;ATG3
Module 5	gluconeogenesis	1.27355e-05	8.74874e-05	2746	5	290	5	9.46897	PGI1;TPI1;ACN9;PCK1;CAT5
Module 5	carboxylic acid metabolic process	2.11342e-05	0.000141093	2746	191	290	39	1.93345	GCV3;ACH1;LEU2;GDH2;GCV1;TPI1;KGD2;YDR248C;ARO10;YAT2;CEM1;MET6;AGX1;OLE1;STR3;DIA4;PUT2;HIS5;KGD1;MET28;LYS1;MDH1;FOX2;SHM2;MET17;ACO1;GLO1;CAT2;GCV2;GAD1;ADE4;IDH1;ARG1;IDH2;CIT3;PDH1;GLN1;MSF1;MET16
Module 5	oxoacid metabolic process	2.11342e-05	0.000141093	2746	191	290	39	1.93345	GCV3;ACH1;LEU2;GDH2;GCV1;TPI1;KGD2;YDR248C;ARO10;YAT2;CEM1;MET6;AGX1;OLE1;STR3;DIA4;PUT2;HIS5;KGD1;MET28;LYS1;MDH1;FOX2;SHM2;MET17;ACO1;GLO1;CAT2;GCV2;GAD1;ADE4;IDH1;ARG1;IDH2;CIT3;PDH1;GLN1;MSF1;MET16
Module 5	microautophagy	2.30892e-05	0.000152004	2746	30	290	12	3.78759	ATG8;ATG9;CIS1;VTC1;ATG1;ATG7;VTC4;ATG17;ATG4;ATG2;ATG3;PEP4
Module 5	organic acid metabolic process	2.40268e-05	0.000155295	2746	192	290	39	1.92338	GCV3;ACH1;LEU2;GDH2;GCV1;TPI1;KGD2;YDR248C;ARO10;YAT2;CEM1;MET6;AGX1;OLE1;STR3;DIA4;PUT2;HIS5;KGD1;MET28;LYS1;MDH1;FOX2;SHM2;MET17;ACO1;GLO1;CAT2;GCV2;GAD1;ADE4;IDH1;ARG1;IDH2;CIT3;PDH1;GLN1;MSF1;MET16
Module 5	phosphate metabolic process	2.4572e-05	0.000155295	2746	132	290	30	2.15204	COB;YCR079W;COX9;YDR248C;QCR7;RIP1;VTC1;ATG1;COX4;QCR9;XKS1;YGR205W;PHO81;GUT1;COX6;GUT2;VTC4;QCR8;YNK1;YKL171W;KNS1;YLR446W;COX7;YMR291W;EMI5;CYT1;ISN1;DDP1;MEK1;QCR2
Module 5	phosphorus metabolic process	2.4572e-05	0.000155295	2746	132	290	30	2.15204	COB;YCR079W;COX9;YDR248C;QCR7;RIP1;VTC1;ATG1;COX4;QCR9;XKS1;YGR205W;PHO81;GUT1;COX6;GUT2;VTC4;QCR8;YNK1;YKL171W;KNS1;YLR446W;COX7;YMR291W;EMI5;CYT1;ISN1;DDP1;MEK1;QCR2
Module 5	monosaccharide metabolic process	2.73189e-05	0.000170384	2746	26	290	11	4.0061	PGI1;TPI1;ACN9;AMS1;XKS1;GRE3;KGD1;FBP26;PCK1;YLR446W;CAT5
Module 5	hexose metabolic process	3.01568e-05	0.000185641	2746	22	290	10	4.30408	PGI1;TPI1;ACN9;AMS1;GRE3;KGD1;FBP26;PCK1;YLR446W;CAT5
Module 5	oxidoreduction coenzyme metabolic process	4.84264e-05	0.000294283	2746	23	290	10	4.11694	PGI1;TPI1;COQ4;PNC1;COQ6;GUT2;BNA1;BNA2;COQ9;CAT5
Module 5	ion transmembrane transport	4.95601e-05	0.000297361	2746	32	290	12	3.55086	OLI1;ATP1;ATP3;ATP16;ATP5;ATP17;ATP2;ATP7;ATP19;ATP4;ATP15;ATP20
Module 5	carboxylic acid catabolic process	7.53543e-05	0.000440962	2746	24	290	10	3.9454	GCV3;GDH2;GCV1;ARO10;PUT2;FOX2;GCV2;GAD1;CIT3;PDH1
Module 5	organic acid catabolic process	7.53543e-05	0.000440962	2746	24	290	10	3.9454	GCV3;GDH2;GCV1;ARO10;PUT2;FOX2;GCV2;GAD1;CIT3;PDH1
Module 5	cellular carbohydrate biosynthetic process	8.48981e-05	0.00048484	2746	16	290	8	4.73448	PGI1;TPI1;ACN9;GLC3;PCK1;GLC8;CAT5;YIG1
Module 5	glucose metabolic process	8.48981e-05	0.00048484	2746	16	290	8	4.73448	PGI1;TPI1;ACN9;KGD1;FBP26;PCK1;YLR446W;CAT5
Module 5	macroautophagy	0.000114007	0.000643326	2746	25	290	10	3.78759	ATG8;YCR079W;ATG20;ATG9;ATG1;ATG7;ATG17;ATG4;ATG2;ATG3
Module 5	cellular response to starvation	0.000184031	0.00102624	2746	31	290	11	3.35996	ATG8;YCR079W;ATG20;ATG9;ATG1;ATG7;ATG17;ATG4;ATG2;ATG3;PEP4
Module 5	polyol metabolic process	0.000191861	0.00104531	2746	10	290	6	5.68138	GUT1;GUT2;OPI10;GDE1;YIG1;YPL206C
Module 5	regulation of gluconeogenesis	0.000191861	0.00104531	2746	10	290	6	5.68138	ACN9;UBC8;VID30;FYV10;SIP4;GID8
Module 5	phosphorylation	0.000221235	0.00111344	2746	101	290	23	2.1563	COB;COX9;YDR248C;QCR7;RIP1;ATG1;COX4;QCR9;XKS1;YGR205W;GUT1;COX6;QCR8;YNK1;YKL171W;KNS1;YLR446W;COX7;YMR291W;EMI5;CYT1;MEK1;QCR2
Module 5	'de novo' IMP biosynthetic process	0.000223157	0.00111344	2746	7	290	5	6.76355	ADE1;ADE5,7;ADE13;ADE4;ADE2
Module 5	IMP biosynthetic process	0.000223157	0.00111344	2746	7	290	5	6.76355	ADE1;ADE5,7;ADE13;ADE4;ADE2
Module 5	IMP metabolic process	0.000223157	0.00111344	2746	7	290	5	6.76355	ADE1;ADE5,7;ADE13;ADE4;ADE2
Module 5	alditol metabolic process	0.000223157	0.00111344	2746	7	290	5	6.76355	GUT1;GUT2;GDE1;YIG1;YPL206C
Module 5	glycerol metabolic process	0.000223157	0.00111344	2746	7	290	5	6.76355	GUT1;GUT2;GDE1;YIG1;YPL206C
Module 5	glycine metabolic process	0.000223157	0.00111344	2746	7	290	5	6.76355	GCV3;GCV1;AGX1;SHM2;GCV2
Module 5	hexose biosynthetic process	0.000223157	0.00111344	2746	7	290	5	6.76355	PGI1;TPI1;ACN9;PCK1;CAT5
Module 5	monocarboxylic acid metabolic process	0.000249488	0.00123185	2746	37	290	12	3.07102	ACH1;TPI1;YDR248C;YAT2;CEM1;OLE1;FOX2;ACO1;GLO1;CAT2;CIT3;PDH1
Module 5	response to starvation	0.000254468	0.00124348	2746	32	290	11	3.25496	ATG8;YCR079W;ATG20;ATG9;ATG1;ATG7;ATG17;ATG4;ATG2;ATG3;PEP4
Module 5	alcohol catabolic process	0.000384862	0.00182424	2746	11	290	6	5.16489	PGI1;TPI1;XKS1;GRE3;KGD1;YLR446W
Module 5	monosaccharide catabolic process	0.000384862	0.00182424	2746	11	290	6	5.16489	PGI1;TPI1;XKS1;GRE3;KGD1;YLR446W
Module 5	regulation of carbohydrate biosynthetic process	0.000384862	0.00182424	2746	11	290	6	5.16489	ACN9;UBC8;VID30;FYV10;SIP4;GID8
Module 5	cellular catabolic process	0.000426453	0.00200138	2746	340	290	55	1.53174	GCV3;ATG8;YBR280C;YCR079W;ATG20;ATG9;GDH2;GCV1;CIS1;KGD2;ARO10;UBC8;VTC1;ATG1;VID30;PDE1;LSC2;PUT2;ATG7;FYV10;KGD1;VTC4;YJL068C;MEF2;MDH1;PXA2;FOX2;FMP13;DNM1;MEF1;HMX1;ACO1;ATG17;GLO1;GID8;PAI3;YMR184W;GCV2;GAD1;IDH1;ATG4;ATG2;ATG3;EMI5;ATG19;YOL083W;IDH2;LSC1;DDP1;GDE1;PXA1;PEP4;YPL206C;CIT3;PDH1
Module 5	piecemeal microautophagy of nucleus	0.000449778	0.00209014	2746	24	290	9	3.55086	ATG8;ATG9;CIS1;ATG1;ATG7;ATG17;ATG4;ATG2;ATG3
Module 5	cellular response to external stimulus	0.000498618	0.00227255	2746	45	290	13	2.73548	ATG8;YCR079W;ATG20;ATG9;ATG1;ATG7;YJL144W;HAP4;ATG17;ATG4;ATG2;ATG3;PEP4
Module 5	cellular response to extracellular stimulus	0.000498618	0.00227255	2746	45	290	13	2.73548	ATG8;YCR079W;ATG20;ATG9;ATG1;ATG7;YJL144W;HAP4;ATG17;ATG4;ATG2;ATG3;PEP4
Module 5	energy reserve metabolic process	0.00055956	0.0024788	2746	5	290	4	7.57517	GLC3;SGA1;GLC8;GPH1
Module 5	glutamate biosynthetic process	0.00055956	0.0024788	2746	5	290	4	7.57517	PUT2;ACO1;IDH1;IDH2
Module 5	glycogen metabolic process	0.00055956	0.0024788	2746	5	290	4	7.57517	GLC3;SGA1;GLC8;GPH1
Module 5	pyridine-containing compound metabolic process	0.000672406	0.00295111	2746	16	290	7	4.14267	PGI1;TPI1;PNC1;GUT2;BNA1;BNA2;ISN1
Module 5	regulation of cellular ketone metabolic process	0.000701954	0.00305253	2746	12	290	6	4.73448	ACN9;UBC8;VID30;FYV10;SIP4;GID8
Module 5	response to external stimulus	0.000982891	0.00419721	2746	48	290	13	2.56451	ATG8;YCR079W;ATG20;ATG9;ATG1;ATG7;YJL144W;HAP4;ATG17;ATG4;ATG2;ATG3;PEP4
Module 5	response to extracellular stimulus	0.000982891	0.00419721	2746	48	290	13	2.56451	ATG8;YCR079W;ATG20;ATG9;ATG1;ATG7;YJL144W;HAP4;ATG17;ATG4;ATG2;ATG3;PEP4
Module 5	ion transport	0.000995985	0.00421515	2746	66	290	16	2.29551	OLI1;ATP1;ATP3;PHO89;ATP16;YDL183C;ATP5;ATP17;SFC1;ATP2;ATP7;COX17;ATP19;ATP4;ATP15;ATP20
Module 5	cation transport	0.00101406	0.00425368	2746	54	290	14	2.45492	OLI1;ATP1;ATP3;ATP16;YDL183C;ATP5;ATP17;ATP2;ATP7;COX17;ATP19;ATP4;ATP15;ATP20
Module 5	monosaccharide biosynthetic process	0.00111826	0.00464962	2746	9	290	5	5.26054	PGI1;TPI1;ACN9;PCK1;CAT5
Module 5	cellular response to nutrient levels	0.00115168	0.00474694	2746	43	290	12	2.6425	ATG8;YCR079W;ATG20;ATG9;ATG1;ATG7;HAP4;ATG17;ATG4;ATG2;ATG3;PEP4
Module 5	regulation of carbohydrate metabolic process	0.00118907	0.00477645	2746	13	290	6	4.37029	ACN9;UBC8;VID30;FYV10;SIP4;GID8
Module 5	regulation of cellular carbohydrate metabolic process	0.00118907	0.00477645	2746	13	290	6	4.37029	ACN9;UBC8;VID30;FYV10;SIP4;GID8
Module 5	regulation of glucose metabolic process	0.00118907	0.00477645	2746	13	290	6	4.37029	ACN9;UBC8;VID30;FYV10;SIP4;GID8
Module 5	CVT pathway	0.00121031	0.00478074	2746	27	290	9	3.15632	ATG8;ATG20;ATG9;ATG1;ATG7;ATG4;ATG2;ATG3;ATG19
Module 5	serine family amino acid metabolic process	0.00121031	0.00478074	2746	27	290	9	3.15632	GCV3;GCV1;AGX1;STR3;MET28;SHM2;MET17;GCV2;MET16
Module 5	cellular glucan metabolic process	0.0015391	0.00593116	2746	6	290	4	6.31264	GLC3;SGA1;GLC8;GPH1
Module 5	glucan metabolic process	0.0015391	0.00593116	2746	6	290	4	6.31264	GLC3;SGA1;GLC8;GPH1
Module 5	negative regulation of gluconeogenesis	0.0015391	0.00593116	2746	6	290	4	6.31264	UBC8;VID30;FYV10;GID8
Module 5	glutamine family amino acid biosynthetic process	0.00189839	0.00725674	2746	14	290	6	4.05813	PUT2;ACO1;IDH1;ARG1;IDH2;GLN1
Module 5	hexose catabolic process	0.00204466	0.00775337	2746	10	290	5	4.73448	PGI1;TPI1;GRE3;KGD1;YLR446W
Module 5	glutamine family amino acid metabolic process	0.00213734	0.00804047	2746	29	290	9	2.93864	GDH2;PUT2;ACO1;GAD1;ADE4;IDH1;ARG1;IDH2;GLN1
Module 5	response to nutrient levels	0.00218327	0.00814857	2746	46	290	12	2.47016	ATG8;YCR079W;ATG20;ATG9;ATG1;ATG7;HAP4;ATG17;ATG4;ATG2;ATG3;PEP4
Module 5	cellular amine metabolic process	0.002452	0.00908007	2746	162	290	29	1.69506	GCV3;LEU2;GDH2;GCV1;ARO10;YAT2;MET6;AGX1;STR3;DIA4;PUT2;HIS5;MET28;LYS1;OPI3;SHM2;MET17;ACO1;GLO1;CAT2;GCV2;GAD1;ADE4;IDH1;ARG1;IDH2;GLN1;MSF1;MET16
Module 5	cell communication	0.00263282	0.00967409	2746	53	290	13	2.32258	ATG8;YCR079W;ATG20;ATG9;ATG1;ATG7;YJL144W;HAP4;ATG17;ATG4;ATG2;ATG3;PEP4
Module 5	cellular amino acid metabolic process	0.00279415	0.0101879	2746	156	290	28	1.69956	GCV3;LEU2;GDH2;GCV1;ARO10;YAT2;MET6;AGX1;STR3;DIA4;PUT2;HIS5;MET28;LYS1;SHM2;MET17;ACO1;GLO1;CAT2;GCV2;GAD1;ADE4;IDH1;ARG1;IDH2;GLN1;MSF1;MET16
Module 5	pyridine nucleotide metabolic process	0.00288707	0.0104463	2746	15	290	6	3.78759	PGI1;TPI1;PNC1;GUT2;BNA1;BNA2
Module 5	glycolysis	0.00329368	0.0116508	2746	7	290	4	5.41084	PGI1;TPI1;KGD1;YLR446W
Module 5	negative regulation of carbohydrate metabolic process	0.00329368	0.0116508	2746	7	290	4	5.41084	UBC8;VID30;FYV10;GID8
Module 5	negative regulation of cellular carbohydrate metabolic process	0.00329368	0.0116508	2746	7	290	4	5.41084	UBC8;VID30;FYV10;GID8
Module 5	purine ribonucleoside monophosphate biosynthetic process	0.00342783	0.0120355	2746	11	290	5	4.30408	ADE1;ADE5,7;ADE13;ADE4;ADE2
Module 5	cellular amino acid catabolic process	0.00428846	0.0149465	2746	21	290	7	3.15632	GCV3;GDH2;GCV1;ARO10;PUT2;GCV2;GAD1
Module 5	amine metabolic process	0.0051146	0.0176958	2746	170	290	29	1.61529	GCV3;LEU2;GDH2;GCV1;ARO10;YAT2;MET6;AGX1;STR3;DIA4;PUT2;HIS5;MET28;LYS1;OPI3;SHM2;MET17;ACO1;GLO1;CAT2;GCV2;GAD1;ADE4;IDH1;ARG1;IDH2;GLN1;MSF1;MET16
Module 5	purine nucleoside monophosphate biosynthetic process	0.00537489	0.0181978	2746	12	290	5	3.9454	ADE1;ADE5,7;ADE13;ADE4;ADE2
Module 5	purine ribonucleoside monophosphate metabolic process	0.00537489	0.0181978	2746	12	290	5	3.9454	ADE1;ADE5,7;ADE13;ADE4;ADE2
Module 5	regulation of mitochondrial translation	0.00537489	0.0181978	2746	12	290	5	3.9454	CBP6;HSP78;YJL062W-A;COX14;PET494
Module 5	amine catabolic process	0.00573274	0.0192718	2746	22	290	7	3.01285	GCV3;GDH2;GCV1;ARO10;PUT2;GCV2;GAD1
Module 5	cellular polysaccharide metabolic process	0.00604359	0.019621	2746	8	290	4	4.73448	GLC3;SGA1;GLC8;GPH1
Module 5	quinone cofactor biosynthetic process	0.00604359	0.019621	2746	8	290	4	4.73448	COQ4;COQ6;COQ9;CAT5
Module 5	quinone cofactor metabolic process	0.00604359	0.019621	2746	8	290	4	4.73448	COQ4;COQ6;COQ9;CAT5
Module 5	ubiquinone biosynthetic process	0.00604359	0.019621	2746	8	290	4	4.73448	COQ4;COQ6;COQ9;CAT5
Module 5	ubiquinone metabolic process	0.00604359	0.019621	2746	8	290	4	4.73448	COQ4;COQ6;COQ9;CAT5
Module 5	nicotinamide nucleotide metabolic process	0.00799102	0.0255929	2746	13	290	5	3.64191	PGI1;TPI1;GUT2;BNA1;BNA2
Module 5	purine nucleoside monophosphate metabolic process	0.00799102	0.0255929	2746	13	290	5	3.64191	ADE1;ADE5,7;ADE13;ADE4;ADE2
Module 5	alcohol biosynthetic process	0.00829246	0.0262042	2746	29	290	8	2.61213	PGI1;TPI1;ARO10;ACN9;MCR1;PCK1;CAT5;YIG1
Module 5	carbohydrate biosynthetic process	0.00829246	0.0262042	2746	29	290	8	2.61213	PGI1;TPI1;ACN9;GLC3;PCK1;GLC8;CAT5;YIG1
Module 5	C-terminal protein lipidation	0.00991465	0.0303196	2746	5	290	3	5.68138	ATG7;ATG4;ATG3
Module 5	glutamine family amino acid catabolic process	0.00991465	0.0303196	2746	5	290	3	5.68138	GDH2;PUT2;GAD1
Module 5	mitochondrial respiratory chain complex III assembly	0.00991465	0.0303196	2746	5	290	3	5.68138	CBP6;QCR7;CBP4
Module 5	protein oligomerization	0.00991465	0.0303196	2746	5	290	3	5.68138	ATG9;DNM1;ATP20
Module 5	respiratory chain complex III assembly	0.00991465	0.0303196	2746	5	290	3	5.68138	CBP6;QCR7;CBP4
Module 5	glucose catabolic process	0.00998386	0.0303356	2746	9	290	4	4.20843	PGI1;TPI1;KGD1;YLR446W
Module 5	regulation of mitochondrion organization	0.0113758	0.0343448	2746	14	290	5	3.38177	CBP6;HSP78;YJL062W-A;COX14;PET494
Module 5	membrane invagination	0.0119214	0.0357641	2746	56	290	12	2.02906	ATG8;ATG9;CIS1;VTC1;ATG1;ATG7;VTC4;ATG17;ATG4;ATG2;ATG3;PEP4
Module 5	protein complex biogenesis	0.013545	0.0403796	2746	121	290	21	1.64337	CBP6;ATG9;COX20;YDR379C-A;QCR7;PET117;SHY1;CBP4;FMP35;YJL062W-A;PET191;ATP7;DNM1;COX17;COX12;YLR218C;PET494;ATP19;YOL083W;ATP4;ATP20
Module 5	protein complex assembly	0.0140904	0.0417428	2746	114	290	20	1.66122	CBP6;ATG9;COX20;YDR379C-A;QCR7;PET117;SHY1;CBP4;FMP35;YJL062W-A;PET191;ATP7;DNM1;COX17;COX12;YLR218C;ATP19;YOL083W;ATP4;ATP20
Module 5	pyridine-containing compound biosynthetic process	0.0152767	0.044976	2746	10	290	4	3.78759	PNC1;BNA1;BNA2;ISN1

## Sheet: S. paradoxus
Module	Gene Ontology Term	Pval	FDR	BackgroundSetSize	NoOfGenesAnnotatedWithTerm	SizeInModule	NoOfGenesWithAnnotationInModule	FoldEnrichment	GenesContributingToEnrichment
Module 1	ribosome biogenesis	1.02164e-106	3.57573e-104	2577	208	273	144	6.53508	POP5;ECM1;TRM7;MAK5;ENP1;SPB1;KRR1;BUD23;PWP2;RSA4;NOP1;DBP10;TSR1;SAS10;NHP2;NOP6;MAK21;RRP8;RRP1;RLI1;ARX1;BFR2;UTP4;YDR339C;BCP1;ESF1;YDR412W;UTP6;PUF6;SNU13;NOP16;NUG1;ARB1;UTP7;NSA2;LCP5;SPB4;LOC1;CGR1;DBP3;LSG1;NSA1;PRP43;RPS2;ROK1;SLX9;UTP22;NOP7;UTP8;NSR1;SDA1;YGR251W;ZUO1;SSZ1;LRP1;IPI1;RPF1;GAR1;IMP3;DBP8;NMD3;RIX1;FAF1;YIL091C;SQT1;YVH1;NOP9;HCA4;UTP10;ALB1;MPP10;URB2;MRT4;URB1;MAK11;D…
Module 1	ribonucleoprotein complex biogenesis	1.86711e-93	3.26744e-91	2577	243	273	145	5.63266	POP5;ECM1;TRM7;MAK5;ENP1;SPB1;KRR1;BUD23;PWP2;RSA4;NOP1;DBP10;TSR1;SAS10;NHP2;NOP6;MAK21;RRP8;RRP1;RLI1;ARX1;BFR2;UTP4;YDR339C;BCP1;ESF1;YDR412W;UTP6;PUF6;SNU13;NOP16;NUG1;ARB1;UTP7;NSA2;LCP5;SPB4;LOC1;CGR1;DBP3;LSG1;NSA1;PRP43;RPS2;ROK1;SLX9;UTP22;NOP7;UTP8;NSR1;SDA1;YGR251W;ZUO1;SSZ1;LRP1;IPI1;RPF1;GAR1;IMP3;DBP8;NMD3;RIX1;FAF1;YIL091C;SHQ1;SQT1;YVH1;NOP9;HCA4;UTP10;ALB1;MPP10;URB2;MRT4;URB1;MA…
Module 1	ncRNA processing	3.48557e-91	4.0665e-89	2577	234	273	141	5.68794	POP5;KTI11;TRM7;MAK5;ENP1;SPB1;KRR1;BUD23;PWP2;NOP1;DBP10;LHP1;TSR1;TRM3;SAS10;TRM8;NHP2;NOP6;RRP8;RRP1;RLI1;TRM1;TRM82;BFR2;UTP4;YDR339C;ESF1;YDR412W;UTP6;SNU13;NOP16;NUG1;UTP7;NSA2;LCP5;SPB4;LOC1;CGR1;DBP3;NSA1;PRP43;RPS2;SUA5;ROK1;SLX9;UTP22;NOP7;UTP8;NSR1;ELP2;YGR251W;ZUO1;SSZ1;LRP1;IPI1;RPF1;GAR1;IMP3;DBP8;RIX1;URM1;FAF1;YIL091C;NOP9;HCA4;UTP10;GCD14;MPP10;URB2;MRT4;URB1;MAK11;DHR2;UTP11;DBP…
Module 1	rRNA processing	1.93815e-90	1.69588e-88	2577	165	273	120	6.86513	POP5;TRM7;MAK5;ENP1;SPB1;KRR1;BUD23;PWP2;NOP1;DBP10;TSR1;SAS10;NHP2;NOP6;RRP8;RRP1;RLI1;BFR2;UTP4;YDR339C;ESF1;YDR412W;UTP6;SNU13;NOP16;NUG1;UTP7;NSA2;LCP5;SPB4;LOC1;CGR1;DBP3;NSA1;PRP43;RPS2;ROK1;SLX9;UTP22;NOP7;UTP8;NSR1;YGR251W;ZUO1;SSZ1;LRP1;IPI1;RPF1;GAR1;IMP3;DBP8;RIX1;FAF1;YIL091C;NOP9;HCA4;UTP10;MPP10;URB2;MRT4;URB1;MAK11;DHR2;UTP11;DBP7;RPF2;DRS1;SOF1;GRC3;NOC3;SDO1;YLR051C;MDN1;DIP2;CBF…
Module 1	rRNA metabolic process	2.18238e-89	1.52766e-87	2577	167	273	120	6.78292	POP5;TRM7;MAK5;ENP1;SPB1;KRR1;BUD23;PWP2;NOP1;DBP10;TSR1;SAS10;NHP2;NOP6;RRP8;RRP1;RLI1;BFR2;UTP4;YDR339C;ESF1;YDR412W;UTP6;SNU13;NOP16;NUG1;UTP7;NSA2;LCP5;SPB4;LOC1;CGR1;DBP3;NSA1;PRP43;RPS2;ROK1;SLX9;UTP22;NOP7;UTP8;NSR1;YGR251W;ZUO1;SSZ1;LRP1;IPI1;RPF1;GAR1;IMP3;DBP8;RIX1;FAF1;YIL091C;NOP9;HCA4;UTP10;MPP10;URB2;MRT4;URB1;MAK11;DHR2;UTP11;DBP7;RPF2;DRS1;SOF1;GRC3;NOC3;SDO1;YLR051C;MDN1;DIP2;CBF…
Module 1	ncRNA metabolic process	5.75272e-89	3.35576e-87	2577	272	273	149	5.17094	POP5;KTI11;ILS1;TRM7;MAK5;ENP1;SPB1;KRR1;BUD23;PWP2;NOP1;DBP10;LHP1;TSR1;TRM3;SAS10;TRM8;NHP2;NOP6;RRP8;RRP1;RLI1;TRM1;TRM82;BFR2;UTP4;YDR339C;ESF1;YDR412W;UTP6;SNU13;NOP16;NUG1;UTP7;NSA2;LCP5;SPB4;LOC1;CGR1;DBP3;NSA1;PRP43;RPS2;SUA5;ROK1;SLX9;UTP22;NOP7;UTP8;NSR1;ELP2;YGR251W;MES1;ZUO1;DED81;YHR020W;SSZ1;LRP1;IPI1;RPF1;GAR1;IMP3;DBP8;RIX1;URM1;FAF1;YIL091C;NOP9;HCA4;UTP10;GCD14;MPP10;URB2;MRT4;U…
Module 1	cellular component biogenesis at cellular level	2.5295e-82	1.26475e-80	2577	281	273	146	4.90454	POP5;ECM1;TRM7;MAK5;ENP1;SPB1;KRR1;BUD23;PWP2;RSA4;NOP1;DBP10;TSR1;SAS10;NHP2;NOP6;MAK21;RRP8;RRP1;RLI1;ARX1;BFR2;UTP4;YDR339C;BCP1;ESF1;YDR412W;UTP6;PUF6;SNU13;NOP16;NUG1;ARB1;UTP7;NSA2;LCP5;SPB4;LOC1;CGR1;DBP3;LSG1;NSA1;PRP43;RPS2;ROK1;SLX9;UTP22;NOP7;UTP8;NSR1;SDA1;YGR251W;ZUO1;SSZ1;LRP1;IPI1;RPF1;GAR1;IMP3;DBP8;NMD3;RIX1;FAF1;YIL091C;SHQ1;SQT1;YVH1;NOP9;HCA4;UTP10;ALB1;MPP10;URB2;MRT4;URB1;MA…
Module 1	RNA processing	1.06971e-62	4.67997e-61	2577	337	273	141	3.94949	POP5;KTI11;TRM7;MAK5;ENP1;SPB1;KRR1;BUD23;PWP2;NOP1;DBP10;LHP1;TSR1;TRM3;SAS10;TRM8;NHP2;NOP6;RRP8;RRP1;RLI1;TRM1;TRM82;BFR2;UTP4;YDR339C;ESF1;YDR412W;UTP6;SNU13;NOP16;NUG1;UTP7;NSA2;LCP5;SPB4;LOC1;CGR1;DBP3;NSA1;PRP43;RPS2;SUA5;ROK1;SLX9;UTP22;NOP7;UTP8;NSR1;ELP2;YGR251W;ZUO1;SSZ1;LRP1;IPI1;RPF1;GAR1;IMP3;DBP8;RIX1;URM1;FAF1;YIL091C;NOP9;HCA4;UTP10;GCD14;MPP10;URB2;MRT4;URB1;MAK11;DHR2;UTP11;DBP…
Module 1	ribosomal small subunit biogenesis	2.245e-50	8.73056e-49	2577	66	273	58	8.29537	ENP1;KRR1;BUD23;PWP2;SAS10;NOP6;UTP4;YDR339C;UTP6;SNU13;UTP7;LOC1;PRP43;SLX9;UTP22;NOP7;UTP8;NSR1;YGR251W;DBP8;FAF1;YIL091C;NOP9;UTP10;MPP10;DHR2;UTP11;LTV1;SOF1;YLR003C;YLR051C;DIP2;UTP13;SGD1;UTP21;TSR2;UTP14;BUD22;UTP15;ECM16;RRP5;KRE33;KRI1;ESF2;RCL1;YOL022C;YOR004W;NOB1;BUD21;RIO1;PNO1;YOR287C;RRS1;NOP58;RRP12;NAN1;YAR1;NOC4
Module 1	RNA metabolic process	3.36486e-50	1.1777e-48	2577	663	273	180	2.56278	POP5;KTI11;ILS1;TRM7;MAK5;RPB5;ENP1;SPB1;KRR1;BUD23;PWP2;NOP1;DBP10;LHP1;TSR1;TRM3;RPC53;SAS10;TRM8;NHP2;NOP6;RPC11;RRP8;RRP1;RLI1;TRM1;RPA14;TRM82;BFR2;UTP4;YDR339C;ESF1;YDR412W;UTP6;SNU13;POL5;NOP16;NUG1;TPA1;UTP7;NSA2;LCP5;SPB4;LOC1;YFR032C;CGR1;DBP3;NSA1;PRP43;RPS2;SUA5;ROK1;SLX9;UTP22;NOP7;UTP8;NSR1;ELP2;YGR251W;MES1;ZUO1;DED81;YHR020W;SSZ1;LRP1;IPI1;RPF1;GAR1;IMP3;DBP8;RIX1;URM1;FAF1;YIL091…
Module 1	cellular component biogenesis	3.01279e-47	9.58615e-46	2577	468	273	148	2.98516	POP5;ECM1;TRM7;MAK5;ENP1;SPB1;KRR1;BUD23;PWP2;RSA4;NOP1;DBP10;TSR1;SAS10;NHP2;NOP6;MAK21;RRP8;RRP1;RLI1;ARX1;BFR2;UTP4;YDR339C;BCP1;ESF1;YDR412W;UTP6;PUF6;SNU13;YEL048C;NOP16;NUG1;ARB1;UTP7;NSA2;LCP5;SPB4;LOC1;CGR1;DBP3;LSG1;NSA1;PRP43;RPS2;ROK1;SLX9;UTP22;NOP7;UTP8;NSR1;SDA1;YGR251W;ZUO1;SSZ1;LRP1;IPI1;RPF1;GAR1;IMP3;DBP8;NMD3;RIX1;FAF1;YIL091C;SHQ1;SQT1;YVH1;NOP9;HCA4;UTP10;ALB1;MPP10;URB2;MRT4…
Module 1	gene expression	2.44676e-44	7.13638e-43	2577	764	273	186	2.29811	POP5;RBG1;KTI11;ILS1;TRM7;MAK5;SUP45;RPB5;ENP1;SPB1;KRR1;BUD23;PWP2;NOP1;DBP10;LHP1;TSR1;TRM3;RPC53;SAS10;TRM8;NHP2;NOP6;RPC11;RRP8;RRP1;RLI1;TRM1;RPA14;TRM82;BFR2;UTP4;YDR339C;ESF1;YDR412W;UTP6;SNU13;POL5;NOP16;NUG1;TPA1;UTP7;NSA2;LCP5;SPB4;LOC1;YFR032C;CGR1;DBP3;NSA1;PRP43;RPS2;SUA5;ROK1;SLX9;UTP22;NOP7;UTP8;NSR1;RBG2;ELP2;YGR251W;MES1;ZUO1;DED81;YHR020W;SSZ1;LRP1;IPI1;RPF1;GAR1;IMP3;DBP8;RIX1;…
Module 1	maturation of SSU-rRNA	4.54048e-44	1.22244e-42	2577	56	273	50	8.42818	ENP1;KRR1;BUD23;PWP2;SAS10;UTP4;YDR339C;UTP6;SNU13;UTP7;LOC1;PRP43;SLX9;UTP22;NOP7;UTP8;YGR251W;DBP8;FAF1;YIL091C;NOP9;UTP10;MPP10;DHR2;UTP11;SOF1;YLR051C;DIP2;UTP13;TSR2;UTP14;BUD22;UTP15;ECM16;RRP5;KRI1;ESF2;RCL1;YOL022C;YOR004W;NOB1;BUD21;RIO1;PNO1;YOR287C;RRS1;NOP58;RRP12;NAN1;NOC4
Module 1	maturation of SSU-rRNA from tricistronic rRNA transcript (SSU-rRNA, 5.8S rRNA, LSU-rRNA)	5.74095e-44	1.43524e-42	2577	52	273	48	8.71344	ENP1;KRR1;BUD23;PWP2;SAS10;UTP4;YDR339C;UTP6;SNU13;UTP7;LOC1;PRP43;SLX9;UTP22;NOP7;UTP8;YGR251W;DBP8;FAF1;YIL091C;NOP9;UTP10;MPP10;DHR2;UTP11;SOF1;YLR051C;DIP2;UTP13;TSR2;UTP14;UTP15;ECM16;RRP5;KRI1;ESF2;RCL1;YOR004W;NOB1;BUD21;RIO1;PNO1;YOR287C;RRS1;NOP58;RRP12;NAN1;NOC4
Module 1	ribosomal large subunit biogenesis	4.56565e-43	1.06532e-41	2577	55	273	49	8.40979	MAK5;SPB1;RSA4;DBP10;MAK21;RLI1;ARX1;PUF6;NOP16;NSA2;SPB4;LOC1;DBP3;LSG1;NSA1;PRP43;NOP7;SDA1;IPI1;RPF1;RIX1;SQT1;YVH1;ALB1;MRT4;URB1;MAK11;DBP7;RPF2;DRS1;RIX7;SDO1;MDN1;DBP9;AFG2;ERB1;RRP5;RLP7;IPI3;DBP6;BRX1;NOP8;YTM1;RRS1;NOG1;NOP53;NIP7;RRP15;JIP5
Module 1	nucleic acid metabolic process	9.18991e-37	2.01029e-35	2577	829	273	184	2.09515	POP5;KTI11;ILS1;TRM7;MAK5;RPB5;ENP1;SPB1;KRR1;BUD23;PWP2;NOP1;DBP10;LHP1;TSR1;TRM3;RPC53;SAS10;TRM8;NHP2;NOP6;RPC11;RRP8;RRP1;RLI1;FOB1;TRM1;RPA14;TRM82;BFR2;UTP4;YDR339C;ESF1;YDR412W;UTP6;SNU13;POL5;NOP16;NUG1;TPA1;UTP7;NSA2;LCP5;SPB4;LOC1;YFR032C;CGR1;DBP3;NSA1;PRP43;RPS2;SUA5;ROK1;SLX9;UTP22;NOP7;UTP8;NSR1;ELP2;YGR251W;MES1;ZUO1;DED81;YHR020W;SSZ1;LRP1;IPI1;RPF1;GAR1;IMP3;DBP8;RIX1;URM1;FAF1;Y…
Module 1	nucleobase, nucleoside, nucleotide and nucleic acid metabolic process	6.24881e-35	1.28652e-33	2577	938	273	194	1.95232	POP5;KTI11;ILS1;TRM7;MAK5;RPB5;ENP1;HIS7;DUT1;SPB1;KRR1;BUD23;PWP2;NOP1;DBP10;LHP1;TSR1;TRM3;RPC53;SAS10;TRM8;NHP2;NOP6;YDR020C;RPC11;RRP8;RRP1;RLI1;FOB1;TRM1;RPA14;TRM82;BFR2;UTP4;YDR339C;ESF1;YDR412W;UTP6;GUK1;SNU13;POL5;NOP16;NUG1;ARB1;TPA1;UTP7;NSA2;LCP5;SPB4;LOC1;YFR032C;CGR1;DBP3;NSA1;PRP43;RPS2;SUA5;ROK1;SLX9;UTP22;NOP7;UTP8;NSR1;ELP2;YGR251W;MES1;ZUO1;DED81;YHR020W;SSZ1;LRP1;IPI1;RPF1;GAR…
Module 1	cellular nitrogen compound metabolic process	2.43335e-31	4.73151e-30	2577	1060	273	202	1.79886	POP5;KTI11;ILS1;TRM7;MAK5;RPB5;ENP1;HIS7;DUT1;SPB1;KRR1;BUD23;THR4;PWP2;NOP1;DBP10;LHP1;TSR1;TRM3;RPC53;SAS10;TRM8;NHP2;NOP6;YDR020C;RPC11;RRP8;RRP1;RLI1;FOB1;TRM1;RPA14;TRM82;BFR2;UTP4;YDR339C;ESF1;YDR412W;UTP6;GUK1;SNU13;POL5;NOP16;NUG1;ARB1;TPA1;UTP7;NSA2;LCP5;SPB4;LOC1;YFR032C;CGR1;DBP3;NSA1;PRP43;RPS2;SUA5;ROK1;SLX9;UTP22;NOP7;UTP8;NSR1;ELP2;YGR251W;MES1;ZUO1;DED81;YHR020W;SSZ1;LRP1;IPI1;RPF…
Module 1	nitrogen compound metabolic process	6.47501e-31	1.19276e-29	2577	1066	273	202	1.78873	POP5;KTI11;ILS1;TRM7;MAK5;RPB5;ENP1;HIS7;DUT1;SPB1;KRR1;BUD23;THR4;PWP2;NOP1;DBP10;LHP1;TSR1;TRM3;RPC53;SAS10;TRM8;NHP2;NOP6;YDR020C;RPC11;RRP8;RRP1;RLI1;FOB1;TRM1;RPA14;TRM82;BFR2;UTP4;YDR339C;ESF1;YDR412W;UTP6;GUK1;SNU13;POL5;NOP16;NUG1;ARB1;TPA1;UTP7;NSA2;LCP5;SPB4;LOC1;YFR032C;CGR1;DBP3;NSA1;PRP43;RPS2;SUA5;ROK1;SLX9;UTP22;NOP7;UTP8;NSR1;ELP2;YGR251W;MES1;ZUO1;DED81;YHR020W;SSZ1;LRP1;IPI1;RPF…
Module 1	endonucleolytic cleavage in ITS1 to separate SSU-rRNA from 5.8S rRNA and LSU-rRNA from tricistronic rRNA transcript (SSU-rRNA, 5.8S rRNA, LSU-rRNA)	3.65407e-27	5.8133e-26	2577	29	273	28	9.11406	ENP1;KRR1;BUD23;PWP2;SAS10;YDR339C;UTP6;UTP7;LOC1;DBP8;NOP9;UTP10;MPP10;UTP11;YLR051C;DIP2;UTP13;UTP14;RRP5;KRI1;ESF2;RCL1;YOR004W;BUD21;PNO1;RRS1;NOP58;NOC4
Module 1	endonucleolytic cleavage involved in rRNA processing	3.65407e-27	5.8133e-26	2577	29	273	28	9.11406	ENP1;KRR1;BUD23;PWP2;SAS10;YDR339C;UTP6;UTP7;LOC1;DBP8;NOP9;UTP10;MPP10;UTP11;YLR051C;DIP2;UTP13;UTP14;RRP5;KRI1;ESF2;RCL1;YOR004W;BUD21;PNO1;RRS1;NOP58;NOC4
Module 1	endonucleolytic cleavage of tricistronic rRNA transcript (SSU-rRNA, 5.8S rRNA, LSU-rRNA)	3.65407e-27	5.8133e-26	2577	29	273	28	9.11406	ENP1;KRR1;BUD23;PWP2;SAS10;YDR339C;UTP6;UTP7;LOC1;DBP8;NOP9;UTP10;MPP10;UTP11;YLR051C;DIP2;UTP13;UTP14;RRP5;KRI1;ESF2;RCL1;YOR004W;BUD21;PNO1;RRS1;NOP58;NOC4
Module 1	maturation of 5.8S rRNA	3.08633e-25	4.5009e-24	2577	59	273	39	6.23971	MAK5;ENP1;SPB1;KRR1;BUD23;PWP2;SAS10;YDR339C;UTP6;UTP7;NSA2;LOC1;PRP43;LRP1;RPF1;DBP8;NOP9;UTP10;MPP10;URB1;MAK11;UTP11;RPF2;YLR051C;DIP2;UTP13;UTP14;RRP5;RLP7;KRI1;ESF2;RCL1;YOR004W;BUD21;PNO1;RRS1;NOP58;RRP15;NOC4
Module 1	maturation of 5.8S rRNA from tricistronic rRNA transcript (SSU-rRNA, 5.8S rRNA, LSU-rRNA)	3.08633e-25	4.5009e-24	2577	59	273	39	6.23971	MAK5;ENP1;SPB1;KRR1;BUD23;PWP2;SAS10;YDR339C;UTP6;UTP7;NSA2;LOC1;PRP43;LRP1;RPF1;DBP8;NOP9;UTP10;MPP10;URB1;MAK11;UTP11;RPF2;YLR051C;DIP2;UTP13;UTP14;RRP5;RLP7;KRI1;ESF2;RCL1;YOR004W;BUD21;PNO1;RRS1;NOP58;RRP15;NOC4
Module 1	ncRNA 5'-end processing	3.55485e-23	4.78537e-22	2577	25	273	24	9.06198	PWP2;SAS10;YDR339C;UTP6;UTP7;LOC1;DBP8;NOP9;UTP10;MPP10;UTP11;YLR051C;DIP2;UTP13;UTP14;RRP5;RLP7;ESF2;RCL1;YOR004W;BUD21;PNO1;NOP58;NOC4
Module 1	rRNA 5'-end processing	3.55485e-23	4.78537e-22	2577	25	273	24	9.06198	PWP2;SAS10;YDR339C;UTP6;UTP7;LOC1;DBP8;NOP9;UTP10;MPP10;UTP11;YLR051C;DIP2;UTP13;UTP14;RRP5;RLP7;ESF2;RCL1;YOR004W;BUD21;PNO1;NOP58;NOC4
Module 1	endonucleolytic cleavage to generate mature 5'-end of SSU-rRNA from (SSU-rRNA, 5.8S rRNA, LSU-rRNA)	3.48569e-22	4.51849e-21	2577	24	273	23	9.04625	PWP2;SAS10;YDR339C;UTP6;UTP7;LOC1;DBP8;NOP9;UTP10;MPP10;UTP11;YLR051C;DIP2;UTP13;UTP14;RRP5;ESF2;RCL1;YOR004W;BUD21;PNO1;NOP58;NOC4
Module 1	RNA 5'-end processing	4.18851e-22	5.23564e-21	2577	26	273	24	8.71344	PWP2;SAS10;YDR339C;UTP6;UTP7;LOC1;DBP8;NOP9;UTP10;MPP10;UTP11;YLR051C;DIP2;UTP13;UTP14;RRP5;RLP7;ESF2;RCL1;YOR004W;BUD21;PNO1;NOP58;NOC4
Module 1	cleavage involved in rRNA processing	5.57851e-21	6.73268e-20	2577	48	273	32	6.29304	ENP1;KRR1;BUD23;PWP2;SAS10;NHP2;YDR339C;UTP6;UTP7;LOC1;LRP1;DBP8;NOP9;UTP10;MPP10;UTP11;YLR051C;DIP2;UTP13;UTP14;RRP5;RLP7;KRI1;ESF2;RCL1;YOR004W;BUD21;PNO1;YOR287C;RRS1;NOP58;NOC4
Module 1	endonucleolytic cleavage in 5'-ETS of tricistronic rRNA transcript (SSU-rRNA, 5.8S rRNA, LSU-rRNA)	3.29786e-20	3.84751e-19	2577	22	273	21	9.01049	PWP2;SAS10;YDR339C;UTP6;UTP7;LOC1;DBP8;NOP9;UTP10;MPP10;UTP11;YLR051C;DIP2;UTP13;UTP14;RRP5;ESF2;RCL1;YOR004W;NOP58;NOC4
Module 1	ribosomal large subunit assembly	3.69626e-20	4.1732e-19	2577	24	273	22	8.65293	RSA4;DBP10;MAK21;SPB4;DBP3;LSG1;IPI1;RPF1;RIX1;SQT1;YVH1;MRT4;MAK11;DBP7;RPF2;DRS1;MDN1;DBP9;IPI3;DBP6;BRX1;NIP7
Module 1	ribosome assembly	6.25166e-20	6.83776e-19	2577	31	273	25	7.61255	RSA4;DBP10;MAK21;SPB4;DBP3;LSG1;NSR1;IPI1;RPF1;RIX1;SQT1;YVH1;MRT4;MAK11;DBP7;RPF2;DRS1;MDN1;DBP9;IPI3;DBP6;ESF2;BRX1;NIP7;BMS1
Module 1	cellular macromolecule metabolic process	5.12029e-18	5.43061e-17	2577	1271	273	201	1.4928	POP5;RBG1;KTI11;ILS1;TRM7;MAK5;SUP45;RPB5;CNS1;ENP1;SPB1;KRR1;BUD23;PWP2;NOP1;DBP10;LHP1;TSR1;TRM3;RPC53;SAS10;TRM8;NHP2;NOP6;RPC11;RRP8;RRP1;RLI1;FOB1;TRM1;RPA14;YDR161W;TRM82;BFR2;UTP4;YDR339C;ESF1;YDR412W;UTP6;RMT2;SNU13;POL5;NOP16;NUG1;TPA1;UTP7;NSA2;LCP5;SPB4;LOC1;YFR032C;CGR1;DBP3;NSA1;PRP43;RPS2;SUA5;ROK1;SLX9;UTP22;NOP7;UTP8;NSR1;RBG2;ELP2;YGR251W;MES1;ZUO1;DED81;YHR020W;SSZ1;LRP1;IPI1;RP…
Module 1	macromolecule metabolic process	9.84088e-17	1.01303e-15	2577	1297	273	201	1.46288	POP5;RBG1;KTI11;ILS1;TRM7;MAK5;SUP45;RPB5;CNS1;ENP1;SPB1;KRR1;BUD23;PWP2;NOP1;DBP10;LHP1;TSR1;TRM3;RPC53;SAS10;TRM8;NHP2;NOP6;RPC11;RRP8;RRP1;RLI1;FOB1;TRM1;RPA14;YDR161W;TRM82;BFR2;UTP4;YDR339C;ESF1;YDR412W;UTP6;RMT2;SNU13;POL5;NOP16;NUG1;TPA1;UTP7;NSA2;LCP5;SPB4;LOC1;YFR032C;CGR1;DBP3;NSA1;PRP43;RPS2;SUA5;ROK1;SLX9;UTP22;NOP7;UTP8;NSR1;RBG2;ELP2;YGR251W;MES1;ZUO1;DED81;YHR020W;SSZ1;LRP1;IPI1;RP…
Module 1	nucleic acid phosphodiester bond hydrolysis	9.82184e-14	9.82184e-13	2577	77	273	33	4.04553	POP5;ENP1;KRR1;BUD23;PWP2;SAS10;NHP2;YDR339C;UTP6;UTP7;LOC1;LRP1;DBP8;NOP9;UTP10;MPP10;UTP11;YLR051C;DIP2;UTP13;UTP14;RRP5;RLP7;KRI1;ESF2;RCL1;YOR004W;BUD21;PNO1;YOR287C;RRS1;NOP58;NOC4
Module 1	RNA modification	1.21151e-13	1.17786e-12	2577	69	273	31	4.24096	KTI11;TRM7;SPB1;BUD23;NOP1;TRM3;TRM8;NHP2;TRM1;TRM82;LCP5;ELP2;GAR1;URM1;GCD14;CBF5;SIK1;DUS3;DUS1;GCD10;SMM1;TRM112;TRM10;TRM11;YOL125W;PPM2;PUS7;YPL030W;ELP3;DIM1;RRP9
Module 1	establishment of ribosome localization	1.86648e-13	1.5554e-12	2577	30	273	20	6.29304	ECM1;BUD23;RLI1;BCP1;NUG1;ARB1;LSG1;SDA1;ZUO1;RPF1;NMD3;RIX1;NOP9;LTV1;RIX7;SDO1;NOG2;RRS1;NOG1;NOP53
Module 1	rRNA-containing ribonucleoprotein complex export from nucleus	1.86648e-13	1.5554e-12	2577	30	273	20	6.29304	ECM1;BUD23;RLI1;BCP1;NUG1;ARB1;LSG1;SDA1;ZUO1;RPF1;NMD3;RIX1;NOP9;LTV1;RIX7;SDO1;NOG2;RRS1;NOG1;NOP53
Module 1	ribonucleoprotein complex export from nucleus	1.86648e-13	1.5554e-12	2577	30	273	20	6.29304	ECM1;BUD23;RLI1;BCP1;NUG1;ARB1;LSG1;SDA1;ZUO1;RPF1;NMD3;RIX1;NOP9;LTV1;RIX7;SDO1;NOG2;RRS1;NOG1;NOP53
Module 1	ribonucleoprotein complex localization	1.86648e-13	1.5554e-12	2577	30	273	20	6.29304	ECM1;BUD23;RLI1;BCP1;NUG1;ARB1;LSG1;SDA1;ZUO1;RPF1;NMD3;RIX1;NOP9;LTV1;RIX7;SDO1;NOG2;RRS1;NOG1;NOP53
Module 1	ribosomal subunit export from nucleus	1.86648e-13	1.5554e-12	2577	30	273	20	6.29304	ECM1;BUD23;RLI1;BCP1;NUG1;ARB1;LSG1;SDA1;ZUO1;RPF1;NMD3;RIX1;NOP9;LTV1;RIX7;SDO1;NOG2;RRS1;NOG1;NOP53
Module 1	ribosome localization	1.86648e-13	1.5554e-12	2577	30	273	20	6.29304	ECM1;BUD23;RLI1;BCP1;NUG1;ARB1;LSG1;SDA1;ZUO1;RPF1;NMD3;RIX1;NOP9;LTV1;RIX7;SDO1;NOG2;RRS1;NOG1;NOP53
Module 1	tRNA transcription	2.24851e-13	1.78858e-12	2577	15	273	14	8.81026	RPB5;RPC53;RPC11;RPC25;RPC37;RPC19;RPC31;RPC34;RPO31;RET1;RPB8;RPC40;RPO26;RPC82
Module 1	tRNA transcription from RNA polymerase III promoter	2.24851e-13	1.78858e-12	2577	15	273	14	8.81026	RPB5;RPC53;RPC11;RPC25;RPC37;RPC19;RPC31;RPC34;RPO31;RET1;RPB8;RPC40;RPO26;RPC82
Module 1	organelle assembly	2.60897e-13	2.0292e-12	2577	47	273	25	5.02104	RSA4;DBP10;MAK21;SPB4;DBP3;LSG1;NSR1;IPI1;RPF1;RIX1;SQT1;YVH1;MRT4;MAK11;DBP7;RPF2;DRS1;MDN1;DBP9;IPI3;DBP6;ESF2;BRX1;NIP7;BMS1
Module 1	primary metabolic process	5.63326e-12	4.28618e-11	2577	1585	273	218	1.29831	POP5;RBG1;KTI11;ILS1;TRM7;MAK5;SUP45;RPB5;CNS1;ENP1;HIS7;DUT1;SPB1;KRR1;BUD23;THR4;PWP2;NOP1;DBP10;LHP1;TSR1;TRM3;RPC53;SAS10;TRM8;NHP2;NOP6;YDR020C;RPC11;RRP8;RRP1;RLI1;FOB1;TRM1;RPA14;YDR161W;TRM82;BFR2;UTP4;YDR339C;ESF1;YDR412W;UTP6;GUK1;RMT2;SNU13;POL5;NOP16;NUG1;ARB1;TPA1;UTP7;NSA2;LCP5;SPB4;LOC1;YFR032C;CGR1;DBP3;NSA1;PRP43;RPS2;SUA5;ROK1;SLX9;UTP22;NOP7;UTP8;NSR1;RBG2;ELP2;YGR251W;MES1;ZUO…
Module 1	RNA methylation	8.26554e-12	6.15519e-11	2577	25	273	17	6.4189	TRM7;SPB1;BUD23;NOP1;TRM3;TRM8;TRM1;TRM82;GCD14;GCD10;TRM112;TRM10;TRM11;YOL125W;PPM2;YPL030W;DIM1
Module 1	cellular component organization or biogenesis at cellular level	4.21006e-11	3.06983e-10	2577	1022	273	159	1.46858	POP5;ECM1;TRM7;MAK5;SUP45;ENP1;SPB1;KRR1;BUD23;PWP2;RSA4;NOP1;DBP10;TSR1;SAS10;NHP2;NOP6;MAK21;RRP8;RRP1;RLI1;ARX1;FOB1;BFR2;UTP4;YDR339C;BCP1;ESF1;YDR412W;UTP6;PUF6;SNU13;NOP16;NUG1;ARB1;TPA1;UTP7;NSA2;LCP5;SPB4;LOC1;CGR1;DBP3;LSG1;NSA1;PRP43;RPS2;SUA5;ROK1;SLX9;UTP22;NOP7;UTP8;NSR1;SDA1;YGR251W;ZUO1;YHR020W;SSZ1;LRP1;IPI1;RPF1;GAR1;IMP3;DBP8;NMD3;RIX1;FAF1;YIL091C;SHQ1;SQT1;YVH1;NOP9;HCA4;UTP10…
Module 1	cellular component organization or biogenesis	4.73486e-11	3.38204e-10	2577	1069	273	164	1.44816	POP5;ECM1;TRM7;MAK5;SUP45;ENP1;SPB1;KRR1;BUD23;THR4;PWP2;RSA4;NOP1;DBP10;TSR1;SAS10;NHP2;NOP6;MAK21;RRP8;RRP1;RLI1;ARX1;FOB1;RPA14;BFR2;UTP4;YDR339C;BCP1;ESF1;YDR412W;UTP6;PUF6;SNU13;YEL048C;NOP16;NUG1;ARB1;TPA1;UTP7;NSA2;LCP5;SPB4;LOC1;CGR1;DBP3;LSG1;NSA1;PRP43;RPS2;SUA5;ROK1;SLX9;UTP22;NOP7;UTP8;NSR1;SDA1;YGR251W;ZUO1;YHR020W;SSZ1;LRP1;IPI1;RPF1;GAR1;IMP3;DBP8;NMD3;RIX1;FAF1;YIL091C;SHQ1;SQT1;Y…
Module 1	ribonucleoprotein complex subunit organization	6.35923e-11	4.45146e-10	2577	70	273	28	3.77582	RSA4;DBP10;MAK21;SPB4;DBP3;LSG1;PRP43;NSR1;IPI1;RPF1;RIX1;SHQ1;SQT1;YVH1;MRT4;MAK11;DBP7;RPF2;DRS1;MDN1;DBP9;NAF1;IPI3;DBP6;ESF2;BRX1;NIP7;BMS1
Module 1	ribonucleoprotein complex assembly	1.75473e-10	1.20423e-09	2577	68	273	27	3.74806	RSA4;DBP10;MAK21;SPB4;DBP3;LSG1;NSR1;IPI1;RPF1;RIX1;SHQ1;SQT1;YVH1;MRT4;MAK11;DBP7;RPF2;DRS1;MDN1;DBP9;NAF1;IPI3;DBP6;ESF2;BRX1;NIP7;BMS1
Module 1	tRNA methylation	2.61577e-10	1.76062e-09	2577	17	273	13	7.21849	TRM7;TRM3;TRM8;TRM1;TRM82;GCD14;GCD10;TRM112;TRM10;TRM11;YOL125W;PPM2;YPL030W
Module 1	maturation of LSU-rRNA	1.96795e-09	1.27552e-08	2577	16	273	12	7.07967	MAK5;SPB1;NSA2;PRP43;RPF1;URB1;MAK11;RPF2;RRP5;RLP7;NOP53;RRP15
Module 1	maturation of LSU-rRNA from tricistronic rRNA transcript (SSU-rRNA, 5.8S rRNA, LSU-rRNA)	1.96795e-09	1.27552e-08	2577	16	273	12	7.07967	MAK5;SPB1;NSA2;PRP43;RPF1;URB1;MAK11;RPF2;RRP5;RLP7;NOP53;RRP15
Module 1	transcription from RNA polymerase I promoter	2.02862e-09	1.29094e-08	2577	25	273	15	5.66374	RPB5;RPA14;RPA12;RRN3;GRC3;RRN11;RPC19;RPA49;RPB10;RPB8;RPA43;RPA190;RPA135;RPC40;RPO26
Module 1	cellular metabolic process	2.40645e-09	1.50403e-08	2577	1666	273	219	1.24085	POP5;RBG1;KTI11;ILS1;TRM7;MAK5;SUP45;RPB5;CNS1;ENP1;HIS7;DUT1;SPB1;KRR1;BUD23;THR4;PWP2;NOP1;DBP10;LHP1;TSR1;TRM3;RPC53;SAS10;TRM8;NHP2;NOP6;YDR020C;RPC11;RRP8;RRP1;RLI1;FOB1;TRM1;RPA14;YDR161W;TRM82;BFR2;UTP4;YDR339C;ESF1;YDR412W;UTP6;GUK1;RMT2;SNU13;POL5;NOP16;NUG1;ARB1;TPA1;UTP7;NSA2;LCP5;SPB4;LOC1;YFR032C;CGR1;DBP3;NSA1;PRP43;RPS2;SUA5;ROK1;SLX9;UTP22;NOP7;UTP8;NSR1;RBG2;ELP2;YGR251W;MES1;ZUO…
Module 1	rRNA modification	4.25883e-09	2.61507e-08	2577	14	273	11	7.4168	TRM7;SPB1;BUD23;NOP1;NHP2;LCP5;CBF5;SIK1;PUS7;DIM1;RRP9
Module 1	transcription from RNA polymerase III promoter	4.34254e-09	2.6205e-08	2577	26	273	15	5.4459	RPB5;RPC53;RPC11;RPC25;RPC37;RPC19;RPC31;RPC34;RPO31;RET1;RPB10;RPB8;RPC40;RPO26;RPC82
Module 1	nuclear export	1.7831e-08	1.05777e-07	2577	57	273	22	3.64334	ECM1;BUD23;RLI1;BCP1;NUG1;ARB1;LSG1;RPS2;UTP8;SDA1;ZUO1;RPF1;NMD3;RIX1;NOP9;LTV1;RIX7;SDO1;NOG2;RRS1;NOG1;NOP53
Module 1	tRNA modification	3.27571e-08	1.91083e-07	2577	54	273	21	3.67094	KTI11;TRM7;TRM3;TRM8;TRM1;TRM82;ELP2;URM1;GCD14;DUS3;DUS1;GCD10;SMM1;TRM112;TRM10;TRM11;YOL125W;PPM2;PUS7;YPL030W;ELP3
Module 1	establishment of organelle localization	4.02667e-08	2.31039e-07	2577	50	273	20	3.77582	ECM1;BUD23;RLI1;BCP1;NUG1;ARB1;LSG1;SDA1;ZUO1;RPF1;NMD3;RIX1;NOP9;LTV1;RIX7;SDO1;NOG2;RRS1;NOG1;NOP53
Module 1	metabolic process	1.13978e-07	6.43426e-07	2577	1716	273	219	1.2047	POP5;RBG1;KTI11;ILS1;TRM7;MAK5;SUP45;RPB5;CNS1;ENP1;HIS7;DUT1;SPB1;KRR1;BUD23;THR4;PWP2;NOP1;DBP10;LHP1;TSR1;TRM3;RPC53;SAS10;TRM8;NHP2;NOP6;YDR020C;RPC11;RRP8;RRP1;RLI1;FOB1;TRM1;RPA14;YDR161W;TRM82;BFR2;UTP4;YDR339C;ESF1;YDR412W;UTP6;GUK1;RMT2;SNU13;POL5;NOP16;NUG1;ARB1;TPA1;UTP7;NSA2;LCP5;SPB4;LOC1;YFR032C;CGR1;DBP3;NSA1;PRP43;RPS2;SUA5;ROK1;SLX9;UTP22;NOP7;UTP8;NSR1;RBG2;ELP2;YGR251W;MES1;ZUO…
Module 1	macromolecule methylation	1.84592e-07	1.01602e-06	2577	54	273	20	3.49613	TRM7;SPB1;BUD23;NOP1;TRM3;TRM8;TRM1;TRM82;RMT2;YIL064W;YIL110W;GCD14;GCD10;TRM112;TRM10;TRM11;YOL125W;PPM2;YPL030W;DIM1
Module 1	tRNA processing	1.85787e-07	1.01602e-06	2577	79	273	25	2.9872	POP5;KTI11;TRM7;NOP1;LHP1;TRM3;TRM8;TRM1;TRM82;SUA5;ELP2;URM1;GCD14;DUS3;DUS1;GCD10;SMM1;TRM112;TRM10;TRM11;YOL125W;PPM2;PUS7;YPL030W;ELP3
Module 1	tRNA metabolic process	2.47808e-07	1.33435e-06	2577	125	273	33	2.49204	POP5;KTI11;ILS1;TRM7;NOP1;LHP1;TRM3;TRM8;TRM1;TRM82;SUA5;ELP2;MES1;DED81;YHR020W;URM1;GCD14;FRS1;DUS3;DUS1;GCD10;YNL247W;SMM1;TRM112;TRM10;WRS1;TRM11;YOL125W;PPM2;PUS7;YPL030W;ELP3;CDC60
Module 1	ribosomal large subunit export from nucleus	2.82572e-07	1.49849e-06	2577	15	273	10	6.29304	ECM1;BCP1;NUG1;SDA1;RPF1;NMD3;RIX7;NOG2;RRS1;NOP53
Module 1	nuclear transport	1.11173e-06	5.72215e-06	2577	75	273	23	2.8948	ECM1;BUD23;RLI1;BCP1;NUG1;ARB1;KAP123;LSG1;RPS2;UTP8;SDA1;ZUO1;RPF1;NMD3;RIX1;NOP9;LTV1;RIX7;SDO1;NOG2;RRS1;NOG1;NOP53
Module 1	nucleocytoplasmic transport	1.11173e-06	5.72215e-06	2577	75	273	23	2.8948	ECM1;BUD23;RLI1;BCP1;NUG1;ARB1;KAP123;LSG1;RPS2;UTP8;SDA1;ZUO1;RPF1;NMD3;RIX1;NOP9;LTV1;RIX7;SDO1;NOG2;RRS1;NOG1;NOP53
Module 1	methylation	1.5839e-06	8.03426e-06	2577	71	273	22	2.92493	TRM7;SPB1;BUD23;NOP1;TRM3;TRM8;RRP8;TRM1;TRM82;RMT2;YIL064W;YIL110W;GCD14;NOP2;GCD10;TRM112;TRM10;TRM11;YOL125W;PPM2;YPL030W;DIM1
Module 1	transcription of nuclear rRNA large RNA polymerase I transcript	1.78837e-06	8.94186e-06	2577	11	273	8	6.86513	RPA14;RPA12;RRN3;RRN11;RPA49;RPA43;RPA190;RPA135
Module 1	rRNA transcription	1.83901e-06	9.06555e-06	2577	14	273	9	6.06829	RPA14;POL5;RPA12;RRN3;RRN11;RPA49;RPA43;RPA190;RPA135
Module 1	organelle localization	7.09292e-06	3.44795e-05	2577	66	273	20	2.86047	ECM1;BUD23;RLI1;BCP1;NUG1;ARB1;LSG1;SDA1;ZUO1;RPF1;NMD3;RIX1;NOP9;LTV1;RIX7;SDO1;NOG2;RRS1;NOG1;NOP53
Module 1	one-carbon metabolic process	2.16999e-05	0.000104041	2577	82	273	22	2.53256	TRM7;SPB1;BUD23;NOP1;TRM3;TRM8;RRP8;TRM1;TRM82;RMT2;YIL064W;YIL110W;GCD14;NOP2;GCD10;TRM112;TRM10;TRM11;YOL125W;PPM2;YPL030W;DIM1
Module 1	rRNA methylation	7.07347e-05	0.000334556	2577	6	273	5	7.8663	TRM7;SPB1;BUD23;NOP1;DIM1
Module 1	positive regulation of transcription from RNA polymerase I promoter	0.000226126	0.00105525	2577	7	273	5	6.74254	UTP4;UTP8;UTP10;UTP15;NAN1
Module 1	regulation of transcription from RNA polymerase I promoter	0.00113267	0.00521626	2577	9	273	5	5.2442	UTP4;UTP8;UTP10;UTP15;NAN1
Module 1	ribosomal small subunit export from nucleus	0.0015559	0.00707228	2577	6	273	4	6.29304	BUD23;ARB1;NOP9;LTV1
Module 1	cellular process	0.00259042	0.0116237	2577	2208	273	249	1.06452	POP5;RBG1;ECM1;KTI11;ILS1;TRM7;MAK5;SUP45;RPB5;CNS1;ENP1;HIS7;DUT1;SPB1;KRR1;BUD23;THR4;PWP2;RSA4;NOP1;DBP10;LHP1;TSR1;TRM3;RPC53;SAS10;TRM8;NHP2;NOP6;YDR020C;RPC11;MAK21;RRP8;RRP1;RLI1;ARX1;FOB1;TRM1;RPA14;YDR161W;TRM82;ATC1;BFR2;UTP4;YDR339C;BCP1;ESF1;YDR412W;UTP6;GUK1;RMT2;PUF6;SNU13;YEL048C;POL5;NOP16;NUG1;ARB1;TPA1;UTP7;KAP123;NSA2;LCP5;SPB4;LOC1;YFR032C;CGR1;DBP3;LSG1;NSA1;PRP43;RPS2;SUA5;R…
Module 1	regulation of translational fidelity	0.00332894	0.0147485	2577	7	273	4	5.39403	RPS2;SUA5;ZUO1;SSZ1
Module 1	pseudouridine synthesis	0.00610698	0.026718	2577	8	273	4	4.71978	NHP2;GAR1;CBF5;PUS7
Module 1	snRNA metabolic process	0.0115105	0.0497368	2577	14	273	5	3.37127	NHP2;LRP1;GAR1;CBF5;PUS7
Module 2	DNA-dependent DNA replication	2.38446e-10	1.94095e-07	2577	67	529	37	2.69021	MCM2;ORC2;RFC5;POL30;MRC1;CDC2;RNH202;MCM6;HFM1;MCM10;RFA3;CDC6;POL32;TAH11;RFC2;PRI2;ORC3;TOP3;CDC46;CTF3;CDC5;CSM3;CTF18;RNH201;TOP2;POL1;ORC5;POL2;TOF1;RFC3;RFA2;RFC4;ELG1;RFC1;CHL1;CTF4;DPB2
Module 2	DNA replication	9.39655e-09	2.0427e-06	2577	80	529	39	2.37483	MCM2;ORC2;RFC5;POL30;MRC1;CDC2;RNH202;MCM6;HFM1;MCM10;RFA3;CDC6;POL32;TAH11;RFC2;PRI2;ORC3;TOP3;CDC46;EST2;CTF3;CDC5;CSM3;CTF18;RNH201;TOP2;POL1;RAP1;ORC5;POL2;TOF1;RFC3;RFA2;RFC4;ELG1;RFC1;CHL1;CTF4;DPB2
Module 2	RNA surveillance	1.62795e-08	2.0427e-06	2577	16	529	14	4.26252	RRP43;RRP42;RRP45;RRP46;MTR3;SKI6;RRP4;CSL4;YNR024W;DIS3;RRP40;RRP6;RAT1;YOR166C
Module 2	exonucleolytic trimming to generate mature 3'-end of 5.8S rRNA from tricistronic rRNA transcript (SSU-rRNA, 5.8S rRNA, LSU-rRNA)	1.62795e-08	2.0427e-06	2577	16	529	14	4.26252	RRP43;RRP42;RRP45;RRP46;MTR3;SKI6;RNH70;RRP4;REX2;CSL4;YNR024W;DIS3;RRP40;RRP6
Module 2	nuclear RNA surveillance	1.62795e-08	2.0427e-06	2577	16	529	14	4.26252	RRP43;RRP42;RRP45;RRP46;MTR3;SKI6;RRP4;CSL4;YNR024W;DIS3;RRP40;RRP6;RAT1;YOR166C
Module 2	rRNA 3'-end processing	1.62795e-08	2.0427e-06	2577	16	529	14	4.26252	RRP43;RRP42;RRP45;RRP46;MTR3;SKI6;RNH70;RRP4;REX2;CSL4;YNR024W;DIS3;RRP40;RRP6
Module 2	nuclear polyadenylation-dependent mRNA catabolic process	2.50946e-08	2.0427e-06	2577	11	529	11	4.87146	RRP43;RRP42;RRP45;RRP46;MTR3;SKI6;RRP4;CSL4;DIS3;RRP40;RRP6
Module 2	nuclear polyadenylation-dependent tRNA catabolic process	2.50946e-08	2.0427e-06	2577	11	529	11	4.87146	RRP43;RRP42;RRP45;RRP46;MTR3;SKI6;RRP4;CSL4;DIS3;RRP40;RRP6
Module 2	polyadenylation-dependent mRNA catabolic process	2.50946e-08	2.0427e-06	2577	11	529	11	4.87146	RRP43;RRP42;RRP45;RRP46;MTR3;SKI6;RRP4;CSL4;DIS3;RRP40;RRP6
Module 2	tRNA catabolic process	2.50946e-08	2.0427e-06	2577	11	529	11	4.87146	RRP43;RRP42;RRP45;RRP46;MTR3;SKI6;RRP4;CSL4;DIS3;RRP40;RRP6
Module 2	nuclear ncRNA surveillance	5.36033e-08	3.11665e-06	2577	13	529	12	4.49673	RRP43;RRP42;RRP45;RRP46;MTR3;SKI6;RRP4;CSL4;YNR024W;DIS3;RRP40;RRP6
Module 2	nuclear polyadenylation-dependent ncRNA catabolic process	5.36033e-08	3.11665e-06	2577	13	529	12	4.49673	RRP43;RRP42;RRP45;RRP46;MTR3;SKI6;RRP4;CSL4;YNR024W;DIS3;RRP40;RRP6
Module 2	polyadenylation-dependent RNA catabolic process	5.36033e-08	3.11665e-06	2577	13	529	12	4.49673	RRP43;RRP42;RRP45;RRP46;MTR3;SKI6;RRP4;CSL4;YNR024W;DIS3;RRP40;RRP6
Module 2	polyadenylation-dependent ncRNA catabolic process	5.36033e-08	3.11665e-06	2577	13	529	12	4.49673	RRP43;RRP42;RRP45;RRP46;MTR3;SKI6;RRP4;CSL4;YNR024W;DIS3;RRP40;RRP6
Module 2	exonucleolytic trimming involved in rRNA processing	7.49733e-08	4.06855e-06	2577	17	529	14	4.01179	RRP43;RRP42;RRP45;RRP46;MTR3;SKI6;RNH70;RRP4;REX2;CSL4;YNR024W;DIS3;RRP40;RRP6
Module 2	polyadenylation-dependent snoRNA 3'-end processing	2.45411e-07	1.24853e-05	2577	12	529	11	4.4655	RRP43;RRP42;RRP45;RRP46;MTR3;SKI6;RRP4;CSL4;DIS3;RRP40;RRP6
Module 2	DNA metabolic process	3.21794e-07	1.54083e-05	2577	236	529	80	1.65134	NUP60;MCM2;YBL055C;ORC2;RDH54;RFC5;POL30;MSI1;MRC1;MSH3;CDC2;MSH6;RVB1;RAD9;RNH202;ECM11;RAD23;KRE29;SPT15;RAD24;SMC1;YFR038W;RAD6;MCM6;HFM1;BUD32;MSC7;MSH1;THP2;MET18;REV7;MCM10;YJL051W;SMC3;RFA3;GON7;CDC6;NUC1;POL32;TAH11;RFC2;PRI2;SHE2;RTT109;ORC3;BRE2;TOP3;NEJ1;YCS4;CDC46;EST2;CTF3;NSE5;CGI121;CAC2;CDC5;CSM3;CTF18;RNH201;MKT1;TOP2;POL1;RAP1;VPS75;ORC5;POL2;TOF1;RFC3;RFA2;MSH2;RFC4;ELG1;RFC1;H…
Module 2	snoRNA metabolic process	7.90489e-07	3.57477e-05	2577	26	529	17	3.18518	POP4;RRP43;RRP42;RRP45;RRP46;MTR3;SKI6;BCD1;RPP1;RRP4;POP1;SSU72;CSL4;DIS3;RRP40;RRP6;RVB2
Module 2	sister chromatid cohesion	9.73856e-07	3.92032e-05	2577	34	529	20	2.86556	RFC5;POL30;MRC1;MCM21;SMC1;IRR1;SMC3;RFC2;TOP3;CTF3;CSM3;CTF18;POL2;TOF1;RFC3;RFC4;ELG1;YOR262W;CHL1;CTF4
Module 2	nuclear polyadenylation-dependent rRNA catabolic process	1.11436e-06	3.92032e-05	2577	11	529	10	4.4286	RRP43;RRP45;RRP46;MTR3;RRP4;CSL4;YNR024W;DIS3;RRP40;RRP6
Module 2	DNA strand elongation	1.14822e-06	3.92032e-05	2577	29	529	18	3.02366	MCM2;RFC5;POL30;CDC2;RNH202;MCM6;MCM10;POL32;RFC2;PRI2;RNH201;TOP2;POL1;POL2;RFC3;RFC4;RFC1;DPB2
Module 2	DNA strand elongation involved in DNA replication	1.14822e-06	3.92032e-05	2577	29	529	18	3.02366	MCM2;RFC5;POL30;CDC2;RNH202;MCM6;MCM10;POL32;RFC2;PRI2;RNH201;TOP2;POL1;POL2;RFC3;RFC4;RFC1;DPB2
Module 2	ncRNA catabolic process	1.24381e-06	3.92032e-05	2577	15	529	12	3.89716	RRP43;RRP42;RRP45;RRP46;MTR3;SKI6;RRP4;CSL4;YNR024W;DIS3;RRP40;RRP6
Module 2	rRNA catabolic process	1.24381e-06	3.92032e-05	2577	15	529	12	3.89716	RRP43;RRP42;RRP45;RRP46;MTR3;SKI6;RRP4;CSL4;YNR024W;DIS3;RRP40;RRP6
Module 2	exonucleolytic nuclear-transcribed mRNA catabolic process involved in deadenylation-dependent decay	1.30035e-06	3.92032e-05	2577	13	529	11	4.122	RRP43;RRP42;RRP45;RRP46;MTR3;SKI6;RRP4;NAM7;CSL4;DIS3;RRP40
Module 2	nuclear-transcribed mRNA catabolic process, 3'-5' exonucleolytic nonsense-mediated decay	1.30035e-06	3.92032e-05	2577	13	529	11	4.122	RRP43;RRP42;RRP45;RRP46;MTR3;SKI6;RRP4;NAM7;CSL4;DIS3;RRP40
Module 2	nuclear-transcribed mRNA catabolic process, exonucleolytic, 3'-5'	1.30035e-06	3.92032e-05	2577	13	529	11	4.122	RRP43;RRP42;RRP45;RRP46;MTR3;SKI6;RRP4;NAM7;CSL4;DIS3;RRP40
Module 2	regulation of gene expression, epigenetic	1.58218e-06	4.45654e-05	2577	61	529	29	2.31594	SAS3;ORC2;POL30;SIF2;MSI1;MRC1;RAD6;MCM10;SCP160;ASF1;ORC3;HIF1;BRE2;YCS4;CDC46;NNT1;NUP2;CAC2;NAM7;SAS2;RNA1;SAP30;UBP10;RTT106;RAP1;ORC5;POL2;MSH2;HAT1
Module 2	nuclear import	1.64246e-06	4.45654e-05	2577	22	529	15	3.32145	NUP60;KAP104;YRB1;NTF2;KAP114;NUP57;NUP85;NUP120;POM34;NUP2;NPL6;POM152;RNA1;NUP1;MTR10
Module 2	protein import into nucleus	1.64246e-06	4.45654e-05	2577	22	529	15	3.32145	NUP60;KAP104;YRB1;NTF2;KAP114;NUP57;NUP85;NUP120;POM34;NUP2;NPL6;POM152;RNA1;NUP1;MTR10
Module 2	tRNA metabolic process	1.89083e-06	4.96495e-05	2577	125	529	48	1.87064	SEN34;POP4;RRP43;RRP42;SES1;RRP45;LSM5;DEG1;FRS2;YGL050W;ARC1;NCS6;TAN1;GUS1;THG1;RRP46;MTR3;TYS1;SKI6;RNH70;RPP1;RRP4;TRM5;IKI1;THS1;TAD2;KTI12;LOS1;TAD3;IKI3;DUS4;TRM12;TRM9;RNA1;ELP6;NCS2;POP1;CSL4;PUS4;DIS3;TPT1;RRP40;RRP6;GLN4;ALA1;SEN54;ELP4;HTS1
Module 2	ncRNA 3'-end processing	2.2964e-06	5.84146e-05	2577	20	529	14	3.41002	RRP43;RRP42;RRP45;RRP46;MTR3;SKI6;RNH70;RRP4;REX2;CSL4;YNR024W;DIS3;RRP40;RRP6
Module 2	chromatin silencing	2.60318e-06	6.23233e-05	2577	56	529	27	2.34874	SAS3;ORC2;POL30;MSI1;MRC1;RAD6;MCM10;SCP160;ASF1;ORC3;HIF1;BRE2;YCS4;CDC46;NNT1;NUP2;CAC2;NAM7;SAS2;RNA1;UBP10;RTT106;RAP1;ORC5;POL2;MSH2;HAT1
Module 2	negative regulation of gene expression, epigenetic	2.60318e-06	6.23233e-05	2577	56	529	27	2.34874	SAS3;ORC2;POL30;MSI1;MRC1;RAD6;MCM10;SCP160;ASF1;ORC3;HIF1;BRE2;YCS4;CDC46;NNT1;NUP2;CAC2;NAM7;SAS2;RNA1;UBP10;RTT106;RAP1;ORC5;POL2;MSH2;HAT1
Module 2	chromosome organization	3.65069e-06	8.49046e-05	2577	229	529	75	1.59545	NUP60;SAS3;ORC2;RDH54;RFC5;POL30;SIF2;MSI1;MRC1;HTL1;RVB1;MCM21;YCG1;SWR1;RAD23;SMC1;SMC2;RAD6;HFM1;SPT6;BUD32;ARD1;SPO16;IRR1;SMC3;SCP160;ASF1;SET2;RFA3;GON7;RFC2;YKL033W;NUP120;RTT109;HIF1;BRE2;BUR2;TOP3;YCS4;CDC46;EST2;NUP2;CTF3;CGI121;CAC2;CDC5;CSM3;CTF18;NPL6;CTF13;SAS2;UBP8;SAP30;TOP2;RTT106;RAP1;VPS75;POL2;TOF1;RFC3;RFA2;RFC4;CTR9;RRP6;NUP1;LEO1;ELG1;YOR262W;HAT1;CHL1;IPL1;RVB2;HFI1;NTO1;C…
Module 2	nuclear-transcribed mRNA catabolic process, exonucleolytic	4.94821e-06	0.000111884	2577	14	529	11	3.82757	RRP43;RRP42;RRP45;RRP46;MTR3;SKI6;RRP4;NAM7;CSL4;DIS3;RRP40
Module 2	leading strand elongation	5.45913e-06	0.00011694	2577	12	529	10	4.05955	RFC5;POL30;CDC2;POL32;RFC2;POL2;RFC3;RFC4;RFC1;DPB2
Module 2	nonfunctional rRNA decay	5.45913e-06	0.00011694	2577	12	529	10	4.05955	RRP43;RRP42;RRP45;RRP46;MTR3;SKI6;RRP4;CSL4;DIS3;RRP40
Module 2	gene silencing	6.07504e-06	0.000126797	2577	58	529	27	2.26775	SAS3;ORC2;POL30;MSI1;MRC1;RAD6;MCM10;SCP160;ASF1;ORC3;HIF1;BRE2;YCS4;CDC46;NNT1;NUP2;CAC2;NAM7;SAS2;RNA1;UBP10;RTT106;RAP1;ORC5;POL2;MSH2;HAT1
Module 2	translational initiation	7.02775e-06	0.000143015	2577	29	529	17	2.85568	FUN12;RPG1;TIF35;GCD11;YGR054W;GCD2;TMA22;GCN3;HCR1;TIF34;TIF11;GCD1;CAF20;PRT1;SUI3;TIF6;TIF5
Module 2	nuclear-transcribed mRNA catabolic process, nonsense-mediated decay	8.03127e-06	0.00015945	2577	19	529	13	3.3331	RRP43;RRP42;RRP45;RRP46;MTR3;SKI6;RRP4;NMD4;NAM7;CSL4;DIS3;RRP40;DCP1
Module 2	protein localization to nucleus	8.31895e-06	0.000161229	2577	24	529	15	3.04466	NUP60;KAP104;YRB1;NTF2;KAP114;NUP57;NUP85;NUP120;POM34;NUP2;NPL6;POM152;RNA1;NUP1;MTR10
Module 2	mismatch repair	1.25338e-05	0.000231875	2577	22	529	14	3.10002	RFC5;POL30;MSH3;CDC2;MSH6;MSH1;POL32;RFC2;POL2;RFC3;MSH2;RFC4;RFC1;DPB2
Module 2	snoRNA processing	1.25338e-05	0.000231875	2577	22	529	14	3.10002	POP4;RRP43;RRP42;RRP45;RRP46;MTR3;SKI6;RPP1;RRP4;POP1;CSL4;DIS3;RRP40;RRP6
Module 2	snoRNA 3'-end processing	1.51353e-05	0.000273781	2577	15	529	11	3.5724	RRP43;RRP42;RRP45;RRP46;MTR3;SKI6;RRP4;CSL4;DIS3;RRP40;RRP6
Module 2	RNA localization	1.94394e-05	0.000343993	2577	61	529	27	2.15622	NUP60;YRB1;PAB1;SRM1;NAB2;KAP114;NUP57;RRP4;THP2;NUP192;SCP160;NUP85;NUP120;SHE2;MTR2;LOS1;POM34;NUP2;NDC1;NAM7;POM152;RNA1;RRP6;DBP5;NUP1;MTR10;MEX67
Module 2	mitotic sister chromatid cohesion	2.07068e-05	0.000358623	2577	28	529	16	2.78369	POL30;MRC1;MCM21;SMC1;IRR1;SMC3;TOP3;CTF3;CSM3;CTF18;POL2;TOF1;ELG1;YOR262W;CHL1;CTF4
Module 2	chromatin silencing at telomere	2.70175e-05	0.000458171	2577	37	529	19	2.50156	SAS3;ORC2;POL30;MRC1;RAD6;MCM10;SCP160;ASF1;HIF1;BRE2;CDC46;NUP2;SAS2;RNA1;UBP10;RTT106;RAP1;POL2;HAT1
Module 2	RNA catabolic process	2.79053e-05	0.00046357	2577	62	529	27	2.12144	RRP43;CDC2;RRP42;SUP35;RNH202;RRP45;LSM5;RAI1;RRP46;MTR3;SKI6;RRP4;NUC1;POL32;NUP2;NMD4;NAM7;RNH201;CSL4;YNR024W;DIS3;RRP40;DCP1;RRP6;RAT1;YOR166C;MED1
Module 2	chromosome segregation	4.17248e-05	0.000679281	2577	94	529	36	1.86566	MTW1;KIN3;RDH54;RFC5;POL30;SLI15;MRC1;MCM21;YCG1;SMC1;SMC2;CBF2;IRR1;SMC3;SCP160;RFC2;BUR2;TOP3;YCS4;CTF3;CDC5;CSM3;CTF18;SPC24;POL2;TOF1;RFC3;RFC4;CTR9;ELG1;SLK19;YOR262W;CHL1;IPL1;NSL1;CTF4
Module 2	establishment of protein localization in endoplasmic reticulum	5.08997e-05	0.000777458	2577	24	529	14	2.84168	SEC66;SSH1;GET3;SSS1;SEC53;LHS1;SRP21;SRP102;SPC3;SEC65;SGT2;SEC63;SRP72;SRP68
Module 2	nuclear-transcribed mRNA catabolic process, deadenylation-dependent decay	5.08997e-05	0.000777458	2577	24	529	14	2.84168	RRP43;RRP42;SUP35;RRP45;RAI1;RRP46;MTR3;SKI6;RRP4;NAM7;CSL4;DIS3;RRP40;DCP1
Module 2	protein targeting to ER	5.08997e-05	0.000777458	2577	24	529	14	2.84168	SEC66;SSH1;GET3;SSS1;SEC53;LHS1;SRP21;SRP102;SPC3;SEC65;SGT2;SEC63;SRP72;SRP68
Module 2	response to DNA damage stimulus	5.15759e-05	0.000777458	2577	177	529	58	1.5963	NUP60;MCM2;RDH54;RFC5;POL30;MSI1;MRC1;HTL1;MSH3;CDC2;MSH6;RVB1;RAD9;RAD23;KRE29;RAD24;SMC1;RAD6;MCM6;MSH1;MET18;REV7;MCM10;CTK2;RFA3;POL32;TAH11;RFC2;PRI2;RTT109;BUR2;NEJ1;CDC46;NSE5;UFO1;CAC2;CSM3;CTF18;NPL6;MKT1;POL1;PSY2;RAP1;VPS75;POL2;TOF1;RFC3;RFA2;MSH2;RFC4;ELG1;RFC1;HAT1;TFB2;DDC1;RVB2;CTF4;DPB2
Module 2	nuclear-transcribed mRNA catabolic process, non-stop decay	6.07275e-05	0.000898766	2577	19	529	12	3.07671	RRP43;RRP42;RRP45;RRP46;MTR3;SKI6;RRP4;NUP2;CSL4;DIS3;RRP40;MED1
Module 2	nitrogen compound metabolic process	6.87593e-05	0.000999466	2577	1066	529	258	1.17902	CYS3;FUN12;NUP60;SEN34;RRN6;MCM2;SAS3;YBL055C;ROX3;PRP6;ORC2;ECM2;RDH54;RFC5;POL30;TYR1;MSI1;POP4;SHM1;ILV6;RRP7;MRC1;HTL1;RRP43;CTR86;MSH3;SNU23;CDC2;RRP42;RPO21;FAP7;CWC2;SES1;MSH6;INO2;HOM2;SUP35;RVB1;RAD9;RNH202;RRP45;CFT1;SWR1;TRP4;ECM11;SNM1;RBA50;YDR531W;RAD23;PMI40;GCD11;SMB1;FIR1;KRE29;SAH1;HOM3;HIS1;ILV1;TRP2;LSM5;SPT15;PAB1;RAD24;DEG1;SMC1;FRS2;GCN20;YFR038W;YFR055W;TRP5;DST1;YGL050W;R…
Module 2	regulation of interphase of mitotic cell cycle	7.38391e-05	0.00105447	2577	12	529	9	3.65359	MRC1;RAD9;RAD6;CSM3;TOP2;TOF1;BUB3;DDC1;IPL1
Module 2	chromatin silencing at silent mating-type cassette	7.95141e-05	0.00111594	2577	22	529	13	2.87859	SAS3;ORC2;POL30;MRC1;MCM10;SCP160;ASF1;ORC3;YCS4;NAM7;RTT106;ORC5;MSH2
Module 2	nucleic acid metabolic process	8.81273e-05	0.00117179	2577	829	529	207	1.21639	NUP60;SEN34;RRN6;MCM2;SAS3;YBL055C;ROX3;PRP6;ORC2;ECM2;RDH54;RFC5;POL30;MSI1;POP4;RRP7;MRC1;HTL1;RRP43;MSH3;SNU23;CDC2;RRP42;RPO21;FAP7;CWC2;SES1;MSH6;INO2;SUP35;RVB1;RAD9;RNH202;RRP45;CFT1;SWR1;ECM11;SNM1;RBA50;RAD23;SMB1;FIR1;KRE29;LSM5;SPT15;PAB1;RAD24;DEG1;SMC1;FRS2;YFR038W;DST1;YGL050W;RAD6;ARC1;NAB2;NUT1;MCM6;NCS6;TAN1;GUS1;RAI1;HFM1;THG1;RRP46;SPT6;MTR3;TYS1;SKI6;BUD32;RNH70;RPS20;MSC7;BCD…
Module 2	cell cycle process	8.8721e-05	0.00117179	2577	285	529	84	1.4358	LTE1;MTW1;MCM2;STU1;RDH54;RFC5;POL30;BUD3;MRC1;MSH3;APC11;UBC9;CYK3;YRB1;MSH6;MCM21;YCG1;NKP1;ECM11;PEA2;RAD24;SMC1;MOB2;SMC2;RAD6;SRM1;MLC1;MCM6;HFM1;CBF2;BUD32;MSC7;MSH1;SPO16;IRR1;REV7;AXL2;MCM10;SMC3;SCP160;RFA3;CDC6;BFA1;RFC2;POM34;RAX2;TUB4;BUR2;TOP3;YCS4;CDC46;CTF3;NDC1;CDC5;CSM3;CTF18;SPC24;POM152;TOP2;IBD2;KAR1;PSY2;POL2;TOF1;RFC3;RFA2;MSH2;RFC4;BUB3;YOR129C;ELG1;SLK19;BFR1;YOR262W;PAC1;…
Module 2	nuclear-transcribed mRNA catabolic process	8.95697e-05	0.00117179	2577	49	529	22	2.18718	RRP43;RRP42;SUP35;RRP45;LSM5;RAI1;RRP46;MTR3;SKI6;RRP4;NUP2;NMD4;NAM7;CSL4;YNR024W;DIS3;RRP40;DCP1;RRP6;RAT1;YOR166C;MED1
Module 2	nuclear mRNA surveillance	9.14412e-05	0.00117179	2577	10	529	8	3.89716	MTR3;SKI6;RRP4;YNR024W;DIS3;RRP6;RAT1;YOR166C
Module 2	snRNA processing	9.14412e-05	0.00117179	2577	10	529	8	3.89716	RRP45;MTR3;SKI6;RNH70;RRP4;REX2;RRP6;TGS1
Module 2	cellular nitrogen compound metabolic process	9.21307e-05	0.00117179	2577	1060	529	256	1.1765	CYS3;FUN12;NUP60;SEN34;RRN6;MCM2;SAS3;YBL055C;ROX3;PRP6;ORC2;ECM2;RDH54;RFC5;POL30;TYR1;MSI1;POP4;SHM1;ILV6;RRP7;MRC1;HTL1;RRP43;CTR86;MSH3;SNU23;CDC2;RRP42;RPO21;FAP7;CWC2;SES1;MSH6;INO2;HOM2;SUP35;RVB1;RAD9;RNH202;RRP45;CFT1;SWR1;TRP4;ECM11;SNM1;RBA50;YDR531W;RAD23;PMI40;GCD11;SMB1;FIR1;KRE29;SAH1;HOM3;HIS1;ILV1;TRP2;LSM5;SPT15;PAB1;RAD24;DEG1;SMC1;FRS2;GCN20;YFR038W;YFR055W;TRP5;DST1;YGL050W;R…
Module 2	aromatic amino acid family biosynthetic process	9.78875e-05	0.00120728	2577	8	529	7	4.26252	TYR1;TRP4;TRP2;TRP5;ARO2;TRP3;ARO7
Module 2	chorismate metabolic process	9.78875e-05	0.00120728	2577	8	529	7	4.26252	TYR1;TRP4;TRP2;TRP5;ARO2;TRP3;ARO7
Module 2	RNA 3'-end processing	0.000107401	0.00130484	2577	40	529	19	2.31394	RRP43;RRP42;RRP45;CFT1;FIR1;NAB2;RRP46;MTR3;SKI6;RNH70;RRP4;CTK2;REX2;RNA14;CSL4;YNR024W;DIS3;RRP40;RRP6
Module 2	RNA transport	0.000129763	0.00148771	2577	50	529	22	2.14344	NUP60;YRB1;PAB1;SRM1;NAB2;KAP114;NUP57;THP2;NUP192;NUP85;NUP120;MTR2;LOS1;POM34;NUP2;NDC1;POM152;RNA1;DBP5;NUP1;MTR10;MEX67
Module 2	establishment of RNA localization	0.000129763	0.00148771	2577	50	529	22	2.14344	NUP60;YRB1;PAB1;SRM1;NAB2;KAP114;NUP57;THP2;NUP192;NUP85;NUP120;MTR2;LOS1;POM34;NUP2;NDC1;POM152;RNA1;DBP5;NUP1;MTR10;MEX67
Module 2	mRNA catabolic process	0.000129763	0.00148771	2577	50	529	22	2.14344	RRP43;RRP42;SUP35;RRP45;LSM5;RAI1;RRP46;MTR3;SKI6;RRP4;NUP2;NMD4;NAM7;CSL4;YNR024W;DIS3;RRP40;DCP1;RRP6;RAT1;YOR166C;MED1
Module 2	nucleic acid transport	0.000129763	0.00148771	2577	50	529	22	2.14344	NUP60;YRB1;PAB1;SRM1;NAB2;KAP114;NUP57;THP2;NUP192;NUP85;NUP120;MTR2;LOS1;POM34;NUP2;NDC1;POM152;RNA1;DBP5;NUP1;MTR10;MEX67
Module 2	cellular biosynthetic process	0.000147943	0.00167258	2577	835	529	207	1.20765	EFB1;CYS3;FUN12;RRN6;MCM2;SAS3;PTH2;ALG3;ROX3;GPI18;CDS1;ORC2;RPG1;RFC5;POL30;FES1;TYR1;YBR261C;SHM1;ILV6;MRC1;HTL1;CTR86;CDC2;RPO21;FAP7;SES1;LCB2;INO2;GIR2;HOM2;SUP35;RVB1;RNH202;CFT1;SWR1;TRP4;TIF35;RBA50;YDR531W;GDA1;PMI40;TMA20;GCD11;HOM3;HIS1;ILV1;TRP2;SPT15;FRS2;SEC53;YFR055W;TRP5;DST1;RAD6;ALG2;ARC1;ARO2;NUT1;MCM6;ADE5,7;GUS1;RAI1;HFM1;YGR054W;GCD2;SPT6;CYS4;ERG1;TYS1;SER2;BUD32;BIO2;RPS2…
Module 2	macromolecule biosynthetic process	0.000150453	0.00167766	2577	593	529	154	1.2651	EFB1;FUN12;RRN6;MCM2;SAS3;PTH2;ALG3;ROX3;GPI18;ORC2;RPG1;RFC5;POL30;FES1;YBR261C;MRC1;HTL1;CDC2;RPO21;FAP7;SES1;INO2;GIR2;SUP35;RVB1;RNH202;CFT1;SWR1;TIF35;RBA50;GDA1;PMI40;TMA20;GCD11;SPT15;FRS2;DST1;RAD6;ALG2;ARC1;NUT1;MCM6;GUS1;RAI1;HFM1;YGR054W;GCD2;SPT6;TYS1;BUD32;RPS20;CHS7;RPC10;THP2;IKI1;EGD2;THS1;MET18;REV7;MCM10;CTK2;RPC17;LAS21;ASF1;SET2;RFA3;GON7;CDC6;TMA22;POL32;TAH11;RFC2;PMT4;PRI2;…
Module 2	protein localization in endoplasmic reticulum	0.000166101	0.00182711	2577	26	529	14	2.62309	SEC66;SSH1;GET3;SSS1;SEC53;LHS1;SRP21;SRP102;SPC3;SEC65;SGT2;SEC63;SRP72;SRP68
Module 2	cellular macromolecule biosynthetic process	0.000190732	0.00207008	2577	591	529	153	1.26114	EFB1;FUN12;RRN6;MCM2;SAS3;PTH2;ALG3;ROX3;GPI18;ORC2;RPG1;RFC5;POL30;FES1;YBR261C;MRC1;HTL1;CDC2;RPO21;FAP7;SES1;INO2;GIR2;SUP35;RVB1;RNH202;CFT1;SWR1;TIF35;RBA50;GDA1;PMI40;TMA20;GCD11;SPT15;FRS2;DST1;RAD6;ALG2;ARC1;NUT1;MCM6;GUS1;RAI1;HFM1;YGR054W;GCD2;SPT6;TYS1;BUD32;RPS20;CHS7;RPC10;THP2;IKI1;EGD2;THS1;MET18;REV7;MCM10;CTK2;RPC17;LAS21;ASF1;SET2;RFA3;GON7;CDC6;TMA22;POL32;TAH11;RFC2;PMT4;PRI2;…
Module 2	biosynthetic process	0.000195958	0.00207732	2577	843	529	208	1.20197	EFB1;CYS3;FUN12;RRN6;MCM2;SAS3;PTH2;ALG3;ROX3;GPI18;CDS1;ORC2;RPG1;RFC5;POL30;FES1;TYR1;YBR261C;SHM1;ILV6;MRC1;HTL1;CTR86;CDC2;RPO21;FAP7;SES1;LCB2;INO2;GIR2;HOM2;SUP35;RVB1;RNH202;CFT1;SWR1;TRP4;TIF35;RBA50;YDR531W;GDA1;PMI40;TMA20;GCD11;HOM3;HIS1;ILV1;TRP2;SPT15;FRS2;SEC53;YFR055W;TRP5;DST1;RAD6;ALG2;ARC1;ARO2;NUT1;MCM6;ADE5,7;GUS1;RAI1;HFM1;YGR054W;GCD2;SPT6;CYS4;ERG1;TYS1;SER2;BUD32;BIO2;RPS2…
Module 2	cotranslational protein targeting to membrane	0.000196503	0.00207732	2577	13	529	9	3.37255	SSH1;SSS1;SRP21;SRP102;YLR301W;SEC65;SEC63;SRP72;SRP68
Module 2	cell cycle	0.000213681	0.00222995	2577	321	529	91	1.381	LTE1;MTW1;MCM2;STU1;KAP104;RDH54;RFC5;POL30;BUD3;MRC1;HTL1;MSH3;APC11;UBC9;CYK3;CWC2;YRB1;MSH6;RAD9;MCM21;YCG1;NKP1;ECM11;PEA2;RAD24;SMC1;MOB2;SMC2;RAD6;SRM1;MLC1;MCM6;HFM1;CBF2;BUD32;MSC7;MSH1;SPO16;IRR1;REV7;AXL2;MCM10;SMC3;SCP160;RFA3;CDC6;BFA1;RFC2;POM34;RAX2;TUB4;BUR2;TOP3;YCS4;CDC46;CTF3;NDC1;CDC5;CSM3;CTF18;SPC24;POM152;TOP2;IBD2;BNI5;KAR1;PSY2;POL2;TOF1;RFC3;RFA2;MSH2;RFC4;BUB3;YOR129C;EL…
Module 2	nucleobase, nucleoside, nucleotide and nucleic acid metabolic process	0.000218722	0.00225366	2577	938	529	228	1.18411	FUN12;NUP60;SEN34;RRN6;MCM2;SAS3;YBL055C;ROX3;PRP6;ORC2;ECM2;RDH54;RFC5;POL30;MSI1;POP4;RRP7;MRC1;HTL1;RRP43;MSH3;SNU23;CDC2;RRP42;RPO21;FAP7;CWC2;SES1;MSH6;INO2;SUP35;RVB1;RAD9;RNH202;RRP45;CFT1;SWR1;ECM11;SNM1;RBA50;YDR531W;RAD23;PMI40;GCD11;SMB1;FIR1;KRE29;LSM5;SPT15;PAB1;RAD24;DEG1;SMC1;FRS2;GCN20;YFR038W;DST1;YGL050W;RAD6;ARC1;NAB2;NUT1;MCM6;NCS6;TAN1;ADE5,7;GUS1;RAI1;HFM1;THG1;RRP46;SPT6;MT…
Module 2	DNA repair	0.000231314	0.00235362	2577	158	529	51	1.57243	NUP60;MCM2;RDH54;RFC5;POL30;MSI1;MRC1;MSH3;CDC2;MSH6;RVB1;RAD9;RAD23;KRE29;RAD24;SMC1;RAD6;MCM6;MSH1;MET18;REV7;MCM10;RFA3;POL32;TAH11;RFC2;PRI2;RTT109;NEJ1;CDC46;NSE5;CAC2;CSM3;CTF18;MKT1;POL1;VPS75;POL2;TOF1;RFC3;RFA2;MSH2;RFC4;ELG1;RFC1;HAT1;TFB2;DDC1;RVB2;CTF4;DPB2
Module 2	mitosis	0.000252201	0.00250355	2577	105	529	37	1.71661	LTE1;MTW1;STU1;POL30;MRC1;APC11;UBC9;MCM21;YCG1;NKP1;SMC1;MOB2;SMC2;SRM1;IRR1;REV7;SMC3;BFA1;BUR2;TOP3;YCS4;CTF3;CDC5;CSM3;CTF18;SPC24;IBD2;KAR1;POL2;TOF1;ELG1;SLK19;YOR262W;PAC1;CHL1;NSL1;CTF4
Module 2	nuclear division	0.000252201	0.00250355	2577	105	529	37	1.71661	LTE1;MTW1;STU1;POL30;MRC1;APC11;UBC9;MCM21;YCG1;NKP1;SMC1;MOB2;SMC2;SRM1;IRR1;REV7;SMC3;BFA1;BUR2;TOP3;YCS4;CTF3;CDC5;CSM3;CTF18;SPC24;IBD2;KAR1;POL2;TOF1;ELG1;SLK19;YOR262W;PAC1;CHL1;NSL1;CTF4
Module 2	DNA-dependent DNA replication initiation	0.000264944	0.00259836	2577	24	529	13	2.63871	MCM2;ORC2;MCM6;MCM10;PRI2;ORC3;CDC46;CTF3;CTF18;POL1;ORC5;CHL1;CTF4
Module 2	negative regulation of macromolecule metabolic process	0.000310026	0.0030043	2577	121	529	41	1.65066	SAS3;PTH2;ORC2;POL30;MSI1;MRC1;RAD9;RAD6;SPT6;MCM10;SCP160;ASF1;SET2;SRP21;ORC3;HIF1;BRE2;MAP1;YCS4;CDC46;NNT1;NUP2;CAC2;CSM3;NAM7;SAS2;RNA1;SAP30;UBP10;RTT106;RAP1;ORC5;POL2;TOF1;NRM1;MSH2;ELG1;CAF20;HAT1;CHL1;TIF5
Module 2	M phase of mitotic cell cycle	0.000313809	0.00300518	2577	106	529	37	1.70041	LTE1;MTW1;STU1;POL30;MRC1;APC11;UBC9;MCM21;YCG1;NKP1;SMC1;MOB2;SMC2;SRM1;IRR1;REV7;SMC3;BFA1;BUR2;TOP3;YCS4;CTF3;CDC5;CSM3;CTF18;SPC24;IBD2;KAR1;POL2;TOF1;ELG1;SLK19;YOR262W;PAC1;CHL1;NSL1;CTF4
Module 2	nucleobase, nucleoside, nucleotide and nucleic acid transport	0.000320715	0.0030356	2577	56	529	23	2.00078	NUP60;YRB1;PAB1;SRM1;NAB2;KAP114;NUP57;THP2;NUP192;NUP85;NUP120;MCD4;MTR2;LOS1;POM34;NUP2;NDC1;POM152;RNA1;DBP5;NUP1;MTR10;MEX67
Module 2	sister chromatid segregation	0.000361338	0.00335266	2577	53	529	22	2.02211	RDH54;POL30;MRC1;MCM21;YCG1;SMC1;SMC2;IRR1;SMC3;BUR2;TOP3;YCS4;CTF3;CSM3;CTF18;POL2;TOF1;ELG1;YOR262W;CHL1;IPL1;CTF4
Module 2	snRNA 3'-end processing	0.00036245	0.00335266	2577	9	529	7	3.78891	RRP45;MTR3;SKI6;RNH70;RRP4;REX2;RRP6
Module 2	primary metabolic process	0.000406544	0.00371828	2577	1585	529	359	1.10338	EFB1;CYS3;FUN12;NUP60;SEN34;KIN3;RRN6;MCM2;PSY4;SAS3;YBL055C;PTH2;ALG3;ROX3;GPI18;CDS1;YBR030W;PRP6;ORC2;ECM2;RDH54;RPG1;RFC5;POL30;FES1;SIF2;SLI15;TYR1;MSI1;MCX1;POP4;YBR261C;SHM1;ILV6;RRP7;MRC1;HTL1;RRP43;CTR86;MSH3;APC11;UBC9;SNU23;CDC2;RRP42;UBP1;RPO21;CCT4;FAP7;RBS1;CWC2;SHR3;YRB1;SES1;LCB2;MSH6;INO2;MTQ2;GIR2;HOM2;SUP35;RVB1;TCP1;RAD9;SET7;RNH202;RRP45;CFT1;SWR1;TRP4;YDR367W;TIF35;ECM11;SNM…
Module 2	U4 snRNA 3'-end processing	0.000422773	0.00382375	2577	7	529	6	4.17553	RRP45;MTR3;SKI6;RRP4;REX2;RRP6
Module 2	mitotic cell cycle	0.000534744	0.00478332	2577	155	529	49	1.54001	LTE1;MTW1;MCM2;STU1;POL30;MRC1;APC11;UBC9;YRB1;MCM21;YCG1;NKP1;SMC1;MOB2;SMC2;SRM1;MCM6;CBF2;IRR1;REV7;MCM10;SMC3;CDC6;BFA1;TUB4;BUR2;TOP3;YCS4;CDC46;CTF3;CDC5;CSM3;CTF18;SPC24;TOP2;IBD2;KAR1;POL2;TOF1;BUB3;ELG1;SLK19;RFC1;YOR262W;PAC1;CHL1;IPL1;NSL1;CTF4
Module 2	organelle fission	0.000587003	0.0051937	2577	109	529	37	1.65361	LTE1;MTW1;STU1;POL30;MRC1;APC11;UBC9;MCM21;YCG1;NKP1;SMC1;MOB2;SMC2;SRM1;IRR1;REV7;SMC3;BFA1;BUR2;TOP3;YCS4;CTF3;CDC5;CSM3;CTF18;SPC24;IBD2;KAR1;POL2;TOF1;ELG1;SLK19;YOR262W;PAC1;CHL1;NSL1;CTF4
Module 2	M phase	0.000614271	0.00537652	2577	196	529	59	1.46641	LTE1;MTW1;STU1;RDH54;POL30;MRC1;MSH3;APC11;UBC9;MSH6;MCM21;YCG1;NKP1;ECM11;RAD24;SMC1;MOB2;SMC2;RAD6;SRM1;HFM1;CBF2;MSC7;MSH1;SPO16;IRR1;REV7;SMC3;SCP160;RFA3;BFA1;TUB4;BUR2;TOP3;YCS4;CTF3;CDC5;CSM3;CTF18;SPC24;TOP2;IBD2;KAR1;PSY2;POL2;TOF1;RFA2;MSH2;ELG1;SLK19;BFR1;YOR262W;PAC1;CHL1;TGS1;DDC1;IPL1;NSL1;CTF4
Module 2	regulation of DNA replication	0.000675747	0.00574669	2577	20	529	11	2.6793	POL30;MRC1;RAD9;SET2;CDC6;TAH11;CDC46;CSM3;TOP2;TOF1;TGS1
Module 2	SRP-dependent cotranslational protein targeting to membrane	0.000677742	0.00574669	2577	12	529	8	3.24764	SSH1;SSS1;SRP21;SRP102;SEC65;SEC63;SRP72;SRP68
Module 2	nuclear pore organization	0.000677742	0.00574669	2577	12	529	8	3.24764	NUP57;NUP192;NUP85;NUP120;POM34;NUP2;NDC1;POM152
Module 2	regulation of DNA metabolic process	0.000690858	0.00579751	2577	32	529	15	2.28349	POL30;MRC1;RAD9;SPO16;SET2;CDC6;TAH11;TOP3;CDC46;CSM3;TOP2;TOF1;ELG1;CHL1;TGS1
Module 2	negative regulation of nitrogen compound metabolic process	0.000840301	0.00690914	2577	107	529	36	1.63899	SAS3;ORC2;POL30;MSI1;MRC1;RAD9;RAD6;SPT6;MCM10;SCP160;ASF1;SET2;ORC3;HIF1;BRE2;YCS4;CDC46;NNT1;NUP2;CAC2;CSM3;NAM7;SAS2;RNA1;SAP30;UBP10;RTT106;RAP1;ORC5;POL2;TOF1;NRM1;MSH2;ELG1;HAT1;CHL1
Module 2	negative regulation of nucleobase, nucleoside, nucleotide and nucleic acid metabolic process	0.000840301	0.00690914	2577	107	529	36	1.63899	SAS3;ORC2;POL30;MSI1;MRC1;RAD9;RAD6;SPT6;MCM10;SCP160;ASF1;SET2;ORC3;HIF1;BRE2;YCS4;CDC46;NNT1;NUP2;CAC2;CSM3;NAM7;SAS2;RNA1;SAP30;UBP10;RTT106;RAP1;ORC5;POL2;TOF1;NRM1;MSH2;ELG1;HAT1;CHL1
Module 2	mitotic sister chromatid segregation	0.000864399	0.00703621	2577	49	529	20	1.98835	POL30;MRC1;MCM21;YCG1;SMC1;SMC2;IRR1;SMC3;BUR2;TOP3;YCS4;CTF3;CSM3;CTF18;POL2;TOF1;ELG1;YOR262W;CHL1;CTF4
Module 2	cell cycle phase	0.000956109	0.00767529	2577	228	529	66	1.41016	LTE1;MTW1;MCM2;STU1;RDH54;POL30;MRC1;MSH3;APC11;UBC9;YRB1;MSH6;MCM21;YCG1;NKP1;ECM11;RAD24;SMC1;MOB2;SMC2;RAD6;SRM1;MCM6;HFM1;CBF2;MSC7;MSH1;SPO16;IRR1;REV7;MCM10;SMC3;SCP160;RFA3;CDC6;BFA1;TUB4;BUR2;TOP3;YCS4;CDC46;CTF3;CDC5;CSM3;CTF18;SPC24;TOP2;IBD2;KAR1;PSY2;POL2;TOF1;RFA2;MSH2;BUB3;ELG1;SLK19;BFR1;YOR262W;PAC1;CHL1;TGS1;DDC1;IPL1;NSL1;CTF4
Module 2	negative regulation of metabolic process	0.000961768	0.00767529	2577	127	529	41	1.57267	SAS3;PTH2;ORC2;POL30;MSI1;MRC1;RAD9;RAD6;SPT6;MCM10;SCP160;ASF1;SET2;SRP21;ORC3;HIF1;BRE2;MAP1;YCS4;CDC46;NNT1;NUP2;CAC2;CSM3;NAM7;SAS2;RNA1;SAP30;UBP10;RTT106;RAP1;ORC5;POL2;TOF1;NRM1;MSH2;ELG1;CAF20;HAT1;CHL1;TIF5
Module 2	cellular macromolecule metabolic process	0.00102313	0.00808569	2577	1271	529	293	1.123	EFB1;FUN12;NUP60;SEN34;KIN3;RRN6;MCM2;PSY4;SAS3;YBL055C;PTH2;ALG3;ROX3;GPI18;YBR030W;PRP6;ORC2;ECM2;RDH54;RPG1;RFC5;POL30;FES1;SIF2;SLI15;MSI1;MCX1;POP4;YBR261C;RRP7;MRC1;HTL1;RRP43;MSH3;APC11;UBC9;SNU23;CDC2;RRP42;UBP1;RPO21;CCT4;FAP7;CWC2;SHR3;YRB1;SES1;MSH6;INO2;MTQ2;GIR2;SUP35;RVB1;TCP1;RAD9;SET7;RNH202;RRP45;CFT1;SWR1;TIF35;ECM11;SNM1;RBA50;RAD23;GDA1;PMI40;TMA20;GCD11;SMB1;FIR1;KRE29;LSM5;S…
Module 2	negative regulation of cellular macromolecule biosynthetic process	0.00105311	0.0081641	2577	112	529	37	1.60932	SAS3;ORC2;POL30;MSI1;MRC1;RAD9;RAD6;SPT6;MCM10;SCP160;ASF1;SET2;SRP21;ORC3;HIF1;BRE2;YCS4;CDC46;NNT1;NUP2;CAC2;CSM3;NAM7;SAS2;RNA1;SAP30;UBP10;RTT106;RAP1;ORC5;POL2;TOF1;NRM1;MSH2;CAF20;HAT1;TIF5
Module 2	negative regulation of macromolecule biosynthetic process	0.00105311	0.0081641	2577	112	529	37	1.60932	SAS3;ORC2;POL30;MSI1;MRC1;RAD9;RAD6;SPT6;MCM10;SCP160;ASF1;SET2;SRP21;ORC3;HIF1;BRE2;YCS4;CDC46;NNT1;NUP2;CAC2;CSM3;NAM7;SAS2;RNA1;SAP30;UBP10;RTT106;RAP1;ORC5;POL2;TOF1;NRM1;MSH2;CAF20;HAT1;TIF5
Module 2	negative regulation of cellular metabolic process	0.00134335	0.0103159	2577	125	529	40	1.55887	SAS3;PTH2;ORC2;POL30;MSI1;MRC1;RAD9;RAD6;SPT6;MCM10;SCP160;ASF1;SET2;SRP21;ORC3;HIF1;BRE2;YCS4;CDC46;NNT1;NUP2;CAC2;CSM3;NAM7;SAS2;RNA1;SAP30;UBP10;RTT106;RAP1;ORC5;POL2;TOF1;NRM1;MSH2;ELG1;CAF20;HAT1;CHL1;TIF5
Module 2	NLS-bearing substrate import into nucleus	0.00139743	0.0106309	2577	8	529	6	3.65359	NUP60;NUP57;NUP85;NUP120;NUP2;NUP1
Module 2	RNA-dependent DNA replication	0.00144772	0.0108114	2577	13	529	8	2.99782	CDC2;RFA3;POL32;TOP3;EST2;POL1;RAP1;RFA2
Module 2	pre-replicative complex assembly	0.00144772	0.0108114	2577	13	529	8	2.99782	MCM2;ORC2;MCM6;CDC6;TAH11;ORC3;CDC46;ORC5
Module 2	macromolecule metabolic process	0.00156825	0.011605	2577	1297	529	297	1.11551	EFB1;FUN12;NUP60;SEN34;KIN3;RRN6;MCM2;PSY4;SAS3;YBL055C;PTH2;ALG3;ROX3;GPI18;YBR030W;PRP6;ORC2;ECM2;RDH54;RPG1;RFC5;POL30;FES1;SIF2;SLI15;MSI1;MCX1;POP4;YBR261C;RRP7;MRC1;HTL1;RRP43;MSH3;APC11;UBC9;SNU23;CDC2;RRP42;UBP1;RPO21;CCT4;FAP7;CWC2;SHR3;YRB1;SES1;MSH6;INO2;MTQ2;GIR2;SUP35;RVB1;TCP1;RAD9;SET7;RNH202;RRP45;CFT1;SWR1;TIF35;ECM11;SNM1;RBA50;RAD23;GDA1;PMI40;TMA20;GCD11;SMB1;FIR1;KRE29;LSM5;S…
Module 2	mRNA transport	0.00170828	0.0125274	2577	41	529	17	2.01987	NUP60;PAB1;NAB2;KAP114;NUP57;THP2;NUP192;NUP85;NUP120;MTR2;POM34;NUP2;NDC1;POM152;DBP5;NUP1;MEX67
Module 2	CUT catabolic process	0.00178857	0.012771	2577	6	529	5	4.05955	MTR3;SKI6;YNR024W;DIS3;RRP6
Module 2	CUT metabolic process	0.00178857	0.012771	2577	6	529	5	4.05955	MTR3;SKI6;YNR024W;DIS3;RRP6
Module 2	nuclear polyadenylation-dependent CUT catabolic process	0.00178857	0.012771	2577	6	529	5	4.05955	MTR3;SKI6;YNR024W;DIS3;RRP6
Module 2	negative regulation of biological process	0.00212931	0.0150718	2577	168	529	50	1.44984	PSY4;SAS3;PTH2;ORC2;POL30;SIF2;MSI1;MRC1;YDR063W;RAD9;RAD6;SPT6;MCM10;SCP160;ASF1;SET2;SRP21;RTT109;ORC3;HIF1;BRE2;MAP1;YCS4;CDC46;NNT1;NUP2;ARG81;CAC2;CSM3;NAM7;SAS2;RNA1;SAP30;IBD2;UBP10;PSY2;RTT106;RAP1;ORC5;POL2;TOF1;NRM1;MSH2;BUB3;ELG1;CAF20;PLP2;HAT1;CHL1;TIF5
Module 2	negative regulation of cellular process	0.00215264	0.0151056	2577	164	529	49	1.4555	PSY4;SAS3;PTH2;ORC2;POL30;SIF2;MSI1;MRC1;YDR063W;RAD9;RAD6;SPT6;MCM10;SCP160;ASF1;SET2;SRP21;RTT109;ORC3;HIF1;BRE2;YCS4;CDC46;NNT1;NUP2;ARG81;CAC2;CSM3;NAM7;SAS2;RNA1;SAP30;IBD2;UBP10;PSY2;RTT106;RAP1;ORC5;POL2;TOF1;NRM1;MSH2;BUB3;ELG1;CAF20;PLP2;HAT1;CHL1;TIF5
Module 2	protein folding	0.00232693	0.0161891	2577	56	529	21	1.8268	MCX1;CCT4;SHR3;TCP1;PAC10;CHS7;EGD2;CCT2;CCT3;JEM1;CCT7;PFD1;CCT5;YKE2;GIM5;HLJ1;GIM3;STI1;YOR154W;SEC63;PLP2
Module 2	protein-DNA complex subunit organization	0.00269745	0.018378	2577	53	529	20	1.83829	MCM2;ORC2;MSI1;HTL1;SPT15;MCM6;SPT6;ASF1;CDC6;TAH11;ORC3;HIF1;CDC46;TAF11;CAC2;NPL6;CTF13;RTT106;VPS75;ORC5
Module 2	nuclear transport	0.00273041	0.018378	2577	75	529	26	1.68877	NUP60;KAP104;FAP7;YRB1;NTF2;SRM1;NAB2;KAP114;NUP57;THP2;NUP192;NUP85;NUP120;MTR2;LOS1;POM34;NUP2;NDC1;NPL6;POM152;RNA1;DBP5;NUP1;MTR10;MEX67;TIF6
Module 2	nucleocytoplasmic transport	0.00273041	0.018378	2577	75	529	26	1.68877	NUP60;KAP104;FAP7;YRB1;NTF2;SRM1;NAB2;KAP114;NUP57;THP2;NUP192;NUP85;NUP120;MTR2;LOS1;POM34;NUP2;NDC1;NPL6;POM152;RNA1;DBP5;NUP1;MTR10;MEX67;TIF6
Module 2	protein-DNA complex assembly	0.00273954	0.018378	2577	46	529	18	1.90622	MCM2;ORC2;MSI1;SPT15;MCM6;SPT6;ASF1;CDC6;TAH11;ORC3;HIF1;CDC46;TAF11;CAC2;CTF13;RTT106;VPS75;ORC5
Module 2	regulation of DNA-dependent DNA replication	0.00277702	0.018378	2577	14	529	8	2.78369	MRC1;SET2;CDC6;TAH11;CDC46;CSM3;TOP2;TOF1
Module 2	snRNA metabolic process	0.00277702	0.018378	2577	14	529	8	2.78369	RRP45;MTR3;SKI6;RNH70;RRP4;REX2;RRP6;TGS1
Module 2	tRNA processing	0.00287353	0.0188633	2577	79	529	27	1.66493	SEN34;POP4;LSM5;DEG1;YGL050W;NCS6;TAN1;THG1;RNH70;RPP1;TRM5;IKI1;TAD2;KTI12;LOS1;TAD3;IKI3;DUS4;TRM12;TRM9;ELP6;NCS2;POP1;PUS4;TPT1;SEN54;ELP4
Module 2	cell cycle checkpoint	0.00299512	0.0190765	2577	36	529	15	2.02977	LTE1;MRC1;RAD9;RAD24;RAD6;BFA1;RFC2;CSM3;TOP2;IBD2;PSY2;TOF1;BUB3;DDC1;IPL1
Module 2	regulation of cell cycle arrest	0.00299512	0.0190765	2577	36	529	15	2.02977	LTE1;MRC1;RAD9;RAD24;RAD6;BFA1;RFC2;CSM3;TOP2;IBD2;PSY2;TOF1;BUB3;DDC1;IPL1
Module 2	lagging strand elongation	0.00301858	0.0190765	2577	17	529	9	2.57901	POL30;CDC2;RNH202;POL32;PRI2;RNH201;POL1;POL2;DPB2
Module 2	negative regulation of biosynthetic process	0.00302318	0.0190765	2577	118	529	37	1.52749	SAS3;ORC2;POL30;MSI1;MRC1;RAD9;RAD6;SPT6;MCM10;SCP160;ASF1;SET2;SRP21;ORC3;HIF1;BRE2;YCS4;CDC46;NNT1;NUP2;CAC2;CSM3;NAM7;SAS2;RNA1;SAP30;UBP10;RTT106;RAP1;ORC5;POL2;TOF1;NRM1;MSH2;CAF20;HAT1;TIF5
Module 2	negative regulation of cellular biosynthetic process	0.00302318	0.0190765	2577	118	529	37	1.52749	SAS3;ORC2;POL30;MSI1;MRC1;RAD9;RAD6;SPT6;MCM10;SCP160;ASF1;SET2;SRP21;ORC3;HIF1;BRE2;YCS4;CDC46;NNT1;NUP2;CAC2;CSM3;NAM7;SAS2;RNA1;SAP30;UBP10;RTT106;RAP1;ORC5;POL2;TOF1;NRM1;MSH2;CAF20;HAT1;TIF5
Module 2	DNA conformation change	0.00314445	0.0196891	2577	43	529	17	1.92592	RDH54;MSI1;YCG1;SMC2;MCM6;HFM1;SPT6;ASF1;RFA3;HIF1;TOP3;YCS4;CAC2;TOP2;RTT106;VPS75;RFA2
Module 2	regulation of macromolecule metabolic process	0.00333023	0.0206932	2577	426	529	109	1.24645	FUN12;NUP60;RRN6;SAS3;PTH2;ROX3;ORC2;POL30;FES1;SIF2;MSI1;MRC1;HTL1;YIH1;FAP7;INO2;MTQ2;RVB1;RAD9;SWR1;RBA50;GCD11;SPT15;PAB1;GCN20;DST1;RAD6;NAB2;NUT1;GCN1;RAI1;YGR054W;GCD2;SPT6;BUD32;SPO16;THP2;IKI1;EGD2;MCM10;CTK2;SCP160;ASF1;SET2;GON7;CDC6;TAH11;KTI12;SRP21;GCN3;RTT109;ORC3;HIF1;BRE2;BUR2;TOP3;MAP1;YCS4;CDC46;NNT1;NUP2;IKI3;TAF11;CGI121;ARG81;CAC2;CSM3;NAM7;NPL6;SAS2;UBP8;RNA1;SAP30;FCP1;ELP…
Module 2	RNA export from nucleus	0.00336325	0.02074	2577	33	529	14	2.06668	NUP60;YRB1;SRM1;NAB2;THP2;NUP85;NUP120;MTR2;LOS1;NUP2;RNA1;DBP5;NUP1;MEX67
Module 2	regulation of G2/M transition of mitotic cell cycle	0.00346739	0.0212215	2577	9	529	6	3.24764	MRC1;CSM3;TOP2;TOF1;BUB3;IPL1
Module 2	regulation of cellular macromolecule biosynthetic process	0.00377046	0.0227345	2577	383	529	99	1.2592	FUN12;RRN6;SAS3;ROX3;ORC2;POL30;FES1;SIF2;MSI1;MRC1;HTL1;YIH1;FAP7;INO2;MTQ2;RVB1;RAD9;SWR1;RBA50;GCD11;SPT15;PAB1;GCN20;DST1;RAD6;NUT1;GCN1;RAI1;YGR054W;GCD2;SPT6;BUD32;THP2;IKI1;EGD2;MCM10;CTK2;SCP160;ASF1;SET2;GON7;CDC6;TAH11;KTI12;SRP21;GCN3;RTT109;ORC3;HIF1;BRE2;BUR2;YCS4;CDC46;NNT1;NUP2;IKI3;TAF11;CGI121;ARG81;CAC2;CSM3;NAM7;NPL6;SAS2;UBP8;RNA1;SAP30;FCP1;ELP6;FAP1;MKT1;TOP2;UBP10;RTT106;RA…
Module 2	regulation of macromolecule biosynthetic process	0.00377046	0.0227345	2577	383	529	99	1.2592	FUN12;RRN6;SAS3;ROX3;ORC2;POL30;FES1;SIF2;MSI1;MRC1;HTL1;YIH1;FAP7;INO2;MTQ2;RVB1;RAD9;SWR1;RBA50;GCD11;SPT15;PAB1;GCN20;DST1;RAD6;NUT1;GCN1;RAI1;YGR054W;GCD2;SPT6;BUD32;THP2;IKI1;EGD2;MCM10;CTK2;SCP160;ASF1;SET2;GON7;CDC6;TAH11;KTI12;SRP21;GCN3;RTT109;ORC3;HIF1;BRE2;BUR2;YCS4;CDC46;NNT1;NUP2;IKI3;TAF11;CGI121;ARG81;CAC2;CSM3;NAM7;NPL6;SAS2;UBP8;RNA1;SAP30;FCP1;ELP6;FAP1;MKT1;TOP2;UBP10;RTT106;RA…
Module 2	mRNA metabolic process	0.0044019	0.026315	2577	161	529	47	1.4221	PRP6;ECM2;POP4;RRP43;SNU23;RRP42;CWC2;SUP35;RRP45;CFT1;SNM1;SMB1;FIR1;LSM5;PAB1;NAB2;RAI1;RRP46;MTR3;SKI6;RPP1;RRP4;CTK2;MUD2;PRP16;RMP1;SMD3;NUP2;NMD4;PRP39;RNA14;NAM7;PRP24;POP1;SSU72;CSL4;PRP2;YNR024W;DIS3;RRP40;DCP1;RRP6;RAT1;SME1;YOR166C;BFR1;MED1
Module 2	aromatic amino acid family metabolic process	0.00446127	0.026315	2577	12	529	7	2.84168	TYR1;TRP4;TRP2;TRP5;ARO2;TRP3;ARO7
Module 2	negative regulation of DNA metabolic process	0.00446127	0.026315	2577	12	529	7	2.84168	MRC1;RAD9;SET2;CSM3;TOF1;ELG1;CHL1
Module 2	negative regulation of gene expression	0.0047658	0.0279091	2577	101	529	32	1.54343	SAS3;ORC2;POL30;MSI1;MRC1;RAD6;SPT6;MCM10;SCP160;ASF1;SET2;ORC3;HIF1;BRE2;MAP1;YCS4;CDC46;NNT1;NUP2;CAC2;NAM7;SAS2;RNA1;SAP30;UBP10;RTT106;RAP1;ORC5;POL2;NRM1;MSH2;HAT1
Module 2	mitotic cell cycle checkpoint	0.00495625	0.0288171	2577	18	529	9	2.43573	LTE1;RAD9;RAD6;BFA1;TOP2;IBD2;BUB3;DDC1;IPL1
Module 2	regulation of translation	0.00519109	0.0290088	2577	52	529	19	1.77995	FUN12;FES1;YIH1;MTQ2;GCD11;PAB1;GCN20;GCN1;YGR054W;GCD2;CTK2;SRP21;GCN3;NAM7;MKT1;YOR051C;GCD1;CAF20;TIF5
Module 2	DNA biosynthetic process	0.00520305	0.0290088	2577	7	529	5	3.47961	RAD6;REV7;PRI2;POL1;POL2
Module 2	U5 snRNA 3'-end processing	0.00520305	0.0290088	2577	7	529	5	3.47961	RRP45;SKI6;RNH70;REX2;RRP6
Module 2	mRNA-binding (hnRNP) protein import into nucleus	0.00520305	0.0290088	2577	7	529	5	3.47961	KAP104;NUP85;NUP120;NUP2;MTR10
Module 2	maintenance of DNA repeat elements	0.00520305	0.0290088	2577	7	529	5	3.47961	MRC1;YCS4;CSM3;CTF18;TOF1
Module 2	threonine metabolic process	0.00520305	0.0290088	2577	7	529	5	3.47961	CTR86;HOM2;HOM3;ILV1;THR1
Module 2	double-strand break repair via homologous recombination	0.00527099	0.0291877	2577	31	529	13	2.04287	MCM2;RDH54;RAD6;MCM6;MCM10;RFA3;POL32;TAH11;CDC46;CTF18;RFA2;ELG1;CTF4
Module 2	double-strand break repair	0.00658459	0.0357626	2577	53	529	19	1.74637	NUP60;MCM2;RDH54;SMC1;RAD6;MCM6;MCM10;RFA3;POL32;TAH11;RTT109;NEJ1;CDC46;CTF18;VPS75;POL2;RFA2;ELG1;CTF4
Module 2	negative regulation of RNA metabolic process	0.00659016	0.0357626	2577	99	529	31	1.52541	SAS3;ORC2;POL30;MSI1;MRC1;RAD6;SPT6;MCM10;SCP160;ASF1;SET2;ORC3;HIF1;BRE2;YCS4;CDC46;NNT1;NUP2;CAC2;NAM7;SAS2;RNA1;SAP30;UBP10;RTT106;RAP1;ORC5;POL2;NRM1;MSH2;HAT1
Module 2	negative regulation of transcription, DNA-dependent	0.00659016	0.0357626	2577	99	529	31	1.52541	SAS3;ORC2;POL30;MSI1;MRC1;RAD6;SPT6;MCM10;SCP160;ASF1;SET2;ORC3;HIF1;BRE2;YCS4;CDC46;NNT1;NUP2;CAC2;NAM7;SAS2;RNA1;SAP30;UBP10;RTT106;RAP1;ORC5;POL2;NRM1;MSH2;HAT1
Module 2	cellular aromatic compound metabolic process	0.00705618	0.038038	2577	46	529	17	1.80032	TYR1;TRP4;TRP2;TRP5;ARO2;ADE5,7;DAL1;ADO1;URA6;TRP3;URA1;ADE4;YNL191W;DFR1;MET7;ARO7;FCY1
Module 2	posttranslational protein targeting to membrane	0.00717627	0.0381796	2577	10	529	6	2.92287	SEC66;GET3;SSS1;LHS1;SGT2;SEC63
Module 2	regulation of translational initiation	0.00717627	0.0381796	2577	10	529	6	2.92287	FUN12;PAB1;GCD2;GCN3;GCD1;TIF5
Module 2	SRP-dependent cotranslational protein targeting to membrane, signal sequence recognition	0.00736231	0.038664	2577	5	529	4	3.89716	SRP21;SEC65;SRP72;SRP68
Module 2	tubulin complex assembly	0.00736231	0.038664	2577	5	529	4	3.89716	PAC10;YKE2;GIM5;GIM3
Module 2	DNA recombination	0.00774683	0.0404226	2577	100	529	31	1.51015	MCM2;RDH54;MSH3;ECM11;KRE29;RAD24;YFR038W;RAD6;MCM6;HFM1;MSC7;MSH1;THP2;MCM10;YJL051W;SMC3;RFA3;NUC1;POL32;TAH11;TOP3;CDC46;NSE5;CDC5;CTF18;TOP2;RFA2;MSH2;ELG1;DDC1;CTF4
Module 2	dicarboxylic acid metabolic process	0.00797708	0.0410971	2577	13	529	7	2.62309	TYR1;TRP4;TRP2;TRP5;ARO2;TRP3;ARO7
Module 2	nucleosome assembly	0.00797708	0.0410971	2577	13	529	7	2.62309	MSI1;SPT6;ASF1;HIF1;CAC2;RTT106;VPS75
Module 2	nucleus organization	0.00825113	0.0422416	2577	29	529	12	2.01577	NUP57;NUP192;JEM1;NUP85;NUP120;POM34;NUP2;NDC1;POM152;FUS2;KAR1;TGS1
Module 2	regulation of cellular biosynthetic process	0.0094083	0.0478647	2577	394	529	99	1.22405	FUN12;RRN6;SAS3;ROX3;ORC2;POL30;FES1;SIF2;MSI1;MRC1;HTL1;YIH1;FAP7;INO2;MTQ2;RVB1;RAD9;SWR1;RBA50;GCD11;SPT15;PAB1;GCN20;DST1;RAD6;NUT1;GCN1;RAI1;YGR054W;GCD2;SPT6;BUD32;THP2;IKI1;EGD2;MCM10;CTK2;SCP160;ASF1;SET2;GON7;CDC6;TAH11;KTI12;SRP21;GCN3;RTT109;ORC3;HIF1;BRE2;BUR2;YCS4;CDC46;NNT1;NUP2;IKI3;TAF11;CGI121;ARG81;CAC2;CSM3;NAM7;NPL6;SAS2;UBP8;RNA1;SAP30;FCP1;ELP6;FAP1;MKT1;TOP2;UBP10;RTT106;RA…
Module 3	vesicle-mediated transport	1.18031e-16	1.14608e-13	2577	180	855	112	1.8754	DRS2;PRM9;SLA1;EXO84;CCZ1;TRS20;RER1;USO1;VAM6;BUG1;COP1;SEC31;VPS41;RGP1;DOP1;ENT5;SEC1;SEC5;TRS23;SWA2;PEP7;SEM1;TRS120;TLG1;TRS31;VPS52;VPS60;SEC20;CUP5;SEC3;GET2;GDI1;DDI1;COG3;RET2;GET1;MST27;SEC27;TIP20;EMP24;SEC15;LST7;COG2;YIP1;YGR198W;YGR206W;APL6;GOS1;VPS29;SFB3;BZZ1;BET1;YIL039W;NEO1;SEC6;BET4;EXO70;PHO86;SOP4;RCY1;VPS24;YKT6;VPS51;SPO14;BET3;TVP38;SED5;RIC1;BOS1;AVL9;MSL5;SEC10;APS1;V…
Module 3	Golgi vesicle transport	3.38194e-15	1.64193e-12	2577	100	855	71	2.13996	DRS2;TRS20;RER1;USO1;BUG1;COP1;SEC31;DOP1;ENT5;SEC5;TRS23;PEP7;TRS120;TLG1;TRS31;VPS52;SEC20;SEC3;GET2;COG3;RET2;GET1;SEC27;TIP20;EMP24;SEC15;LST7;COG2;YIP1;APL6;GOS1;SFB3;BET1;YIL039W;NEO1;SEC6;BET4;EXO70;PHO86;SOP4;RCY1;YKT6;BET3;SED5;BOS1;AVL9;SEC10;APS1;SEC22;IMH1;VPS33;SEC39;COG8;TRS130;PEP5;COG6;COG5;DSL1;YIF1;SEC21;MON2;UFE1;TRS33;MRS6;RET3;VPS16;ARL3;APM1;DSS4;APL4;SEC8
Module 3	biological regulation	8.2727e-14	2.6776e-11	2577	705	855	314	1.34242	SPO7;DRS2;SPC72;SWD1;RFA1;BUD14;RFT1;GIP1;UBP14;SLM4;MMS4;CYC8;TFC1;HSL7;MEC1;CDC28;SWD3;CDC47;HPC2;SWC5;SRB6;RGD1;CHK1;RIF1;PAF1;SNF5;RER1;SGF29;YCL047C;KAR4;TAF2;SRB8;CDC39;PTC1;RPT2;SIT4;PEX19;VAM6;KIN28;VCX1;DHH1;TFP1;CDC13;LRG1;RAD57;LYS14;YDR065W;VPS41;UBC13;FIN1;HPR1;TAF12;NBP2;SEC1;TAF10;ARG82;NGG1;SAS4;PLP1;MSS116;SIR4;SWM1;GCN2;RTT103;SRB7;TFB1;SWA2;SKP1;ESC2;SEM1;XRS2;FRQ1;ARH1;YRA1;SP…
Module 3	chromatin organization	3.92909e-12	9.53787e-10	2577	122	855	77	1.9023	SWD1;CYC8;HSL7;MEC1;CDC28;SWD3;HPC2;SWC5;PAF1;SNF5;SGF29;TAF12;TAF10;NGG1;SAS4;SIR4;SPT3;DOT1;ADA2;SDC1;LCD1;EAF5;YER030W;IES1;SWP82;CDC26;RPT6;INO80;RAD54;HOS2;SPT16;DOC1;RTF1;GCN5;TAF1;RTT102;SNF6;SET1;HOS4;SPT10;SWI3;CBF1;EAF6;YJR119C;YJR136C;HIR3;CSE4;ELF1;ASH1;RSC4;SIR1;RSC58;SPT8;ARP6;RRN5;BUD6;CDC73;SPT5;POB3;RSC9;ARP9;YKU80;TAF9;HDA1;ARP5;YAF9;HTZ1;SPT20;AHC1;ESA1;APC5;GCR1;HOS3;HHO1;SPP1…
Module 3	establishment of localization in cell	5.57107e-12	1.0819e-09	2577	336	855	168	1.50702	MDM10;DRS2;SPC72;EXO84;CCZ1;UBS1;TRS20;CTP1;RER1;USO1;PEX19;PMT1;BUG1;NUP84;COP1;SEC31;GLE1;VPS41;RGP1;HPR1;DOP1;ENT5;SEC1;SEC5;TRS23;SRP101;PEP7;SEM1;YRA1;TRS120;TOM1;TLG1;TRS31;VPS52;VPS60;PAC11;VPS3;SEC20;VAC8;CUP5;SEC3;BIM1;GET2;GLE2;DDI1;COG3;RET2;GET1;MAD1;SPC105;SEH1;SEC27;TIP20;BUD13;EMP24;SEC15;TIM21;LST7;COG2;YIP1;YGR198W;YGR206W;APL6;GOS1;VPS29;MAS2;SFB3;ARP1;BET1;TIM44;YIL039W;APQ12;N…
Module 3	regulation of nucleobase, nucleoside, nucleotide and nucleic acid metabolic process	9.87951e-12	1.59883e-09	2577	368	855	180	1.47426	SWD1;BUD14;MMS4;CYC8;TFC1;CDC28;SWD3;CDC47;HPC2;SWC5;SRB6;RGD1;CHK1;RIF1;PAF1;SNF5;SGF29;KAR4;TAF2;SRB8;CDC39;KIN28;CDC13;LRG1;LYS14;HPR1;TAF12;TAF10;ARG82;NGG1;SAS4;PLP1;SIR4;RTT103;SRB7;TFB1;SWA2;ESC2;YRA1;SPT3;RPT3;NCB2;RPB7;TRS120;LRS4;DOT1;ADA2;TOM1;SDC1;YDR520C;EAF5;MCM3;IES6;NPR2;SRB4;GLN3;MOT2;ARG5,6;GDI1;BEM2;RAD3;IES1;CAF16;SWP82;PGD1;RPT6;CEG1;INO80;HOS2;SPT16;YGL220W;RTF1;TFG2;TFC4;SR…
Module 3	regulation of nitrogen compound metabolic process	1.346e-11	1.86709e-09	2577	369	855	180	1.47026	SWD1;BUD14;MMS4;CYC8;TFC1;CDC28;SWD3;CDC47;HPC2;SWC5;SRB6;RGD1;CHK1;RIF1;PAF1;SNF5;SGF29;KAR4;TAF2;SRB8;CDC39;KIN28;CDC13;LRG1;LYS14;HPR1;TAF12;TAF10;ARG82;NGG1;SAS4;PLP1;SIR4;RTT103;SRB7;TFB1;SWA2;ESC2;YRA1;SPT3;RPT3;NCB2;RPB7;TRS120;LRS4;DOT1;ADA2;TOM1;SDC1;YDR520C;EAF5;MCM3;IES6;NPR2;SRB4;GLN3;MOT2;ARG5,6;GDI1;BEM2;RAD3;IES1;CAF16;SWP82;PGD1;RPT6;CEG1;INO80;HOS2;SPT16;YGL220W;RTF1;TFG2;TFC4;SR…
Module 3	cellular localization	6.63497e-11	8.0532e-09	2577	400	855	190	1.43167	MDM10;DRS2;SPC72;EXO84;IML3;CCZ1;UBS1;TRS20;CTP1;RER1;CSM1;PTC1;USO1;PEX19;PMT1;BUG1;NUP84;COP1;SEC31;GLE1;VPS41;FIN1;RGP1;HPR1;DOP1;ENT5;SEC1;SEC5;TRS23;CHL4;SRP101;PEP7;SEM1;YRA1;TRS120;LRS4;TOM1;TLG1;TRS31;VPS52;VPS60;PAC11;VPS3;SEC20;VAC8;CUP5;SEC3;BIM1;GET2;GLE2;DDI1;SCC4;COG3;RET2;GET1;MAD1;SPC105;SEH1;SEC27;TIP20;BUD13;EMP24;SEC15;TIM21;LST7;TEL2;COG2;YIP1;OKP1;YGR198W;YGR206W;APL6;GOS1;VP…
Module 3	regulation of transcription, DNA-dependent	8.74626e-11	9.43624e-09	2577	327	855	161	1.48397	SWD1;BUD14;CYC8;TFC1;CDC28;SWD3;CDC47;HPC2;SWC5;SRB6;RIF1;PAF1;SNF5;SGF29;KAR4;TAF2;SRB8;CDC39;KIN28;LYS14;HPR1;TAF12;TAF10;ARG82;NGG1;SAS4;PLP1;SIR4;RTT103;SRB7;TFB1;ESC2;YRA1;SPT3;RPT3;NCB2;LRS4;DOT1;ADA2;TOM1;SDC1;YDR520C;EAF5;MCM3;IES6;NPR2;SRB4;GLN3;MOT2;ARG5,6;RAD3;IES1;CAF16;SWP82;PGD1;RPT6;CEG1;INO80;HOS2;SPT16;YGL220W;RTF1;TFG2;TFC4;SRB5;CAF130;TFG1;BRF1;GCN5;TAF1;RTT102;SNF6;SRB2;MED6;I…
Module 3	intracellular transport	1.03658e-10	9.9962e-09	2577	320	855	158	1.48818	MDM10;DRS2;SPC72;CCZ1;UBS1;TRS20;CTP1;RER1;USO1;PEX19;PMT1;BUG1;NUP84;COP1;SEC31;GLE1;VPS41;RGP1;HPR1;DOP1;ENT5;SEC5;TRS23;SRP101;PEP7;SEM1;YRA1;TRS120;TOM1;TLG1;TRS31;VPS52;VPS60;PAC11;VPS3;SEC20;VAC8;CUP5;SEC3;BIM1;GET2;GLE2;COG3;RET2;GET1;MAD1;SEH1;SEC27;TIP20;BUD13;EMP24;SEC15;TIM21;LST7;COG2;YIP1;YGR198W;YGR206W;APL6;GOS1;VPS29;MAS2;SFB3;BET1;TIM44;YIL039W;APQ12;NEO1;YRB2;SEC6;SSL2;SEC11;MPS…
Module 3	regulation of biological process	1.2021e-10	9.9962e-09	2577	626	855	274	1.31924	SPO7;SPC72;SWD1;BUD14;GIP1;UBP14;SLM4;MMS4;CYC8;TFC1;HSL7;MEC1;CDC28;SWD3;CDC47;HPC2;SWC5;SRB6;RGD1;CHK1;RIF1;PAF1;SNF5;SGF29;KAR4;TAF2;SRB8;CDC39;PTC1;RPT2;SIT4;PEX19;VAM6;KIN28;DHH1;CDC13;LRG1;LYS14;VPS41;UBC13;FIN1;HPR1;TAF12;NBP2;SEC1;TAF10;ARG82;NGG1;SAS4;PLP1;MSS116;SIR4;SWM1;GCN2;RTT103;SRB7;TFB1;SWA2;SKP1;ESC2;SEM1;FRQ1;YRA1;SPT3;RPT3;NCB2;RPB7;TRS120;LRS4;DOT1;ADA2;TOM1;SDC1;LCD1;YDR520C…
Module 3	proteolysis	1.23537e-10	9.9962e-09	2577	157	855	90	1.72779	CNE1;PRE7;MAP2;UBP14;NPL4;UMP1;MGR1;RPT2;PMT1;RPN6;CDC53;UFD2;YDR049W;YOS9;SAS4;SWM1;SKP1;GPI8;SEM1;RPT3;YDR415C;CYM1;PRE1;RPN3;DDI1;MDJ1;SWP82;RPN11;SAD1;UBP6;YFR018C;CDC26;PRE4;RPN12;SCL1;ATE1;RPT6;PAN2;DOC1;CUL3;UFD1;ESP1;PRE9;PUP2;MAS2;ECM14;CDC23;RPN10;RPN2;TMA108;STS1;SEC11;PRE3;GRR1;STE24;VPS24;RPT1;YKL206C;KAE1;HRT3;YLR104W;SRN2;APC2;VPS38;MDM30;STE23;VPS36;SPC2;PRE8;UBX4;VPS20;DSK2;PRE5;…
Module 3	mRNA processing	1.71871e-10	1.15285e-08	2577	122	855	74	1.82819	PRP45;PTA1;AAR2;EXO84;SPP381;POP7;NTC20;ABD1;PRP5;CDC39;PRP9;PRP11;LUC7;DHH1;GLE1;HPR1;CWC15;MSS116;PRP42;SNU56;CDC40;LSM6;SYF1;MOT2;LSM4;BRR2;SAD1;PAN2;CEG1;BUD13;SNU71;PRP38;PRP31;PTI1;PBP1;CWC22;PIH1;IRE1;PRP8;LSM1;RPB4;PRP21;CBP1;LSM8;ISY1;CSN12;MPE1;DBR1;NTR2;PRP19;CFT2;MSL5;CLF1;SWI6;CWC24;NTR1;SPT5;RSE1;CTK3;CEF1;CUS1;HSH155;DCP2;RLR1;YNL187W;PFS2;THP1;SPT20;CWC27;PRP46;CBC2;BRR1;DIB1;SNT3…
Module 3	regulation of RNA metabolic process	1.87924e-10	1.15285e-08	2577	332	855	162	1.4707	SWD1;BUD14;CYC8;TFC1;CDC28;SWD3;CDC47;HPC2;SWC5;SRB6;RIF1;PAF1;SNF5;SGF29;KAR4;TAF2;SRB8;CDC39;KIN28;LYS14;HPR1;TAF12;TAF10;ARG82;NGG1;SAS4;PLP1;SIR4;RTT103;SRB7;TFB1;ESC2;YRA1;SPT3;RPT3;NCB2;RPB7;LRS4;DOT1;ADA2;TOM1;SDC1;YDR520C;EAF5;MCM3;IES6;NPR2;SRB4;GLN3;MOT2;ARG5,6;RAD3;IES1;CAF16;SWP82;PGD1;RPT6;CEG1;INO80;HOS2;SPT16;YGL220W;RTF1;TFG2;TFC4;SRB5;CAF130;TFG1;BRF1;GCN5;TAF1;RTT102;SNF6;SRB2;M…
Module 3	modification-dependent protein catabolic process	1.89964e-10	1.15285e-08	2577	120	855	73	1.83354	CNE1;PRE7;UBP14;NPL4;UMP1;RPT2;PMT1;RPN6;CDC53;UFD2;YDR049W;YOS9;SAS4;SWM1;SKP1;SEM1;RPT3;PRE1;RPN3;DDI1;SWP82;RPN11;SAD1;UBP6;CDC26;PRE4;RPN12;SCL1;ATE1;RPT6;PAN2;DOC1;CUL3;UFD1;PRE9;PUP2;CDC23;RPN10;RPN2;STS1;PRE3;GRR1;VPS24;RPT1;YKL206C;HRT3;YLR104W;SRN2;APC2;VPS38;MDM30;VPS36;PRE8;UBX4;VPS20;DSK2;PRE5;APC1;ELA1;PRE6;HRT1;RPT5;PUP1;APC5;CDC31;RPT4;RPN8;PRE10;SNF8;BRO1;VPS30;PRE2;RPN7
Module 3	ubiquitin-dependent protein catabolic process	1.89964e-10	1.15285e-08	2577	120	855	73	1.83354	CNE1;PRE7;UBP14;NPL4;UMP1;RPT2;PMT1;RPN6;CDC53;UFD2;YDR049W;YOS9;SAS4;SWM1;SKP1;SEM1;RPT3;PRE1;RPN3;DDI1;SWP82;RPN11;SAD1;UBP6;CDC26;PRE4;RPN12;SCL1;ATE1;RPT6;PAN2;DOC1;CUL3;UFD1;PRE9;PUP2;CDC23;RPN10;RPN2;STS1;PRE3;GRR1;VPS24;RPT1;YKL206C;HRT3;YLR104W;SRN2;APC2;VPS38;MDM30;VPS36;PRE8;UBX4;VPS20;DSK2;PRE5;APC1;ELA1;PRE6;HRT1;RPT5;PUP1;APC5;CDC31;RPT4;RPN8;PRE10;SNF8;BRO1;VPS30;PRE2;RPN7
Module 3	proteolysis involved in cellular protein catabolic process	2.39858e-10	1.37001e-08	2577	127	855	76	1.80367	CNE1;PRE7;UBP14;NPL4;UMP1;MGR1;RPT2;PMT1;RPN6;CDC53;UFD2;YDR049W;YOS9;SAS4;SWM1;SKP1;SEM1;RPT3;CYM1;PRE1;RPN3;DDI1;MDJ1;SWP82;RPN11;SAD1;UBP6;CDC26;PRE4;RPN12;SCL1;ATE1;RPT6;PAN2;DOC1;CUL3;UFD1;PRE9;PUP2;CDC23;RPN10;RPN2;STS1;PRE3;GRR1;VPS24;RPT1;YKL206C;HRT3;YLR104W;SRN2;APC2;VPS38;MDM30;VPS36;PRE8;UBX4;VPS20;DSK2;PRE5;APC1;ELA1;PRE6;HRT1;RPT5;PUP1;APC5;CDC31;RPT4;RPN8;PRE10;SNF8;BRO1;VPS30;PRE2…
Module 3	regulation of cellular process	3.51001e-10	1.89346e-08	2577	598	855	262	1.32053	SPO7;SPC72;SWD1;BUD14;GIP1;UBP14;SLM4;MMS4;CYC8;TFC1;HSL7;MEC1;CDC28;SWD3;CDC47;HPC2;SWC5;SRB6;RGD1;CHK1;RIF1;PAF1;SNF5;SGF29;KAR4;TAF2;SRB8;CDC39;PTC1;SIT4;VAM6;KIN28;DHH1;CDC13;LRG1;LYS14;VPS41;UBC13;FIN1;HPR1;TAF12;NBP2;SEC1;TAF10;ARG82;NGG1;SAS4;PLP1;MSS116;SIR4;SWM1;GCN2;RTT103;SRB7;TFB1;SWA2;SKP1;ESC2;SEM1;FRQ1;YRA1;SPT3;RPT3;NCB2;RPB7;TRS120;LRS4;DOT1;ADA2;TOM1;SDC1;LCD1;YDR520C;EAF5;MCM3;…
Module 3	protein catabolic process	5.3954e-10	2.75733e-08	2577	133	855	78	1.76763	CNE1;PRE7;UBP14;NPL4;UMP1;MGR1;RPT2;PMT1;RPN6;CDC53;UFD2;YDR049W;YOS9;SAS4;SWM1;SKP1;SEM1;RPT3;CYM1;PRE1;RPN3;DDI1;MDJ1;SWP82;RPN11;SAD1;UBP6;CDC26;PRE4;RPN12;SCL1;ATE1;RPT6;PAN2;CDC20;DOC1;CUL3;UFD1;PRE9;PUP2;CDC23;RPN10;RPN2;STS1;PRE3;GRR1;VPS24;RPT1;YKL206C;HRT3;YLR104W;SRN2;APC2;VPS38;MDM30;VPS36;PRE8;UBX4;VPS20;DSK2;PRE5;APC1;ELA1;PRE6;HRT1;RPT5;PUP1;APC5;CDC31;RPT4;RPN8;PRE10;SNF8;OAZ1;BRO1…
Module 3	cellular protein catabolic process	6.8024e-10	3.30257e-08	2577	129	855	76	1.77571	CNE1;PRE7;UBP14;NPL4;UMP1;MGR1;RPT2;PMT1;RPN6;CDC53;UFD2;YDR049W;YOS9;SAS4;SWM1;SKP1;SEM1;RPT3;CYM1;PRE1;RPN3;DDI1;MDJ1;SWP82;RPN11;SAD1;UBP6;CDC26;PRE4;RPN12;SCL1;ATE1;RPT6;PAN2;DOC1;CUL3;UFD1;PRE9;PUP2;CDC23;RPN10;RPN2;STS1;PRE3;GRR1;VPS24;RPT1;YKL206C;HRT3;YLR104W;SRN2;APC2;VPS38;MDM30;VPS36;PRE8;UBX4;VPS20;DSK2;PRE5;APC1;ELA1;PRE6;HRT1;RPT5;PUP1;APC5;CDC31;RPT4;RPN8;PRE10;SNF8;BRO1;VPS30;PRE2…
Module 3	transcription from RNA polymerase II promoter	1.1482e-09	5.30905e-08	2577	108	855	66	1.84191	PTA1;HPC2;ABD1;SRB6;PAF1;TAF2;CDC39;KIN28;HPR1;TAF12;TAF10;RTT103;SRB7;TFB1;SPT3;RPB7;SRB4;MOT2;RAD3;PGD1;INO80;SPT16;RTF1;TFG2;SRB5;PTI1;TFG1;TAF1;RTT102;SRB2;MED6;SSL2;RPB4;HIR3;TFA1;TOA2;ELF1;RSC4;TFA2;SSL1;RSC58;CDC73;SPT5;MFT1;TAF13;TAF8;RSC9;TAF4;ARP9;SUB1;MED11;TAF7;TAF9;RLR1;ELA1;SIN4;NRD1;CSE2;RTG1;THP1;MED7;MED4;TAF3;NAB3;TFB4;SPN1
Module 3	chromosome organization	1.43773e-09	6.3456e-08	2577	229	855	118	1.55308	SPC72;SWD1;RFA1;IML3;CYC8;HSL7;MEC1;CDC28;SWD3;HPC2;SWC5;RIF1;PAF1;SNF5;SGF29;CSM1;NUP84;CDC13;RAD57;FIN1;TAF12;TAF10;NGG1;SAS4;SIR4;TRS23;CHL4;SKP1;ESC2;XRS2;SPT3;LRS4;DOT1;ADA2;SDC1;LCD1;EAF5;BIM1;YER030W;RAD51;MAM1;GLE2;SCC4;IES1;SWP82;CDC26;HOP2;RPT6;SPC105;CDC20;INO80;RAD54;HOS2;SPT16;DOC1;RTF1;ESP1;TEL2;GCN5;TAF1;RTT102;SNF6;SPO13;SET1;DNA2;CDC23;CTF8;HOS4;MPS3;MAD2;YJL038C;SPT10;SWI3;CBF1;…
Module 3	chromatin modification	1.51271e-09	6.38625e-08	2577	102	855	63	1.86161	SWD1;CYC8;HSL7;MEC1;CDC28;SWD3;HPC2;SWC5;PAF1;SNF5;SGF29;TAF12;TAF10;NGG1;SAS4;SIR4;SPT3;DOT1;ADA2;SDC1;LCD1;EAF5;YER030W;IES1;SWP82;RPT6;INO80;RAD54;HOS2;RTF1;GCN5;TAF1;RTT102;SNF6;SET1;HOS4;SPT10;SWI3;EAF6;YJR119C;YJR136C;ASH1;RSC4;SIR1;RSC58;SPT8;ARP6;BUD6;CDC73;RSC9;ARP9;TAF9;HDA1;ARP5;YAF9;HTZ1;SPT20;AHC1;ESA1;HOS3;SPP1;HOS1;YPR085C
Module 3	RNA splicing, via transesterification reactions with bulged adenosine as nucleophile	1.87767e-09	7.59674e-08	2577	63	855	44	2.10504	PRP45;AAR2;EXO84;SPP381;NTC20;PRP5;PRP9;PRP11;LUC7;CWC15;MSS116;PRP42;SNU56;CDC40;LSM6;SYF1;LSM4;BRR2;SAD1;BUD13;SNU71;PRP38;PRP31;CWC22;PRP8;PRP21;LSM8;ISY1;CSN12;NTR2;PRP19;MSL5;CLF1;NTR1;RSE1;CEF1;CUS1;HSH155;YNL187W;PRP46;CBC2;BRR1;DIB1;SNT309
Module 3	nuclear mRNA splicing, via spliceosome	4.08521e-09	1.54897e-07	2577	62	855	43	2.09038	PRP45;AAR2;EXO84;SPP381;NTC20;PRP5;PRP9;PRP11;LUC7;CWC15;PRP42;SNU56;CDC40;LSM6;SYF1;LSM4;BRR2;SAD1;BUD13;SNU71;PRP38;PRP31;CWC22;PRP8;PRP21;LSM8;ISY1;CSN12;NTR2;PRP19;MSL5;CLF1;NTR1;RSE1;CEF1;CUS1;HSH155;YNL187W;PRP46;CBC2;BRR1;DIB1;SNT309
Module 3	cellular component organization	4.14761e-09	1.54897e-07	2577	911	855	369	1.22083	SPO7;MDM10;ATS1;DRS2;PRP45;SPC72;SWD1;RFA1;BUD14;PRM9;SLA1;RFT1;SHE1;AAR2;GIP1;SLM4;EXO84;IML3;CYC8;CCZ1;HSL7;MEC1;SPP381;CDC28;UMP1;SWD3;DTR1;RIM2;BEM1;CDC47;HPC2;SWC5;PRP5;RIF1;PAF1;SNF5;SGF29;YCL047C;KAR4;RIM1;TAF2;CSM1;CDC39;PTC1;RPT2;PRP11;SIT4;USO1;PEX19;VAM6;LUC7;RPN6;NUP84;DHH1;SEC31;GLE1;CDC13;RAD57;YDR065W;VPS41;UBC13;FIN1;RGP1;DOP1;TAF12;SEC5;TAF10;NGG1;SAS4;SIR4;TRS23;CHL4;SWM1;SWA2;P…
Module 3	macromolecule localization	4.66564e-09	1.6779e-07	2577	369	855	172	1.40492	MDM10;DRS2;RFA1;RFT1;FAT1;SLM4;EXO84;IML3;CCZ1;UBS1;NPL4;RER1;CSM1;USO1;PEX19;VAM6;PMT1;BUG1;NUP84;COP1;DHH1;SEC31;GLE1;VPS41;FIN1;HPR1;DOP1;ENT5;SEC1;SEC5;CHL4;SRP101;SEM1;YRA1;LRS4;TOM1;TLG1;VPS52;VPS60;VPS3;SEC20;LCD1;VAC8;CUP5;SEC3;GET2;GLE2;GDI1;DDI1;SCC4;COG3;RET2;GET1;MST27;SPC105;SEH1;SEC27;TIP20;BUD13;EMP24;SEC15;TIM21;LST7;TWF1;TEL2;COG2;YIP1;OKP1;YGR198W;YGR206W;APL6;GOS1;VPS29;SPO13;M…
Module 3	cellular component organization at cellular level	5.08901e-09	1.7648e-07	2577	829	855	340	1.23615	SPO7;MDM10;ATS1;DRS2;PRP45;SPC72;SWD1;RFA1;BUD14;PRM9;SLA1;SHE1;AAR2;GIP1;EXO84;IML3;CYC8;CCZ1;HSL7;MEC1;SPP381;CDC28;UMP1;SWD3;DTR1;RIM2;CDC47;HPC2;SWC5;PRP5;RIF1;PAF1;SNF5;SGF29;KAR4;RIM1;TAF2;CSM1;PTC1;RPT2;PRP11;SIT4;USO1;PEX19;VAM6;LUC7;RPN6;NUP84;DHH1;SEC31;GLE1;CDC13;RAD57;YDR065W;VPS41;UBC13;FIN1;RGP1;DOP1;TAF12;SEC5;TAF10;NGG1;SAS4;SIR4;TRS23;CHL4;SWM1;SWA2;PEP7;SKP1;SPC110;ESC2;SEM1;CDC…
Module 3	regulation of primary metabolic process	5.33654e-09	1.78682e-07	2577	451	855	203	1.35665	SPO7;SWD1;BUD14;UBP14;MMS4;CYC8;TFC1;CDC28;SWD3;CDC47;HPC2;SWC5;SRB6;RGD1;CHK1;RIF1;PAF1;SNF5;SGF29;KAR4;TAF2;SRB8;CDC39;PTC1;RPT2;KIN28;DHH1;CDC13;LRG1;LYS14;HPR1;TAF12;NBP2;TAF10;ARG82;NGG1;SAS4;PLP1;MSS116;SIR4;GCN2;RTT103;SRB7;TFB1;SWA2;ESC2;YRA1;SPT3;RPT3;NCB2;RPB7;TRS120;LRS4;DOT1;ADA2;TOM1;SDC1;YDR520C;EAF5;MCM3;IES6;NPR2;RPN3;SRB4;GLN3;MOT2;ARG5,6;GDI1;BEM2;RAD3;IES1;CAF16;SWP82;PGD1;RPT6…
Module 3	regulation of metabolic process	6.24148e-09	2.02016e-07	2577	473	855	211	1.34453	SPO7;SWD1;BUD14;GIP1;UBP14;MMS4;CYC8;TFC1;CDC28;SWD3;CDC47;HPC2;SWC5;SRB6;RGD1;CHK1;RIF1;PAF1;SNF5;SGF29;KAR4;TAF2;SRB8;CDC39;PTC1;RPT2;PEX19;KIN28;DHH1;CDC13;LRG1;LYS14;HPR1;TAF12;NBP2;TAF10;ARG82;NGG1;SAS4;PLP1;MSS116;SIR4;GCN2;RTT103;SRB7;TFB1;SWA2;ESC2;YRA1;SPT3;RPT3;NCB2;RPB7;TRS120;LRS4;DOT1;ADA2;TOM1;SDC1;YDR520C;EAF5;MCM3;IES6;NPR2;RPN3;SRB4;GLN3;MOT2;ARG5,6;GDI1;BEM2;RAD3;IES1;CAF16;SWP8…
Module 3	regulation of cellular metabolic process	6.7516e-09	2.11478e-07	2577	452	855	203	1.35365	SPO7;SWD1;BUD14;GIP1;UBP14;MMS4;CYC8;TFC1;CDC28;SWD3;CDC47;HPC2;SWC5;SRB6;RGD1;CHK1;RIF1;PAF1;SNF5;SGF29;KAR4;TAF2;SRB8;CDC39;PTC1;KIN28;DHH1;CDC13;LRG1;LYS14;HPR1;TAF12;NBP2;TAF10;ARG82;NGG1;SAS4;PLP1;MSS116;SIR4;GCN2;RTT103;SRB7;TFB1;SWA2;ESC2;YRA1;SPT3;RPT3;NCB2;RPB7;TRS120;LRS4;DOT1;ADA2;TOM1;SDC1;YDR520C;EAF5;MCM3;IES6;NPR2;SRB4;GLN3;MOT2;ARG5,6;GDI1;BEM2;RAD3;IES1;CAF16;SWP82;PGD1;RPT6;CDC2…
Module 3	protein localization	8.97981e-09	2.72481e-07	2577	325	855	154	1.42819	MDM10;DRS2;RFA1;SLM4;EXO84;IML3;CCZ1;UBS1;NPL4;RER1;CSM1;USO1;PEX19;VAM6;PMT1;BUG1;NUP84;COP1;SEC31;GLE1;VPS41;FIN1;DOP1;ENT5;SEC1;SEC5;CHL4;SRP101;LRS4;TLG1;VPS52;VPS60;VPS3;SEC20;LCD1;VAC8;CUP5;SEC3;GET2;GLE2;GDI1;DDI1;SCC4;COG3;RET2;GET1;MST27;SPC105;SEH1;SEC27;TIP20;EMP24;SEC15;TIM21;LST7;TWF1;TEL2;COG2;YIP1;OKP1;YGR198W;YGR206W;APL6;GOS1;VPS29;SPO13;MAS2;SFB3;BET1;TIM44;NEO1;YRB2;SEC6;TID3;S…
Module 3	localization	1.32862e-08	3.90936e-07	2577	563	855	243	1.30091	MDM10;FUN26;DRS2;SPC72;RFA1;PRM9;SLA1;RFT1;FAT1;SLM4;EXO84;IML3;CCZ1;UBS1;NPL4;DTR1;RIM2;TRS20;CTP1;RER1;CSM1;PTC1;USO1;PEX19;VAM6;PMT1;BUG1;NUP84;VCX1;COP1;DHH1;TFP1;SEC31;GLE1;VPS41;FIN1;RGP1;HPR1;DOP1;ENT5;SEC1;SEC5;TRS23;CHL4;SRP101;SWA2;PEP7;SEM1;ARH1;YRA1;TRS120;DYN2;LRS4;TOM1;TLG1;TRS31;VPS52;VPS60;PAC11;VPS3;SEC20;LCD1;VAC8;CUP5;SPF1;VMA8;NPR2;SEC3;BIM1;GET2;GLE2;GDI1;DDI1;SCC4;COG3;CAF16…
Module 3	establishment of localization	2.79643e-08	7.98626e-07	2577	504	855	220	1.31565	MDM10;FUN26;DRS2;SPC72;RFA1;PRM9;SLA1;RFT1;FAT1;SLM4;EXO84;CCZ1;UBS1;NPL4;DTR1;RIM2;TRS20;CTP1;RER1;USO1;PEX19;VAM6;PMT1;BUG1;NUP84;VCX1;COP1;DHH1;TFP1;SEC31;GLE1;VPS41;RGP1;HPR1;DOP1;ENT5;SEC1;SEC5;TRS23;SRP101;SWA2;PEP7;SEM1;ARH1;YRA1;TRS120;DYN2;TOM1;TLG1;TRS31;VPS52;VPS60;PAC11;VPS3;SEC20;LCD1;VAC8;CUP5;SPF1;VMA8;NPR2;SEC3;BIM1;GET2;GLE2;GDI1;DDI1;SCC4;COG3;CAF16;RET2;GET1;MST27;OLE1;MAD1;SPC…
Module 3	vesicle organization	2.87927e-08	7.98792e-07	2577	43	855	32	2.243	PRM9;USO1;SEC31;SEC5;PEP7;TLG1;SEC20;VAC8;SEC3;MST27;EMP24;SEC15;YIP1;GOS1;SFB3;BET1;SEC6;EXO70;ATG27;VPS24;YKT6;VPS51;SED5;BOS1;SEC10;SEC22;VPS33;VPS20;UFE1;VAM3;SEC8;VPS4
Module 3	cellular macromolecule catabolic process	3.85739e-08	1.04042e-06	2577	202	855	103	1.53686	CNE1;PRE7;UBP14;YBR094W;NPL4;UMP1;MGR1;CDC39;RPT2;PMT1;RPN6;CDC53;DHH1;UFD2;YDR049W;YOS9;SAS4;SWM1;SKP1;SEM1;LSM6;RPT3;RPB7;CYM1;EDC3;PRE1;RPN3;MOT2;LSM4;DDI1;MDJ1;SWP82;RPN11;SAD1;UBP6;CDC26;PRE4;RPN12;SCL1;ATE1;RPT6;PAN2;KEM1;SAE2;DOC1;CUL3;UFD1;PRE9;PUP2;NMD2;DNA2;CDC23;RPN10;RPN2;STS1;PRE3;LSM1;RPB4;CBP1;HYS2;GRR1;VPS24;RPT1;DBR1;YKL206C;YLR021W;HRT3;YLR104W;SRN2;APC2;RNH203;VPS38;MDM30;VPS36…
Module 3	transport	4.882e-08	1.28119e-06	2577	485	855	212	1.31748	MDM10;FUN26;DRS2;SPC72;PRM9;SLA1;RFT1;FAT1;SLM4;EXO84;CCZ1;UBS1;NPL4;DTR1;RIM2;TRS20;CTP1;RER1;USO1;PEX19;VAM6;PMT1;BUG1;NUP84;VCX1;COP1;DHH1;TFP1;SEC31;GLE1;VPS41;RGP1;HPR1;DOP1;ENT5;SEC1;SEC5;TRS23;SRP101;SWA2;PEP7;SEM1;ARH1;YRA1;TRS120;DYN2;TOM1;TLG1;TRS31;VPS52;VPS60;PAC11;VPS3;SEC20;VAC8;CUP5;SPF1;VMA8;NPR2;SEC3;BIM1;GET2;GLE2;GDI1;DDI1;COG3;CAF16;RET2;GET1;MST27;OLE1;MAD1;SEH1;SEC27;TIP20;B…
Module 3	RNA splicing, via transesterification reactions	7.01034e-08	1.79133e-06	2577	68	855	44	1.95026	PRP45;AAR2;EXO84;SPP381;NTC20;PRP5;PRP9;PRP11;LUC7;CWC15;MSS116;PRP42;SNU56;CDC40;LSM6;SYF1;LSM4;BRR2;SAD1;BUD13;SNU71;PRP38;PRP31;CWC22;PRP8;PRP21;LSM8;ISY1;CSN12;NTR2;PRP19;MSL5;CLF1;NTR1;RSE1;CEF1;CUS1;HSH155;YNL187W;PRP46;CBC2;BRR1;DIB1;SNT309
Module 3	macromolecule catabolic process	7.71852e-08	1.92171e-06	2577	209	855	105	1.51423	CNE1;PRE7;UBP14;YBR094W;NPL4;UMP1;MGR1;CDC39;RPT2;PMT1;RPN6;CDC53;DHH1;UFD2;YDR049W;YOS9;SAS4;SWM1;SKP1;SEM1;LSM6;RPT3;RPB7;CYM1;EDC3;PRE1;RPN3;MOT2;LSM4;DDI1;MDJ1;SWP82;RPN11;SAD1;UBP6;CDC26;PRE4;RPN12;SCL1;ATE1;RPT6;PAN2;CDC20;KEM1;SAE2;DOC1;CUL3;UFD1;PRE9;PUP2;NMD2;DNA2;CDC23;RPN10;RPN2;STS1;PRE3;LSM1;RPB4;CBP1;HYS2;GRR1;VPS24;RPT1;DBR1;YKL206C;YLR021W;HRT3;YLR104W;SRN2;APC2;RNH203;VPS38;MDM30…
Module 3	modification-dependent macromolecule catabolic process	1.0053e-07	2.44037e-06	2577	133	855	73	1.65432	CNE1;PRE7;UBP14;NPL4;UMP1;RPT2;PMT1;RPN6;CDC53;UFD2;YDR049W;YOS9;SAS4;SWM1;SKP1;SEM1;RPT3;PRE1;RPN3;DDI1;SWP82;RPN11;SAD1;UBP6;CDC26;PRE4;RPN12;SCL1;ATE1;RPT6;PAN2;DOC1;CUL3;UFD1;PRE9;PUP2;CDC23;RPN10;RPN2;STS1;PRE3;GRR1;VPS24;RPT1;YKL206C;HRT3;YLR104W;SRN2;APC2;VPS38;MDM30;VPS36;PRE8;UBX4;VPS20;DSK2;PRE5;APC1;ELA1;PRE6;HRT1;RPT5;PUP1;APC5;CDC31;RPT4;RPN8;PRE10;SNF8;BRO1;VPS30;PRE2;RPN7
Module 3	protein transport	1.30954e-07	3.10137e-06	2577	276	855	131	1.43057	MDM10;DRS2;SLM4;EXO84;CCZ1;UBS1;NPL4;USO1;PEX19;VAM6;PMT1;BUG1;NUP84;COP1;SEC31;GLE1;VPS41;DOP1;ENT5;SEC1;SEC5;SRP101;TLG1;VPS52;VPS60;VPS3;SEC20;VAC8;CUP5;SEC3;GLE2;GDI1;DDI1;COG3;RET2;MST27;SEH1;SEC27;TIP20;EMP24;SEC15;TIM21;LST7;COG2;YIP1;YGR198W;YGR206W;APL6;GOS1;VPS29;MAS2;SFB3;BET1;TIM44;NEO1;YRB2;SEC6;SEC11;BET4;YJL049W;TIM54;EXO70;PBS2;TIM17;ATG27;SOP4;RCY1;VPS24;VPS51;PTR2;SED5;RIC1;BOS1…
Module 3	regulation of cellular macromolecule biosynthetic process	1.44135e-07	3.22745e-06	2577	383	855	172	1.35356	SWD1;BUD14;CYC8;TFC1;CDC28;SWD3;CDC47;HPC2;SWC5;SRB6;CHK1;RIF1;PAF1;SNF5;SGF29;KAR4;TAF2;SRB8;CDC39;KIN28;DHH1;CDC13;LYS14;HPR1;TAF12;TAF10;ARG82;NGG1;SAS4;PLP1;MSS116;SIR4;GCN2;RTT103;SRB7;TFB1;ESC2;YRA1;SPT3;RPT3;NCB2;LRS4;DOT1;ADA2;TOM1;SDC1;YDR520C;EAF5;MCM3;IES6;NPR2;SRB4;GLN3;MOT2;ARG5,6;RAD3;IES1;CAF16;SWP82;PGD1;RPT6;CEG1;INO80;HOS2;SPT16;YGL220W;RTF1;TFG2;TFC4;SRB5;CAF130;PBP1;TFG1;BRF1;…
Module 3	regulation of macromolecule biosynthetic process	1.44135e-07	3.22745e-06	2577	383	855	172	1.35356	SWD1;BUD14;CYC8;TFC1;CDC28;SWD3;CDC47;HPC2;SWC5;SRB6;CHK1;RIF1;PAF1;SNF5;SGF29;KAR4;TAF2;SRB8;CDC39;KIN28;DHH1;CDC13;LYS14;HPR1;TAF12;TAF10;ARG82;NGG1;SAS4;PLP1;MSS116;SIR4;GCN2;RTT103;SRB7;TFB1;ESC2;YRA1;SPT3;RPT3;NCB2;LRS4;DOT1;ADA2;TOM1;SDC1;YDR520C;EAF5;MCM3;IES6;NPR2;SRB4;GLN3;MOT2;ARG5,6;RAD3;IES1;CAF16;SWP82;PGD1;RPT6;CEG1;INO80;HOS2;SPT16;YGL220W;RTF1;TFG2;TFC4;SRB5;CAF130;PBP1;TFG1;BRF1;…
Module 3	RNA biosynthetic process	1.49573e-07	3.22745e-06	2577	297	855	139	1.41061	PTA1;CYC8;TFC1;HPC2;SWC5;ABD1;SRB6;PAF1;SNF5;SGF29;TAF2;SRB8;CDC39;KIN28;LYS14;HPR1;TAF12;TAF10;ARG82;NGG1;SAS4;SIR4;RTT103;SRB7;TFB1;ESC2;YRA1;SPT3;NCB2;RPB7;DOT1;ADA2;TOM1;YDR520C;EAF5;IES6;NPR2;SRB4;GLN3;MOT2;RAD3;IES1;SWP82;PGD1;INO80;HOS2;SPT16;RTF1;TFG2;TFC4;SRB5;CAF130;PTI1;TFG1;BRF1;GCN5;TAF1;RTT102;SNF6;SRB2;MED6;IRE1;ASG1;SSL2;PRI1;RPB4;SWI3;CBF1;EAF6;HIR3;PUT3;TFA1;TOA2;ELF1;ASH1;RSC4;…
Module 3	transcription, DNA-dependent	1.49573e-07	3.22745e-06	2577	297	855	139	1.41061	PTA1;CYC8;TFC1;HPC2;SWC5;ABD1;SRB6;PAF1;SNF5;SGF29;TAF2;SRB8;CDC39;KIN28;LYS14;HPR1;TAF12;TAF10;ARG82;NGG1;SAS4;SIR4;RTT103;SRB7;TFB1;ESC2;YRA1;SPT3;NCB2;RPB7;DOT1;ADA2;TOM1;YDR520C;EAF5;IES6;NPR2;SRB4;GLN3;MOT2;RAD3;IES1;SWP82;PGD1;INO80;HOS2;SPT16;RTF1;TFG2;TFC4;SRB5;CAF130;PTI1;TFG1;BRF1;GCN5;TAF1;RTT102;SNF6;SRB2;MED6;IRE1;ASG1;SSL2;PRI1;RPB4;SWI3;CBF1;EAF6;HIR3;PUT3;TFA1;TOA2;ELF1;ASH1;RSC4;…
Module 3	regulation of cellular biosynthetic process	1.57912e-07	3.33333e-06	2577	394	855	176	1.34637	SPO7;SWD1;BUD14;UBP14;CYC8;TFC1;CDC28;SWD3;CDC47;HPC2;SWC5;SRB6;CHK1;RIF1;PAF1;SNF5;SGF29;KAR4;TAF2;SRB8;CDC39;KIN28;DHH1;CDC13;LYS14;HPR1;TAF12;TAF10;ARG82;NGG1;SAS4;PLP1;MSS116;SIR4;GCN2;RTT103;SRB7;TFB1;ESC2;YRA1;SPT3;RPT3;NCB2;LRS4;DOT1;ADA2;TOM1;SDC1;YDR520C;EAF5;MCM3;IES6;NPR2;SRB4;GLN3;MOT2;ARG5,6;RAD3;IES1;CAF16;SWP82;PGD1;RPT6;CEG1;INO80;HOS2;SPT16;YGL220W;RTF1;TFG2;TFC4;SRB5;CAF130;PBP1…
Module 3	RNA splicing	1.61903e-07	3.34485e-06	2577	80	855	49	1.8461	PRP45;AAR2;EXO84;SPP381;NTC20;PRP5;PTC1;PRP9;PRP11;LUC7;CWC15;MSS116;PRP42;SNU56;CDC40;LSM6;SYF1;LSM4;BRR2;SAD1;BUD13;SNU71;PRP38;PRP31;CWC22;PIH1;PRP8;PRP21;LSM8;ISY1;CSN12;NTR2;PRP19;SEN2;MSL5;CLF1;CWC24;NTR1;RSE1;CEF1;CUS1;HSH155;YNL187W;CWC27;PRP46;CBC2;BRR1;DIB1;SNT309
Module 3	proteasomal protein catabolic process	1.93021e-07	3.82498e-06	2577	76	855	47	1.86394	CNE1;PRE7;UBP14;NPL4;PMT1;CDC53;UFD2;YDR049W;YOS9;SWM1;SKP1;SEM1;PRE1;SWP82;RPN11;CDC26;PRE4;SCL1;RPT6;DOC1;UFD1;PRE9;PUP2;CDC23;STS1;PRE3;GRR1;YKL206C;HRT3;YLR104W;APC2;VPS38;MDM30;PRE8;UBX4;DSK2;PRE5;APC1;PRE6;HRT1;PUP1;APC5;CDC31;RPT4;PRE10;VPS30;PRE2
Module 3	proteasomal ubiquitin-dependent protein catabolic process	1.93021e-07	3.82498e-06	2577	76	855	47	1.86394	CNE1;PRE7;UBP14;NPL4;PMT1;CDC53;UFD2;YDR049W;YOS9;SWM1;SKP1;SEM1;PRE1;SWP82;RPN11;CDC26;PRE4;SCL1;RPT6;DOC1;UFD1;PRE9;PUP2;CDC23;STS1;PRE3;GRR1;YKL206C;HRT3;YLR104W;APC2;VPS38;MDM30;PRE8;UBX4;DSK2;PRE5;APC1;PRE6;HRT1;PUP1;APC5;CDC31;RPT4;PRE10;VPS30;PRE2
Module 3	regulation of biosynthetic process	1.97454e-07	3.83456e-06	2577	395	855	176	1.34296	SPO7;SWD1;BUD14;UBP14;CYC8;TFC1;CDC28;SWD3;CDC47;HPC2;SWC5;SRB6;CHK1;RIF1;PAF1;SNF5;SGF29;KAR4;TAF2;SRB8;CDC39;KIN28;DHH1;CDC13;LYS14;HPR1;TAF12;TAF10;ARG82;NGG1;SAS4;PLP1;MSS116;SIR4;GCN2;RTT103;SRB7;TFB1;ESC2;YRA1;SPT3;RPT3;NCB2;LRS4;DOT1;ADA2;TOM1;SDC1;YDR520C;EAF5;MCM3;IES6;NPR2;SRB4;GLN3;MOT2;ARG5,6;RAD3;IES1;CAF16;SWP82;PGD1;RPT6;CEG1;INO80;HOS2;SPT16;YGL220W;RTF1;TFG2;TFC4;SRB5;CAF130;PBP1…
Module 3	regulation of macromolecule metabolic process	2.81422e-07	5.35806e-06	2577	426	855	187	1.32306	SWD1;BUD14;MMS4;CYC8;TFC1;CDC28;SWD3;CDC47;HPC2;SWC5;SRB6;CHK1;RIF1;PAF1;SNF5;SGF29;KAR4;TAF2;SRB8;CDC39;PTC1;RPT2;PEX19;KIN28;DHH1;CDC13;LYS14;HPR1;TAF12;NBP2;TAF10;ARG82;NGG1;SAS4;PLP1;MSS116;SIR4;GCN2;RTT103;SRB7;TFB1;ESC2;YRA1;SPT3;RPT3;NCB2;RPB7;LRS4;DOT1;ADA2;TOM1;SDC1;YDR520C;EAF5;MCM3;IES6;NPR2;RPN3;SRB4;GLN3;MOT2;ARG5,6;RAD3;IES1;CAF16;SWP82;PGD1;RPT6;CDC20;CEG1;INO80;HOS2;SPT16;YGL220W;…
Module 3	establishment of protein localization	3.14023e-07	5.86377e-06	2577	287	855	134	1.40725	MDM10;DRS2;RFA1;SLM4;EXO84;CCZ1;UBS1;NPL4;USO1;PEX19;VAM6;PMT1;BUG1;NUP84;COP1;SEC31;GLE1;VPS41;DOP1;ENT5;SEC1;SEC5;SRP101;TLG1;VPS52;VPS60;VPS3;SEC20;LCD1;VAC8;CUP5;SEC3;GLE2;GDI1;DDI1;SCC4;COG3;RET2;MST27;SEH1;SEC27;TIP20;EMP24;SEC15;TIM21;LST7;COG2;YIP1;YGR198W;YGR206W;APL6;GOS1;VPS29;MAS2;SFB3;BET1;TIM44;NEO1;YRB2;SEC6;SEC11;BET4;YJL049W;TIM54;EXO70;PBS2;TIM17;ATG27;SOP4;RCY1;VPS24;VPS51;PTR2…
Module 3	ER to Golgi vesicle-mediated transport	3.42535e-07	6.27551e-06	2577	40	855	29	2.18518	TRS20;RER1;USO1;BUG1;COP1;SEC31;TRS23;TRS31;COG3;RET2;SEC27;EMP24;COG2;YIP1;GOS1;SFB3;BET1;YIL039W;BET4;PHO86;SOP4;BET3;SED5;BOS1;SEC22;YIF1;SEC21;TRS33;MRS6
Module 3	regulation of gene expression	5.07123e-07	9.01285e-06	2577	386	855	171	1.33523	SWD1;BUD14;CYC8;TFC1;CDC28;SWD3;CDC47;HPC2;SWC5;SRB6;RIF1;PAF1;SNF5;SGF29;KAR4;TAF2;SRB8;CDC39;PEX19;KIN28;DHH1;LYS14;HPR1;TAF12;TAF10;ARG82;NGG1;SAS4;PLP1;MSS116;SIR4;GCN2;RTT103;SRB7;TFB1;ESC2;YRA1;SPT3;RPT3;NCB2;RPB7;LRS4;DOT1;ADA2;TOM1;SDC1;YDR520C;EAF5;MCM3;IES6;NPR2;SRB4;GLN3;MOT2;ARG5,6;RAD3;IES1;CAF16;SWP82;PGD1;RPT6;CEG1;INO80;HOS2;SPT16;YGL220W;RTF1;TFG2;TFC4;SRB5;CAF130;PBP1;TFG1;BRF1;…
Module 3	mRNA metabolic process	5.10511e-07	9.01285e-06	2577	161	855	83	1.55382	PRP45;PTA1;AAR2;YBR094W;EXO84;SPP381;POP7;NTC20;ABD1;PRP5;CDC39;PRP9;PRP11;LUC7;DHH1;GLE1;HPR1;CWC15;MSS116;PRP42;SNU56;CDC40;LSM6;RPB7;SYF1;EDC3;MOT2;LSM4;BRR2;SAD1;PAN2;CEG1;KEM1;BUD13;SNU71;PRP38;PRP31;PTI1;PBP1;CWC22;PIH1;NMD2;IRE1;PRP8;LSM1;RPB4;PRP21;CBP1;LSM8;ISY1;CSN12;MPE1;DBR1;NTR2;PRP19;YLR021W;CFT2;MSL5;CLF1;SWI6;CWC24;NTR1;SPT5;RSE1;CTK3;CEF1;CUS1;HSH155;DCP2;RLR1;YNL187W;PFS2;HTZ1;T…
Module 3	proteasomal ubiquitin-independent protein catabolic process	5.55168e-07	9.62621e-06	2577	13	855	13	3.01404	PRE7;PRE1;PRE4;SCL1;PRE9;PUP2;PRE3;PRE8;PRE5;PRE6;PUP1;PRE10;PRE2
Module 3	membrane docking	2.41862e-06	4.12015e-05	2577	20	855	17	2.56193	CCZ1;USO1;SEC1;SEC5;PEP7;VAC8;SEC3;SEC15;SEC6;EXO70;RCY1;SEC10;VPS33;PEP5;VAM3;MPC54;SEC8
Module 3	post-Golgi vesicle-mediated transport	3.60198e-06	6.0302e-05	2577	35	855	25	2.15288	DRS2;DOP1;ENT5;SEC5;PEP7;VPS52;SEC3;SEC15;LST7;APL6;SEC6;EXO70;AVL9;SEC10;APS1;IMH1;VPS33;PEP5;MON2;VPS16;ARL3;APM1;DSS4;APL4;SEC8
Module 3	exocytosis	6.29912e-06	0.000101941	2577	19	855	16	2.53813	EXO84;SEC1;SEC5;PEP7;SEM1;SEC3;SEC15;SEC6;EXO70;RCY1;SPO14;SEC10;VPS33;PEP5;SEC2;SEC8
Module 3	vesicle docking	6.29912e-06	0.000101941	2577	19	855	16	2.53813	CCZ1;USO1;SEC1;SEC5;PEP7;SEC3;SEC15;SEC6;EXO70;RCY1;SEC10;VPS33;PEP5;VAM3;MPC54;SEC8
Module 3	vesicle fusion	6.41676e-06	0.000102142	2577	28	855	21	2.26053	USO1;SEC5;PEP7;TLG1;SEC20;SEC3;SEC15;YIP1;GOS1;BET1;SEC6;EXO70;YKT6;SED5;BOS1;SEC10;SEC22;VPS33;UFE1;VAM3;SEC8
Module 3	cell cycle	6.63806e-06	0.000103961	2577	321	855	142	1.33331	SPO7;SPC72;RFA1;BUD14;SLA1;SHE1;MMS4;IML3;HSL7;MEC1;CDC28;CDC47;HPC2;YBR250W;CHK1;RIF1;KAR4;CSM1;RMD1;SIT4;KIN28;CDC53;CDC13;RAD57;PSF1;FIN1;RGP1;SEC5;CHL4;SWM1;SKP1;ESC2;CDC40;XRS2;MUS81;SYF1;LRS4;DOT1;TOM1;WBP1;MCM3;RMD6;SEC3;BIM1;RAD51;MAM1;SCC4;ISC10;MSH4;CDC26;HOP2;MAD1;SPC105;SLD3;CDC20;KEM1;BUD13;SAE2;MND1;SEC15;DOC1;TWF1;ESP1;DAM1;OKP1;RMD11;SPO13;ARP1;DNA2;CDC23;SSP1;CTF8;SEC6;MOB1;TID3;…
Module 3	organelle fusion	7.61245e-06	0.000117328	2577	44	855	29	1.98652	SPC72;CCZ1;KAR4;USO1;SEC5;PEP7;SPC110;TLG1;SEC20;SEC3;KEM1;SEC15;YIP1;GOS1;BET1;SEC6;EXO70;YKT6;DYN1;SED5;BOS1;SEC10;SEC22;MDM30;VPS33;UFE1;VAM3;KAR9;SEC8
Module 3	secretion	1.11273e-05	0.000166225	2577	23	855	18	2.35881	EXO84;BUG1;SEC1;SEC5;PEP7;SEM1;SEC3;DDI1;SEC15;SEC6;EXO70;RCY1;SPO14;SEC10;VPS33;PEP5;SEC2;SEC8
Module 3	secretion by cell	1.11273e-05	0.000166225	2577	23	855	18	2.35881	EXO84;BUG1;SEC1;SEC5;PEP7;SEM1;SEC3;DDI1;SEC15;SEC6;EXO70;RCY1;SPO14;SEC10;VPS33;PEP5;SEC2;SEC8
Module 3	transcription initiation from RNA polymerase II promoter	1.31679e-05	0.000193727	2577	25	855	19	2.29067	TAF2;TAF12;TAF10;RPB7;TFG2;TFG1;TAF1;SSL2;RPB4;TFA1;TOA2;TFA2;TAF13;TAF8;TAF4;TAF7;TAF9;RTG1;TAF3
Module 3	retrograde vesicle-mediated transport, Golgi to ER	2.18211e-05	0.000316243	2577	20	855	16	2.41123	RER1;COP1;SEC20;GET2;RET2;GET1;SEC27;TIP20;BET1;NEO1;SEC22;SEC39;DSL1;SEC21;UFE1;RET3
Module 3	proteasome assembly	2.67571e-05	0.000382076	2577	22	855	17	2.32903	UMP1;RPT2;RPN6;SEM1;RPT3;PRE4;RPT6;PRE9;ECM29;RPN2;RPT1;YKL206C;YLR021W;YLR199C;RPT5;RPT4;PRE2
Module 3	DNA-dependent transcriptional preinitiation complex assembly	2.81854e-05	0.000396638	2577	15	855	13	2.61216	TAF2;TAF12;TAF10;BRF1;TAF1;TAF13;TAF8;TAF4;SUB1;TAF7;TAF9;BDP1;TAF3
Module 3	cellular membrane fusion	2.94029e-05	0.000402115	2577	44	855	28	1.91802	CCZ1;USO1;VAM6;VPS41;SEC5;PEP7;TLG1;SEC20;VAC8;SEC3;SEC15;YIP1;GOS1;BET1;SEC6;EXO70;YKT6;SED5;BOS1;SEC10;SEC22;MDM30;VPS33;PEP5;UFE1;VAM3;VPS16;SEC8
Module 3	membrane fusion	2.94029e-05	0.000402115	2577	44	855	28	1.91802	CCZ1;USO1;VAM6;VPS41;SEC5;PEP7;TLG1;SEC20;VAC8;SEC3;SEC15;YIP1;GOS1;BET1;SEC6;EXO70;YKT6;SED5;BOS1;SEC10;SEC22;MDM30;VPS33;PEP5;UFE1;VAM3;VPS16;SEC8
Module 3	transcription initiation, DNA-dependent	3.47148e-05	0.000468167	2577	38	855	25	1.98292	TFC1;TAF2;TAF12;TAF10;RPB7;RTF1;TFG2;TFC4;TFG1;BRF1;TAF1;SSL2;RPB4;TFA1;TOA2;TFA2;TAF13;TAF8;TAF4;SUB1;TAF7;TAF9;BDP1;RTG1;TAF3
Module 3	establishment of nucleus localization	4.30469e-05	0.000557313	2577	12	855	11	2.76287	SPC72;PAC11;BIM1;ARP1;MPS3;DYN1;NDL1;MDM1;JNM1;DYN3;KAR9
Module 3	nuclear migration	4.30469e-05	0.000557313	2577	12	855	11	2.76287	SPC72;PAC11;BIM1;ARP1;MPS3;DYN1;NDL1;MDM1;JNM1;DYN3;KAR9
Module 3	nucleus localization	4.30469e-05	0.000557313	2577	12	855	11	2.76287	SPC72;PAC11;BIM1;ARP1;MPS3;DYN1;NDL1;MDM1;JNM1;DYN3;KAR9
Module 3	regulation of transcription from RNA polymerase II promoter	4.82045e-05	0.000615876	2577	136	855	67	1.48486	CDC47;HPC2;SRB6;KAR4;SRB8;CDC39;KIN28;ARG82;PLP1;TFB1;RPT3;NCB2;ADA2;SRB4;GLN3;MOT2;RAD3;CAF16;PGD1;RPT6;CEG1;INO80;SPT16;YGL220W;SRB5;CAF130;GCN5;SRB2;MED6;SET1;SSL2;HIR3;PUT3;RPT1;ASH1;KAE1;SSL1;SPT8;SWI6;VPS36;SPT5;POB3;RSC9;SUB1;MED11;HOT1;HDA1;SSN8;MKS1;CAF40;CSE2;HTZ1;MED7;RPT5;MED4;ESA1;RPT4;MBF1;NDD1;SNF8;SSN3;GCR1;HOS3;NAB3;TFB4;HOS1;SGV1
Module 3	cell division	6.52324e-05	0.000820969	2577	147	855	71	1.45576	ATS1;SPC72;BUD14;SLA1;SHE1;IML3;HSL7;CDC28;SIT4;KIN28;CDC53;CDC13;RGP1;SEC5;CHL4;SWM1;SKP1;CDC40;SEC3;BIM1;SCC4;BEM2;CDC26;MAD1;CDC20;BUD13;SEC15;DOC1;TWF1;DAM1;OKP1;UBA4;CDC23;SSP1;SEC6;MOB1;TID3;DSN1;MAD2;EXO70;NNF1;ELM1;ASK1;VPS51;LAS1;SFI1;SMC4;APC2;SEC10;MMR1;CDC42;NDL1;CDC3;BUD6;MIH1;END3;CBK1;APC1;NUF2;THP1;ARF3;MPC54;APC5;CDC31;SOG2;BEM3;ACM1;SEC8;DIB1;AXL1;MLC2
Module 3	cellular protein localization	6.59481e-05	0.000820969	2577	216	855	98	1.36748	MDM10;DRS2;IML3;CCZ1;UBS1;RER1;CSM1;USO1;PEX19;PMT1;NUP84;COP1;VPS41;FIN1;CHL4;SRP101;LRS4;TLG1;VPS3;VAC8;CUP5;GET2;GLE2;SCC4;COG3;RET2;GET1;SPC105;SEH1;SEC27;EMP24;TIM21;LST7;TEL2;COG2;YGR198W;YGR206W;APL6;SPO13;MAS2;SFB3;TIM44;YRB2;TID3;STS1;SEC11;BET4;TIM54;PBS2;TIM17;ATG27;VPS51;SED5;RIC1;MSL5;SRN2;APS1;YPT6;IMH1;VPS33;VPS36;ATG23;GSF2;SPC2;COG8;MVP1;YKU80;TOM40;HDA1;COG6;COG5;TOM22;CBK1;SEC2…
Module 3	nucleosome organization	7.06567e-05	0.000868451	2577	37	855	24	1.95505	CYC8;HPC2;SWC5;SNF5;IES1;SWP82;INO80;SPT16;RTT102;SNF6;SWI3;HIR3;CSE4;RSC4;RSC58;ARP6;POB3;RSC9;ARP9;ARP5;YAF9;HTZ1;GCR1;HHO1
Module 3	cellular response to stimulus	7.40495e-05	0.000878884	2577	355	855	150	1.27354	RFA1;SLM4;MMS4;CCZ1;MEC1;NPL4;UMP1;BEM1;CDC47;SLX1;RGD1;CHK1;SNF5;KAR4;SRB8;CDC39;PTC1;SIT4;PMT1;NUP84;DHH1;LRG1;RAD57;PSF1;SHU2;UBC13;HPR1;PLP1;SIR4;GCN2;NSE3;TFB1;HIM1;ESC2;XRS2;YRA1;MUS81;DOT1;SLD5;LCD1;VAC8;EAF5;MMS21;MCM3;NPR2;GLN3;TSC11;RAD51;SCC4;BEM2;COG3;RAD3;MSH4;RPT6;PAN2;SLD3;INO80;RAD54;SAE2;SPT16;YGL220W;UFD1;COG2;RMD11;SNF6;SRB2;IRE1;UBA4;SET1;DNA2;YHR182W;KOG1;CTF8;RPN10;SSL2;STS1…
Module 3	asexual reproduction	7.42209e-05	0.000878884	2577	35	855	23	1.98065	ATS1;SLA1;SEC5;SEC3;BEM2;SEC15;TWF1;UBA4;SEC6;EXO70;ELM1;VPS51;LAS1;SEC10;CDC42;CDC3;BUD6;END3;CBK1;SOG2;BEM3;SEC8;AXL1
Module 3	cell budding	7.42209e-05	0.000878884	2577	35	855	23	1.98065	ATS1;SLA1;SEC5;SEC3;BEM2;SEC15;TWF1;UBA4;SEC6;EXO70;ELM1;VPS51;LAS1;SEC10;CDC42;CDC3;BUD6;END3;CBK1;SOG2;BEM3;SEC8;AXL1
Module 3	transcription elongation from RNA polymerase II promoter	7.90653e-05	0.000924969	2577	31	855	21	2.04177	HPC2;PAF1;CDC39;HPR1;MOT2;SPT16;RTF1;RTT102;HIR3;ELF1;RSC4;RSC58;CDC73;SPT5;MFT1;RSC9;ARP9;RLR1;ELA1;THP1;SPN1
Module 3	endosome transport	0.00011281	0.00130403	2577	42	855	26	1.86583	RGP1;DOP1;ENT5;PEP7;TRS120;VPS52;VPS60;SEC27;YGR206W;VPS29;RCY1;VPS24;VPS51;RIC1;VTA1;YPT6;VPS38;VPS20;TRS130;PEP5;MON2;VPS27;VPS16;BRO1;VPS30;VPS4
Module 3	protein-DNA complex subunit organization	0.000116059	0.0013258	2577	53	855	31	1.76293	CDC47;HPC2;TAF2;RAD57;TAF12;TAF10;CHL4;SKP1;MCM3;SPT16;BRF1;TAF1;RTT102;ORC6;HIR3;CSE4;RSC4;RSC58;TAF13;TAF8;RSC9;TAF4;ARP9;SUB1;TAF7;TAF9;BDP1;HTZ1;TAF3;HHO1;CDC54
Module 3	response to stimulus	0.000126786	0.0014315	2577	424	855	174	1.23689	RFA1;SLM4;MMS4;CCZ1;MEC1;NPL4;UMP1;BEM1;CDC47;SLX1;RGD1;CHK1;SNF5;KAR4;SRB8;CDC39;PTC1;SIT4;PMT1;NUP84;DHH1;UFD2;LRG1;RAD57;PSF1;SHU2;UBC13;HPR1;NBP2;PLP1;SIR4;GCN2;NSE3;TFB1;HIM1;ESC2;XRS2;YRA1;MUS81;DOT1;SLD5;LCD1;VAC8;EAF5;MMS21;MCM3;NPR2;GLN3;TSC11;RAD51;SCC4;BEM2;COG3;RAD3;MSH4;MDJ1;GET1;RPT6;PAN2;SLD3;INO80;RAD54;SAE2;SPT16;YGL220W;UFD1;COG2;YGR198W;SLH1;RMD11;SNF6;SRB2;IRE1;UBA4;BZZ1;SET1;…
Module 3	nucleosome mobilization	0.000143639	0.00160314	2577	8	855	8	3.01404	SNF5;IES1;SWP82;INO80;SNF6;SWI3;ARP9;ARP5
Module 3	transcription elongation, DNA-dependent	0.000150854	0.00166453	2577	34	855	22	1.95026	HPC2;PAF1;CDC39;HPR1;MOT2;SPT16;RTF1;RTT102;HIR3;ELF1;RSC4;RSC58;CDC73;SPT5;MFT1;RSC9;ARP9;RLR1;ELA1;THP1;ESA1;SPN1
Module 3	protein modification process	0.00016432	0.00179275	2577	300	855	128	1.28599	SWD1;RFA1;RFT1;MAP2;UBP14;YBR094W;ALG1;PTC4;HSL7;MEC1;CDC28;UBS1;SWD3;ALG7;CHK1;PAF1;SGF29;PTC1;PMT1;KIN28;CDC53;UFD2;UBC13;TAF12;TAF10;NGG1;YDR198C;GTB1;SWM1;GCN2;YDR307W;TFB1;SKP1;GPI8;UBA2;SPT3;GPI19;DOT1;TOM1;SDC1;WBP1;MAK10;YND1;MOT2;YER134C;RAD3;RPN11;UBP6;CDC26;ATE1;STT3;CWH41;SCY1;GPI10;LYS5;HOS2;RTF1;CUL3;NAT2;GPI1;DIE2;GCN5;TAF1;IRE1;UBA4;SET1;CDC23;MOB1;HOS4;SSL2;OST1;BET4;BCK1;PBS2;EA…
Module 3	establishment or maintenance of cell polarity	0.00018751	0.00202303	2577	54	855	31	1.73028	SLA1;BEM1;SEC5;SEC3;TSC11;BEM2;BUD13;SEC15;TWF1;ARP1;SEC6;EXO70;BCK1;ELM1;DYN1;LAS1;LDB18;SEC10;CDC42;CDC3;BUD6;JNM1;LST8;END3;CBK1;THP1;ARF3;BEM3;BEM4;SEC8;AXL1
Module 3	vesicle docking involved in exocytosis	0.000195667	0.00208783	2577	13	855	11	2.55034	SEC1;SEC5;PEP7;SEC3;SEC15;SEC6;EXO70;SEC10;VPS33;PEP5;SEC8
Module 3	cell cycle process	0.000202004	0.00213202	2577	285	855	122	1.29022	SPO7;SPC72;RFA1;SLA1;SHE1;MMS4;IML3;HSL7;MEC1;CDC28;CDC47;HPC2;YBR250W;KAR4;CSM1;RMD1;SIT4;CDC53;RAD57;FIN1;RGP1;SEC5;CHL4;SWM1;SKP1;ESC2;CDC40;XRS2;MUS81;LRS4;DOT1;TOM1;MCM3;RMD6;SEC3;BIM1;RAD51;MAM1;SCC4;ISC10;MSH4;CDC26;HOP2;MAD1;SPC105;CDC20;KEM1;BUD13;SAE2;MND1;SEC15;DOC1;TWF1;ESP1;DAM1;OKP1;RMD11;SPO13;ARP1;DNA2;CDC23;SSP1;CTF8;SEC6;TID3;DSN1;MPS3;MAD2;EXO70;DPB11;GRR1;NNF1;HIR3;ELM1;CSE4;A…
Module 3	spliceosome assembly	0.000260611	0.00268122	2577	15	855	12	2.41123	EXO84;PRP5;PRP11;LUC7;CDC40;PRP8;ISY1;CLF1;RSE1;CUS1;HSH155;BRR1
Module 3	cellular membrane organization	0.000262323	0.00268122	2577	132	855	63	1.43852	SPO7;MDM10;DRS2;SLA1;RFT1;SLM4;CCZ1;USO1;VAM6;NUP84;SEC31;VPS41;SEC5;PEP7;SHE9;TLG1;SEC20;VAC8;CUP5;SEC3;GET2;GET1;SEC15;YIP1;YGR198W;HSV2;GOS1;SFB3;BZZ1;BET1;APQ12;NEO1;SEC6;TIM54;EXO70;RCY1;VPS24;YKT6;SED5;BOS1;SEC10;ATG26;SEC22;MDM30;VPS33;VPS20;PEP5;END3;TOM22;MON2;MDM12;UFE1;ARF3;VAM3;YOR164C;SEY1;VPS16;VPS30;SPO19;ATG5;SEC8;BSP1;VPS4
Module 3	membrane organization	0.000262323	0.00268122	2577	132	855	63	1.43852	SPO7;MDM10;DRS2;SLA1;RFT1;SLM4;CCZ1;USO1;VAM6;NUP84;SEC31;VPS41;SEC5;PEP7;SHE9;TLG1;SEC20;VAC8;CUP5;SEC3;GET2;GET1;SEC15;YIP1;YGR198W;HSV2;GOS1;SFB3;BZZ1;BET1;APQ12;NEO1;SEC6;TIM54;EXO70;RCY1;VPS24;YKT6;SED5;BOS1;SEC10;ATG26;SEC22;MDM30;VPS33;VPS20;PEP5;END3;TOM22;MON2;MDM12;UFE1;ARF3;VAM3;YOR164C;SEY1;VPS16;VPS30;SPO19;ATG5;SEC8;BSP1;VPS4
Module 3	establishment of cell polarity	0.000265518	0.0026856	2577	48	855	28	1.75819	SLA1;BEM1;SEC5;SEC3;BEM2;BUD13;SEC15;TWF1;ARP1;SEC6;EXO70;BCK1;ELM1;DYN1;LAS1;LDB18;SEC10;CDC42;CDC3;BUD6;JNM1;END3;THP1;ARF3;BEM3;BEM4;SEC8;AXL1
Module 3	chromatin remodeling	0.00028054	0.00280829	2577	35	855	22	1.89454	CYC8;CDC28;SWC5;SNF5;YER030W;IES1;SWP82;RPT6;INO80;RAD54;RTT102;SNF6;SPT10;SWI3;RSC4;SIR1;RSC58;ARP6;RSC9;ARP9;ARP5;YAF9
Module 3	regulation of catalytic activity	0.00029577	0.00293054	2577	55	855	31	1.69882	GIP1;RGD1;PTC1;CDC13;LRG1;NBP2;SWA2;TRS120;RPN3;GDI1;BEM2;CDC20;RAD54;DOC1;ESP1;YHL029C;YRB2;RPN2;PBS2;STE18;SSK1;RED1;MIH1;TRS130;RAD50;PTC5;MRS6;BEM3;BEM4;ACM1;SRP54
Module 3	organelle organization	0.000438887	0.00430464	2577	699	855	268	1.1556	SPO7;MDM10;ATS1;DRS2;SPC72;SWD1;RFA1;BUD14;PRM9;SLA1;SHE1;IML3;CYC8;CCZ1;HSL7;MEC1;CDC28;SWD3;RIM2;HPC2;SWC5;RIF1;PAF1;SNF5;SGF29;KAR4;RIM1;CSM1;PTC1;SIT4;USO1;PEX19;VAM6;NUP84;SEC31;CDC13;RAD57;YDR065W;VPS41;FIN1;RGP1;DOP1;TAF12;SEC5;TAF10;NGG1;SAS4;SIR4;TRS23;CHL4;SWM1;SWA2;PEP7;SKP1;SPC110;ESC2;XRS2;SPT3;SHE9;DYN2;LRS4;DOT1;ADA2;TOM1;TLG1;SDC1;VPS3;SEC20;LCD1;VAC8;EAF5;CUP5;SEC3;BIM1;YER030W;G…
Module 3	positive regulation of nitrogen compound metabolic process	0.000457258	0.00439601	2577	82	855	42	1.54377	CDC28;SNF5;KAR4;SRB8;KIN28;ARG82;PLP1;SIR4;RPT3;NCB2;RPB7;GLN3;RPT6;CEG1;INO80;SPT16;GCN5;SNF6;SWI3;CBF1;PUT3;RPT1;KAE1;SPT8;SWI6;SPT5;POB3;CTK3;SUB1;HDA1;SSN8;BDP1;RPT5;ESA1;RPT4;MBF1;NDD1;SSN3;GCR1;HOS3;HHO1;HOS1
Module 3	positive regulation of nucleobase, nucleoside, nucleotide and nucleic acid metabolic process	0.000457258	0.00439601	2577	82	855	42	1.54377	CDC28;SNF5;KAR4;SRB8;KIN28;ARG82;PLP1;SIR4;RPT3;NCB2;RPB7;GLN3;RPT6;CEG1;INO80;SPT16;GCN5;SNF6;SWI3;CBF1;PUT3;RPT1;KAE1;SPT8;SWI6;SPT5;POB3;CTK3;SUB1;HDA1;SSN8;BDP1;RPT5;ESA1;RPT4;MBF1;NDD1;SSN3;GCR1;HOS3;HHO1;HOS1
Module 3	cell cycle phase	0.000466122	0.0044373	2577	228	855	99	1.30873	SPO7;SPC72;RFA1;SHE1;MMS4;IML3;HSL7;MEC1;CDC28;CDC47;HPC2;YBR250W;KAR4;CSM1;RMD1;SIT4;CDC53;RAD57;FIN1;RGP1;CHL4;SWM1;SKP1;ESC2;CDC40;XRS2;MUS81;LRS4;DOT1;TOM1;MCM3;RMD6;BIM1;RAD51;MAM1;SCC4;ISC10;MSH4;CDC26;HOP2;MAD1;SPC105;CDC20;KEM1;SAE2;MND1;DOC1;ESP1;DAM1;OKP1;RMD11;SPO13;CDC23;SSP1;CTF8;TID3;DSN1;MPS3;MAD2;DPB11;GRR1;NNF1;HIR3;CSE4;ASK1;RSC4;SPO14;DYN1;TVP38;SFI1;RSC58;STU2;SMC4;APC2;SWI6;N…
Module 3	RNA polymerase II transcriptional preinitiation complex assembly	0.000506326	0.00477323	2577	12	855	10	2.5117	TAF2;TAF12;TAF10;TAF1;TAF13;TAF8;TAF4;TAF7;TAF9;TAF3
Module 3	positive regulation of RNA metabolic process	0.000525439	0.00484268	2577	80	855	41	1.54469	CDC28;SNF5;KAR4;SRB8;KIN28;ARG82;PLP1;SIR4;RPT3;NCB2;RPB7;GLN3;RPT6;CEG1;INO80;SPT16;GCN5;SNF6;SWI3;CBF1;PUT3;RPT1;KAE1;SPT8;SWI6;SPT5;POB3;CTK3;SUB1;HDA1;SSN8;RPT5;ESA1;RPT4;MBF1;NDD1;SSN3;GCR1;HOS3;HHO1;HOS1
Module 3	regulation of molecular function	0.000527972	0.00484268	2577	61	855	33	1.63054	GIP1;RGD1;PTC1;CDC13;LRG1;NBP2;SWA2;TRS120;RPN3;GDI1;BEM2;RPT6;CDC20;RAD54;DOC1;ESP1;BRF1;YHL029C;YRB2;RPN2;PBS2;STE18;SSK1;RED1;MIH1;TRS130;RAD50;PTC5;MRS6;BEM3;BEM4;ACM1;SRP54
Module 3	cellular macromolecule localization	0.000528655	0.00484268	2577	226	855	98	1.30697	MDM10;DRS2;IML3;CCZ1;UBS1;RER1;CSM1;USO1;PEX19;PMT1;NUP84;COP1;VPS41;FIN1;CHL4;SRP101;LRS4;TLG1;VPS3;VAC8;CUP5;GET2;GLE2;SCC4;COG3;RET2;GET1;SPC105;SEH1;SEC27;EMP24;TIM21;LST7;TEL2;COG2;YGR198W;YGR206W;APL6;SPO13;MAS2;SFB3;TIM44;YRB2;TID3;STS1;SEC11;BET4;TIM54;PBS2;TIM17;ATG27;VPS51;SED5;RIC1;MSL5;SRN2;APS1;YPT6;IMH1;VPS33;VPS36;ATG23;GSF2;SPC2;COG8;MVP1;YKU80;TOM40;HDA1;COG6;COG5;TOM22;CBK1;SEC2…
Module 3	response to DNA damage stimulus	0.000663729	0.00602319	2577	177	855	79	1.34525	RFA1;MMS4;MEC1;UMP1;CDC47;SLX1;CHK1;SNF5;SIT4;NUP84;RAD57;PSF1;SHU2;UBC13;HPR1;SIR4;GCN2;NSE3;TFB1;HIM1;ESC2;XRS2;YRA1;MUS81;DOT1;SLD5;LCD1;EAF5;MMS21;MCM3;RAD51;SCC4;RAD3;MSH4;RPT6;PAN2;SLD3;INO80;RAD54;SAE2;SPT16;SNF6;DNA2;CTF8;RPN10;SSL2;PSF2;DPB11;SPT10;RPB4;HYS2;EAF6;GRR1;MGM101;APN1;PRP19;SSL1;MEC3;MMS22;PSY3;SPT5;RAD33;UNG1;POB3;CTK3;YKU80;MLH1;YAF9;RLR1;RAD50;THP1;IES4;ESA1;RPT4;RAD17;MLH…
Module 3	regulation of catabolic process	0.000681786	0.00612976	2577	41	855	24	1.76431	CDC28;RGD1;RPT2;LRG1;SWA2;RPB7;TRS120;RPN3;GDI1;BEM2;CDC20;DOC1;YHL029C;YRB2;RPN2;STE18;RPT1;ATG23;TRS130;MRS6;GCR1;BEM3;BEM4;SRP54
Module 3	intracellular pH reduction	0.000791325	0.00692231	2577	22	855	15	2.05502	TFP1;YDR065W;SKP1;VPS3;CUP5;VMA8;PPA1;VMA10;VMA22;VMA5;VPH2;VMA6;VMA4;TFP3;VMA13
Module 3	pH reduction	0.000791325	0.00692231	2577	22	855	15	2.05502	TFP1;YDR065W;SKP1;VPS3;CUP5;VMA8;PPA1;VMA10;VMA22;VMA5;VPH2;VMA6;VMA4;TFP3;VMA13
Module 3	vacuolar acidification	0.000791325	0.00692231	2577	22	855	15	2.05502	TFP1;YDR065W;SKP1;VPS3;CUP5;VMA8;PPA1;VMA10;VMA22;VMA5;VPH2;VMA6;VMA4;TFP3;VMA13
Module 3	protein-DNA complex assembly	0.000859304	0.00744986	2577	46	855	26	1.70359	CDC47;HPC2;TAF2;RAD57;TAF12;TAF10;CHL4;SKP1;MCM3;SPT16;BRF1;TAF1;ORC6;HIR3;CSE4;TAF13;TAF8;TAF4;SUB1;TAF7;TAF9;BDP1;HTZ1;TAF3;HHO1;CDC54
Module 3	mitotic cell cycle	0.000908325	0.00752022	2577	155	855	70	1.36118	SPC72;SHE1;IML3;HSL7;CDC28;CDC47;HPC2;KAR4;CSM1;SIT4;CDC53;FIN1;RGP1;CHL4;SWM1;SKP1;ESC2;CDC40;LRS4;TOM1;MCM3;BIM1;SCC4;CDC26;MAD1;SPC105;CDC20;KEM1;DOC1;ESP1;DAM1;OKP1;ARP1;CDC23;CTF8;TID3;DSN1;MPS3;MAD2;DPB11;GRR1;NNF1;HIR3;CSE4;ASK1;RSC4;DYN1;TVP38;SFI1;LDB18;RSC58;STU2;SMC4;APC2;SWI6;NDL1;RSC9;MIH1;JNM1;APC1;CSE2;NUF2;HRT1;APC5;CDC31;NDD1;HOS3;ACM1;CDC54;DIB1
Module 3	cytoskeleton-dependent intracellular transport	0.000913889	0.00752022	2577	9	855	8	2.67914	SPC72;PAC11;BIM1;MPS3;DYN1;NDL1;DYN3;KAR9
Module 3	microtubule-based movement	0.000913889	0.00752022	2577	9	855	8	2.67914	SPC72;PAC11;BIM1;MPS3;DYN1;NDL1;DYN3;KAR9
Module 3	microtubule-based transport	0.000913889	0.00752022	2577	9	855	8	2.67914	SPC72;PAC11;BIM1;MPS3;DYN1;NDL1;DYN3;KAR9
Module 3	nuclear migration along microtubule	0.000913889	0.00752022	2577	9	855	8	2.67914	SPC72;PAC11;BIM1;MPS3;DYN1;NDL1;DYN3;KAR9
Module 3	organelle transport along microtubule	0.000913889	0.00752022	2577	9	855	8	2.67914	SPC72;PAC11;BIM1;MPS3;DYN1;NDL1;DYN3;KAR9
Module 3	protein ubiquitination	0.00097239	0.00793437	2577	44	855	25	1.71252	RFA1;UBS1;CDC53;UFD2;UBC13;SWM1;SKP1;TOM1;MOT2;CDC26;RTF1;CUL3;CDC23;GRR1;UFD4;UBA1;PRP19;APC2;MDM30;MUB1;APC1;ELA1;HRT1;APC5;UBC11
Module 3	DNA repair	0.000991684	0.00800035	2577	158	855	71	1.35441	RFA1;MMS4;MEC1;CDC47;SLX1;SNF5;SIT4;RAD57;PSF1;SHU2;UBC13;HPR1;SIR4;NSE3;TFB1;HIM1;ESC2;XRS2;YRA1;MUS81;DOT1;SLD5;LCD1;EAF5;MMS21;MCM3;RAD51;SCC4;RAD3;MSH4;RPT6;PAN2;SLD3;INO80;RAD54;SAE2;SPT16;SNF6;DNA2;RPN10;SSL2;PSF2;DPB11;SPT10;RPB4;HYS2;EAF6;MGM101;APN1;PRP19;SSL1;MEC3;MMS22;PSY3;SPT5;RAD33;UNG1;POB3;YKU80;MLH1;YAF9;RLR1;RAD50;THP1;ESA1;RPT4;RAD17;MLH3;CDC54;TFB4;MMS1
Module 3	cellular macromolecular complex subunit organization	0.00100338	0.00800035	2577	251	855	106	1.27286	MDM10;DRS2;PRP45;AAR2;EXO84;CYC8;SPP381;UMP1;CDC47;HPC2;SWC5;PRP5;SNF5;TAF2;RPT2;PRP11;USO1;LUC7;RPN6;NUP84;DHH1;GLE1;RAD57;UBC13;TAF12;TAF10;CHL4;SWA2;SKP1;SEM1;CDC40;RPT3;SYF1;DYN2;EDC3;MCM3;BIM1;LSM4;BRR2;IES1;SWP82;PRE4;RPT6;SEH1;INO80;SPT16;PRP38;TWF1;PRP31;PRE9;PBP1;BRF1;TAF1;RTT102;SNF6;ECM29;VMA22;SFB3;ORC6;PRP8;RPN2;RPB4;SWI3;ISY1;HIR3;CSE4;VPH2;RPT1;YKL206C;RSC4;NTR2;PRP19;YLR021W;RSC58…
Module 3	vacuolar transport	0.00100519	0.00800035	2577	82	855	41	1.50702	CCZ1;ENT5;PEP7;VPS52;VPS60;VPS3;VAC8;CUP5;COG3;SEC27;COG2;YGR198W;YGR206W;APL6;ATG27;VPS24;VPS51;SRN2;APS1;VTA1;VPS38;VPS33;VPS36;ATG23;VMA6;COG8;MVP1;VPS20;PEP5;COG6;COG5;MON2;VPS27;SNF8;VPS16;BRO1;VPS30;ATG5;APM1;APL4;VPS4
Module 3	chromatin assembly or disassembly	0.00104617	0.00825881	2577	33	855	20	1.82669	CYC8;HPC2;CDC26;INO80;SPT16;DOC1;RTT102;CBF1;HIR3;CSE4;RSC4;RSC58;POB3;RSC9;ARP9;YKU80;HTZ1;ESA1;APC5;HHO1
Module 3	cellular process	0.00125838	0.00985393	2577	2208	855	758	1.03471	SPO7;MDM10;ATS1;FUN26;DRS2;PRP45;PTA1;SPC72;CNE1;SWD1;RFA1;BUD14;PRM9;SLA1;RFT1;SHE1;PRE7;AAR2;MAP2;BNA4;FAT1;GIP1;UBP14;SLM4;YBR094W;MMS4;EXO84;IML3;ALG1;CYC8;TFC1;PTC4;CCZ1;HSL7;MEC1;SPP381;CDC28;UBS1;POP7;NPL4;UMP1;SWD3;ECM31;DTR1;NTC20;RIM2;BEM1;CDC47;HPC2;SLX1;ROT2;SWC5;ABD1;PRP5;ALG7;YBR250W;SRB6;TRS20;RGD1;CHK1;RIF1;PAF1;YBR281C;SNF5;CTP1;RER1;SGF29;MGR1;YCL045C;YCL047C;KAR4;RIM1;TAF2;SRB8…
Module 3	positive regulation of transcription elongation from RNA polymerase II promoter	0.00131827	0.010159	2577	6	855	6	3.01404	RPT6;GCN5;SPT5;SUB1;ESA1;RPT4
Module 3	regulation of transcription elongation from RNA polymerase II promoter	0.00131827	0.010159	2577	6	855	6	3.01404	RPT6;GCN5;SPT5;SUB1;ESA1;RPT4
Module 3	Golgi to plasma membrane transport	0.00154186	0.0115633	2577	13	855	10	2.31849	SEC5;SEC3;SEC15;LST7;SEC6;EXO70;SEC10;IMH1;ARL3;SEC8
Module 3	regulation of cell cycle	0.00157027	0.0115633	2577	81	855	40	1.48841	SPC72;MMS4;HSL7;MEC1;CDC28;CHK1;CDC39;FIN1;SWM1;GCN2;SKP1;ESC2;SEM1;DOT1;LCD1;BIM1;MAD1;SPC105;CDC20;KEM1;HOS2;DOC1;ESP1;SPO13;CDC23;MOB1;HOS4;MAD2;DPB11;GRR1;ELM1;CDC42;RED1;MEC3;MIH1;NIS1;CBK1;NDJ1;ESA1;RAD17
Module 3	cellular monovalent inorganic cation homeostasis	0.00158385	0.0115633	2577	23	855	15	1.96568	TFP1;YDR065W;SKP1;VPS3;CUP5;VMA8;PPA1;VMA10;VMA22;VMA5;VPH2;VMA6;VMA4;TFP3;VMA13
Module 3	monovalent inorganic cation homeostasis	0.00158385	0.0115633	2577	23	855	15	1.96568	TFP1;YDR065W;SKP1;VPS3;CUP5;VMA8;PPA1;VMA10;VMA22;VMA5;VPH2;VMA6;VMA4;TFP3;VMA13
Module 3	regulation of cellular pH	0.00158385	0.0115633	2577	23	855	15	1.96568	TFP1;YDR065W;SKP1;VPS3;CUP5;VMA8;PPA1;VMA10;VMA22;VMA5;VPH2;VMA6;VMA4;TFP3;VMA13
Module 3	regulation of intracellular pH	0.00158385	0.0115633	2577	23	855	15	1.96568	TFP1;YDR065W;SKP1;VPS3;CUP5;VMA8;PPA1;VMA10;VMA22;VMA5;VPH2;VMA6;VMA4;TFP3;VMA13
Module 3	regulation of pH	0.00158385	0.0115633	2577	23	855	15	1.96568	TFP1;YDR065W;SKP1;VPS3;CUP5;VMA8;PPA1;VMA10;VMA22;VMA5;VPH2;VMA6;VMA4;TFP3;VMA13
Module 3	regulation of cell cycle process	0.00159712	0.0115731	2577	64	855	33	1.55411	SPC72;MMS4;MEC1;CDC28;CHK1;FIN1;SWM1;GCN2;SKP1;ESC2;DOT1;LCD1;BIM1;MAD1;SPC105;CDC20;HOS2;DOC1;ESP1;SPO13;CDC23;MOB1;HOS4;MAD2;DPB11;ELM1;CDC42;RED1;MEC3;NIS1;CBK1;NDJ1;RAD17
Module 3	covalent chromatin modification	0.00194802	0.0139083	2577	55	855	29	1.58922	SWD1;HSL7;MEC1;SWD3;PAF1;SGF29;TAF12;TAF10;NGG1;SPT3;DOT1;SDC1;HOS2;RTF1;GCN5;TAF1;SET1;HOS4;EAF6;YJR119C;SPT8;CDC73;TAF9;HDA1;SPT20;AHC1;ESA1;HOS3;SPP1
Module 3	histone modification	0.00194802	0.0139083	2577	55	855	29	1.58922	SWD1;HSL7;MEC1;SWD3;PAF1;SGF29;TAF12;TAF10;NGG1;SPT3;DOT1;SDC1;HOS2;RTF1;GCN5;TAF1;SET1;HOS4;EAF6;YJR119C;SPT8;CDC73;TAF9;HDA1;SPT20;AHC1;ESA1;HOS3;SPP1
Module 3	positive regulation of macromolecule metabolic process	0.00197994	0.014033	2577	112	855	52	1.39937	CDC28;SNF5;KAR4;SRB8;RPT2;KIN28;ARG82;PLP1;SIR4;RPT3;NCB2;RPB7;ADA2;GLN3;RPT6;CDC20;CEG1;INO80;SPT16;DOC1;PBP1;GCN5;SNF6;SET1;DPB11;SWI3;CBF1;PUT3;ELM1;RPT1;KAE1;SSK1;SPT8;SWI6;SPT5;POB3;CTK3;SUB1;HDA1;SSN8;BDP1;RPT5;ESA1;RPT4;MBF1;NDD1;SSN3;GCR1;HOS3;HHO1;HOS1;SGV1
Module 3	reproduction	0.00206028	0.0144966	2577	125	855	57	1.3744	SPO7;ATS1;SLA1;GIP1;IML3;DTR1;BEM1;KAR4;CDC39;PTC1;DHH1;HO;SEC5;SWM1;SPC110;SPT3;SEC3;MOT2;BEM2;KEM1;SAE2;SEC15;TWF1;UBA4;SET1;SSP1;SEC6;MPS3;EXO70;DPB11;SAG1;CSN12;STE18;GRR1;ELM1;ASH1;CNB1;VPS51;SPO14;LAS1;SEC10;ATG26;CDC42;CDC3;BUD6;SST2;YKU80;END3;TEP1;CBK1;GAS4;MPC54;SOG2;BEM3;SPO19;SEC8;AXL1
Module 3	regulation of hydrolase activity	0.00219276	0.0153178	2577	30	855	18	1.80842	GIP1;RGD1;LRG1;SWA2;TRS120;GDI1;BEM2;RAD54;ESP1;YHL029C;YRB2;STE18;TRS130;RAD50;MRS6;BEM3;BEM4;SRP54
Module 3	cellular catabolic process	0.00226664	0.0157208	2577	333	855	134	1.21285	CNE1;PRE7;UBP14;SLM4;YBR094W;CCZ1;NPL4;UMP1;YBR281C;MGR1;CDC39;RPT2;VAM6;PMT1;RPN6;CDC53;DHH1;UFD2;YDR049W;YOS9;VPS41;SAS4;SWM1;SKP1;SEM1;LSM6;RPT3;RPB7;CYM1;YDR520C;PAD1;YDR539W;VAC8;EDC3;SPF1;PRE1;RPN3;MOT2;LSM4;DDI1;COG3;MDJ1;CAF16;SWP82;RPN11;SAD1;UBP6;CDC26;YFR044C;PRE4;RPN12;SCL1;ATE1;RPT6;PAN2;KEM1;SAE2;DOC1;CUL3;UFD1;COG2;PRE9;HSV2;PUP2;NMD2;DNA2;CDC23;RPN10;RPN2;STS1;DAL3;PRE3;BCK1;LSM1;…
Module 3	positive regulation of metabolic process	0.00243782	0.0167881	2577	118	855	54	1.3793	CDC28;SNF5;KAR4;SRB8;RPT2;KIN28;ARG82;PLP1;SIR4;RPT3;NCB2;RPB7;ADA2;GLN3;RPT6;CDC20;CEG1;INO80;SPT16;DOC1;PBP1;GCN5;SNF6;SET1;DPB11;SWI3;CBF1;PUT3;ELM1;RPT1;KAE1;SSK1;SPT8;SWI6;ATG23;SPT5;POB3;CTK3;SUB1;HDA1;SSN8;BDP1;ARF3;RPT5;ESA1;RPT4;MBF1;NDD1;SSN3;GCR1;HOS3;HHO1;HOS1;SGV1
Module 3	cellular response to stress	0.0024693	0.01682	2577	262	855	108	1.24243	RFA1;MMS4;CCZ1;MEC1;NPL4;UMP1;CDC47;SLX1;RGD1;CHK1;SNF5;PTC1;SIT4;PMT1;NUP84;RAD57;PSF1;SHU2;UBC13;HPR1;SIR4;GCN2;NSE3;TFB1;HIM1;ESC2;XRS2;YRA1;MUS81;DOT1;SLD5;LCD1;VAC8;EAF5;MMS21;MCM3;NPR2;RAD51;SCC4;COG3;RAD3;MSH4;RPT6;PAN2;SLD3;INO80;RAD54;SAE2;SPT16;UFD1;COG2;RMD11;SNF6;IRE1;UBA4;SET1;DNA2;KOG1;CTF8;RPN10;SSL2;STS1;PSF2;DPB11;BCK1;SPT10;PBS2;RPB4;ATG27;HYS2;EAF6;GRR1;MGM101;APN1;PRP19;SSL1;S…
Module 3	positive regulation of transcription elongation, DNA-dependent	0.0024771	0.01682	2577	8	855	7	2.63728	RPT6;GCN5;SPT5;CTK3;SUB1;ESA1;RPT4
Module 3	mRNA export from nucleus	0.00268462	0.0181026	2577	26	855	16	1.85479	NUP84;GLE1;HPR1;SEM1;YRA1;GLE2;SEH1;BUD13;APQ12;SSL2;RPB4;MFT1;GFD1;RLR1;TEX1;THP1
Module 3	positive regulation of cellular metabolic process	0.00278494	0.0185839	2577	116	855	53	1.3771	CDC28;SNF5;KAR4;SRB8;KIN28;ARG82;PLP1;SIR4;RPT3;NCB2;RPB7;ADA2;GLN3;RPT6;CDC20;CEG1;INO80;SPT16;DOC1;PBP1;GCN5;SNF6;SET1;DPB11;SWI3;CBF1;PUT3;ELM1;RPT1;KAE1;SSK1;SPT8;SWI6;ATG23;SPT5;POB3;CTK3;SUB1;HDA1;SSN8;BDP1;ARF3;RPT5;ESA1;RPT4;MBF1;NDD1;SSN3;GCR1;HOS3;HHO1;HOS1;SGV1
Module 3	intracellular protein transport	0.00279428	0.0185839	2577	179	855	77	1.29654	MDM10;DRS2;CCZ1;UBS1;USO1;PEX19;PMT1;NUP84;COP1;VPS41;SRP101;TLG1;VPS3;VAC8;CUP5;COG3;RET2;SEH1;SEC27;TIM21;LST7;COG2;YGR198W;YGR206W;APL6;MAS2;SFB3;TIM44;YRB2;SEC11;BET4;TIM54;PBS2;TIM17;ATG27;VPS51;SED5;RIC1;MSL5;SRN2;APS1;YPT6;IMH1;VPS33;VPS36;ATG23;SPC2;COG8;MVP1;TOM40;COG6;COG5;TOM22;SEC21;MON2;VPS27;MAS6;MDM12;PEX15;ARF3;VAM3;YOR164C;MGE1;MRS6;SNF8;VPS16;ARL3;TIM50;BRO1;SEC62;VPS30;KAP120;A…
Module 3	positive regulation of biological process	0.00293503	0.0193872	2577	137	855	61	1.34202	CDC28;SNF5;KAR4;SRB8;RPT2;KIN28;SEC1;ARG82;PLP1;SIR4;RPT3;NCB2;RPB7;ADA2;BIM1;GLN3;RPT6;CDC20;CEG1;INO80;HOS2;SPT16;DOC1;PBP1;GCN5;SNF6;SPO13;SET1;DPB11;SWI3;CBF1;PUT3;ELM1;RPT1;KAE1;SSK1;SPT8;VTA1;SWI6;CDC42;BUD6;ATG23;SPT5;POB3;CTK3;SUB1;HDA1;SSN8;BDP1;ARF3;RPT5;ESA1;RPT4;MBF1;NDD1;SSN3;GCR1;HOS3;HHO1;HOS1;SGV1
Module 3	mRNA 3'-end processing	0.00319906	0.0204661	2577	22	855	14	1.91802	PTA1;CDC39;HPR1;MOT2;PAN2;PTI1;PBP1;RPB4;MPE1;CFT2;CTK3;RLR1;PFS2;THP1
Module 3	regulation of nucleotide catabolic process	0.00319906	0.0204661	2577	22	855	14	1.91802	RGD1;LRG1;SWA2;TRS120;GDI1;BEM2;YHL029C;YRB2;STE18;TRS130;MRS6;BEM3;BEM4;SRP54
Module 3	regulation of purine nucleotide catabolic process	0.00319906	0.0204661	2577	22	855	14	1.91802	RGD1;LRG1;SWA2;TRS120;GDI1;BEM2;YHL029C;YRB2;STE18;TRS130;MRS6;BEM3;BEM4;SRP54
Module 3	positive regulation of gene expression	0.00320376	0.0204661	2577	76	855	37	1.46736	CDC28;SNF5;KAR4;SRB8;KIN28;ARG82;PLP1;SIR4;RPT3;NCB2;GLN3;RPT6;CEG1;INO80;SPT16;SNF6;SWI3;CBF1;PUT3;RPT1;KAE1;SPT8;SWI6;POB3;CTK3;SUB1;HDA1;SSN8;RPT5;RPT4;MBF1;NDD1;SSN3;GCR1;HOS3;HHO1;HOS1
Module 3	positive regulation of transcription, DNA-dependent	0.00320376	0.0204661	2577	76	855	37	1.46736	CDC28;SNF5;KAR4;SRB8;KIN28;ARG82;PLP1;SIR4;RPT3;NCB2;GLN3;RPT6;CEG1;INO80;SPT16;SNF6;SWI3;CBF1;PUT3;RPT1;KAE1;SPT8;SWI6;POB3;CTK3;SUB1;HDA1;SSN8;RPT5;RPT4;MBF1;NDD1;SSN3;GCR1;HOS3;HHO1;HOS1
Module 3	interphase of mitotic cell cycle	0.0033771	0.0214324	2577	47	855	25	1.60321	HSL7;CDC47;HPC2;KAR4;SIT4;CDC53;SKP1;CDC40;MCM3;MAD1;KEM1;MAD2;DPB11;GRR1;HIR3;RSC4;SFI1;RSC58;SWI6;RSC9;MIH1;HRT1;NDD1;HOS3;CDC54
Module 3	macromolecular complex subunit organization	0.00346373	0.0218395	2577	267	855	109	1.23045	MDM10;DRS2;PRP45;AAR2;EXO84;CYC8;SPP381;UMP1;CDC47;HPC2;SWC5;PRP5;SNF5;TAF2;RPT2;PRP11;USO1;LUC7;RPN6;NUP84;DHH1;GLE1;RAD57;UBC13;TAF12;TAF10;CHL4;SWA2;SKP1;SEM1;CDC40;RPT3;SYF1;DYN2;EDC3;MCM3;BIM1;LSM4;BRR2;IES1;SWP82;PRE4;RPT6;SEH1;INO80;SPT16;PRP38;TWF1;PRP31;PRE9;PBP1;BRF1;TAF1;RTT102;SNF6;ECM29;VMA22;SFB3;ORC6;PRP8;SSP1;RPN2;RPB4;SWI3;ISY1;HIR3;CSE4;VPH2;RPT1;YKL206C;RSC4;NTR2;PRP19;YLR021W;…
Module 3	budding cell bud growth	0.00364596	0.0228402	2577	12	855	9	2.26053	ATS1;BEM2;ELM1;VPS51;LAS1;CDC42;CBK1;SOG2;BEM3
Module 3	positive regulation of cellular process	0.00379441	0.0234907	2577	133	855	59	1.33705	CDC28;SNF5;KAR4;SRB8;KIN28;SEC1;ARG82;PLP1;SIR4;RPT3;NCB2;RPB7;ADA2;BIM1;GLN3;RPT6;CDC20;CEG1;INO80;HOS2;SPT16;DOC1;PBP1;GCN5;SNF6;SPO13;SET1;DPB11;SWI3;CBF1;PUT3;ELM1;RPT1;KAE1;SSK1;SPT8;SWI6;CDC42;BUD6;ATG23;SPT5;POB3;CTK3;SUB1;HDA1;SSN8;BDP1;ARF3;RPT5;ESA1;RPT4;MBF1;NDD1;SSN3;GCR1;HOS3;HHO1;HOS1;SGV1
Module 3	intra-Golgi vesicle-mediated transport	0.00379819	0.0234907	2577	14	855	10	2.15288	TRS120;COG3;COG2;YKT6;BET3;SED5;COG8;TRS130;COG6;COG5
Module 3	microtubule-based process	0.00407914	0.0249713	2577	62	855	31	1.50702	ATS1;SPC72;SHE1;SPC110;DYN2;PAC11;BIM1;BEM2;CDC26;SPC105;CDC20;DAM1;OKP1;ARP1;CDC23;TID3;MPS3;ASK1;DYN1;TVP38;SFI1;LDB18;STU2;NDL1;DSK2;JNM1;DYN3;NUF2;CDC31;RBL2;KAR9
Module 3	cellular component morphogenesis	0.00408902	0.0249713	2577	29	855	17	1.76685	GIP1;DTR1;BEM1;DHH1;DOP1;SWM1;SSP1;ELM1;SPO14;ATG26;CDC3;END3;TEP1;CBK1;GAS4;MPC54;SPO19
Module 3	regulation of cellular catabolic process	0.00444448	0.0268149	2577	36	855	20	1.67446	CDC28;RGD1;LRG1;SWA2;RPB7;TRS120;GDI1;BEM2;CDC20;DOC1;YHL029C;YRB2;STE18;ATG23;TRS130;MRS6;GCR1;BEM3;BEM4;SRP54
Module 3	DNA conformation change	0.00444614	0.0268149	2577	43	855	23	1.61216	RFA1;MMS4;CYC8;CDC47;HPC2;CSM1;MUS81;LRS4;SCC4;CDC26;SLD3;INO80;RAD54;SPT16;DOC1;HIR3;CSE4;SMC4;ARP9;HTZ1;APC5;HHO1;CDC54
Module 3	DNA metabolic process	0.00457593	0.0274274	2577	236	855	97	1.23882	SWD1;RFA1;MMS4;MEC1;SWD3;CDC47;SLX1;CHK1;RIF1;PAF1;SNF5;RIM1;SIT4;TFP1;CDC13;HO;RAD57;PSF1;SHU2;UBC13;HPR1;SIR4;NSE3;TFB1;HIM1;ESC2;XRS2;YRA1;MUS81;DOT1;SLD5;LCD1;EAF5;MMS21;MCM3;RAD51;SCC4;RAD3;MSH4;HOP2;RPT6;PAN2;SLD3;INO80;RAD54;SAE2;MND1;SPT16;TEL2;BRF1;SNF6;ORC6;SET1;DNA2;CTF8;RPN10;SSL2;PRI1;PSF2;DPB11;SPT10;RPB4;HYS2;EAF6;MGM101;HCS1;APN1;KAE1;PRP19;SSL1;CLF1;RNH203;RED1;MEC3;MMS22;PSY3;CD…
Module 3	interphase	0.00487409	0.0290352	2577	48	855	25	1.56981	HSL7;CDC47;HPC2;KAR4;SIT4;CDC53;SKP1;CDC40;MCM3;MAD1;KEM1;MAD2;DPB11;GRR1;HIR3;RSC4;SFI1;RSC58;SWI6;RSC9;MIH1;HRT1;NDD1;HOS3;CDC54
Module 3	M phase	0.00518179	0.03068	2577	196	855	82	1.26097	SPO7;SPC72;RFA1;SHE1;MMS4;IML3;HSL7;MEC1;CDC28;YBR250W;KAR4;CSM1;RMD1;SIT4;RAD57;FIN1;RGP1;CHL4;SWM1;ESC2;XRS2;MUS81;LRS4;DOT1;TOM1;RMD6;BIM1;RAD51;MAM1;SCC4;ISC10;MSH4;CDC26;HOP2;MAD1;SPC105;CDC20;SAE2;MND1;DOC1;ESP1;DAM1;OKP1;RMD11;SPO13;CDC23;SSP1;CTF8;TID3;DSN1;MPS3;MAD2;NNF1;CSE4;ASK1;SPO14;DYN1;TVP38;SFI1;STU2;SMC4;APC2;SWI6;NDL1;RED1;MMS22;MIH1;MLH1;APC1;RAD50;CSE2;NUF2;NDJ1;MPC54;APC5;CDC…
Module 3	reproduction of a single-celled organism	0.00536905	0.031596	2577	88	855	41	1.40427	SPO7;ATS1;SLA1;GIP1;IML3;DTR1;HO;SEC5;SWM1;SPT3;SEC3;BEM2;SAE2;SEC15;TWF1;UBA4;SET1;SSP1;SEC6;EXO70;DPB11;ELM1;VPS51;SPO14;LAS1;SEC10;ATG26;CDC42;CDC3;BUD6;YKU80;END3;TEP1;CBK1;GAS4;MPC54;SOG2;BEM3;SPO19;SEC8;AXL1
Module 3	regulation of biological quality	0.00543663	0.031801	2577	164	855	70	1.28648	DRS2;SWD1;RFA1;BUD14;RFT1;MEC1;SWD3;RIF1;RER1;YCL047C;CDC39;PEX19;VCX1;TFP1;CDC13;RAD57;YDR065W;ARG82;SKP1;XRS2;ARH1;SPT3;TOM1;VPS3;LCD1;CUP5;SPF1;VMA8;RAD51;GET1;SPC105;RAD54;EMP24;TWF1;TEL2;YGR111W;OKP1;PPA1;PIH1;VMA10;VMA22;UBA4;SET1;DNA2;ELM1;VMA5;VPH2;DBR1;ASH1;CNB1;VPS51;KAE1;CDC42;MEC3;SSQ1;VPS36;VMA6;CTK3;YKU80;DIA1;RAD50;VPS27;ATX2;VMA4;SSN3;GLR1;BEM3;TFP3;VMA13;VPS4
Module 3	regulation of nucleotide metabolic process	0.00571162	0.0329711	2577	23	855	14	1.83463	RGD1;LRG1;SWA2;TRS120;GDI1;BEM2;YHL029C;YRB2;STE18;TRS130;MRS6;BEM3;BEM4;SRP54
Module 3	anatomical structure homeostasis	0.00577249	0.0329711	2577	32	855	18	1.69539	SWD1;RFA1;MEC1;SWD3;RIF1;CDC13;RAD57;XRS2;LCD1;RAD51;RAD54;TEL2;SET1;DNA2;KAE1;MEC3;YKU80;RAD50
Module 3	telomere maintenance	0.00577249	0.0329711	2577	32	855	18	1.69539	SWD1;RFA1;MEC1;SWD3;RIF1;CDC13;RAD57;XRS2;LCD1;RAD51;RAD54;TEL2;SET1;DNA2;KAE1;MEC3;YKU80;RAD50
Module 3	telomere organization	0.00577249	0.0329711	2577	32	855	18	1.69539	SWD1;RFA1;MEC1;SWD3;RIF1;CDC13;RAD57;XRS2;LCD1;RAD51;RAD54;TEL2;SET1;DNA2;KAE1;MEC3;YKU80;RAD50
Module 3	protein N-linked glycosylation	0.00631805	0.0354614	2577	21	855	13	1.86583	RFT1;ALG1;ALG7;GTB1;WBP1;STT3;CWH41;DIE2;OST1;SWP1;YNL080C;ALG12;ALG8
Module 3	regulation of GTP catabolic process	0.00631805	0.0354614	2577	21	855	13	1.86583	RGD1;LRG1;TRS120;GDI1;BEM2;YHL029C;YRB2;STE18;TRS130;MRS6;BEM3;BEM4;SRP54
Module 3	regulation of GTPase activity	0.00631805	0.0354614	2577	21	855	13	1.86583	RGD1;LRG1;TRS120;GDI1;BEM2;YHL029C;YRB2;STE18;TRS130;MRS6;BEM3;BEM4;SRP54
Module 3	response to organic substance	0.00644566	0.0358888	2577	66	855	32	1.46135	NPL4;BEM1;KAR4;CDC39;PTC1;PMT1;DHH1;PLP1;GLN3;GET1;UFD1;YGR198W;IRE1;STS1;BCK1;SSY5;SAG1;CSN12;STE18;GRR1;STE24;CNB1;SPO14;YKR064W;HRT3;SWI6;CDC42;STE23;SST2;CBK1;SPT20;BEM4
Module 3	glycosylation	0.00656874	0.0358888	2577	30	855	17	1.70795	RFT1;ALG1;ALG7;PMT1;GTB1;YDR307W;WBP1;YND1;STT3;CWH41;DIE2;OST1;ATG26;SWP1;YNL080C;ALG12;ALG8
Module 3	regulation of growth	0.00661596	0.0358888	2577	7	855	6	2.58346	CDC28;TSC11;KOG1;LST8;SSN3;TCO89
Module 3	regulation of transcription by chromatin organization	0.00661596	0.0358888	2577	7	855	6	2.58346	SPT16;GCN5;ELF1;POB3;HDA1;ESA1
Module 3	regulation of vacuole fusion, non-autophagic	0.00661596	0.0358888	2577	7	855	6	2.58346	VAM6;VPS41;CDC42;VPS33;PEP5;VPS16
Module 3	regulation of vacuole organization	0.00661596	0.0358888	2577	7	855	6	2.58346	VAM6;VPS41;CDC42;VPS33;PEP5;VPS16
Module 3	recombinational repair	0.00671506	0.036224	2577	37	855	20	1.62921	RFA1;CDC47;RAD57;PSF1;SHU2;ESC2;XRS2;DOT1;SLD5;MCM3;SLD3;RAD54;PSF2;DPB11;MMS22;PSY3;YKU80;RAD50;CDC54;MMS1
Module 3	G2/M transition of mitotic cell cycle	0.00693217	0.0369842	2577	19	855	12	1.9036	HSL7;CDC53;SKP1;MAD1;MAD2;DPB11;RSC4;SFI1;RSC9;MIH1;HRT1;NDD1
Module 3	positive regulation of hydrolase activity	0.00693217	0.0369842	2577	19	855	12	1.9036	RGD1;LRG1;SWA2;GDI1;BEM2;RAD54;YHL029C;YRB2;MRS6;BEM3;BEM4;SRP54
Module 3	positive regulation of transcription from RNA polymerase II promoter	0.00717522	0.0380162	2577	54	855	27	1.50702	KAR4;KIN28;ARG82;PLP1;RPT3;NCB2;GLN3;RPT6;CEG1;INO80;SPT16;PUT3;RPT1;KAE1;SPT8;POB3;SUB1;HDA1;SSN8;RPT5;RPT4;MBF1;NDD1;SSN3;GCR1;HOS3;HOS1
Module 3	response to stress	0.00720389	0.0380162	2577	314	855	124	1.19026	RFA1;MMS4;CCZ1;MEC1;NPL4;UMP1;CDC47;SLX1;RGD1;CHK1;SNF5;PTC1;SIT4;PMT1;NUP84;UFD2;RAD57;PSF1;SHU2;UBC13;HPR1;NBP2;SIR4;GCN2;NSE3;TFB1;HIM1;ESC2;XRS2;YRA1;MUS81;DOT1;SLD5;LCD1;VAC8;EAF5;MMS21;MCM3;NPR2;RAD51;SCC4;COG3;RAD3;MSH4;MDJ1;GET1;RPT6;PAN2;SLD3;INO80;RAD54;SAE2;SPT16;UFD1;COG2;RMD11;SNF6;IRE1;UBA4;BZZ1;SET1;DNA2;KOG1;CTF8;RPN10;ASG1;SSL2;STS1;PSF2;DPB11;BCK1;SPT10;PBS2;RPB4;ATG27;HYS2;EAF6…
Module 3	cellular component assembly at cellular level	0.00749258	0.0384393	2577	267	855	107	1.20787	MDM10;DRS2;PRP45;SLA1;AAR2;GIP1;EXO84;CYC8;SPP381;UMP1;DTR1;CDC47;HPC2;PRP5;TAF2;RPT2;PRP11;USO1;LUC7;RPN6;DHH1;RAD57;UBC13;TAF12;TAF10;CHL4;SWM1;SKP1;SEM1;CDC40;RPT3;SYF1;DYN2;VAC8;EDC3;MCM3;LSM4;BRR2;CDC26;PRE4;RPT6;INO80;SPT16;DOC1;PRP38;PRP31;PRE9;PBP1;BRF1;TAF1;ECM29;VMA22;SFB3;ORC6;PRP8;SSP1;RPN2;MPS3;RPB4;ATG27;ISY1;HIR3;CSE4;VPH2;RPT1;YKL206C;SPO14;SFI1;PRP19;YLR021W;CLF1;ATG26;YLR199C;RE…
Module 3	G1/S transition of mitotic cell cycle	0.00752159	0.0384393	2577	17	855	11	1.95026	HPC2;SIT4;CDC53;SKP1;CDC40;GRR1;HIR3;RSC58;SWI6;HRT1;HOS3
Module 3	bipolar cellular bud site selection	0.00752159	0.0384393	2577	17	855	11	1.95026	SLA1;SEC5;SEC3;SEC15;TWF1;SEC6;EXO70;SEC10;BUD6;END3;SEC8
Module 3	protein localization to chromosome	0.00752159	0.0384393	2577	17	855	11	1.95026	IML3;CSM1;FIN1;CHL4;LRS4;SCC4;SPC105;TEL2;SPO13;TID3;YKU80
Module 3	response to biotic stimulus	0.00752159	0.0384393	2577	17	855	11	1.95026	NPL4;PMT1;GET1;UFD1;SLH1;IRE1;STS1;BCK1;SWI6;SPT20;SKI3
Module 3	retrograde transport, endosome to Golgi	0.00752159	0.0384393	2577	17	855	11	1.95026	RGP1;ENT5;TRS120;VPS52;VPS29;RCY1;VPS51;RIC1;YPT6;TRS130;VPS30
Module 3	cell morphogenesis	0.00794832	0.0393766	2577	9	855	7	2.34425	BEM1;DHH1;DOP1;ELM1;SPO14;CDC3;CBK1
Module 3	positive regulation of RNA polymerase II transcriptional preinitiation complex assembly	0.00794832	0.0393766	2577	9	855	7	2.34425	RPT3;RPT6;SPT16;RPT1;POB3;RPT5;RPT4
Module 3	regulation of RNA polymerase II transcriptional preinitiation complex assembly	0.00794832	0.0393766	2577	9	855	7	2.34425	RPT3;RPT6;SPT16;RPT1;POB3;RPT5;RPT4
Module 3	regulation of transcription initiation from RNA polymerase II promoter	0.00794832	0.0393766	2577	9	855	7	2.34425	RPT3;RPT6;SPT16;RPT1;POB3;RPT5;RPT4
Module 3	regulation of transcription initiation, DNA-dependent	0.00794832	0.0393766	2577	9	855	7	2.34425	RPT3;RPT6;SPT16;RPT1;POB3;RPT5;RPT4
Module 3	telomere maintenance via recombination	0.00794832	0.0393766	2577	9	855	7	2.34425	RFA1;MEC1;RAD57;RAD51;RAD54;MEC3;RAD50
Module 3	ATP hydrolysis coupled proton transport	0.00838021	0.0402985	2577	13	855	9	2.08664	TFP1;CUP5;VMA8;PPA1;VMA5;VMA6;VMA4;TFP3;VMA13
Module 3	energy coupled proton transport, against electrochemical gradient	0.00838021	0.0402985	2577	13	855	9	2.08664	TFP1;CUP5;VMA8;PPA1;VMA5;VMA6;VMA4;TFP3;VMA13
Module 3	response to nutrient	0.00838021	0.0402985	2577	13	855	9	2.08664	SRB8;GLN3;BCK1;VPS36;SSN8;SNF8;SSN3;GCR1;BRO1
Module 3	spliceosomal conformational changes to generate catalytic conformation	0.00838021	0.0402985	2577	13	855	9	2.08664	PRP45;SPP381;CDC40;SYF1;BRR2;PRP38;ISY1;PRP19;NTR1
Module 3	cellular response to biotic stimulus	0.00842492	0.0402985	2577	11	855	8	2.19203	NPL4;PMT1;UFD1;IRE1;STS1;BCK1;SWI6;SPT20
Module 3	cellular response to protein stimulus	0.00842492	0.0402985	2577	11	855	8	2.19203	NPL4;PMT1;UFD1;IRE1;STS1;BCK1;SWI6;SPT20
Module 3	negative regulation of molecular function	0.00842492	0.0402985	2577	11	855	8	2.19203	PTC1;CDC13;NBP2;RPT6;ESP1;BRF1;RAD50;ACM1
Module 3	homeostatic process	0.00866344	0.0412363	2577	90	855	41	1.37306	SWD1;RFA1;MEC1;SWD3;RIF1;VCX1;TFP1;CDC13;RAD57;YDR065W;SKP1;XRS2;ARH1;VPS3;LCD1;CUP5;SPF1;VMA8;RAD51;GET1;RAD54;TEL2;PPA1;VMA10;VMA22;SET1;DNA2;VMA5;VPH2;CNB1;KAE1;MEC3;SSQ1;VMA6;YKU80;RAD50;ATX2;VMA4;GLR1;TFP3;VMA13
Module 3	regulation of cellular component organization	0.0099352	0.0470589	2577	101	855	45	1.34289	BUD14;CDC28;VAM6;CDC13;VPS41;FIN1;SEC1;SWM1;SKP1;RPT3;ADA2;BIM1;TSC11;RPT6;MAD1;SPC105;CDC20;SPT16;DOC1;TWF1;ESP1;DAM1;YGR206W;SPO13;SET1;CDC23;KOG1;MAD2;ASK1;RPT1;VTA1;CDC42;BUD6;VPS33;POB3;PEP5;LST8;NIS1;CBK1;RPT5;RPT4;VPS16;TCO89;SAR1;SGV1
Module 3	protein acylation	0.0101341	0.0477682	2577	31	855	17	1.65286	SGF29;TAF12;TAF10;NGG1;SPT3;MAK10;NAT2;GCN5;TAF1;EAF6;SPT8;NMT1;TAF9;PFA4;SPT20;AHC1;ESA1
Module 4	mitochondrial translation	1.83301e-35	1.46824e-32	2577	77	646	70	3.62651	MRPL16;PET112;MRPL36;MRPS9;MRPS5;MRPL27;MRPL32;SLM5;IMG1;IMG2;MRP10;MRPL11;MRPL1;RSM24;MRPL7;MSW1;MRPL35;MRPS28;MRP20;MRPL28;RSM18;RSM23;MRF1;MRPL25;MRP13;RSM27;MRP4;RRF1;MRPL6;RSM25;MRPL8;RSM7;MRP17;MRPL31;MRPL38;MST1;MRPL20;SLS1;MRPL15;NAM2;MRPL4;YML6;MRPL3;MTG1;MRPS8;MRPS17;MRPL24;MRPL44;AEP2;MRPL33;MRP7;SWS2;NAM9;MRPL22;MRPL19;MRPL17;MRPL10;MRPS18;IFM1;MSE1;MRPL23;PET123;AEP3;MRPS16;ISM1;MSY1…
Module 4	mitochondrion organization	2.71685e-33	1.0881e-30	2577	188	646	122	2.58871	MRPL16;PET112;TCM62;MRPL36;MRPS9;FZO1;MBA1;ARC40;MRPS5;MRPL27;MRPL32;SLM5;IMG1;IMG2;ARP2;MRP10;MSS2;GGC1;MRPL11;PET100;MRPL1;RSM24;MFB1;MRPL7;MSW1;MHR1;MRPL35;MRPS28;BCS1;MRP20;MRPL28;UGO1;TIM9;RSM18;RPO41;ACT1;RSM23;MRF1;MDM34;MSP1;YGR046W;COX18;MRPL25;MRP13;TIM13;RSM27;PHB2;MRP4;RRF1;SAM35;COX23;MRPL6;ARC15;RSM25;FMC1;MRPL8;PAM16;ATP12;ARP3;RSM7;MRP17;ARC19;MRPL31;MRPL38;MST1;PAM17;MRPL20;COX19…
Module 4	translation	2.0147e-13	5.37925e-11	2577	166	646	84	2.01861	FMT1;MRPL16;PET112;MRPL36;MRPS9;MRPS5;MRPL27;MRPL32;SLM5;IMG1;IMG2;MTF2;MRP10;MRPL11;MRPL1;RSM24;MRPL7;MSW1;MRPL35;MRPS28;MRP20;MRPL28;RSM28;RML2;RSM18;YER087W;MNP1;RSM23;MRF1;MRPL25;MRP13;YGR102C;MSM1;RSM27;MRPL9;MRP4;RRF1;MRPL6;MTG2;RSM25;MRPL8;RSM7;MRP17;MRPL31;MRPL38;MST1;MRPL20;SLS1;GUF1;MRPL15;NAM2;MRPL4;YML6;MRPL3;AEP1;MTG1;MRPS8;MRPS17;MRPL24;MRPL44;AEP2;MRPL33;YMR293C;MRP7;YNL040W;SWS2;N…
Module 4	cofactor biosynthetic process	4.15025e-07	8.31088e-05	2577	57	646	32	2.23953	MET8;PDB1;FAD1;HEM3;HEM12;YDR196C;HEM1;HEM14;PDA1;BNA6;JAC1;HEM2;NBP35;PDX1;FOL2;YHL018W;QNS1;YIL083C;BNA1;CAF17;COQ9;PNP1;LIP2;COQ5;YMR178W;LAT1;ABZ1;COQ2;LIP5;HEM4;COX10;POS5
Module 4	actin cytoskeleton organization	6.02865e-06	0.00096579	2577	39	646	23	2.35258	ARC40;LSB5;RVS161;ARP2;SAC6;ACT1;CAP2;ARC15;ARP3;ENT3;CAP1;ARC19;COF1;VRP1;ARC18;AIP1;APP1;ARC35;SHE4;PFY1;LAS17;SCD5;SCP1
Module 4	organelle organization	1.56552e-05	0.00208997	2577	699	646	217	1.23841	CDC15;MRPL16;SEC17;SHP1;PET112;CDC27;TCM62;RXT2;VPS15;MRPL36;CKS1;MRPS9;PEX32;FZO1;MBA1;AME1;ATG12;ARC40;MRPS5;SHG1;MRPL27;BSD2;DCC1;LSB5;MRPL32;RVS161;SLM5;IMG1;IMG2;ARP2;MRP10;RXT3;PHO2;MSS2;GGC1;MRPL11;CIS1;PET100;STN1;MRPL1;SAC6;PEX7;CDC37;RSM24;SPC19;MFB1;IVY1;MRPL7;MSW1;SSD1;MHR1;MRPL35;MRPS28;BCS1;MRP20;MRPL28;UGO1;GRH1;TIM9;RSM18;JHD1;RPO41;ACT1;CNN1;VPS45;USE1;MON1;SOH1;RSM23;MRF1;PEX14;…
Module 4	actin filament organization	2.34162e-05	0.00233208	2577	22	646	15	2.71988	ARC40;LSB5;ARP2;SAC6;ACT1;ARP3;ENT3;ARC19;COF1;VRP1;ARC18;AIP1;LAS17;SCD5;SCP1
Module 4	heme metabolic process	2.91146e-05	0.00233208	2577	10	646	9	3.59025	MET8;HEM3;HEM12;HEM1;HEM14;HEM2;HMX1;HEM4;COX10
Module 4	porphyrin metabolic process	2.91146e-05	0.00233208	2577	10	646	9	3.59025	MET8;HEM3;HEM12;HEM1;HEM14;HEM2;HMX1;HEM4;COX10
Module 4	tetrapyrrole metabolic process	2.91146e-05	0.00233208	2577	10	646	9	3.59025	MET8;HEM3;HEM12;HEM1;HEM14;HEM2;HMX1;HEM4;COX10
Module 4	actin filament-based process	3.22717e-05	0.00234997	2577	42	646	23	2.18454	ARC40;LSB5;RVS161;ARP2;SAC6;ACT1;CAP2;ARC15;ARP3;ENT3;CAP1;ARC19;COF1;VRP1;ARC18;AIP1;APP1;ARC35;SHE4;PFY1;LAS17;SCD5;SCP1
Module 4	cellular protein metabolic process	4.77232e-05	0.00318552	2577	612	646	191	1.24498	CYC3;CDC15;FMT1;MRPL16;SHP1;PET112;CDC27;TCM62;RXT2;VPS15;MRPL36;MRPS9;ATG12;MRPS5;SHG1;MRPL27;APE3;BSD2;GID7;MRPL32;SAT4;CWH43;SLM5;IMG1;IMG2;MTF2;MRP10;RXT3;RAM1;PMT5;STE7;CDC36;MRPL11;HEM3;RRI1;YDR067C;MRPL1;RSM24;MFB1;MRPL7;MSW1;YDR306C;MRPL35;MRPS28;MRP20;PPM1;TFB3;MRPL28;SNF1;RSM28;SMT3;FPR2;RML2;RSM18;JHD1;YER087W;CAK1;ACT1;OTU1;RPN14;JAC1;ALG13;MNP1;MMS2;RSM23;HUL5;MRF1;MRPL25;MRP13;PCP1;…
Module 4	protein metabolic process	5.38235e-05	0.00331636	2577	639	646	198	1.23608	CYC3;CDC15;FMT1;MRPL16;SHP1;PET112;CDC27;TCM62;RXT2;VPS15;MRPL36;MRPS9;ATG12;MRPS5;SHG1;MRPL27;APE3;BSD2;GID7;MRPL32;SAT4;CWH43;SLM5;IMG1;IMG2;MTF2;MRP10;RXT3;RAM1;PMT5;QRI7;STE7;CDC36;MRPL11;HEM3;RRI1;YDR067C;MRPL1;RSM24;MFB1;MRPL7;MSW1;YDR306C;MRPL35;MRPS28;MRP20;PPM1;TFB3;MRPL28;SNF1;RSM28;SMT3;FPR2;RML2;RSM18;JHD1;YER078C;YER087W;CAK1;ACT1;OTU1;RPN14;JAC1;RIM8;ALG13;MNP1;MMS2;RSM23;HUL5;MRF1;…
Module 4	heme biosynthetic process	0.00010585	0.00524752	2577	9	646	8	3.54592	MET8;HEM3;HEM12;HEM1;HEM14;HEM2;HEM4;COX10
Module 4	porphyrin biosynthetic process	0.00010585	0.00524752	2577	9	646	8	3.54592	MET8;HEM3;HEM12;HEM1;HEM14;HEM2;HEM4;COX10
Module 4	tetrapyrrole biosynthetic process	0.00010585	0.00524752	2577	9	646	8	3.54592	MET8;HEM3;HEM12;HEM1;HEM14;HEM2;HEM4;COX10
Module 4	regulation of actin filament length	0.000124473	0.00524752	2577	11	646	9	3.26386	ARC40;ARP2;CAP2;ARC15;ARP3;CAP1;ARC18;ARC35;PFY1
Module 4	regulation of actin filament polymerization	0.000124473	0.00524752	2577	11	646	9	3.26386	ARC40;ARP2;CAP2;ARC15;ARP3;CAP1;ARC18;ARC35;PFY1
Module 4	regulation of actin polymerization or depolymerization	0.000124473	0.00524752	2577	11	646	9	3.26386	ARC40;ARP2;CAP2;ARC15;ARP3;CAP1;ARC18;ARC35;PFY1
Module 4	mitochondrial RNA metabolic process	0.000177899	0.00712486	2577	20	646	13	2.59296	SLM5;QRI7;MSW1;RPO41;MTO1;MST1;MTF1;MSE1;PET127;ISM1;MSY1;MSD1;MSF1
Module 4	coenzyme biosynthetic process	0.000254063	0.00969067	2577	41	646	21	2.04323	PDB1;FAD1;YDR196C;PDA1;BNA6;PDX1;FOL2;YHL018W;QNS1;YIL083C;BNA1;COQ9;PNP1;LIP2;COQ5;YMR178W;LAT1;ABZ1;COQ2;LIP5;POS5
Module 4	regulation of actin cytoskeleton organization	0.000279441	0.00973185	2577	16	646	11	2.74255	ARC40;ARP2;CAP2;ARC15;ARP3;CAP1;RHO4;ARC18;ARC35;PFY1;LAS17
Module 4	regulation of actin filament-based process	0.000279441	0.00973185	2577	16	646	11	2.74255	ARC40;ARP2;CAP2;ARC15;ARP3;CAP1;RHO4;ARC18;ARC35;PFY1;LAS17
Module 4	protein import into peroxisome matrix	0.000379966	0.0114015	2577	8	646	7	3.49052	PEX7;PEX14;PEX1;PEX13;PEX12;PEX17;PEX6
Module 4	regulation of protein polymerization	0.000387322	0.0114015	2577	12	646	9	2.99187	ARC40;ARP2;CAP2;ARC15;ARP3;CAP1;ARC18;ARC35;PFY1
Module 4	establishment of protein localization to peroxisome	0.00041279	0.0114015	2577	10	646	8	3.19133	PEX7;PEX14;PEX8;PEX1;PEX13;PEX12;PEX17;PEX6
Module 4	peroxisomal transport	0.00041279	0.0114015	2577	10	646	8	3.19133	PEX7;PEX14;PEX8;PEX1;PEX13;PEX12;PEX17;PEX6
Module 4	protein localization to peroxisome	0.00041279	0.0114015	2577	10	646	8	3.19133	PEX7;PEX14;PEX8;PEX1;PEX13;PEX12;PEX17;PEX6
Module 4	protein targeting to peroxisome	0.00041279	0.0114015	2577	10	646	8	3.19133	PEX7;PEX14;PEX8;PEX1;PEX13;PEX12;PEX17;PEX6
Module 4	cofactor metabolic process	0.00052502	0.014018	2577	81	646	34	1.67446	MET8;PDB1;FAD1;HEM3;HEM12;YDR196C;HEM1;HEM14;PDA1;BNA6;JAC1;HEM2;NBP35;PDX1;FOL2;YHL018W;QNS1;YIL083C;BNA1;CAF17;COQ9;HMX1;PNP1;LIP2;COQ5;YMR178W;LAT1;ABZ1;COQ2;LIP5;HEM4;COX10;POS5;CIT3
Module 4	cellular membrane organization	0.000561526	0.0140557	2577	132	646	50	1.51105	SEC17;SHP1;FZO1;MBA1;ATG12;LSB5;RVS161;MSS2;LDB17;CIS1;YDR089W;SAC6;IVY1;UGO1;TIM9;ACT1;RIM8;VPS45;USE1;VAM7;COX18;GTR2;CLC1;TIM13;NEM1;SAM35;ENT3;DID4;MEH1;SNF7;NYV1;VRP1;YLR392C;ATG17;SAM37;DNF3;VTI1;SAM50;PRM1;ATG3;ARC35;MDY2;CYC2;LAS17;MGM1;PNT1;SCD5;ATG21;TAZ1;ATG13
Module 4	membrane organization	0.000561526	0.0140557	2577	132	646	50	1.51105	SEC17;SHP1;FZO1;MBA1;ATG12;LSB5;RVS161;MSS2;LDB17;CIS1;YDR089W;SAC6;IVY1;UGO1;TIM9;ACT1;RIM8;VPS45;USE1;VAM7;COX18;GTR2;CLC1;TIM13;NEM1;SAM35;ENT3;DID4;MEH1;SNF7;NYV1;VRP1;YLR392C;ATG17;SAM37;DNF3;VTI1;SAM50;PRM1;ATG3;ARC35;MDY2;CYC2;LAS17;MGM1;PNT1;SCD5;ATG21;TAZ1;ATG13
Module 4	establishment of protein localization in mitochondrion	0.000787292	0.0185477	2577	30	646	16	2.12755	MBA1;MSS2;TIM9;MSP1;YGR046W;COX18;TIM13;SAM35;PAM16;PAM17;HSP60;SAM37;IMP1;SAM50;ZIM17;PNT1
Module 4	protein localization in mitochondrion	0.000787292	0.0185477	2577	30	646	16	2.12755	MBA1;MSS2;TIM9;MSP1;YGR046W;COX18;TIM13;SAM35;PAM16;PAM17;HSP60;SAM37;IMP1;SAM50;ZIM17;PNT1
Module 4	tRNA aminoacylation for mitochondrial protein translation	0.00118164	0.0270426	2577	11	646	8	2.90121	SLM5;MSW1;MST1;MSE1;ISM1;MSY1;MSD1;MSF1
Module 4	mitochondrial membrane organization	0.00122447	0.0272444	2577	18	646	11	2.43782	MBA1;MSS2;TIM9;COX18;TIM13;SAM35;SAM37;SAM50;CYC2;PNT1;TAZ1
Module 4	mitochondrial proton-transporting ATP synthase complex assembly	0.00134275	0.0283037	2577	7	646	6	3.41928	FMC1;ATP12;ATP10;YMR098C;ATP11;YNR020C
Module 4	proton-transporting ATP synthase complex assembly	0.00134275	0.0283037	2577	7	646	6	3.41928	FMC1;ATP12;ATP10;YMR098C;ATP11;YNR020C
Module 4	regulation of cytoskeleton organization	0.00148922	0.0305863	2577	26	646	14	2.14801	ARC40;ARP2;SPC19;CAP2;ARC15;ARP3;CAP1;SPC34;RHO4;DAD2;ARC18;ARC35;PFY1;LAS17
Module 4	cellular component organization	0.00161962	0.0324329	2577	911	646	260	1.13851	CYC3;CDC15;MRPL16;SEC17;SHP1;PET112;CDC27;TCM62;ECM8;RXT2;VPS15;MRPL36;CKS1;MRPS9;PEX32;FZO1;MBA1;AME1;ATG12;ARC40;MRPS5;SHG1;HSM3;MRPL27;BSD2;DCC1;LSB5;MRPL32;RVS161;CWH43;SLM5;IMG1;IMG2;ARP2;MRP10;RXT3;PHO2;MSS2;LDB17;STE7;GGC1;MRPL11;CIS1;PET100;STN1;YDR089W;SPO71;MRPL1;SAC6;PEX7;CDC37;RSM24;SPC19;MFB1;IVY1;MRPL7;MSW1;SSD1;MHR1;MRPL35;MRPS28;BCS1;DIT1;MRP20;PPM1;MRPL28;UGO1;SNF1;GRH1;TIM9;PRP2…
Module 4	negative regulation of transcription from RNA polymerase II promoter	0.00210622	0.0411483	2577	35	646	17	1.93759	RXT2;CDC36;SSN2;GCN4;BUR6;YGR122W;OPI1;RIM101;ESS1;VPS25;BYE1;HOG1;SKO1;PHO80;ISW2;PHO85;ROX1
Module 5	oxidation-reduction process	4.97249e-19	2.23265e-16	2577	138	274	53	3.61211	LYS2;PGI1;COX9;GDH2;AAD4;YDR031W;TPI1;KGD2;COX20;QCR7;GLC3;RIP1;MET10;MET13;COX4;COX13;ADH4;SHY1;LSC2;COQ6;FMP12;PUT2;COX6;GRE3;LYS12;KGD1;GUT2;LYS1;QCR8;SOD1;MDH1;YKL107W;MCR1;FOX2;PET10;MTD1;YLR290C;ACO1;RSF1;GCV2;GLC8;IDH1;LYS9;EMI5;CYT1;CAT5;IDH2;LSC1;YIG1;YPL207W;MRPL51;GPH1;QCR2
Module 5	generation of precursor metabolites and energy	3.67908e-16	8.25954e-14	2577	66	274	33	4.70255	PGI1;COX9;YDR031W;TPI1;KGD2;COX20;QCR7;GLC3;RIP1;MET10;COX4;COX13;ADH4;SHY1;LSC2;COX6;KGD1;QCR8;MDH1;PET10;ACO1;YLR446W;RSF1;GLC8;IDH1;EMI5;CYT1;IDH2;LSC1;YIG1;MRPL51;GPH1;QCR2
Module 5	energy derivation by oxidation of organic compounds	5.54987e-16	8.30631e-14	2577	52	274	29	5.24516	COX9;YDR031W;KGD2;COX20;QCR7;GLC3;RIP1;COX4;COX13;ADH4;SHY1;LSC2;COX6;KGD1;QCR8;MDH1;PET10;ACO1;RSF1;GLC8;IDH1;EMI5;CYT1;IDH2;LSC1;YIG1;MRPL51;GPH1;QCR2
Module 5	small molecule metabolic process	1.83387e-13	2.05852e-11	2577	428	274	92	2.02166	GCV3;ADE1;ACH1;RIB1;ATP1;ATP3;LYS2;PGI1;ATP16;MGT1;GDH2;GUD1;GCV1;TPI1;KGD2;COQ4;YDR248C;ATP5;ATP17;ARO10;YAT2;CEM1;MET6;AGX1;MET10;PNC1;MET13;AMS1;STR3;PDE1;ADH4;XKS1;COQ6;GUT1;DIA4;PUT2;GRE3;LYS12;RPI1;KGD1;GUT2;MET28;DAL2;LYS1;YJL068C;MEF2;INO1;FBP26;MET3;OPI3;ATP2;MET14;ATP7;YNK1;MDH1;MCR1;PXA2;FOX2;MTD1;PCK1;DNM1;SHM2;MEF1;MET17;ACO1;YLR446W;GLO1;CAT2;MSS1;GCV2;GAD1;IDH1;MSK1;ADE12;MET2;LYS9…
Module 5	cellular respiration	4.18732e-13	3.76021e-11	2577	44	274	24	5.13006	COX9;YDR031W;KGD2;COX20;QCR7;RIP1;COX4;COX13;SHY1;LSC2;COX6;KGD1;QCR8;MDH1;PET10;ACO1;RSF1;IDH1;EMI5;CYT1;IDH2;LSC1;MRPL51;QCR2
Module 5	aerobic respiration	1.86806e-11	1.39793e-09	2577	39	274	21	5.06429	YDR031W;KGD2;COX20;QCR7;RIP1;COX4;COX13;SHY1;LSC2;KGD1;QCR8;MDH1;PET10;ACO1;RSF1;IDH1;EMI5;IDH2;LSC1;MRPL51;QCR2
Module 5	ATP synthesis coupled proton transport	1.59144e-10	8.93195e-09	2577	10	274	10	9.40511	ATP1;ATP3;ATP16;ATP5;ATP17;ATP2;ATP7;ATP19;ATP4;ATP20
Module 5	energy coupled proton transport, down electrochemical gradient	1.59144e-10	8.93195e-09	2577	10	274	10	9.40511	ATP1;ATP3;ATP16;ATP5;ATP17;ATP2;ATP7;ATP19;ATP4;ATP20
Module 5	small molecule biosynthetic process	1.41568e-09	7.06265e-08	2577	189	274	48	2.3886	ADE1;RIB1;ATP1;ATP3;LYS2;PGI1;ATP16;TPI1;ATP5;ATP17;ARO10;CEM1;MET6;AGX1;MET10;PNC1;MET13;STR3;ADH4;PUT2;LYS12;RPI1;MET28;LYS1;INO1;MET3;ATP2;MET14;ATP7;YNK1;MCR1;MTD1;PCK1;MET17;ACO1;IDH1;ADE12;MET2;LYS9;ARG1;ATP19;CAT5;IDH2;ISN1;ATP4;YIG1;ATP20;GLN1
Module 5	ATP synthesis coupled electron transport	1.39896e-08	3.92584e-07	2577	10	274	9	8.4646	COX9;QCR7;RIP1;COX4;COX6;QCR8;EMI5;CYT1;QCR2
Module 5	acetyl-CoA catabolic process	1.39896e-08	3.92584e-07	2577	10	274	9	8.4646	KGD2;LSC2;KGD1;MDH1;ACO1;IDH1;EMI5;IDH2;LSC1
Module 5	coenzyme catabolic process	1.39896e-08	3.92584e-07	2577	10	274	9	8.4646	KGD2;LSC2;KGD1;MDH1;ACO1;IDH1;EMI5;IDH2;LSC1
Module 5	mitochondrial ATP synthesis coupled electron transport	1.39896e-08	3.92584e-07	2577	10	274	9	8.4646	COX9;QCR7;RIP1;COX4;COX6;QCR8;EMI5;CYT1;QCR2
Module 5	oxidative phosphorylation	1.39896e-08	3.92584e-07	2577	10	274	9	8.4646	COX9;QCR7;RIP1;COX4;COX6;QCR8;EMI5;CYT1;QCR2
Module 5	respiratory electron transport chain	1.39896e-08	3.92584e-07	2577	10	274	9	8.4646	COX9;QCR7;RIP1;COX4;COX6;QCR8;EMI5;CYT1;QCR2
Module 5	tricarboxylic acid cycle	1.39896e-08	3.92584e-07	2577	10	274	9	8.4646	KGD2;LSC2;KGD1;MDH1;ACO1;IDH1;EMI5;IDH2;LSC1
Module 5	cellular carbohydrate metabolic process	1.78672e-08	4.71904e-07	2577	81	274	27	3.13504	PGI1;MAL33;TPI1;YDR248C;GLC3;AMS1;XKS1;MAL13;GUT1;GRE3;KGD1;IMP2';GUT2;INO1;FBP26;MDH1;PCK1;HSP104;YLR446W;GLC8;CAT5;DDP1;GDE1;YIG1;YPL206C;ATH1;GPH1
Module 5	small molecule catabolic process	3.37408e-08	8.41645e-07	2577	73	274	25	3.22093	GCV3;PGI1;GDH2;GCV1;TPI1;ARO10;PDE1;ADH4;XKS1;PUT2;GRE3;KGD1;YJL068C;MEF2;PXA2;FOX2;DNM1;MEF1;YLR446W;MSS1;GCV2;GAD1;DDP1;PXA1;PDH1
Module 5	cellular ketone metabolic process	6.30619e-08	1.49025e-06	2577	191	274	45	2.21586	GCV3;ACH1;LYS2;GDH2;GCV1;TPI1;KGD2;COQ4;YDR248C;ARO10;YAT2;CEM1;MET6;AGX1;MET10;MET13;STR3;ADH4;COQ6;DIA4;PUT2;LYS12;KGD1;MET28;LYS1;MET3;MET14;MDH1;FOX2;SHM2;MET17;ACO1;GLO1;CAT2;GCV2;GAD1;IDH1;MSK1;MET2;LYS9;ARG1;CAT5;IDH2;PDH1;GLN1
Module 5	carbohydrate metabolic process	6.9556e-08	1.49243e-06	2577	91	274	28	2.89388	YBR056W;PGI1;MAL33;TPI1;YDR248C;GLC3;AMS1;XKS1;MAL13;GUT1;GRE3;KGD1;IMP2';GUT2;INO1;FBP26;MDH1;PCK1;HSP104;YLR446W;GLC8;CAT5;DDP1;GDE1;YIG1;YPL206C;ATH1;GPH1
Module 5	cofactor catabolic process	6.98019e-08	1.49243e-06	2577	11	274	9	7.69509	KGD2;LSC2;KGD1;MDH1;ACO1;IDH1;EMI5;IDH2;LSC1
Module 5	purine nucleoside triphosphate biosynthetic process	1.12127e-07	2.09772e-06	2577	17	274	11	6.08566	ATP1;ATP3;ATP16;ATP5;ATP17;ATP2;ATP7;YNK1;ATP19;ATP4;ATP20
Module 5	purine ribonucleoside triphosphate biosynthetic process	1.12127e-07	2.09772e-06	2577	17	274	11	6.08566	ATP1;ATP3;ATP16;ATP5;ATP17;ATP2;ATP7;YNK1;ATP19;ATP4;ATP20
Module 5	ribonucleoside triphosphate biosynthetic process	1.12127e-07	2.09772e-06	2577	17	274	11	6.08566	ATP1;ATP3;ATP16;ATP5;ATP17;ATP2;ATP7;YNK1;ATP19;ATP4;ATP20
Module 5	nucleoside triphosphate biosynthetic process	2.61303e-07	4.693e-06	2577	18	274	11	5.74757	ATP1;ATP3;ATP16;ATP5;ATP17;ATP2;ATP7;YNK1;ATP19;ATP4;ATP20
Module 5	carboxylic acid metabolic process	4.80688e-07	7.98642e-06	2577	184	274	42	2.14682	GCV3;ACH1;LYS2;GDH2;GCV1;TPI1;KGD2;YDR248C;ARO10;YAT2;CEM1;MET6;AGX1;MET10;MET13;STR3;ADH4;DIA4;PUT2;LYS12;KGD1;MET28;LYS1;MET3;MET14;MDH1;FOX2;SHM2;MET17;ACO1;GLO1;CAT2;GCV2;GAD1;IDH1;MSK1;MET2;LYS9;ARG1;IDH2;PDH1;GLN1
Module 5	oxoacid metabolic process	4.80688e-07	7.98642e-06	2577	184	274	42	2.14682	GCV3;ACH1;LYS2;GDH2;GCV1;TPI1;KGD2;YDR248C;ARO10;YAT2;CEM1;MET6;AGX1;MET10;MET13;STR3;ADH4;DIA4;PUT2;LYS12;KGD1;MET28;LYS1;MET3;MET14;MDH1;FOX2;SHM2;MET17;ACO1;GLO1;CAT2;GCV2;GAD1;IDH1;MSK1;MET2;LYS9;ARG1;IDH2;PDH1;GLN1
Module 5	cellular nitrogen compound biosynthetic process	4.98039e-07	7.98642e-06	2577	165	274	39	2.22303	ADE1;RIB1;ATP1;ATP3;LYS2;ATP16;ATP5;ATP17;MET6;AGX1;MET10;PNC1;MET13;STR3;PUT2;LYS12;RPI1;MET28;LYS1;MET3;ATP2;MET14;ATP7;YNK1;MTD1;MET17;ACO1;IDH1;ADE12;MET2;LYS9;ARG1;ATP19;IDH2;ISN1;ATP4;ATP20;AGC1;GLN1
Module 5	organic acid metabolic process	5.6379e-07	8.72902e-06	2577	185	274	42	2.13521	GCV3;ACH1;LYS2;GDH2;GCV1;TPI1;KGD2;YDR248C;ARO10;YAT2;CEM1;MET6;AGX1;MET10;MET13;STR3;ADH4;DIA4;PUT2;LYS12;KGD1;MET28;LYS1;MET3;MET14;MDH1;FOX2;SHM2;MET17;ACO1;GLO1;CAT2;GCV2;GAD1;IDH1;MSK1;MET2;LYS9;ARG1;IDH2;PDH1;GLN1
Module 5	ATP biosynthetic process	7.07765e-07	1.05929e-05	2577	16	274	10	5.87819	ATP1;ATP3;ATP16;ATP5;ATP17;ATP2;ATP7;ATP19;ATP4;ATP20
Module 5	alcohol metabolic process	7.57394e-07	1.097e-05	2577	63	274	21	3.13504	PGI1;TPI1;ARO10;YAT2;AMS1;ADH4;XKS1;GUT1;GRE3;KGD1;GUT2;INO1;FBP26;OPI3;MCR1;PCK1;YLR446W;CAT5;GDE1;YIG1;YPL206C
Module 5	purine-containing compound biosynthetic process	1.21949e-06	1.71109e-05	2577	36	274	15	3.9188	ADE1;ATP1;ATP3;ATP16;ATP5;ATP17;ATP2;ATP7;YNK1;MTD1;ADE12;ATP19;ISN1;ATP4;ATP20
Module 5	acetyl-CoA metabolic process	1.55868e-06	2.05837e-05	2577	17	274	10	5.53242	ACH1;KGD2;LSC2;KGD1;MDH1;ACO1;IDH1;EMI5;IDH2;LSC1
Module 5	mitochondrial respiratory chain complex assembly	1.55868e-06	2.05837e-05	2577	17	274	10	5.53242	CBP6;COX20;QCR7;SHY1;CBP4;FMP35;COX16;PET191;COX12;YLR218C
Module 5	catabolic process	1.6969e-06	2.17687e-05	2577	355	274	65	1.72206	GCV3;ATG8;PGI1;YBR204C;YBR280C;PBN1;ATG15;YCR079W;ATG20;ATG9;GDH2;GCV1;TPI1;KGD2;ARO10;UBC8;VTC1;AMS1;ATG1;VID30;PDE1;ADH4;XKS1;LSC2;PUT2;GRE3;ATG7;FYV10;KGD1;DAL2;VTC4;YJL068C;MEF2;RAD7;MDH1;PXA2;FOX2;FMP13;DNM1;MEF1;ACO1;YLR446W;GLO1;MSS1;GID8;PAI3;YMR184W;GCV2;GAD1;IDH1;ATG4;ATG2;EMI5;YOL083W;IDH2;LSC1;DDP1;GDE1;PXA1;PEP4;YPL206C;PDH1;ATH1;SUE1;GPH1
Module 5	purine-containing compound metabolic process	2.12823e-06	2.65438e-05	2577	94	274	26	2.60141	ADE1;ATP1;ATP3;ATP16;GUD1;ATP5;ATP17;PDE1;DAL2;MEF2;ATP2;ATP7;YNK1;PXA2;MTD1;DNM1;MEF1;MSS1;ADE12;ATP19;ISN1;DDP1;ATP4;PXA1;YPL207W;ATP20
Module 5	electron transport chain	3.18039e-06	3.85945e-05	2577	18	274	10	5.22506	COX9;QCR7;RIP1;MET10;COX4;COX6;QCR8;EMI5;CYT1;QCR2
Module 5	purine ribonucleoside triphosphate metabolic process	3.48632e-06	4.01374e-05	2577	48	274	17	3.33098	ATP1;ATP3;ATP16;ATP5;ATP17;MEF2;ATP2;ATP7;YNK1;PXA2;DNM1;MEF1;MSS1;ATP19;ATP4;PXA1;ATP20
Module 5	ribonucleoside triphosphate metabolic process	3.48632e-06	4.01374e-05	2577	48	274	17	3.33098	ATP1;ATP3;ATP16;ATP5;ATP17;MEF2;ATP2;ATP7;YNK1;PXA2;DNM1;MEF1;MSS1;ATP19;ATP4;PXA1;ATP20
Module 5	serine family amino acid metabolic process	4.06102e-06	4.45411e-05	2577	26	274	12	4.34082	GCV3;GCV1;AGX1;MET10;STR3;MET28;MET3;MET14;SHM2;MET17;GCV2;MET2
Module 5	purine nucleotide metabolic process	4.06723e-06	4.45411e-05	2577	69	274	21	2.86242	ADE1;ATP1;ATP3;ATP16;ATP5;ATP17;PDE1;MEF2;ATP2;ATP7;YNK1;PXA2;MTD1;DNM1;MEF1;MSS1;ADE12;ATP19;ATP4;PXA1;ATP20
Module 5	mitochondrial respiratory chain complex IV assembly	4.26598e-06	4.45448e-05	2577	9	274	7	7.31509	COX20;SHY1;FMP35;COX16;PET191;COX12;YLR218C
Module 5	respiratory chain complex IV assembly	4.26598e-06	4.45448e-05	2577	9	274	7	7.31509	COX20;SHY1;FMP35;COX16;PET191;COX12;YLR218C
Module 5	purine nucleoside triphosphate metabolic process	4.83259e-06	4.93144e-05	2577	49	274	17	3.263	ATP1;ATP3;ATP16;ATP5;ATP17;MEF2;ATP2;ATP7;YNK1;PXA2;DNM1;MEF1;MSS1;ATP19;ATP4;PXA1;ATP20
Module 5	purine nucleotide biosynthetic process	5.02695e-06	5.01578e-05	2577	35	274	14	3.76204	ADE1;ATP1;ATP3;ATP16;ATP5;ATP17;ATP2;ATP7;YNK1;MTD1;ADE12;ATP19;ATP4;ATP20
Module 5	nucleoside triphosphate metabolic process	6.62837e-06	6.46987e-05	2577	50	274	17	3.19774	ATP1;ATP3;ATP16;ATP5;ATP17;MEF2;ATP2;ATP7;YNK1;PXA2;DNM1;MEF1;MSS1;ATP19;ATP4;PXA1;ATP20
Module 5	proton transport	6.79183e-06	6.48837e-05	2577	23	274	11	4.4981	ATP1;ATP3;ATP16;YDL183C;ATP5;ATP17;ATP2;ATP7;ATP19;ATP4;ATP20
Module 5	glutamate metabolic process	8.7672e-06	8.18381e-05	2577	7	274	6	8.06152	GDH2;PUT2;ACO1;GAD1;IDH1;IDH2
Module 5	carbohydrate catabolic process	8.9311e-06	8.18381e-05	2577	16	274	9	5.29037	PGI1;TPI1;AMS1;XKS1;GRE3;KGD1;YLR446W;ATH1;GPH1
Module 5	nucleobase, nucleoside and nucleotide metabolic process	1.01393e-05	9.10506e-05	2577	126	274	30	2.23931	ADE1;ATP1;ATP3;PGI1;ATP16;GUD1;TPI1;ATP5;ATP17;PNC1;PDE1;GUT2;DAL2;MEF2;ATP2;ATP7;YNK1;PXA2;MTD1;DNM1;MEF1;MSS1;ADE12;ATP19;ISN1;DDP1;ATP4;PXA1;YPL207W;ATP20
Module 5	purine ribonucleotide biosynthetic process	1.0504e-05	9.2476e-05	2577	28	274	12	4.03076	ADE1;ATP1;ATP3;ATP16;ATP5;ATP17;ATP2;ATP7;YNK1;ATP19;ATP4;ATP20
Module 5	hydrogen transport	1.13668e-05	9.81482e-05	2577	24	274	11	4.31068	ATP1;ATP3;ATP16;YDL183C;ATP5;ATP17;ATP2;ATP7;ATP19;ATP4;ATP20
Module 5	mitochondrial respiratory chain complex IV biogenesis	1.18401e-05	0.000100306	2577	13	274	8	5.78776	COX20;SHY1;FMP35;COX16;PET191;COX12;YLR218C;PET494
Module 5	mitochondrial electron transport, ubiquinol to cytochrome c	1.31501e-05	0.000106656	2577	5	274	5	9.40511	QCR7;RIP1;QCR8;CYT1;QCR2
Module 5	nucleoside phosphate metabolic process	1.35025e-05	0.000106656	2577	103	274	26	2.37411	ADE1;ATP1;ATP3;PGI1;ATP16;TPI1;ATP5;ATP17;PNC1;PDE1;GUT2;MEF2;ATP2;ATP7;YNK1;PXA2;MTD1;DNM1;MEF1;MSS1;ADE12;ATP19;ISN1;ATP4;PXA1;ATP20
Module 5	nucleotide metabolic process	1.35025e-05	0.000106656	2577	103	274	26	2.37411	ADE1;ATP1;ATP3;PGI1;ATP16;TPI1;ATP5;ATP17;PNC1;PDE1;GUT2;MEF2;ATP2;ATP7;YNK1;PXA2;MTD1;DNM1;MEF1;MSS1;ADE12;ATP19;ISN1;ATP4;PXA1;ATP20
Module 5	aspartate family amino acid biosynthetic process	1.35399e-05	0.000106656	2577	33	274	13	3.70504	LYS2;MET6;MET10;MET13;STR3;LYS12;MET28;LYS1;MET3;MET14;MET17;MET2;LYS9
Module 5	aspartate family amino acid metabolic process	1.55654e-05	0.000120498	2577	38	274	14	3.46504	LYS2;ARO10;MET6;MET10;MET13;STR3;LYS12;MET28;LYS1;MET3;MET14;MET17;MET2;LYS9
Module 5	mitochondrion degradation	1.72251e-05	0.000131086	2577	17	274	9	4.97918	ATG8;YCR079W;ATG20;ATG9;ATG1;ATG7;FMP13;ATG4;ATG2
Module 5	cellular amine metabolic process	1.98168e-05	0.000148296	2577	156	274	34	2.04983	GCV3;LYS2;GDH2;GCV1;ARO10;YAT2;MET6;AGX1;MET10;MET13;STR3;ADH4;DIA4;PUT2;LYS12;MET28;LYS1;MET3;OPI3;MET14;SHM2;MET17;ACO1;GLO1;CAT2;GCV2;GAD1;IDH1;MSK1;MET2;LYS9;ARG1;IDH2;GLN1
Module 5	amine metabolic process	2.08817e-05	0.000153703	2577	163	274	35	2.0195	GCV3;LYS2;GDH2;GCV1;ARO10;YAT2;MET6;AGX1;MET10;MET13;STR3;ADH4;DIA4;PUT2;LYS12;MET28;DAL2;LYS1;MET3;OPI3;MET14;SHM2;MET17;ACO1;GLO1;CAT2;GCV2;GAD1;IDH1;MSK1;MET2;LYS9;ARG1;IDH2;GLN1
Module 5	cellular amino acid metabolic process	2.15945e-05	0.000156386	2577	150	274	33	2.06912	GCV3;LYS2;GDH2;GCV1;ARO10;YAT2;MET6;AGX1;MET10;MET13;STR3;ADH4;DIA4;PUT2;LYS12;MET28;LYS1;MET3;MET14;SHM2;MET17;ACO1;GLO1;CAT2;GCV2;GAD1;IDH1;MSK1;MET2;LYS9;ARG1;IDH2;GLN1
Module 5	cellular carbohydrate catabolic process	2.50965e-05	0.00017877	2577	14	274	8	5.37435	PGI1;TPI1;XKS1;GRE3;KGD1;YLR446W;ATH1;GPH1
Module 5	purine ribonucleotide metabolic process	2.54817e-05	0.00017877	2577	60	274	18	2.82153	ADE1;ATP1;ATP3;ATP16;ATP5;ATP17;MEF2;ATP2;ATP7;YNK1;PXA2;DNM1;MEF1;MSS1;ATP19;ATP4;PXA1;ATP20
Module 5	monovalent inorganic cation transport	2.89183e-05	0.000199759	2577	26	274	11	3.97908	ATP1;ATP3;ATP16;YDL183C;ATP5;ATP17;ATP2;ATP7;ATP19;ATP4;ATP20
Module 5	coenzyme metabolic process	3.27226e-05	0.000222613	2577	61	274	18	2.77528	ACH1;PGI1;TPI1;KGD2;COQ4;PNC1;LSC2;COQ6;KGD1;GUT2;MDH1;MTD1;ACO1;IDH1;EMI5;CAT5;IDH2;LSC1
Module 5	ATP metabolic process	3.6267e-05	0.000243043	2577	31	274	12	3.64069	ATP1;ATP3;ATP16;ATP5;ATP17;ATP2;ATP7;PXA2;ATP19;ATP4;PXA1;ATP20
Module 5	cellular carbohydrate biosynthetic process	4.88576e-05	0.000322604	2577	15	274	8	5.01606	PGI1;TPI1;GLC3;INO1;PCK1;GLC8;CAT5;YIG1
Module 5	carboxylic acid catabolic process	5.10515e-05	0.000327459	2577	23	274	10	4.08918	GCV3;GDH2;GCV1;ARO10;ADH4;PUT2;FOX2;GCV2;GAD1;PDH1
Module 5	organic acid catabolic process	5.10515e-05	0.000327459	2577	23	274	10	4.08918	GCV3;GDH2;GCV1;ARO10;ADH4;PUT2;FOX2;GCV2;GAD1;PDH1
Module 5	ribonucleotide biosynthetic process	5.25922e-05	0.00033259	2577	32	274	12	3.52692	ADE1;ATP1;ATP3;ATP16;ATP5;ATP17;ATP2;ATP7;YNK1;ATP19;ATP4;ATP20
Module 5	ribonucleotide metabolic process	6.66254e-05	0.000415483	2577	64	274	18	2.64519	ADE1;ATP1;ATP3;ATP16;ATP5;ATP17;MEF2;ATP2;ATP7;YNK1;PXA2;DNM1;MEF1;MSS1;ATP19;ATP4;PXA1;ATP20
Module 5	methionine biosynthetic process	8.90214e-05	0.000547542	2577	20	274	9	4.2323	MET6;MET10;MET13;STR3;MET28;MET3;MET14;MET17;MET2
Module 5	monosaccharide metabolic process	0.000120062	0.000728482	2577	25	274	10	3.76204	PGI1;TPI1;AMS1;XKS1;GRE3;KGD1;FBP26;PCK1;YLR446W;CAT5
Module 5	hexose metabolic process	0.000141442	0.000846768	2577	21	274	9	4.03076	PGI1;TPI1;AMS1;GRE3;KGD1;FBP26;PCK1;YLR446W;CAT5
Module 5	heterocycle metabolic process	0.00014583	0.000861549	2577	171	274	34	1.87002	ADE1;RIB1;ATP1;ATP3;PGI1;ATP16;GUD1;TPI1;ATP5;ATP17;ARO10;PNC1;PDE1;PUT2;RPI1;GUT2;DAL2;MEF2;ATP2;ATP7;YNK1;PXA2;MTD1;DNM1;MEF1;MSS1;ADE12;ATP19;ISN1;DDP1;ATP4;PXA1;YPL207W;ATP20
Module 5	methionine metabolic process	0.000177026	0.00103227	2577	26	274	10	3.61735	ARO10;MET6;MET10;MET13;STR3;MET28;MET3;MET14;MET17;MET2
Module 5	polyol metabolic process	0.000198831	0.00114455	2577	10	274	6	5.64307	GUT1;GUT2;INO1;GDE1;YIG1;YPL206C
Module 5	phosphate metabolic process	0.000204696	0.00114886	2577	126	274	27	2.01538	YCR079W;COX9;YDR248C;QCR7;RIP1;VTC1;ATG1;COX4;XKS1;YGR205W;PHO81;GUT1;COX6;GUT2;VTC4;QCR8;MET14;YNK1;YKL171W;KNS1;YLR446W;YMR291W;EMI5;CYT1;ISN1;DDP1;QCR2
Module 5	phosphorus metabolic process	0.000204696	0.00114886	2577	126	274	27	2.01538	YCR079W;COX9;YDR248C;QCR7;RIP1;VTC1;ATG1;COX4;XKS1;YGR205W;PHO81;GUT1;COX6;GUT2;VTC4;QCR8;MET14;YNK1;YKL171W;KNS1;YLR446W;YMR291W;EMI5;CYT1;ISN1;DDP1;QCR2
Module 5	sulfur amino acid biosynthetic process	0.000217343	0.00120478	2577	22	274	9	3.84754	MET6;MET10;MET13;STR3;MET28;MET3;MET14;MET17;MET2
Module 5	alditol metabolic process	0.000230166	0.00123029	2577	7	274	5	6.71794	GUT1;GUT2;GDE1;YIG1;YPL206C
Module 5	glycerol metabolic process	0.000230166	0.00123029	2577	7	274	5	6.71794	GUT1;GUT2;GDE1;YIG1;YPL206C
Module 5	glycine metabolic process	0.000230166	0.00123029	2577	7	274	5	6.71794	GCV3;GCV1;AGX1;SHM2;GCV2
Module 5	ion transmembrane transport	0.000255132	0.0013477	2577	27	274	10	3.48337	ATP1;ATP3;ATP16;ATP5;ATP17;ATP2;ATP7;ATP19;ATP4;ATP20
Module 5	cellular catabolic process	0.00027443	0.00143278	2577	333	274	55	1.5534	GCV3;ATG8;YBR280C;PBN1;ATG15;YCR079W;ATG20;ATG9;GDH2;GCV1;KGD2;ARO10;UBC8;VTC1;ATG1;VID30;PDE1;ADH4;LSC2;PUT2;ATG7;FYV10;KGD1;DAL2;VTC4;YJL068C;MEF2;RAD7;MDH1;PXA2;FOX2;FMP13;DNM1;MEF1;ACO1;GLO1;MSS1;GID8;PAI3;YMR184W;GCV2;GAD1;IDH1;ATG4;ATG2;EMI5;YOL083W;IDH2;LSC1;DDP1;GDE1;PXA1;PEP4;YPL206C;PDH1
Module 5	autophagy	0.000288883	0.0014909	2577	48	274	14	2.74316	ATG8;ATG15;YCR079W;ATG20;ATG9;VTC1;ATG1;ATG7;VTC4;FMP13;ATG4;ATG2;YOL083W;PEP4
Module 5	cellular amino acid biosynthetic process	0.000329623	0.00168183	2577	84	274	20	2.23931	LYS2;MET6;AGX1;MET10;MET13;STR3;PUT2;LYS12;MET28;LYS1;MET3;MET14;MET17;ACO1;IDH1;MET2;LYS9;ARG1;IDH2;GLN1
Module 5	sulfur amino acid metabolic process	0.000360162	0.001817	2577	28	274	10	3.35897	ARO10;MET6;MET10;MET13;STR3;MET28;MET3;MET14;MET17;MET2
Module 5	amine biosynthetic process	0.000390179	0.00190405	2577	85	274	20	2.21297	LYS2;MET6;AGX1;MET10;MET13;STR3;PUT2;LYS12;MET28;LYS1;MET3;MET14;MET17;ACO1;IDH1;MET2;LYS9;ARG1;IDH2;GLN1
Module 5	nucleotide biosynthetic process	0.0003962	0.00190405	2577	55	274	15	2.56503	ADE1;ATP1;ATP3;ATP16;ATP5;ATP17;PNC1;ATP2;ATP7;YNK1;MTD1;ADE12;ATP19;ATP4;ATP20
Module 5	alcohol catabolic process	0.00039862	0.00190405	2577	11	274	6	5.13006	PGI1;TPI1;XKS1;GRE3;KGD1;YLR446W
Module 5	cysteine metabolic process	0.00039862	0.00190405	2577	11	274	6	5.13006	MET10;STR3;MET28;MET3;MET14;MET17
Module 5	monosaccharide catabolic process	0.00039862	0.00190405	2577	11	274	6	5.13006	PGI1;TPI1;XKS1;GRE3;KGD1;YLR446W
Module 5	carboxylic acid biosynthetic process	0.000408308	0.00190969	2577	98	274	22	2.11135	LYS2;TPI1;CEM1;MET6;AGX1;MET10;MET13;STR3;PUT2;LYS12;MET28;LYS1;MET3;MET14;MET17;ACO1;IDH1;MET2;LYS9;ARG1;IDH2;GLN1
Module 5	organic acid biosynthetic process	0.000408308	0.00190969	2577	98	274	22	2.11135	LYS2;TPI1;CEM1;MET6;AGX1;MET10;MET13;STR3;PUT2;LYS12;MET28;LYS1;MET3;MET14;MET17;ACO1;IDH1;MET2;LYS9;ARG1;IDH2;GLN1
Module 5	sulfur compound metabolic process	0.000414695	0.00191957	2577	44	274	13	2.77878	YDR248C;ARO10;MET6;MET10;MET13;STR3;RPI1;MET28;MET3;MET14;MET17;GLO1;MET2
Module 5	glucose metabolic process	0.000431972	0.00197914	2577	15	274	7	4.38905	PGI1;TPI1;KGD1;FBP26;PCK1;YLR446W;CAT5
Module 5	microautophagy	0.000498912	0.0022412	2577	29	274	10	3.24314	ATG8;ATG15;ATG9;VTC1;ATG1;ATG7;VTC4;ATG4;ATG2;PEP4
Module 5	nucleobase, nucleoside and nucleotide biosynthetic process	0.000504144	0.0022412	2577	62	274	16	2.42713	ADE1;ATP1;ATP3;ATP16;ATP5;ATP17;PNC1;ATP2;ATP7;YNK1;MTD1;ADE12;ATP19;ISN1;ATP4;ATP20
Module 5	nucleobase, nucleoside, nucleotide and nucleic acid biosynthetic process	0.000504144	0.0022412	2577	62	274	16	2.42713	ADE1;ATP1;ATP3;ATP16;ATP5;ATP17;PNC1;ATP2;ATP7;YNK1;MTD1;ADE12;ATP19;ISN1;ATP4;ATP20
Module 5	glutamate biosynthetic process	0.000573978	0.00252663	2577	5	274	4	7.52409	PUT2;ACO1;IDH1;IDH2
Module 5	cellular amino acid catabolic process	0.000592932	0.00258472	2577	20	274	8	3.76204	GCV3;GDH2;GCV1;ARO10;ADH4;PUT2;GCV2;GAD1
Module 5	ion transport	0.00073644	0.00317944	2577	58	274	15	2.43236	ATP1;ATP3;PHO89;ATP16;YDL183C;ATP5;ATP17;SFC1;ATP2;ATP7;ATP19;FIT2;ATP4;ATP20;AGC1
Module 5	amine catabolic process	0.000870772	0.00372359	2577	21	274	8	3.5829	GCV3;GDH2;GCV1;ARO10;ADH4;PUT2;GCV2;GAD1
Module 5	cysteine biosynthetic process	0.0011521	0.00483453	2577	9	274	5	5.22506	MET10;MET28;MET3;MET14;MET17
Module 5	regulation of gluconeogenesis	0.0011521	0.00483453	2577	9	274	5	5.22506	UBC8;VID30;FYV10;SIP4;GID8
Module 5	sulfur compound biosynthetic process	0.00120184	0.00499654	2577	32	274	10	2.9391	MET6;MET10;MET13;STR3;RPI1;MET28;MET3;MET14;MET17;MET2
Module 5	alcohol biosynthetic process	0.0012658	0.00521415	2577	27	274	9	3.13504	PGI1;TPI1;ARO10;ADH4;INO1;MCR1;PCK1;CAT5;YIG1
Module 5	cofactor metabolic process	0.00155949	0.00626965	2577	81	274	18	2.09002	ACH1;PGI1;TPI1;KGD2;COQ4;PNC1;LSC2;COQ6;KGD1;GUT2;MDH1;MTD1;ACO1;IDH1;EMI5;CAT5;IDH2;LSC1
Module 5	hexose biosynthetic process	0.00157789	0.00626965	2577	6	274	4	6.27007	PGI1;TPI1;PCK1;CAT5
Module 5	negative regulation of gluconeogenesis	0.00157789	0.00626965	2577	6	274	4	6.27007	UBC8;VID30;FYV10;GID8
Module 5	sulfate assimilation	0.00157789	0.00626965	2577	6	274	4	6.27007	YDR248C;MET10;MET3;MET14
Module 5	glutamine family amino acid biosynthetic process	0.001963	0.00773147	2577	14	274	6	4.03076	PUT2;ACO1;IDH1;ARG1;IDH2;GLN1
Module 5	phosphorylation	0.00201038	0.00784924	2577	96	274	20	1.9594	COX9;YDR248C;QCR7;RIP1;ATG1;COX4;XKS1;YGR205W;GUT1;COX6;QCR8;MET14;YNK1;YKL171W;KNS1;YLR446W;YMR291W;EMI5;CYT1;QCR2
Module 5	autophagic vacuole assembly	0.00210538	0.00794382	2577	10	274	5	4.70255	ATG8;ATG9;ATG1;ATG4;ATG2
Module 5	hexose catabolic process	0.00210538	0.00794382	2577	10	274	5	4.70255	PGI1;TPI1;GRE3;KGD1;YLR446W
Module 5	regulation of carbohydrate biosynthetic process	0.00210538	0.00794382	2577	10	274	5	4.70255	UBC8;VID30;FYV10;SIP4;GID8
Module 5	regulation of mitochondrial translation	0.00210538	0.00794382	2577	10	274	5	4.70255	CBP6;HSP78;TCM10;COX14;PET494
Module 5	cation transport	0.00230032	0.00860704	2577	46	274	12	2.45351	ATP1;ATP3;ATP16;YDL183C;ATP5;ATP17;ATP2;ATP7;ATP19;FIT2;ATP4;ATP20
Module 5	macroautophagy	0.0023666	0.00878184	2577	24	274	8	3.13504	ATG8;YCR079W;ATG20;ATG9;ATG1;ATG7;ATG4;ATG2
Module 5	cellular response to starvation	0.00289878	0.0106685	2577	30	274	9	2.82153	ATG8;YCR079W;ATG20;ATG9;ATG1;ATG7;ATG4;ATG2;PEP4
Module 5	monocarboxylic acid metabolic process	0.00321892	0.0117504	2577	36	274	10	2.61253	ACH1;TPI1;YDR248C;YAT2;CEM1;FOX2;ACO1;GLO1;CAT2;PDH1
Module 5	glycolysis	0.00337485	0.0118383	2577	7	274	4	5.37435	PGI1;TPI1;KGD1;YLR446W
Module 5	lysine biosynthetic process	0.00337485	0.0118383	2577	7	274	4	5.37435	LYS2;LYS12;LYS1;LYS9
Module 5	lysine metabolic process	0.00337485	0.0118383	2577	7	274	4	5.37435	LYS2;LYS12;LYS1;LYS9
Module 5	negative regulation of carbohydrate metabolic process	0.00337485	0.0118383	2577	7	274	4	5.37435	UBC8;VID30;FYV10;GID8
Module 5	negative regulation of cellular carbohydrate metabolic process	0.00337485	0.0118383	2577	7	274	4	5.37435	UBC8;VID30;FYV10;GID8
Module 5	regulation of cellular ketone metabolic process	0.00352767	0.0122785	2577	11	274	5	4.27505	UBC8;VID30;FYV10;SIP4;GID8
Module 5	response to starvation	0.00371229	0.0128217	2577	31	274	9	2.73052	ATG8;YCR079W;ATG20;ATG9;ATG1;ATG7;ATG4;ATG2;PEP4
Module 5	carbohydrate biosynthetic process	0.00415974	0.0142574	2577	26	274	8	2.89388	PGI1;TPI1;GLC3;INO1;PCK1;GLC8;CAT5;YIG1
Module 5	lipid catabolic process	0.00552841	0.0182519	2577	12	274	5	3.9188	YBR204C;ATG15;FOX2;GDE1;YPL206C
Module 5	regulation of carbohydrate metabolic process	0.00552841	0.0182519	2577	12	274	5	3.9188	UBC8;VID30;FYV10;SIP4;GID8
Module 5	regulation of cellular carbohydrate metabolic process	0.00552841	0.0182519	2577	12	274	5	3.9188	UBC8;VID30;FYV10;SIP4;GID8
Module 5	regulation of glucose metabolic process	0.00552841	0.0182519	2577	12	274	5	3.9188	UBC8;VID30;FYV10;SIP4;GID8
Module 5	regulation of mitochondrion organization	0.00552841	0.0182519	2577	12	274	5	3.9188	CBP6;HSP78;TCM10;COX14;PET494
Module 5	heterocycle biosynthetic process	0.00602118	0.0197336	2577	98	274	19	1.82344	ADE1;RIB1;ATP1;ATP3;ATP16;ATP5;ATP17;PNC1;PUT2;RPI1;ATP2;ATP7;YNK1;MTD1;ADE12;ATP19;ISN1;ATP4;ATP20
Module 5	serine family amino acid biosynthetic process	0.0061399	0.0199769	2577	17	274	6	3.31945	AGX1;MET10;MET28;MET3;MET14;MET17
Module 5	monosaccharide biosynthetic process	0.00618915	0.0199923	2577	8	274	4	4.70255	PGI1;TPI1;PCK1;CAT5
Module 5	oxidoreduction coenzyme metabolic process	0.00777844	0.0247696	2577	23	274	7	2.86242	PGI1;TPI1;COQ4;PNC1;COQ6;GUT2;CAT5
Module 5	piecemeal microautophagy of nucleus	0.00777844	0.0247696	2577	23	274	7	2.86242	ATG8;ATG15;ATG9;ATG1;ATG7;ATG4;ATG2
Module 5	aging	0.00861113	0.02685	2577	29	274	8	2.59451	GPA2;PNC1;FIS1;GUT2;SOD1;MDH1;DNM1;HSP104
Module 5	cell aging	0.00861113	0.02685	2577	29	274	8	2.59451	GPA2;PNC1;FIS1;GUT2;SOD1;MDH1;DNM1;HSP104
Module 5	glutamine family amino acid metabolic process	0.00861113	0.02685	2577	29	274	8	2.59451	GDH2;PUT2;ACO1;GAD1;IDH1;ARG1;IDH2;GLN1
Module 5	heterocycle catabolic process	0.00995625	0.0294118	2577	48	274	11	2.15534	ARO10;PDE1;PUT2;DAL2;MEF2;PXA2;DNM1;MEF1;MSS1;DDP1;PXA1
Module 5	energy reserve metabolic process	0.0101018	0.0294118	2577	5	274	3	5.64307	GLC3;GLC8;GPH1
Module 5	glutamine family amino acid catabolic process	0.0101018	0.0294118	2577	5	274	3	5.64307	GDH2;PUT2;GAD1
Module 5	glycogen metabolic process	0.0101018	0.0294118	2577	5	274	3	5.64307	GLC3;GLC8;GPH1
Module 5	mitochondrial respiratory chain complex III assembly	0.0101018	0.0294118	2577	5	274	3	5.64307	CBP6;QCR7;CBP4
Module 5	protein oligomerization	0.0101018	0.0294118	2577	5	274	3	5.64307	ATG9;DNM1;ATP20
Module 5	respiratory chain complex III assembly	0.0101018	0.0294118	2577	5	274	3	5.64307	CBP6;QCR7;CBP4
Module 5	protein complex biogenesis	0.0101783	0.0294118	2577	110	274	20	1.71002	CBP6;ATG9;COX20;TCM10;QCR7;SHY1;CBP4;FMP35;COX16;PET191;ATP7;CYT2;DNM1;COX12;YLR218C;PET494;ATP19;YOL083W;ATP4;ATP20
Module 5	cytochrome complex assembly	0.0102188	0.0294118	2577	9	274	4	4.18005	CBP6;QCR7;CBP4;CYT2
Module 5	glucose catabolic process	0.0102188	0.0294118	2577	9	274	4	4.18005	PGI1;TPI1;KGD1;YLR446W
Module 5	positive regulation of mitochondrial translation	0.0102188	0.0294118	2577	9	274	4	4.18005	CBP6;HSP78;TCM10;PET494
Module 5	positive regulation of mitochondrion organization	0.0102188	0.0294118	2577	9	274	4	4.18005	CBP6;HSP78;TCM10;PET494
Module 5	cellular response to nutrient levels	0.0104738	0.0299537	2577	42	274	10	2.23931	ATG8;YCR079W;ATG20;ATG9;ATG1;ATG7;HAP4;ATG4;ATG2;PEP4
Module 5	protein complex assembly	0.0115342	0.0327777	2577	104	274	19	1.71824	CBP6;ATG9;COX20;TCM10;QCR7;SHY1;CBP4;FMP35;COX16;PET191;ATP7;CYT2;DNM1;COX12;YLR218C;ATP19;YOL083W;ATP4;ATP20
Module 5	cellular response to external stimulus	0.0124028	0.0348053	2577	43	274	10	2.18723	ATG8;YCR079W;ATG20;ATG9;ATG1;ATG7;HAP4;ATG4;ATG2;PEP4
Module 5	cellular response to extracellular stimulus	0.0124028	0.0348053	2577	43	274	10	2.18723	ATG8;YCR079W;ATG20;ATG9;ATG1;ATG7;HAP4;ATG4;ATG2;PEP4
Module 5	CVT pathway	0.0126673	0.0353268	2577	25	274	7	2.63343	ATG8;ATG20;ATG9;ATG1;ATG7;ATG4;ATG2
Module 5	cellular response to oxidative stress	0.0158017	0.043796	2577	26	274	7	2.53214	GRE3;SOD1;MCR1;HSP104;GAD1;NCE103;OXR1
Module 5	oligosaccharide metabolic process	0.0160401	0.0441841	2577	15	274	5	3.13504	MAL33;AMS1;MAL13;HSP104;ATH1
Module 5	response to nutrient levels	0.0170493	0.0466777	2577	45	274	10	2.09002	ATG8;YCR079W;ATG20;ATG9;ATG1;ATG7;HAP4;ATG4;ATG2;PEP4

## Sheet: Ancestor 1
Module	Gene Ontology Term	Pval	FDR	BackgroundSetSize	NoOfGenesAnnotatedWithTerm	SizeInModule	NoOfGenesWithAnnotationInModule	FoldEnrichment	GenesContributingToEnrichment
Module 1	ribosome biogenesis	2.75222e-110	9.88047e-108	2746	211	280	146	6.78599	ECM1;TRM7;MAK5;ENP1;SPB1;KRR1;BUD23;PWP2;RSA4;NOP1;DBP10;TSR1;SAS10;NHP2;NOP6;MAK21;RRP8;RRP1;RLI1;ARX1;BFR2;UTP4;YDR339C;BCP1;ESF1;YDR412W;UTP6;PUF6;SNU13;NOP16;NUG1;ARB1;UTP7;NSA2;LCP5;SPB4;LOC1;CGR1;DBP3;LSG1;NSA1;PRP43;RPS2;ROK1;SLX9;UTP22;NOP7;UTP8;NSR1;SDA1;YGR251W;ZUO1;BCD1;SSZ1;NOP10;LRP1;IPI1;RPF1;GAR1;IMP3;DBP8;NMD3;RIX1;FAF1;YIL091C;SQT1;YVH1;NOP9;HCA4;UTP10;ALB1;MPP10;URB2;MRT4;URB1;M…
Module 1	ribonucleoprotein complex biogenesis	1.24364e-96	2.23234e-94	2746	247	280	147	5.83664	ECM1;TRM7;MAK5;ENP1;SPB1;KRR1;BUD23;PWP2;RSA4;NOP1;DBP10;TSR1;SAS10;NHP2;NOP6;MAK21;RRP8;RRP1;RLI1;ARX1;BFR2;UTP4;YDR339C;BCP1;ESF1;YDR412W;UTP6;PUF6;SNU13;NOP16;NUG1;ARB1;UTP7;NSA2;LCP5;SPB4;LOC1;CGR1;DBP3;LSG1;NSA1;PRP43;RPS2;ROK1;SLX9;UTP22;NOP7;UTP8;NSR1;SDA1;YGR251W;ZUO1;BCD1;SSZ1;NOP10;LRP1;IPI1;RPF1;GAR1;IMP3;DBP8;NMD3;RIX1;FAF1;YIL091C;SHQ1;SQT1;YVH1;NOP9;HCA4;UTP10;ALB1;MPP10;URB2;MRT4;U…
Module 1	ncRNA metabolic process	2.90065e-96	3.47112e-94	2746	276	280	154	5.4721	KTI11;ILS1;TRM7;MAK5;ENP1;SPB1;KRR1;BUD23;PWP2;NOP1;DBP10;LHP1;TSR1;TRM3;SAS10;TRM8;NHP2;NOP6;RRP8;RRP1;RLI1;TRM1;TRM82;BFR2;UTP4;YDR339C;ESF1;YDR412W;UTP6;SNU13;NOP16;NUG1;UTP7;NSA2;LCP5;SPB4;LOC1;CGR1;DBP3;NSA1;PRP43;RPS2;SUA5;ROK1;SLX9;UTP22;NOP7;UTP8;NSR1;ELP2;YGR251W;MES1;ZUO1;DED81;YHR020W;BCD1;SSZ1;TRM5;NOP10;LRP1;IPI1;RPF1;GAR1;IMP3;DBP8;RIX1;URM1;FAF1;YIL091C;NOP9;HCA4;UTP10;GCD14;MPP10;…
Module 1	ncRNA processing	9.98963e-96	8.96569e-94	2746	238	280	144	5.93373	KTI11;TRM7;MAK5;ENP1;SPB1;KRR1;BUD23;PWP2;NOP1;DBP10;LHP1;TSR1;TRM3;SAS10;TRM8;NHP2;NOP6;RRP8;RRP1;RLI1;TRM1;TRM82;BFR2;UTP4;YDR339C;ESF1;YDR412W;UTP6;SNU13;NOP16;NUG1;UTP7;NSA2;LCP5;SPB4;LOC1;CGR1;DBP3;NSA1;PRP43;RPS2;SUA5;ROK1;SLX9;UTP22;NOP7;UTP8;NSR1;ELP2;YGR251W;ZUO1;SSZ1;TRM5;NOP10;LRP1;IPI1;RPF1;GAR1;IMP3;DBP8;RIX1;URM1;FAF1;YIL091C;NOP9;HCA4;UTP10;GCD14;MPP10;URB2;MRT4;URB1;MAK11;DHR2;UTP…
Module 1	rRNA processing	3.847e-93	2.76214e-91	2746	166	280	121	7.14858	TRM7;MAK5;ENP1;SPB1;KRR1;BUD23;PWP2;NOP1;DBP10;TSR1;SAS10;NHP2;NOP6;RRP8;RRP1;RLI1;BFR2;UTP4;YDR339C;ESF1;YDR412W;UTP6;SNU13;NOP16;NUG1;UTP7;NSA2;LCP5;SPB4;LOC1;CGR1;DBP3;NSA1;PRP43;RPS2;ROK1;SLX9;UTP22;NOP7;UTP8;NSR1;YGR251W;ZUO1;SSZ1;NOP10;LRP1;IPI1;RPF1;GAR1;IMP3;DBP8;RIX1;FAF1;YIL091C;NOP9;HCA4;UTP10;MPP10;URB2;MRT4;URB1;MAK11;DHR2;UTP11;DBP7;RPF2;DRS1;SOF1;GRC3;NOC3;SDO1;YLR051C;MDN1;DIP2;CB…
Module 1	rRNA metabolic process	4.40067e-92	2.63307e-90	2746	168	280	121	7.06348	TRM7;MAK5;ENP1;SPB1;KRR1;BUD23;PWP2;NOP1;DBP10;TSR1;SAS10;NHP2;NOP6;RRP8;RRP1;RLI1;BFR2;UTP4;YDR339C;ESF1;YDR412W;UTP6;SNU13;NOP16;NUG1;UTP7;NSA2;LCP5;SPB4;LOC1;CGR1;DBP3;NSA1;PRP43;RPS2;ROK1;SLX9;UTP22;NOP7;UTP8;NSR1;YGR251W;ZUO1;SSZ1;NOP10;LRP1;IPI1;RPF1;GAR1;IMP3;DBP8;RIX1;FAF1;YIL091C;NOP9;HCA4;UTP10;MPP10;URB2;MRT4;URB1;MAK11;DHR2;UTP11;DBP7;RPF2;DRS1;SOF1;GRC3;NOC3;SDO1;YLR051C;MDN1;DIP2;CB…
Module 1	cellular component biogenesis at cellular level	1.21273e-84	6.21956e-83	2746	288	280	148	5.03978	ECM1;TRM7;MAK5;ENP1;SPB1;KRR1;BUD23;PWP2;RSA4;NOP1;DBP10;TSR1;SAS10;NHP2;NOP6;MAK21;RRP8;RRP1;RLI1;ARX1;BFR2;UTP4;YDR339C;BCP1;ESF1;YDR412W;UTP6;PUF6;SNU13;NOP16;NUG1;ARB1;UTP7;NSA2;LCP5;SPB4;LOC1;CGR1;DBP3;LSG1;NSA1;PRP43;RPS2;ROK1;SLX9;UTP22;NOP7;UTP8;NSR1;SDA1;YGR251W;ZUO1;BCD1;SSZ1;NOP10;LRP1;IPI1;RPF1;GAR1;IMP3;DBP8;NMD3;RIX1;FAF1;YIL091C;SHQ1;SQT1;YVH1;NOP9;HCA4;UTP10;ALB1;MPP10;URB2;MRT4;U…
Module 1	RNA processing	3.72136e-65	1.66996e-63	2746	349	280	144	4.0465	KTI11;TRM7;MAK5;ENP1;SPB1;KRR1;BUD23;PWP2;NOP1;DBP10;LHP1;TSR1;TRM3;SAS10;TRM8;NHP2;NOP6;RRP8;RRP1;RLI1;TRM1;TRM82;BFR2;UTP4;YDR339C;ESF1;YDR412W;UTP6;SNU13;NOP16;NUG1;UTP7;NSA2;LCP5;SPB4;LOC1;CGR1;DBP3;NSA1;PRP43;RPS2;SUA5;ROK1;SLX9;UTP22;NOP7;UTP8;NSR1;ELP2;YGR251W;ZUO1;SSZ1;TRM5;NOP10;LRP1;IPI1;RPF1;GAR1;IMP3;DBP8;RIX1;URM1;FAF1;YIL091C;NOP9;HCA4;UTP10;GCD14;MPP10;URB2;MRT4;URB1;MAK11;DHR2;UTP…
Module 1	RNA metabolic process	2.03673e-55	8.12429e-54	2746	680	280	186	2.68254	KTI11;ILS1;TRM7;MAK5;RPB5;ENP1;SPB1;KRR1;BUD23;PWP2;NOP1;DBP10;LHP1;TSR1;TRM3;RPC53;SAS10;TRM8;NHP2;NOP6;RPC11;RRP8;RRP1;RLI1;TRM1;RPA14;TRM82;BFR2;UTP4;YDR339C;ESF1;YDR412W;UTP6;SNU13;POL5;NOP16;NUG1;TPA1;UTP7;NSA2;LCP5;SPB4;LOC1;YFR032C;CGR1;DBP3;NSA1;PRP43;RPS2;SUA5;ROK1;SLX9;UTP22;NOP7;UTP8;NSR1;ELP2;YGR251W;MES1;ZUO1;DED81;YHR020W;BCD1;SSZ1;TRM5;NOP10;LRP1;IPI1;RPF1;GAR1;RPC10;IMP3;DBP8;RIX1…
Module 1	ribosomal small subunit biogenesis	2.87373e-51	1.03167e-49	2746	66	280	58	8.6184	ENP1;KRR1;BUD23;PWP2;SAS10;NOP6;UTP4;YDR339C;UTP6;SNU13;UTP7;LOC1;PRP43;SLX9;UTP22;NOP7;UTP8;NSR1;YGR251W;DBP8;FAF1;YIL091C;NOP9;UTP10;MPP10;DHR2;UTP11;LTV1;SOF1;YLR003C;YLR051C;DIP2;UTP13;SGD1;UTP21;TSR2;UTP14;BUD22;UTP15;ECM16;RRP5;KRE33;KRI1;ESF2;RCL1;YOL022C;YOR004W;NOB1;BUD21;RIO1;PNO1;YOR287C;RRS1;NOP58;RRP12;NAN1;YAR1;NOC4
Module 1	gene expression	1.70445e-50	5.5627e-49	2746	796	280	195	2.4025	EFB1;RBG1;KTI11;ILS1;TRM7;RPG1;MAK5;SUP45;RPB5;ENP1;SPB1;KRR1;BUD23;PWP2;NOP1;DBP10;LHP1;TSR1;TRM3;RPC53;SAS10;TRM8;NHP2;NOP6;RPC11;RRP8;RRP1;RLI1;TRM1;RPA14;TRM82;BFR2;UTP4;YDR339C;ESF1;YDR412W;UTP6;SNU13;POL5;NOP16;NUG1;TPA1;UTP7;NSA2;LCP5;SPB4;LOC1;YFR032C;CGR1;DBP3;NSA1;PRP43;RPS2;SUA5;ROK1;SLX9;UTP22;NOP7;UTP8;NSR1;RBG2;ELP2;YGR251W;MES1;ZUO1;DED81;YHR020W;SSZ1;TRM5;NOP10;LRP1;IPI1;RPF1;GAR1…
Module 1	cellular component biogenesis	2.9161e-48	8.724e-47	2746	486	280	150	3.0269	ECM1;TRM7;MAK5;ENP1;SPB1;KRR1;BUD23;PWP2;RSA4;NOP1;DBP10;TSR1;SAS10;NHP2;NOP6;MAK21;RRP8;RRP1;RLI1;ARX1;BFR2;UTP4;YDR339C;BCP1;ESF1;YDR412W;UTP6;PUF6;SNU13;YEL048C;NOP16;NUG1;ARB1;UTP7;NSA2;LCP5;SPB4;LOC1;CGR1;DBP3;LSG1;NSA1;PRP43;RPS2;ROK1;SLX9;UTP22;NOP7;UTP8;NSR1;SDA1;YGR251W;ZUO1;BCD1;SSZ1;NOP10;LRP1;IPI1;RPF1;GAR1;IMP3;DBP8;NMD3;RIX1;FAF1;YIL091C;SHQ1;SQT1;YVH1;NOP9;HCA4;UTP10;ALB1;MPP10;URB…
Module 1	maturation of SSU-rRNA	7.55726e-45	2.08697e-43	2746	56	280	50	8.75638	ENP1;KRR1;BUD23;PWP2;SAS10;UTP4;YDR339C;UTP6;SNU13;UTP7;LOC1;PRP43;SLX9;UTP22;NOP7;UTP8;YGR251W;DBP8;FAF1;YIL091C;NOP9;UTP10;MPP10;DHR2;UTP11;SOF1;YLR051C;DIP2;UTP13;TSR2;UTP14;BUD22;UTP15;ECM16;RRP5;KRI1;ESF2;RCL1;YOL022C;YOR004W;NOB1;BUD21;RIO1;PNO1;YOR287C;RRS1;NOP58;RRP12;NAN1;NOC4
Module 1	maturation of SSU-rRNA from tricistronic rRNA transcript (SSU-rRNA, 5.8S rRNA, LSU-rRNA)	1.0165e-44	2.6066e-43	2746	52	280	48	9.05275	ENP1;KRR1;BUD23;PWP2;SAS10;UTP4;YDR339C;UTP6;SNU13;UTP7;LOC1;PRP43;SLX9;UTP22;NOP7;UTP8;YGR251W;DBP8;FAF1;YIL091C;NOP9;UTP10;MPP10;DHR2;UTP11;SOF1;YLR051C;DIP2;UTP13;TSR2;UTP14;UTP15;ECM16;RRP5;KRI1;ESF2;RCL1;YOR004W;NOB1;BUD21;RIO1;PNO1;YOR287C;RRS1;NOP58;RRP12;NAN1;NOC4
Module 1	ribosomal large subunit biogenesis	7.86258e-44	1.88178e-42	2746	55	280	49	8.73727	MAK5;SPB1;RSA4;DBP10;MAK21;RLI1;ARX1;PUF6;NOP16;NSA2;SPB4;LOC1;DBP3;LSG1;NSA1;PRP43;NOP7;SDA1;IPI1;RPF1;RIX1;SQT1;YVH1;ALB1;MRT4;URB1;MAK11;DBP7;RPF2;DRS1;RIX7;SDO1;MDN1;DBP9;AFG2;ERB1;RRP5;RLP7;IPI3;DBP6;BRX1;NOP8;YTM1;RRS1;NOG1;NOP53;NIP7;RRP15;JIP5
Module 1	nucleic acid metabolic process	6.08672e-41	1.36571e-39	2746	854	280	190	2.18192	KTI11;ILS1;TRM7;MAK5;RPB5;ENP1;SPB1;KRR1;BUD23;PWP2;NOP1;DBP10;LHP1;TSR1;TRM3;RPC53;SAS10;TRM8;NHP2;NOP6;RPC11;RRP8;RRP1;RLI1;FOB1;TRM1;RPA14;TRM82;BFR2;UTP4;YDR339C;ESF1;YDR412W;UTP6;SNU13;POL5;NOP16;NUG1;TPA1;UTP7;NSA2;LCP5;SPB4;LOC1;YFR032C;CGR1;DBP3;NSA1;PRP43;RPS2;SUA5;ROK1;SLX9;UTP22;NOP7;UTP8;NSR1;ELP2;YGR251W;MES1;ZUO1;DED81;YHR020W;BCD1;SSZ1;TRM5;NOP10;LRP1;IPI1;RPF1;GAR1;RPC10;IMP3;DBP8…
Module 1	nucleobase, nucleoside, nucleotide and nucleic acid metabolic process	9.41556e-39	1.98834e-37	2746	969	280	200	2.02418	KTI11;ILS1;TRM7;MAK5;RPB5;ENP1;DUT1;SPB1;KRR1;BUD23;PWP2;NOP1;DBP10;LHP1;TSR1;TRM3;RPC53;SAS10;TRM8;NHP2;NOP6;YDR020C;RPC11;RRP8;RRP1;RLI1;FOB1;TRM1;RPA14;TRM82;BFR2;UTP4;YDR339C;ESF1;YDR412W;UTP6;GUK1;SNU13;POL5;NOP16;NUG1;ARB1;TPA1;UTP7;NSA2;LCP5;SPB4;LOC1;YFR032C;CGR1;DBP3;NSA1;PRP43;RPS2;SUA5;ROK1;SLX9;UTP22;NOP7;UTP8;NSR1;ELP2;YGR251W;MES1;ZUO1;DED81;YHR020W;BCD1;SSZ1;TRM5;NOP10;LRP1;IPI1;RP…
Module 1	cellular nitrogen compound metabolic process	2.06543e-33	4.11939e-32	2746	1097	280	206	1.84163	KTI11;ILS1;TRM7;MAK5;RPB5;ENP1;DUT1;SPB1;KRR1;BUD23;THR4;PWP2;NOP1;DBP10;LHP1;TSR1;TRM3;RPC53;SAS10;TRM8;NHP2;NOP6;YDR020C;RPC11;RRP8;RRP1;RLI1;FOB1;TRM1;RPA14;TRM82;BFR2;UTP4;YDR339C;ESF1;YDR412W;UTP6;GUK1;SNU13;POL5;NOP16;NUG1;ARB1;TPA1;UTP7;NSA2;LCP5;SPB4;LOC1;YFR032C;CGR1;DBP3;NSA1;PRP43;RPS2;SUA5;ROK1;SLX9;UTP22;NOP7;UTP8;NSR1;ELP2;YGR251W;MES1;ZUO1;DED81;YHR020W;BCD1;SSZ1;TRM5;NOP10;LRP1;IP…
Module 1	nitrogen compound metabolic process	6.40127e-33	1.2095e-31	2746	1104	280	206	1.82996	KTI11;ILS1;TRM7;MAK5;RPB5;ENP1;DUT1;SPB1;KRR1;BUD23;THR4;PWP2;NOP1;DBP10;LHP1;TSR1;TRM3;RPC53;SAS10;TRM8;NHP2;NOP6;YDR020C;RPC11;RRP8;RRP1;RLI1;FOB1;TRM1;RPA14;TRM82;BFR2;UTP4;YDR339C;ESF1;YDR412W;UTP6;GUK1;SNU13;POL5;NOP16;NUG1;ARB1;TPA1;UTP7;NSA2;LCP5;SPB4;LOC1;YFR032C;CGR1;DBP3;NSA1;PRP43;RPS2;SUA5;ROK1;SLX9;UTP22;NOP7;UTP8;NSR1;ELP2;YGR251W;MES1;ZUO1;DED81;YHR020W;BCD1;SSZ1;TRM5;NOP10;LRP1;IP…
Module 1	endonucleolytic cleavage in ITS1 to separate SSU-rRNA from 5.8S rRNA and LSU-rRNA from tricistronic rRNA transcript (SSU-rRNA, 5.8S rRNA, LSU-rRNA)	1.2941e-27	2.11174e-26	2746	29	280	28	9.46897	ENP1;KRR1;BUD23;PWP2;SAS10;YDR339C;UTP6;UTP7;LOC1;DBP8;NOP9;UTP10;MPP10;UTP11;YLR051C;DIP2;UTP13;UTP14;RRP5;KRI1;ESF2;RCL1;YOR004W;BUD21;PNO1;RRS1;NOP58;NOC4
Module 1	endonucleolytic cleavage involved in rRNA processing	1.2941e-27	2.11174e-26	2746	29	280	28	9.46897	ENP1;KRR1;BUD23;PWP2;SAS10;YDR339C;UTP6;UTP7;LOC1;DBP8;NOP9;UTP10;MPP10;UTP11;YLR051C;DIP2;UTP13;UTP14;RRP5;KRI1;ESF2;RCL1;YOR004W;BUD21;PNO1;RRS1;NOP58;NOC4
Module 1	endonucleolytic cleavage of tricistronic rRNA transcript (SSU-rRNA, 5.8S rRNA, LSU-rRNA)	1.2941e-27	2.11174e-26	2746	29	280	28	9.46897	ENP1;KRR1;BUD23;PWP2;SAS10;YDR339C;UTP6;UTP7;LOC1;DBP8;NOP9;UTP10;MPP10;UTP11;YLR051C;DIP2;UTP13;UTP14;RRP5;KRI1;ESF2;RCL1;YOR004W;BUD21;PNO1;RRS1;NOP58;NOC4
Module 1	maturation of 5.8S rRNA	3.86826e-27	5.78627e-26	2746	59	280	40	6.64891	MAK5;ENP1;SPB1;KRR1;BUD23;PWP2;SAS10;YDR339C;UTP6;UTP7;NSA2;LOC1;PRP43;LRP1;RPF1;DBP8;NOP9;UTP10;MPP10;URB1;MAK11;UTP11;RPF2;YLR051C;DIP2;UTP13;UTP14;RRP5;RLP7;KRI1;ESF2;RCL1;RRP6;YOR004W;BUD21;PNO1;RRS1;NOP58;RRP15;NOC4
Module 1	maturation of 5.8S rRNA from tricistronic rRNA transcript (SSU-rRNA, 5.8S rRNA, LSU-rRNA)	3.86826e-27	5.78627e-26	2746	59	280	40	6.64891	MAK5;ENP1;SPB1;KRR1;BUD23;PWP2;SAS10;YDR339C;UTP6;UTP7;NSA2;LOC1;PRP43;LRP1;RPF1;DBP8;NOP9;UTP10;MPP10;URB1;MAK11;UTP11;RPF2;YLR051C;DIP2;UTP13;UTP14;RRP5;RLP7;KRI1;ESF2;RCL1;RRP6;YOR004W;BUD21;PNO1;RRS1;NOP58;RRP15;NOC4
Module 1	cleavage involved in rRNA processing	1.16111e-23	1.66736e-22	2746	49	280	34	6.80496	ENP1;KRR1;BUD23;PWP2;SAS10;NHP2;YDR339C;UTP6;UTP7;LOC1;NOP10;LRP1;DBP8;NOP9;UTP10;MPP10;UTP11;YLR051C;DIP2;UTP13;UTP14;RRP5;RLP7;KRI1;ESF2;RCL1;RRP6;YOR004W;BUD21;PNO1;YOR287C;RRS1;NOP58;NOC4
Module 1	ncRNA 5'-end processing	1.45548e-23	1.93524e-22	2746	25	280	24	9.41486	PWP2;SAS10;YDR339C;UTP6;UTP7;LOC1;DBP8;NOP9;UTP10;MPP10;UTP11;YLR051C;DIP2;UTP13;UTP14;RRP5;RLP7;ESF2;RCL1;YOR004W;BUD21;PNO1;NOP58;NOC4
Module 1	rRNA 5'-end processing	1.45548e-23	1.93524e-22	2746	25	280	24	9.41486	PWP2;SAS10;YDR339C;UTP6;UTP7;LOC1;DBP8;NOP9;UTP10;MPP10;UTP11;YLR051C;DIP2;UTP13;UTP14;RRP5;RLP7;ESF2;RCL1;YOR004W;BUD21;PNO1;NOP58;NOC4
Module 1	endonucleolytic cleavage to generate mature 5'-end of SSU-rRNA from (SSU-rRNA, 5.8S rRNA, LSU-rRNA)	1.48018e-22	1.8978e-21	2746	24	280	23	9.39851	PWP2;SAS10;YDR339C;UTP6;UTP7;LOC1;DBP8;NOP9;UTP10;MPP10;UTP11;YLR051C;DIP2;UTP13;UTP14;RRP5;ESF2;RCL1;YOR004W;BUD21;PNO1;NOP58;NOC4
Module 1	RNA 5'-end processing	1.72125e-22	2.13079e-21	2746	26	280	24	9.05275	PWP2;SAS10;YDR339C;UTP6;UTP7;LOC1;DBP8;NOP9;UTP10;MPP10;UTP11;YLR051C;DIP2;UTP13;UTP14;RRP5;RLP7;ESF2;RCL1;YOR004W;BUD21;PNO1;NOP58;NOC4
Module 1	cellular macromolecule metabolic process	1.52654e-21	1.82676e-20	2746	1332	280	210	1.54617	EFB1;RBG1;KTI11;ILS1;TRM7;RPG1;MAK5;SUP45;RPB5;CNS1;ENP1;SPB1;KRR1;BUD23;PWP2;NOP1;DBP10;LHP1;TSR1;TRM3;RPC53;SAS10;TRM8;NHP2;NOP6;RPC11;RRP8;RRP1;RLI1;FOB1;TRM1;RPA14;YDR161W;TRM82;BFR2;UTP4;YDR339C;ESF1;YDR412W;UTP6;RMT2;SNU13;POL5;NOP16;NUG1;TPA1;UTP7;NSA2;LCP5;SPB4;LOC1;YFR032C;CGR1;DBP3;NSA1;PRP43;RPS2;SUA5;ROK1;SLX9;UTP22;NOP7;UTP8;NSR1;RBG2;ELP2;YGR251W;MES1;ZUO1;DED81;YHR020W;BCD1;SSZ1;TR…
Module 1	endonucleolytic cleavage in 5'-ETS of tricistronic rRNA transcript (SSU-rRNA, 5.8S rRNA, LSU-rRNA)	1.50677e-20	1.74493e-19	2746	22	280	21	9.36136	PWP2;SAS10;YDR339C;UTP6;UTP7;LOC1;DBP8;NOP9;UTP10;MPP10;UTP11;YLR051C;DIP2;UTP13;UTP14;RRP5;ESF2;RCL1;YOR004W;NOP58;NOC4
Module 1	ribosomal large subunit assembly	1.6341e-20	1.83325e-19	2746	24	280	22	8.98988	RSA4;DBP10;MAK21;SPB4;DBP3;LSG1;IPI1;RPF1;RIX1;SQT1;YVH1;MRT4;MAK11;DBP7;RPF2;DRS1;MDN1;DBP9;IPI3;DBP6;BRX1;NIP7
Module 1	ribosome assembly	2.51393e-20	2.73486e-19	2746	31	280	25	7.90899	RSA4;DBP10;MAK21;SPB4;DBP3;LSG1;NSR1;IPI1;RPF1;RIX1;SQT1;YVH1;MRT4;MAK11;DBP7;RPF2;DRS1;MDN1;DBP9;IPI3;DBP6;ESF2;BRX1;NIP7;BMS1
Module 1	macromolecule metabolic process	4.26351e-20	4.50177e-19	2746	1360	280	210	1.51434	EFB1;RBG1;KTI11;ILS1;TRM7;RPG1;MAK5;SUP45;RPB5;CNS1;ENP1;SPB1;KRR1;BUD23;PWP2;NOP1;DBP10;LHP1;TSR1;TRM3;RPC53;SAS10;TRM8;NHP2;NOP6;RPC11;RRP8;RRP1;RLI1;FOB1;TRM1;RPA14;YDR161W;TRM82;BFR2;UTP4;YDR339C;ESF1;YDR412W;UTP6;RMT2;SNU13;POL5;NOP16;NUG1;TPA1;UTP7;NSA2;LCP5;SPB4;LOC1;YFR032C;CGR1;DBP3;NSA1;PRP43;RPS2;SUA5;ROK1;SLX9;UTP22;NOP7;UTP8;NSR1;RBG2;ELP2;YGR251W;MES1;ZUO1;DED81;YHR020W;BCD1;SSZ1;TR…
Module 1	RNA modification	1.99716e-16	2.04851e-15	2746	71	280	34	4.69638	KTI11;TRM7;SPB1;BUD23;NOP1;TRM3;TRM8;NHP2;TRM1;TRM82;LCP5;ELP2;TRM5;NOP10;GAR1;URM1;GCD14;CBF5;SIK1;DUS3;DUS1;GCD10;NCS2;SMM1;TRM112;TRM10;TRM11;YOL125W;PPM2;PUS7;YPL030W;ELP3;DIM1;RRP9
Module 1	tRNA transcription	9.50061e-16	9.21816e-15	2746	15	280	15	9.80714	RPB5;RPC53;RPC11;RPC17;RPC25;RPC37;RPC19;RPC31;RPC34;RPO31;RET1;RPB8;RPC40;RPO26;RPC82
Module 1	tRNA transcription from RNA polymerase III promoter	9.50061e-16	9.21816e-15	2746	15	280	15	9.80714	RPB5;RPC53;RPC11;RPC17;RPC25;RPC37;RPC19;RPC31;RPC34;RPO31;RET1;RPB8;RPC40;RPO26;RPC82
Module 1	nucleic acid phosphodiester bond hydrolysis	4.43291e-14	4.18793e-13	2746	82	280	34	4.06638	ENP1;KRR1;BUD23;PWP2;SAS10;NHP2;YDR339C;UTP6;UTP7;LOC1;NOP10;LRP1;DBP8;NOP9;UTP10;MPP10;UTP11;YLR051C;DIP2;UTP13;UTP14;RRP5;RLP7;KRI1;ESF2;RCL1;RRP6;YOR004W;BUD21;PNO1;YOR287C;RRS1;NOP58;NOC4
Module 1	primary metabolic process	6.61827e-14	6.0922e-13	2746	1662	280	225	1.32768	EFB1;RBG1;KTI11;ILS1;TRM7;RPG1;MAK5;SUP45;RPB5;CNS1;ENP1;DUT1;SPB1;KRR1;BUD23;THR4;PWP2;NOP1;DBP10;LHP1;TSR1;TRM3;RPC53;SAS10;TRM8;NHP2;NOP6;YDR020C;RPC11;RRP8;RRP1;RLI1;FOB1;TRM1;RPA14;YDR161W;TRM82;BFR2;UTP4;YDR339C;ESF1;YDR412W;UTP6;GUK1;RMT2;SNU13;POL5;NOP16;NUG1;ARB1;TPA1;UTP7;NSA2;LCP5;SPB4;LOC1;YFR032C;CGR1;DBP3;NSA1;PRP43;RPS2;SUA5;ROK1;SLX9;UTP22;NOP7;UTP8;NSR1;RBG2;ELP2;YGR251W;MES1;ZUO…
Module 1	organelle assembly	1.11312e-13	9.99021e-13	2746	47	280	25	5.21657	RSA4;DBP10;MAK21;SPB4;DBP3;LSG1;NSR1;IPI1;RPF1;RIX1;SQT1;YVH1;MRT4;MAK11;DBP7;RPF2;DRS1;MDN1;DBP9;IPI3;DBP6;ESF2;BRX1;NIP7;BMS1
Module 1	RNA methylation	2.11777e-13	1.79064e-12	2746	25	280	18	7.06114	TRM7;SPB1;BUD23;NOP1;TRM3;TRM8;TRM1;TRM82;TRM5;GCD14;GCD10;TRM112;TRM10;TRM11;YOL125W;PPM2;YPL030W;DIM1
Module 1	establishment of ribosome localization	2.3443e-13	1.79064e-12	2746	31	280	20	6.32719	ECM1;BUD23;RLI1;BCP1;NUG1;ARB1;LSG1;SDA1;ZUO1;RPF1;NMD3;RIX1;NOP9;LTV1;RIX7;SDO1;NOG2;RRS1;NOG1;NOP53
Module 1	rRNA-containing ribonucleoprotein complex export from nucleus	2.3443e-13	1.79064e-12	2746	31	280	20	6.32719	ECM1;BUD23;RLI1;BCP1;NUG1;ARB1;LSG1;SDA1;ZUO1;RPF1;NMD3;RIX1;NOP9;LTV1;RIX7;SDO1;NOG2;RRS1;NOG1;NOP53
Module 1	ribonucleoprotein complex export from nucleus	2.3443e-13	1.79064e-12	2746	31	280	20	6.32719	ECM1;BUD23;RLI1;BCP1;NUG1;ARB1;LSG1;SDA1;ZUO1;RPF1;NMD3;RIX1;NOP9;LTV1;RIX7;SDO1;NOG2;RRS1;NOG1;NOP53
Module 1	ribonucleoprotein complex localization	2.3443e-13	1.79064e-12	2746	31	280	20	6.32719	ECM1;BUD23;RLI1;BCP1;NUG1;ARB1;LSG1;SDA1;ZUO1;RPF1;NMD3;RIX1;NOP9;LTV1;RIX7;SDO1;NOG2;RRS1;NOG1;NOP53
Module 1	ribosomal subunit export from nucleus	2.3443e-13	1.79064e-12	2746	31	280	20	6.32719	ECM1;BUD23;RLI1;BCP1;NUG1;ARB1;LSG1;SDA1;ZUO1;RPF1;NMD3;RIX1;NOP9;LTV1;RIX7;SDO1;NOG2;RRS1;NOG1;NOP53
Module 1	ribosome localization	2.3443e-13	1.79064e-12	2746	31	280	20	6.32719	ECM1;BUD23;RLI1;BCP1;NUG1;ARB1;LSG1;SDA1;ZUO1;RPF1;NMD3;RIX1;NOP9;LTV1;RIX7;SDO1;NOG2;RRS1;NOG1;NOP53
Module 1	cellular component organization or biogenesis	3.97751e-12	2.97485e-11	2746	1115	280	168	1.47767	ECM1;TRM7;MAK5;SUP45;ENP1;SPB1;KRR1;BUD23;THR4;PWP2;RSA4;NOP1;DBP10;TSR1;SAS10;NHP2;NOP6;MAK21;RRP8;RRP1;RLI1;ARX1;FOB1;RPA14;BFR2;UTP4;YDR339C;BCP1;ESF1;YDR412W;UTP6;PUF6;SNU13;YEL048C;NOP16;NUG1;ARB1;TPA1;UTP7;NSA2;LCP5;SPB4;LOC1;CGR1;DBP3;LSG1;NSA1;PRP43;RPS2;SUA5;ROK1;SLX9;UTP22;NOP7;UTP8;NSR1;SDA1;YGR251W;ZUO1;YHR020W;BCD1;SSZ1;NOP10;LRP1;IPI1;RPF1;GAR1;IMP3;DBP8;NMD3;RIX1;FAF1;YIL091C;SHQ1;…
Module 1	tRNA methylation	4.98593e-12	3.65296e-11	2746	17	280	14	8.07647	TRM7;TRM3;TRM8;TRM1;TRM82;TRM5;GCD14;GCD10;TRM112;TRM10;TRM11;YOL125W;PPM2;YPL030W
Module 1	cellular component organization or biogenesis at cellular level	7.41297e-12	5.32251e-11	2746	1065	280	162	1.49179	ECM1;TRM7;MAK5;SUP45;ENP1;SPB1;KRR1;BUD23;PWP2;RSA4;NOP1;DBP10;TSR1;SAS10;NHP2;NOP6;MAK21;RRP8;RRP1;RLI1;ARX1;FOB1;BFR2;UTP4;YDR339C;BCP1;ESF1;YDR412W;UTP6;PUF6;SNU13;NOP16;NUG1;ARB1;TPA1;UTP7;NSA2;LCP5;SPB4;LOC1;CGR1;DBP3;LSG1;NSA1;PRP43;RPS2;SUA5;ROK1;SLX9;UTP22;NOP7;UTP8;NSR1;SDA1;YGR251W;ZUO1;YHR020W;BCD1;SSZ1;NOP10;LRP1;IPI1;RPF1;GAR1;IMP3;DBP8;NMD3;RIX1;FAF1;YIL091C;SHQ1;SQT1;YVH1;NOP9;HCA4…
Module 1	transcription from RNA polymerase III promoter	1.17993e-11	8.30581e-11	2746	26	280	17	6.41236	RPB5;RPC53;RPC11;RPC10;RPC17;RPC25;RPC37;RPC19;RPC31;RPC34;RPO31;RET1;RPB10;RPB8;RPC40;RPO26;RPC82
Module 1	ribonucleoprotein complex subunit organization	3.93202e-11	2.7146e-10	2746	71	280	28	3.86761	RSA4;DBP10;MAK21;SPB4;DBP3;LSG1;PRP43;NSR1;IPI1;RPF1;RIX1;SHQ1;SQT1;YVH1;MRT4;MAK11;DBP7;RPF2;DRS1;MDN1;DBP9;NAF1;IPI3;DBP6;ESF2;BRX1;NIP7;BMS1
Module 1	cellular metabolic process	5.02364e-11	3.4028e-10	2746	1748	280	226	1.26797	EFB1;RBG1;KTI11;ILS1;TRM7;RPG1;MAK5;SUP45;RPB5;CNS1;ENP1;DUT1;SPB1;KRR1;BUD23;THR4;PWP2;NOP1;DBP10;LHP1;TSR1;TRM3;RPC53;SAS10;TRM8;NHP2;NOP6;YDR020C;RPC11;RRP8;RRP1;RLI1;FOB1;TRM1;RPA14;YDR161W;TRM82;BFR2;UTP4;YDR339C;ESF1;YDR412W;UTP6;GUK1;RMT2;SNU13;POL5;NOP16;NUG1;ARB1;TPA1;UTP7;NSA2;LCP5;SPB4;LOC1;YFR032C;CGR1;DBP3;NSA1;PRP43;RPS2;SUA5;ROK1;SLX9;UTP22;NOP7;UTP8;NSR1;RBG2;ELP2;YGR251W;MES1;ZUO…
Module 1	transcription from RNA polymerase I promoter	7.9794e-11	5.30482e-10	2746	25	280	16	6.27657	RPB5;RPA14;RPC10;RPA12;RRN3;GRC3;RRN11;RPC19;RPA49;RPB10;RPB8;RPA43;RPA190;RPA135;RPC40;RPO26
Module 1	ribonucleoprotein complex assembly	1.11563e-10	7.28203e-10	2746	69	280	27	3.83758	RSA4;DBP10;MAK21;SPB4;DBP3;LSG1;NSR1;IPI1;RPF1;RIX1;SHQ1;SQT1;YVH1;MRT4;MAK11;DBP7;RPF2;DRS1;MDN1;DBP9;NAF1;IPI3;DBP6;ESF2;BRX1;NIP7;BMS1
Module 1	rRNA modification	3.48833e-10	2.23627e-09	2746	15	280	12	7.84571	TRM7;SPB1;BUD23;NOP1;NHP2;LCP5;NOP10;CBF5;SIK1;PUS7;DIM1;RRP9
Module 1	tRNA modification	6.04325e-10	3.80619e-09	2746	55	280	23	4.10117	KTI11;TRM7;TRM3;TRM8;TRM1;TRM82;ELP2;TRM5;URM1;GCD14;DUS3;DUS1;GCD10;NCS2;SMM1;TRM112;TRM10;TRM11;YOL125W;PPM2;PUS7;YPL030W;ELP3
Module 1	maturation of LSU-rRNA	1.26918e-09	7.72261e-09	2746	16	280	12	7.35536	MAK5;SPB1;NSA2;PRP43;RPF1;URB1;MAK11;RPF2;RRP5;RLP7;NOP53;RRP15
Module 1	maturation of LSU-rRNA from tricistronic rRNA transcript (SSU-rRNA, 5.8S rRNA, LSU-rRNA)	1.26918e-09	7.72261e-09	2746	16	280	12	7.35536	MAK5;SPB1;NSA2;PRP43;RPF1;URB1;MAK11;RPF2;RRP5;RLP7;NOP53;RRP15
Module 1	metabolic process	3.7905e-09	2.26798e-08	2746	1802	280	226	1.22997	EFB1;RBG1;KTI11;ILS1;TRM7;RPG1;MAK5;SUP45;RPB5;CNS1;ENP1;DUT1;SPB1;KRR1;BUD23;THR4;PWP2;NOP1;DBP10;LHP1;TSR1;TRM3;RPC53;SAS10;TRM8;NHP2;NOP6;YDR020C;RPC11;RRP8;RRP1;RLI1;FOB1;TRM1;RPA14;YDR161W;TRM82;BFR2;UTP4;YDR339C;ESF1;YDR412W;UTP6;GUK1;RMT2;SNU13;POL5;NOP16;NUG1;ARB1;TPA1;UTP7;NSA2;LCP5;SPB4;LOC1;YFR032C;CGR1;DBP3;NSA1;PRP43;RPS2;SUA5;ROK1;SLX9;UTP22;NOP7;UTP8;NSR1;RBG2;ELP2;YGR251W;MES1;ZUO…
Module 1	tRNA metabolic process	3.91217e-09	2.30241e-08	2746	128	280	36	2.75826	KTI11;ILS1;TRM7;NOP1;LHP1;TRM3;TRM8;TRM1;TRM82;SUA5;ELP2;MES1;DED81;YHR020W;TRM5;URM1;GCD14;FRS1;DUS3;DUS1;GCD10;NCS2;YNL247W;SMM1;TRM112;TRM10;WRS1;TRM11;YOL125W;PPM2;RRP6;PUS7;ALA1;YPL030W;ELP3;CDC60
Module 1	macromolecule methylation	1.68796e-08	9.77381e-08	2746	54	280	21	3.81389	TRM7;SPB1;BUD23;NOP1;TRM3;TRM8;TRM1;TRM82;RMT2;TRM5;YIL064W;YIL110W;GCD14;GCD10;TRM112;TRM10;TRM11;YOL125W;PPM2;YPL030W;DIM1
Module 1	nuclear export	1.8938e-08	1.07917e-07	2746	59	280	22	3.6569	ECM1;BUD23;RLI1;BCP1;NUG1;ARB1;LSG1;RPS2;UTP8;SDA1;ZUO1;RPF1;NMD3;RIX1;NOP9;LTV1;RIX7;SDO1;NOG2;RRS1;NOG1;NOP53
Module 1	establishment of organelle localization	3.1834e-08	1.78569e-07	2746	51	280	20	3.84594	ECM1;BUD23;RLI1;BCP1;NUG1;ARB1;LSG1;SDA1;ZUO1;RPF1;NMD3;RIX1;NOP9;LTV1;RIX7;SDO1;NOG2;RRS1;NOG1;NOP53
Module 1	tRNA processing	4.63624e-08	2.56063e-07	2746	82	280	26	3.10958	KTI11;TRM7;NOP1;LHP1;TRM3;TRM8;TRM1;TRM82;SUA5;ELP2;TRM5;URM1;GCD14;DUS3;DUS1;GCD10;NCS2;SMM1;TRM112;TRM10;TRM11;YOL125W;PPM2;PUS7;YPL030W;ELP3
Module 1	methylation	1.86539e-07	1.01466e-06	2746	71	280	23	3.17696	TRM7;SPB1;BUD23;NOP1;TRM3;TRM8;RRP8;TRM1;TRM82;RMT2;TRM5;YIL064W;YIL110W;GCD14;NOP2;GCD10;TRM112;TRM10;TRM11;YOL125W;PPM2;YPL030W;DIM1
Module 1	ribosomal large subunit export from nucleus	4.78651e-07	2.56471e-06	2746	16	280	10	6.12946	ECM1;BCP1;NUG1;SDA1;RPF1;NMD3;RIX7;NOG2;RRS1;NOP53
Module 1	nuclear transport	9.65626e-07	5.02405e-06	2746	77	280	23	2.92941	ECM1;BUD23;RLI1;BCP1;NUG1;ARB1;KAP123;LSG1;RPS2;UTP8;SDA1;ZUO1;RPF1;NMD3;RIX1;NOP9;LTV1;RIX7;SDO1;NOG2;RRS1;NOG1;NOP53
Module 1	nucleocytoplasmic transport	9.65626e-07	5.02405e-06	2746	77	280	23	2.92941	ECM1;BUD23;RLI1;BCP1;NUG1;ARB1;KAP123;LSG1;RPS2;UTP8;SDA1;ZUO1;RPF1;NMD3;RIX1;NOP9;LTV1;RIX7;SDO1;NOG2;RRS1;NOG1;NOP53
Module 1	rRNA transcription	1.33193e-06	6.7492e-06	2746	14	280	9	6.30459	RPA14;POL5;RPA12;RRN3;RRN11;RPA49;RPA43;RPA190;RPA135
Module 1	transcription of nuclear rRNA large RNA polymerase I transcript	1.3348e-06	6.7492e-06	2746	11	280	8	7.13247	RPA14;RPA12;RRN3;RRN11;RPA49;RPA43;RPA190;RPA135
Module 1	one-carbon metabolic process	3.2643e-06	1.62762e-05	2746	82	280	23	2.75078	TRM7;SPB1;BUD23;NOP1;TRM3;TRM8;RRP8;TRM1;TRM82;RMT2;TRM5;YIL064W;YIL110W;GCD14;NOP2;GCD10;TRM112;TRM10;TRM11;YOL125W;PPM2;YPL030W;DIM1
Module 1	organelle localization	5.16254e-06	2.53884e-05	2746	67	280	20	2.92751	ECM1;BUD23;RLI1;BCP1;NUG1;ARB1;LSG1;SDA1;ZUO1;RPF1;NMD3;RIX1;NOP9;LTV1;RIX7;SDO1;NOG2;RRS1;NOG1;NOP53
Module 1	snRNA modification	1.06727e-05	5.10868e-05	2746	5	280	5	9.80714	NHP2;NOP10;GAR1;CBF5;PUS7
Module 1	snRNA pseudouridine synthesis	1.06727e-05	5.10868e-05	2746	5	280	5	9.80714	NHP2;NOP10;GAR1;CBF5;PUS7
Module 1	rRNA methylation	5.86825e-05	0.000277198	2746	6	280	5	8.17262	TRM7;SPB1;BUD23;NOP1;DIM1
Module 1	cellular process	0.000166264	0.00077518	2746	2327	280	257	1.08313	EFB1;RBG1;ECM1;KTI11;ILS1;TRM7;RPG1;MAK5;SUP45;RPB5;CNS1;ENP1;DUT1;SPB1;KRR1;BUD23;THR4;PWP2;RSA4;NOP1;DBP10;LHP1;TSR1;TRM3;RPC53;SAS10;TRM8;NHP2;NOP6;YDR020C;RPC11;MAK21;RRP8;RRP1;RLI1;ARX1;FOB1;TRM1;RPA14;YDR161W;TRM82;ATC1;BFR2;UTP4;YDR339C;BCP1;ESF1;YDR412W;UTP6;GUK1;RMT2;PUF6;SNU13;YEL048C;POL5;NOP16;NUG1;ARB1;TPA1;UTP7;KAP123;NSA2;LCP5;SPB4;LOC1;YFR032C;CGR1;DBP3;LSG1;NSA1;PRP43;RPS2;SUA5;R…
Module 1	snRNA metabolic process	0.000333165	0.00153341	2746	15	280	7	4.57667	NHP2;NOP10;LRP1;GAR1;CBF5;RRP6;PUS7
Module 1	positive regulation of transcription from RNA polymerase I promoter	0.00046024	0.00209147	2746	8	280	5	6.12946	UTP4;UTP8;UTP10;UTP15;NAN1
Module 1	pseudouridine synthesis	0.000949572	0.0042612	2746	9	280	5	5.44841	NHP2;NOP10;GAR1;CBF5;PUS7
Module 1	regulation of translational fidelity	0.0028874	0.0126412	2746	7	280	4	5.60408	RPS2;SUA5;ZUO1;SSZ1
Module 1	ribosomal small subunit export from nucleus	0.0028874	0.0126412	2746	7	280	4	5.60408	BUD23;ARB1;NOP9;LTV1
Module 1	regulation of transcription from RNA polymerase I promoter	0.00292965	0.0126716	2746	11	280	5	4.45779	UTP4;UTP8;UTP10;UTP15;NAN1
Module 1	tRNA aminoacylation for protein translation	0.00444637	0.0190029	2746	33	280	9	2.67468	ILS1;MES1;DED81;YHR020W;FRS1;YNL247W;WRS1;ALA1;CDC60
Module 1	ribonucleoside monophosphate metabolic process	0.00499001	0.0210755	2746	17	280	6	3.46134	YDR020C;GUK1;URA1;GUA1;AAH1;URK1
Module 1	translation	0.00556611	0.0232353	2746	177	280	29	1.60682	EFB1;RBG1;ILS1;TRM7;RPG1;SUP45;RLI1;TPA1;RPS2;RBG2;MES1;DED81;YHR020W;SSZ1;RPF1;GCN3;FRS1;STM1;TIF11;RLP7;GCD10;IMP4;YNL247W;BRX1;WRS1;TMA46;ALA1;CDC60;TIF3
Module 1	amino acid activation	0.00825595	0.0336805	2746	36	280	9	2.45179	ILS1;MES1;DED81;YHR020W;FRS1;YNL247W;WRS1;ALA1;CDC60
Module 1	tRNA aminoacylation	0.00825595	0.0336805	2746	36	280	9	2.45179	ILS1;MES1;DED81;YHR020W;FRS1;YNL247W;WRS1;ALA1;CDC60
Module 1	pyrimidine nucleoside monophosphate biosynthetic process	0.00897334	0.0350155	2746	5	280	3	5.88429	YDR020C;URA1;URK1
Module 1	pyrimidine nucleoside monophosphate metabolic process	0.00897334	0.0350155	2746	5	280	3	5.88429	YDR020C;URA1;URK1
Module 1	pyrimidine ribonucleotide biosynthetic process	0.00897334	0.0350155	2746	5	280	3	5.88429	YDR020C;URA1;URK1
Module 1	pyrimidine ribonucleotide metabolic process	0.00897334	0.0350155	2746	5	280	3	5.88429	YDR020C;URA1;URK1
Module 2	DNA-dependent DNA replication	1.09779e-09	8.46396e-07	2746	67	503	34	2.77036	ORC2;RFC5;POL30;MRC1;CDC2;RNH202;MCM6;MCM10;RFA3;CDC6;POL32;TAH11;RFC2;PRI2;RAD27;ORC3;RNH203;TOP3;CDC46;CDC5;CTF18;RNH201;TOP2;POL1;ORC5;POL2;TOF1;RFC3;RFA2;RFC4;ELG1;RFC1;CTF4;DPB2
Module 2	DNA strand elongation	2.3582e-08	6.06056e-06	2746	29	503	19	3.57675	RFC5;POL30;CDC2;RNH202;MCM6;MCM10;POL32;RFC2;PRI2;RAD27;RNH203;RNH201;TOP2;POL1;POL2;RFC3;RFC4;RFC1;DPB2
Module 2	DNA strand elongation involved in DNA replication	2.3582e-08	6.06056e-06	2746	29	503	19	3.57675	RFC5;POL30;CDC2;RNH202;MCM6;MCM10;POL32;RFC2;PRI2;RAD27;RNH203;RNH201;TOP2;POL1;POL2;RFC3;RFC4;RFC1;DPB2
Module 2	RNA catabolic process	4.53019e-08	7.53824e-06	2746	62	503	30	2.64157	RRP43;CDC2;RRP42;SUP35;RNH202;RRP45;LSM6;LSM5;RAI1;RRP46;MTR3;SKI6;RRP4;LSM1;NUC1;POL32;RAD27;RNH203;NUP2;NMD4;NAM7;RNH201;CSL4;YNR024W;DIS3;RRP40;DCP1;RAT1;YOR166C;MED1
Module 2	DNA replication	4.88861e-08	7.53824e-06	2746	82	503	36	2.39674	ORC2;RFC5;POL30;MRC1;CDC2;RNH202;MCM6;MCM10;RFA3;CDC6;POL32;TAH11;RFC2;PRI2;RAD27;ORC3;RNH203;TOP3;CDC46;EST2;CDC5;CTF18;RNH201;TOP2;POL1;RAP1;ORC5;POL2;TOF1;RFC3;RFA2;RFC4;ELG1;RFC1;CTF4;DPB2
Module 2	RNA surveillance	7.46161e-08	8.21843e-06	2746	16	503	13	4.43564	RRP43;RRP42;RRP45;RRP46;MTR3;SKI6;RRP4;CSL4;YNR024W;DIS3;RRP40;RAT1;YOR166C
Module 2	nuclear RNA surveillance	7.46161e-08	8.21843e-06	2746	16	503	13	4.43564	RRP43;RRP42;RRP45;RRP46;MTR3;SKI6;RRP4;CSL4;YNR024W;DIS3;RRP40;RAT1;YOR166C
Module 2	nitrogen compound metabolic process	1.51465e-07	1.24433e-05	2746	1104	503	254	1.25602	CYS3;POP5;FUN12;NUP60;SEN34;RRN6;SAS3;YBL055C;ROX3;PRP6;TSC3;ORC2;ECM2;RDH54;RFC5;POL30;LYS2;TYR1;MSI1;HIS7;POP4;SHM1;RIF1;ILV6;RRP7;MRC1;HTL1;RRP43;CTR86;MSH3;PRP11;CDC2;RRP42;FAP7;CWC2;SES1;MSH6;INO2;HOM2;SUP35;RVB1;RAD9;LYS4;RNH202;RRP45;TRP4;LSM6;SYF1;TRS31;SNM1;RBA50;YDR531W;SPF1;RAD23;PMI40;GCD11;FIR1;KRE29;SAH1;HOM3;HIS1;ILV1;TRP2;LSM5;SPT15;PAB1;DEG1;SMC1;FRS2;SAD1;GCN20;YFR038W;YFR055W;T…
Module 2	snoRNA metabolic process	3.15649e-07	1.24433e-05	2746	27	503	17	3.4373	POP5;POP4;RRP43;RRP42;RRP45;POP6;RRP46;MTR3;SKI6;RPP1;RRP4;POP1;SSU72;CSL4;DIS3;RRP40;RVB2
Module 2	tRNA metabolic process	3.47939e-07	1.24433e-05	2746	128	503	47	2.00457	POP5;SEN34;POP4;RRP43;RRP42;SES1;RRP45;LSM6;LSM5;DEG1;FRS2;YGL050W;ARC1;NCS6;TAN1;GUS1;THG1;POP6;RRP46;MTR3;TYS1;SKI6;RPP1;RRP4;IKI1;THS1;TAD2;KTI12;LOS1;TAD3;IKI3;DUS4;TRM12;TRM9;RNA1;ELP6;POP1;CSL4;PUS4;DIS3;TPT1;RRP40;GLN4;MOD5;ELP4;YPL207W;HTS1
Module 2	cellular nitrogen compound metabolic process	3.62038e-07	1.24433e-05	2746	1097	503	251	1.24911	CYS3;POP5;FUN12;NUP60;SEN34;RRN6;SAS3;YBL055C;ROX3;PRP6;ORC2;ECM2;RDH54;RFC5;POL30;LYS2;TYR1;MSI1;HIS7;POP4;SHM1;RIF1;ILV6;RRP7;MRC1;HTL1;RRP43;CTR86;MSH3;PRP11;CDC2;RRP42;FAP7;CWC2;SES1;MSH6;INO2;HOM2;SUP35;RVB1;RAD9;LYS4;RNH202;RRP45;TRP4;LSM6;SYF1;TRS31;SNM1;RBA50;YDR531W;SPF1;RAD23;PMI40;GCD11;FIR1;KRE29;SAH1;HOM3;HIS1;ILV1;TRP2;LSM5;SPT15;PAB1;DEG1;SMC1;FRS2;SAD1;GCN20;YFR038W;YFR055W;TRP5;D…
Module 2	nuclear polyadenylation-dependent mRNA catabolic process	3.63411e-07	1.24433e-05	2746	11	503	10	4.96295	RRP43;RRP42;RRP45;RRP46;MTR3;SKI6;RRP4;CSL4;DIS3;RRP40
Module 2	nuclear polyadenylation-dependent tRNA catabolic process	3.63411e-07	1.24433e-05	2746	11	503	10	4.96295	RRP43;RRP42;RRP45;RRP46;MTR3;SKI6;RRP4;CSL4;DIS3;RRP40
Module 2	polyadenylation-dependent mRNA catabolic process	3.63411e-07	1.24433e-05	2746	11	503	10	4.96295	RRP43;RRP42;RRP45;RRP46;MTR3;SKI6;RRP4;CSL4;DIS3;RRP40
Module 2	tRNA catabolic process	3.63411e-07	1.24433e-05	2746	11	503	10	4.96295	RRP43;RRP42;RRP45;RRP46;MTR3;SKI6;RRP4;CSL4;DIS3;RRP40
Module 2	chromatin silencing	3.80742e-07	1.24433e-05	2746	57	503	27	2.58596	SAS3;ORC2;POL30;MSI1;RIF1;MRC1;RAD6;MCM10;SCP160;ASF1;ORC3;HIF1;BRE2;YCS4;CDC46;NNT1;NUP2;NAM7;SAS2;RNA1;UBP10;RTT106;RAP1;ORC5;POL2;MSH2;HAT1
Module 2	negative regulation of gene expression, epigenetic	3.80742e-07	1.24433e-05	2746	57	503	27	2.58596	SAS3;ORC2;POL30;MSI1;RIF1;MRC1;RAD6;MCM10;SCP160;ASF1;ORC3;HIF1;BRE2;YCS4;CDC46;NNT1;NUP2;NAM7;SAS2;RNA1;UBP10;RTT106;RAP1;ORC5;POL2;MSH2;HAT1
Module 2	exonucleolytic nuclear-transcribed mRNA catabolic process involved in deadenylation-dependent decay	3.8734e-07	1.24433e-05	2746	13	503	11	4.61936	RRP43;RRP42;RRP45;RRP46;MTR3;SKI6;RRP4;NAM7;CSL4;DIS3;RRP40
Module 2	nuclear ncRNA surveillance	3.8734e-07	1.24433e-05	2746	13	503	11	4.61936	RRP43;RRP42;RRP45;RRP46;MTR3;SKI6;RRP4;CSL4;YNR024W;DIS3;RRP40
Module 2	nuclear polyadenylation-dependent ncRNA catabolic process	3.8734e-07	1.24433e-05	2746	13	503	11	4.61936	RRP43;RRP42;RRP45;RRP46;MTR3;SKI6;RRP4;CSL4;YNR024W;DIS3;RRP40
Module 2	nuclear-transcribed mRNA catabolic process, 3'-5' exonucleolytic nonsense-mediated decay	3.8734e-07	1.24433e-05	2746	13	503	11	4.61936	RRP43;RRP42;RRP45;RRP46;MTR3;SKI6;RRP4;NAM7;CSL4;DIS3;RRP40
Module 2	nuclear-transcribed mRNA catabolic process, exonucleolytic, 3'-5'	3.8734e-07	1.24433e-05	2746	13	503	11	4.61936	RRP43;RRP42;RRP45;RRP46;MTR3;SKI6;RRP4;NAM7;CSL4;DIS3;RRP40
Module 2	polyadenylation-dependent RNA catabolic process	3.8734e-07	1.24433e-05	2746	13	503	11	4.61936	RRP43;RRP42;RRP45;RRP46;MTR3;SKI6;RRP4;CSL4;YNR024W;DIS3;RRP40
Module 2	polyadenylation-dependent ncRNA catabolic process	3.8734e-07	1.24433e-05	2746	13	503	11	4.61936	RRP43;RRP42;RRP45;RRP46;MTR3;SKI6;RRP4;CSL4;YNR024W;DIS3;RRP40
Module 2	nuclear import	8.37056e-07	2.39026e-05	2746	23	503	15	3.56038	NUP60;KAP104;YRB1;NTF2;KAP114;NUP57;NUP82;NUP85;NUP120;POM34;NUP2;NPL6;POM152;RNA1;NUP1
Module 2	protein import into nucleus	8.37056e-07	2.39026e-05	2746	23	503	15	3.56038	NUP60;KAP104;YRB1;NTF2;KAP114;NUP57;NUP82;NUP85;NUP120;POM34;NUP2;NPL6;POM152;RNA1;NUP1
Module 2	snoRNA processing	8.37056e-07	2.39026e-05	2746	23	503	15	3.56038	POP5;POP4;RRP43;RRP42;RRP45;POP6;RRP46;MTR3;SKI6;RPP1;RRP4;POP1;CSL4;DIS3;RRP40
Module 2	gene silencing	9.07109e-07	2.49779e-05	2746	59	503	27	2.4983	SAS3;ORC2;POL30;MSI1;RIF1;MRC1;RAD6;MCM10;SCP160;ASF1;ORC3;HIF1;BRE2;YCS4;CDC46;NNT1;NUP2;NAM7;SAS2;RNA1;UBP10;RTT106;RAP1;ORC5;POL2;MSH2;HAT1
Module 2	exonucleolytic trimming to generate mature 3'-end of 5.8S rRNA from tricistronic rRNA transcript (SSU-rRNA, 5.8S rRNA, LSU-rRNA)	1.13003e-06	2.90418e-05	2746	16	503	12	4.09443	RRP43;RRP42;RRP45;RRP46;MTR3;SKI6;RRP4;REX2;CSL4;YNR024W;DIS3;RRP40
Module 2	rRNA 3'-end processing	1.13003e-06	2.90418e-05	2746	16	503	12	4.09443	RRP43;RRP42;RRP45;RRP46;MTR3;SKI6;RRP4;REX2;CSL4;YNR024W;DIS3;RRP40
Module 2	cellular amino acid biosynthetic process	1.3913e-06	3.46031e-05	2746	88	503	35	2.17129	CYS3;LYS2;TYR1;HIS7;SHM1;ILV6;CTR86;HOM2;LYS4;TRP4;HOM3;HIS1;ILV1;TRP2;YFR055W;TRP5;ARO2;CYS4;SER2;THR1;DYS1;LYS12;PAN6;AAT1;TRP3;YML096W;ECM40;FOL1;LYS9;SPE2;ARG8;HIS3;DFR1;ARO7;YPR118W
Module 2	nuclear-transcribed mRNA catabolic process, exonucleolytic	1.51015e-06	3.63853e-05	2746	14	503	11	4.28941	RRP43;RRP42;RRP45;RRP46;MTR3;SKI6;RRP4;NAM7;CSL4;DIS3;RRP40
Module 2	leading strand elongation	1.82375e-06	3.97042e-05	2746	12	503	10	4.54937	RFC5;POL30;CDC2;POL32;RFC2;POL2;RFC3;RFC4;RFC1;DPB2
Module 2	nonfunctional rRNA decay	1.82375e-06	3.97042e-05	2746	12	503	10	4.54937	RRP43;RRP42;RRP45;RRP46;MTR3;SKI6;RRP4;CSL4;DIS3;RRP40
Module 2	polyadenylation-dependent snoRNA 3'-end processing	1.82375e-06	3.97042e-05	2746	12	503	10	4.54937	RRP43;RRP42;RRP45;RRP46;MTR3;SKI6;RRP4;CSL4;DIS3;RRP40
Module 2	nuclear-transcribed mRNA catabolic process, deadenylation-dependent decay	1.85976e-06	3.97042e-05	2746	24	503	15	3.41203	RRP43;RRP42;SUP35;RRP45;RAI1;RRP46;MTR3;SKI6;RRP4;LSM1;NAM7;CSL4;DIS3;RRP40;DCP1
Module 2	amine biosynthetic process	1.90539e-06	3.97042e-05	2746	89	503	35	2.14689	CYS3;LYS2;TYR1;HIS7;SHM1;ILV6;CTR86;HOM2;LYS4;TRP4;HOM3;HIS1;ILV1;TRP2;YFR055W;TRP5;ARO2;CYS4;SER2;THR1;DYS1;LYS12;PAN6;AAT1;TRP3;YML096W;ECM40;FOL1;LYS9;SPE2;ARG8;HIS3;DFR1;ARO7;YPR118W
Module 2	nuclear-transcribed mRNA catabolic process, nonsense-mediated decay	2.09714e-06	4.25498e-05	2746	19	503	13	3.73527	RRP43;RRP42;RRP45;RRP46;MTR3;SKI6;RRP4;NMD4;NAM7;CSL4;DIS3;RRP40;DCP1
Module 2	regulation of gene expression, epigenetic	3.0089e-06	5.90875e-05	2746	62	503	27	2.37741	SAS3;ORC2;POL30;MSI1;RIF1;MRC1;RAD6;MCM10;SCP160;ASF1;ORC3;HIF1;BRE2;YCS4;CDC46;NNT1;NUP2;NAM7;SAS2;RNA1;UBP10;RTT106;RAP1;ORC5;POL2;MSH2;HAT1
Module 2	chromatin silencing at silent mating-type cassette	3.0655e-06	5.90875e-05	2746	22	503	14	3.47406	SAS3;ORC2;POL30;RIF1;MRC1;MCM10;SCP160;ASF1;ORC3;YCS4;NAM7;RTT106;ORC5;MSH2
Module 2	exonucleolytic trimming involved in rRNA processing	3.20746e-06	6.03159e-05	2746	17	503	12	3.85358	RRP43;RRP42;RRP45;RRP46;MTR3;SKI6;RRP4;REX2;CSL4;YNR024W;DIS3;RRP40
Module 2	nuclear-transcribed mRNA catabolic process	3.48731e-06	6.4017e-05	2746	49	503	23	2.5625	RRP43;RRP42;SUP35;RRP45;LSM6;LSM5;RAI1;RRP46;MTR3;SKI6;RRP4;LSM1;NUP2;NMD4;NAM7;CSL4;YNR024W;DIS3;RRP40;DCP1;RAT1;YOR166C;MED1
Module 2	protein localization to nucleus	3.8742e-06	6.94653e-05	2746	25	503	15	3.27555	NUP60;KAP104;YRB1;NTF2;KAP114;NUP57;NUP82;NUP85;NUP120;POM34;NUP2;NPL6;POM152;RNA1;NUP1
Module 2	carboxylic acid biosynthetic process	4.32552e-06	7.41106e-05	2746	103	503	38	2.01409	CYS3;LYS2;TYR1;HIS7;SHM1;ILV6;CTR86;HOM2;LYS4;TRP4;HOM3;HIS1;ILV1;TRP2;YFR055W;TRP5;ARO2;CYS4;SER2;BIO2;THR1;DYS1;LYS12;PAN6;AAT1;FAS1;TRP3;YML096W;ECM40;FOL1;LYS9;BIO4;SPE2;ARG8;HIS3;DFR1;ARO7;YPR118W
Module 2	organic acid biosynthetic process	4.32552e-06	7.41106e-05	2746	103	503	38	2.01409	CYS3;LYS2;TYR1;HIS7;SHM1;ILV6;CTR86;HOM2;LYS4;TRP4;HOM3;HIS1;ILV1;TRP2;YFR055W;TRP5;ARO2;CYS4;SER2;BIO2;THR1;DYS1;LYS12;PAN6;AAT1;FAS1;TRP3;YML096W;ECM40;FOL1;LYS9;BIO4;SPE2;ARG8;HIS3;DFR1;ARO7;YPR118W
Module 2	ncRNA catabolic process	4.73228e-06	7.66755e-05	2746	15	503	11	4.00345	RRP43;RRP42;RRP45;RRP46;MTR3;SKI6;RRP4;CSL4;YNR024W;DIS3;RRP40
Module 2	rRNA catabolic process	4.73228e-06	7.66755e-05	2746	15	503	11	4.00345	RRP43;RRP42;RRP45;RRP46;MTR3;SKI6;RRP4;CSL4;YNR024W;DIS3;RRP40
Module 2	chromatin silencing at telomere	4.77357e-06	7.66755e-05	2746	37	503	19	2.8034	SAS3;ORC2;POL30;MRC1;RAD6;MCM10;SCP160;ASF1;HIF1;BRE2;CDC46;NUP2;SAS2;RNA1;UBP10;RTT106;RAP1;POL2;HAT1
Module 2	mRNA catabolic process	5.36963e-06	8.44894e-05	2746	50	503	23	2.51125	RRP43;RRP42;SUP35;RRP45;LSM6;LSM5;RAI1;RRP46;MTR3;SKI6;RRP4;LSM1;NUP2;NMD4;NAM7;CSL4;YNR024W;DIS3;RRP40;DCP1;RAT1;YOR166C;MED1
Module 2	mismatch repair	6.53197e-06	0.000100723	2746	23	503	14	3.32302	RFC5;POL30;MSH3;CDC2;MSH6;MSH1;POL32;RFC2;POL2;RFC3;MSH2;RFC4;RFC1;DPB2
Module 2	nuclear polyadenylation-dependent rRNA catabolic process	8.44848e-06	0.000127721	2746	11	503	9	4.46665	RRP43;RRP45;RRP46;MTR3;RRP4;CSL4;YNR024W;DIS3;RRP40
Module 2	DNA metabolic process	1.00407e-05	0.000148873	2746	248	503	72	1.58494	NUP60;YBL055C;ORC2;RDH54;RFC5;POL30;MSI1;RIF1;MRC1;MSH3;CDC2;MSH6;RVB1;RAD9;RNH202;RAD23;KRE29;SPT15;SMC1;YFR038W;RAD6;RPB9;MCM6;MSC7;MSH1;THP2;MET18;REV7;MCM10;SMC3;RFA3;GON7;CDC6;NUC1;POL32;TAH11;RFC2;PRI2;RAD27;SHE2;ORC3;BRE2;RNH203;TOP3;NEJ1;YCS4;CDC46;EST2;NSE5;CGI121;HUG1;CDC5;CTF18;RNH201;MKT1;TOP2;POL1;RAP1;ORC5;POL2;TOF1;RFC3;RFA2;MSH2;RFC4;ELG1;RFC1;HAT1;TFB2;RVB2;CTF4;DPB2
Module 2	RNA localization	1.51487e-05	0.000220371	2746	63	503	26	2.25302	NUP60;YRB1;PAB1;SRM1;NAB2;KAP114;NUP57;RRP4;THP2;NUP192;NUP82;SCP160;NUP85;NUP120;SHE2;MTR2;LOS1;POM34;NUP2;NDC1;NAM7;POM152;RNA1;DBP5;NUP1;MEX67
Module 2	nuclear-transcribed mRNA catabolic process, non-stop decay	1.82128e-05	0.000260039	2746	19	503	12	3.44794	RRP43;RRP42;RRP45;RRP46;MTR3;SKI6;RRP4;NUP2;CSL4;DIS3;RRP40;MED1
Module 2	lagging strand elongation	2.99818e-05	0.000420291	2746	17	503	11	3.53245	POL30;CDC2;RNH202;POL32;PRI2;RAD27;RNH203;RNH201;POL1;POL2;DPB2
Module 2	ncRNA 3'-end processing	3.80339e-05	0.000523645	2746	20	503	12	3.27555	RRP43;RRP42;RRP45;RRP46;MTR3;SKI6;RRP4;REX2;CSL4;YNR024W;DIS3;RRP40
Module 2	RNA transport	4.39866e-05	0.000574809	2746	52	503	22	2.30968	NUP60;YRB1;PAB1;SRM1;NAB2;KAP114;NUP57;THP2;NUP192;NUP82;NUP85;NUP120;MTR2;LOS1;POM34;NUP2;NDC1;POM152;RNA1;DBP5;NUP1;MEX67
Module 2	establishment of RNA localization	4.39866e-05	0.000574809	2746	52	503	22	2.30968	NUP60;YRB1;PAB1;SRM1;NAB2;KAP114;NUP57;THP2;NUP192;NUP82;NUP85;NUP120;MTR2;LOS1;POM34;NUP2;NDC1;POM152;RNA1;DBP5;NUP1;MEX67
Module 2	nucleic acid transport	4.39866e-05	0.000574809	2746	52	503	22	2.30968	NUP60;YRB1;PAB1;SRM1;NAB2;KAP114;NUP57;THP2;NUP192;NUP82;NUP85;NUP120;MTR2;LOS1;POM34;NUP2;NDC1;POM152;RNA1;DBP5;NUP1;MEX67
Module 2	snoRNA 3'-end processing	4.8633e-05	0.000624934	2746	15	503	10	3.6395	RRP43;RRP42;RRP45;RRP46;MTR3;SKI6;RRP4;CSL4;DIS3;RRP40
Module 2	nucleic acid metabolic process	7.41222e-05	0.000929684	2746	854	503	193	1.23376	POP5;NUP60;SEN34;RRN6;SAS3;YBL055C;ROX3;PRP6;ORC2;ECM2;RDH54;RFC5;POL30;MSI1;POP4;RIF1;RRP7;MRC1;HTL1;RRP43;MSH3;PRP11;CDC2;RRP42;FAP7;CWC2;SES1;MSH6;INO2;SUP35;RVB1;RAD9;RNH202;RRP45;LSM6;SYF1;SNM1;RBA50;RAD23;FIR1;KRE29;LSM5;SPT15;PAB1;DEG1;SMC1;FRS2;SAD1;YFR038W;DST1;YGL050W;RAD6;RPB9;ARC1;NAB2;MCM6;NCS6;TAN1;GUS1;RAI1;THG1;POP6;PRP31;RRP46;SPT6;MTR3;TYS1;SKI6;RPS20;MSC7;RPP1;RRP4;MSH1;THP2;IK…
Module 2	mRNA metabolic process	7.499e-05	0.000929684	2746	169	503	51	1.64746	POP5;PRP6;ECM2;POP4;RRP43;PRP11;RRP42;CWC2;SUP35;RRP45;LSM6;SYF1;SNM1;FIR1;LSM5;PAB1;SAD1;NAB2;RAI1;POP6;PRP31;RRP46;MTR3;SKI6;RPP1;RRP4;CTK2;LSM1;MUD2;PRP16;RMP1;SMD2;NUP2;NMD4;PRP39;RNA14;NAM7;PRP24;POP1;SSU72;CSL4;PRP2;YNR024W;DIS3;RRP40;DCP1;RAT1;SME1;YOR166C;BFR1;MED1
Module 2	response to DNA damage stimulus	7.62301e-05	0.000929684	2746	182	503	54	1.61978	NUP60;RDH54;RFC5;POL30;MSI1;MRC1;HTL1;MSH3;CDC2;MSH6;RVB1;RAD9;RAD23;KRE29;SMC1;RAD6;RPB9;MCM6;MSH1;MET18;REV7;MCM10;CTK2;RFA3;POL32;TAH11;RFC2;PRI2;RAD27;BUR2;NEJ1;CDC46;NSE5;HUG1;UFO1;CTF18;NPL6;MKT1;POL1;PSY2;RAP1;POL2;TOF1;RFC3;RFA2;MSH2;RFC4;ELG1;RFC1;HAT1;TFB2;RVB2;CTF4;DPB2
Module 2	cotranslational protein targeting to membrane	7.71722e-05	0.000929684	2746	13	503	9	3.77948	SSH1;SSS1;SRP21;SRP102;YLR301W;SEC65;SEC63;SRP72;SRP68
Module 2	nucleobase, nucleoside, nucleotide and nucleic acid transport	0.000100071	0.001187	2746	58	503	23	2.16487	NUP60;YRB1;PAB1;SRM1;NAB2;KAP114;NUP57;THP2;NUP192;NUP82;NUP85;NUP120;MCD4;MTR2;LOS1;POM34;NUP2;NDC1;POM152;RNA1;DBP5;NUP1;MEX67
Module 2	cellular biosynthetic process	0.000104416	0.00121977	2746	879	503	197	1.22352	CYS3;FUN12;RRN6;SAS3;PTH2;ALG3;ROX3;GPI18;CDS1;TSC3;ORC2;RFC5;POL30;FES1;LYS2;TYR1;HIS7;YBR261C;SHM1;ILV6;MRC1;HTL1;CTR86;CDC2;FAP7;SES1;LCB2;INO2;GIR2;HOM2;SUP35;RVB1;LYS4;RNH202;GPI8;TRP4;TIF35;TRS31;RBA50;YDR531W;SPF1;GDA1;PMI40;TMA20;GCD11;HOM3;HIS1;ILV1;TRP2;SPT15;FRS2;SEC53;YFR055W;TRP5;DST1;RAD6;RPB9;ARC1;ARO2;MCM6;GUS1;RAI1;YGR054W;GCD2;SPT6;CYS4;ERG1;TYS1;SER2;BIO2;RPS20;ERG11;THR1;DYS1;…
Module 2	nucleobase, nucleoside, nucleotide and nucleic acid metabolic process	0.00011551	0.00132923	2746	969	503	214	1.20565	POP5;FUN12;NUP60;SEN34;RRN6;SAS3;YBL055C;ROX3;PRP6;ORC2;ECM2;RDH54;RFC5;POL30;MSI1;HIS7;POP4;RIF1;RRP7;MRC1;HTL1;RRP43;MSH3;PRP11;CDC2;RRP42;FAP7;CWC2;SES1;MSH6;INO2;SUP35;RVB1;RAD9;RNH202;RRP45;LSM6;SYF1;TRS31;SNM1;RBA50;YDR531W;SPF1;RAD23;PMI40;GCD11;FIR1;KRE29;LSM5;SPT15;PAB1;DEG1;SMC1;FRS2;SAD1;GCN20;YFR038W;DST1;YGL050W;RAD6;RPB9;ARC1;NAB2;MCM6;NCS6;TAN1;GUS1;RAI1;THG1;POP6;PRP31;RRP46;SPT6;…
Module 2	primary metabolic process	0.000119617	0.00135625	2746	1662	503	341	1.1201	CYS3;POP5;FUN12;NUP60;SEN34;KIN3;RRN6;SAS3;YBL055C;PTH2;ALG3;ROX3;GPI18;CDS1;YBR030W;PRP6;TSC3;ORC2;ECM2;RDH54;RFC5;POL30;FES1;LYS2;SLI15;TYR1;MSI1;MCX1;HIS7;POP4;YBR261C;SHM1;RIF1;ILV6;RRP7;MRC1;HTL1;RRP43;CTR86;MSH3;PRP11;UBC9;CDC2;RRP42;UBP1;CCT4;FAP7;RBS1;CWC2;SHR3;YRB1;SES1;LCB2;MSH6;INO2;RUB1;MTQ2;GIR2;HOM2;SUP35;RVB1;YDR198C;TCP1;RAD9;LYS4;SET7;RNH202;RRP45;GPI8;TRP4;YDR367W;LSM6;SYF1;TIF3…
Module 2	biosynthetic process	0.000129956	0.00145212	2746	887	503	198	1.21864	CYS3;FUN12;RRN6;SAS3;PTH2;ALG3;ROX3;GPI18;CDS1;TSC3;ORC2;RFC5;POL30;FES1;LYS2;TYR1;HIS7;YBR261C;SHM1;ILV6;MRC1;HTL1;CTR86;CDC2;FAP7;SES1;LCB2;INO2;GIR2;HOM2;SUP35;RVB1;LYS4;RNH202;GPI8;TRP4;TIF35;TRS31;RBA50;YDR531W;SPF1;GDA1;PMI40;TMA20;GCD11;HOM3;HIS1;ILV1;TRP2;SPT15;FRS2;SEC53;YFR055W;TRP5;DST1;RAD6;RPB9;ARC1;ARO2;MCM6;GUS1;RAI1;YGR054W;GCD2;SPT6;CYS4;ERG1;TYS1;SER2;BIO2;RPS20;ERG11;THR1;DYS1;…
Module 2	sister chromatid cohesion	0.000165544	0.00182335	2746	35	503	16	2.49565	RFC5;POL30;MRC1;SMC1;IRR1;SMC3;RFC2;TOP3;CTF18;POL2;TOF1;RFC3;RFC4;ELG1;YOR262W;CTF4
Module 2	aromatic amino acid family biosynthetic process	0.000170555	0.00182636	2746	9	503	7	4.24608	TYR1;TRP4;TRP2;TRP5;ARO2;TRP3;ARO7
Module 2	chorismate metabolic process	0.000170555	0.00182636	2746	9	503	7	4.24608	TYR1;TRP4;TRP2;TRP5;ARO2;TRP3;ARO7
Module 2	mRNA transport	0.000180302	0.00189852	2746	42	503	18	2.33968	NUP60;PAB1;NAB2;KAP114;NUP57;THP2;NUP192;NUP82;NUP85;NUP120;MTR2;POM34;NUP2;NDC1;POM152;DBP5;NUP1;MEX67
Module 2	amine metabolic process	0.000182218	0.00189852	2746	170	503	50	1.60566	CYS3;TSC3;LYS2;TYR1;HIS7;SHM1;ILV6;CTR86;SES1;HOM2;LYS4;TRP4;SAH1;HOM3;HIS1;ILV1;TRP2;FRS2;YFR055W;TRP5;ARC1;ARO2;GUS1;CYS4;TYS1;SER2;THR1;DYS1;CHS7;THS1;LYS12;MET18;PAN6;DAL1;AAT1;TRP3;YML096W;ECM40;YNL191W;BNI4;FOL1;LYS9;SPE2;ARG8;GLN4;HIS3;DFR1;HTS1;ARO7;YPR118W
Module 2	DNA biosynthetic process	0.000217917	0.00221071	2746	7	503	6	4.67935	RAD6;REV7;PRI2;RAD27;POL1;POL2
Module 2	DNA replication, removal of RNA primer	0.000217917	0.00221071	2746	7	503	6	4.67935	CDC2;RNH202;POL32;RAD27;RNH203;RNH201
Module 2	SRP-dependent cotranslational protein targeting to membrane	0.00029813	0.0029469	2746	12	503	8	3.6395	SSH1;SSS1;SRP21;SRP102;SEC65;SEC63;SRP72;SRP68
Module 2	nuclear pore organization	0.00029813	0.0029469	2746	12	503	8	3.6395	NUP57;NUP192;NUP85;NUP120;POM34;NUP2;NDC1;POM152
Module 2	negative regulation of macromolecule metabolic process	0.000306225	0.0029886	2746	126	503	39	1.68977	SAS3;PTH2;ORC2;POL30;MSI1;RIF1;MRC1;RAD9;RAD6;SPT6;MCM10;SCP160;ASF1;SET2;SRP21;ORC3;HIF1;BRE2;MAP1;YCS4;CDC46;NNT1;NUP2;NAM7;SAS2;RNA1;UBP10;RTT106;RAP1;ORC5;POL2;TOF1;NRM1;MSH2;ELG1;CAF20;HAT1;ACM1;TIF5
Module 2	cellular amino acid metabolic process	0.00031272	0.00301383	2746	156	503	46	1.60978	CYS3;LYS2;TYR1;HIS7;SHM1;ILV6;CTR86;SES1;HOM2;LYS4;TRP4;SAH1;HOM3;HIS1;ILV1;TRP2;FRS2;YFR055W;TRP5;ARC1;ARO2;GUS1;CYS4;TYS1;SER2;THR1;DYS1;THS1;LYS12;MET18;PAN6;AAT1;TRP3;YML096W;ECM40;YNL191W;FOL1;LYS9;SPE2;ARG8;GLN4;HIS3;DFR1;HTS1;ARO7;YPR118W
Module 2	tRNA processing	0.000379278	0.00361016	2746	82	503	28	1.86413	POP5;SEN34;POP4;LSM6;LSM5;DEG1;YGL050W;NCS6;TAN1;THG1;POP6;RPP1;IKI1;TAD2;KTI12;LOS1;TAD3;IKI3;DUS4;TRM12;TRM9;ELP6;POP1;PUS4;TPT1;MOD5;ELP4;YPL207W
Module 2	DNA repair	0.000475034	0.00444881	2746	163	503	47	1.57414	NUP60;RDH54;RFC5;POL30;MSI1;MRC1;MSH3;CDC2;MSH6;RVB1;RAD9;RAD23;KRE29;SMC1;RAD6;RPB9;MCM6;MSH1;MET18;REV7;MCM10;RFA3;POL32;TAH11;RFC2;PRI2;RAD27;NEJ1;CDC46;NSE5;HUG1;CTF18;MKT1;POL1;POL2;TOF1;RFC3;RFA2;MSH2;RFC4;ELG1;RFC1;HAT1;TFB2;RVB2;CTF4;DPB2
Module 2	nuclear mRNA surveillance	0.000478925	0.00444881	2746	10	503	7	3.82147	MTR3;SKI6;RRP4;YNR024W;DIS3;RAT1;YOR166C
Module 2	translational initiation	0.000498029	0.00457119	2746	31	503	14	2.46547	FUN12;TIF35;GCD11;YGR054W;GCD2;TMA22;HCR1;TIF34;GCD1;CAF20;PRT1;SUI3;TIF6;TIF5
Module 2	RNA export from nucleus	0.000626073	0.00567885	2746	35	503	15	2.33968	NUP60;YRB1;SRM1;NAB2;THP2;NUP82;NUP85;NUP120;MTR2;LOS1;NUP2;RNA1;DBP5;NUP1;MEX67
Module 2	DNA replication, Okazaki fragment processing	0.000736623	0.00643951	2746	8	503	6	4.09443	CDC2;RNH202;POL32;RAD27;RNH203;RNH201
Module 2	NLS-bearing substrate import into nucleus	0.000736623	0.00643951	2746	8	503	6	4.09443	NUP60;NUP57;NUP85;NUP120;NUP2;NUP1
Module 2	nuclear transport	0.000743342	0.00643951	2746	77	503	26	1.84338	NUP60;KAP104;FAP7;YRB1;NTF2;SRM1;NAB2;KAP114;NUP57;THP2;NUP192;NUP82;NUP85;NUP120;MTR2;LOS1;POM34;NUP2;NDC1;NPL6;POM152;RNA1;DBP5;NUP1;MEX67;TIF6
Module 2	nucleocytoplasmic transport	0.000743342	0.00643951	2746	77	503	26	1.84338	NUP60;KAP104;FAP7;YRB1;NTF2;SRM1;NAB2;KAP114;NUP57;THP2;NUP192;NUP82;NUP85;NUP120;MTR2;LOS1;POM34;NUP2;NDC1;NPL6;POM152;RNA1;DBP5;NUP1;MEX67;TIF6
Module 2	cellular amine metabolic process	0.000792016	0.00678493	2746	162	503	46	1.55016	CYS3;LYS2;TYR1;HIS7;SHM1;ILV6;CTR86;SES1;HOM2;LYS4;TRP4;SAH1;HOM3;HIS1;ILV1;TRP2;FRS2;YFR055W;TRP5;ARC1;ARO2;GUS1;CYS4;TYS1;SER2;THR1;DYS1;THS1;LYS12;MET18;PAN6;AAT1;TRP3;YML096W;ECM40;YNL191W;FOL1;LYS9;SPE2;ARG8;GLN4;HIS3;DFR1;HTS1;ARO7;YPR118W
Module 2	cell cycle	0.000812348	0.00688264	2746	333	503	83	1.36071	LTE1;STU1;KAP104;RDH54;RFC5;POL30;RIF1;BUD3;MRC1;HTL1;MSH3;UBC9;CYK3;CWC2;YRB1;MSH6;RAD9;YCG1;SYF1;PEA2;SMC1;MOB2;SMC2;RAD6;SRM1;MLC1;MCM6;CBF2;MSC7;MSH1;SPO16;IRR1;REV7;AXL2;MCM10;SMC3;SCP160;RFA3;CDC6;BFA1;RFC2;NNF1;POM34;RSC58;RAX2;TUB4;BUR2;TOP3;YCS4;CDC46;CDC3;NDC1;HUG1;CDC5;CTF18;SPC24;POM152;TOP2;SPC98;IBD2;BNI5;KAR1;PSY2;POL2;TOF1;RFC3;RFA2;MSH2;RFC4;YOR129C;ELG1;SLK19;BFR1;RFC1;YOR262W;P…
Module 2	negative regulation of metabolic process	0.000865234	0.00725103	2746	132	503	39	1.61296	SAS3;PTH2;ORC2;POL30;MSI1;RIF1;MRC1;RAD9;RAD6;SPT6;MCM10;SCP160;ASF1;SET2;SRP21;ORC3;HIF1;BRE2;MAP1;YCS4;CDC46;NNT1;NUP2;NAM7;SAS2;RNA1;UBP10;RTT106;RAP1;ORC5;POL2;TOF1;NRM1;MSH2;ELG1;CAF20;HAT1;ACM1;TIF5
Module 2	chromosome organization	0.000978013	0.00810804	2746	236	503	62	1.43421	NUP60;SAS3;ORC2;RDH54;RFC5;POL30;MSI1;RIF1;MRC1;HTL1;RVB1;YCG1;RAD23;SMC1;SMC2;RAD6;SPT6;ARD1;SPO16;IRR1;SMC3;SCP160;ASF1;SET2;RFA3;GON7;RFC2;YKL033W;NUP120;HIF1;BRE2;RSC58;BUR2;TOP3;YCS4;CDC46;EST2;NUP2;CGI121;CDC5;CTF18;NPL6;CTF13;SAS2;UBP8;TOP2;RTT106;RAP1;POL2;TOF1;RFC3;RFA2;RFC4;NUP1;ELG1;YOR262W;HAT1;SGF11;RVB2;HFI1;NTO1;CTF4
Module 2	negative regulation of cellular macromolecule biosynthetic process	0.00105006	0.00852206	2746	116	503	35	1.64719	SAS3;ORC2;POL30;MSI1;RIF1;MRC1;RAD9;RAD6;SPT6;MCM10;SCP160;ASF1;SET2;SRP21;ORC3;HIF1;BRE2;YCS4;CDC46;NNT1;NUP2;NAM7;SAS2;RNA1;UBP10;RTT106;RAP1;ORC5;POL2;TOF1;NRM1;MSH2;CAF20;HAT1;TIF5
[truncated: 550 more rows]

## Sheet: S. mikatae
Module	Gene Ontology Term	Pval	FDR	BackgroundSetSize	NoOfGenesAnnotatedWithTerm	SizeInModule	NoOfGenesWithAnnotationInModule	FoldEnrichment	GenesContributingToEnrichment
[truncated: 630 more rows]

[truncated: 26 more sheets: Ancestor 2, S. bayanus, Ancestor 3, C. glabrata, Ancestor 4, S. castellii, Ancestor 5, K. polysporus, Ancestor 15, K. waltii, K. lactis, S. kluyveri, Ancestor 7, Ancestor 8, Ancestor 9, D. hansenii, C. albicans, Ancestor 10, Ancestor 11, Y. lipolytica …]
