# Supplementary material for: Evolutionary principles of modular gene regulation in yeasts
Source: eLife. 2013 Jun 18;2:e00603. doi: 10.7554/eLife.00603 (PMC3687341; doi:10.7554/eLife.00603)
Supplement: Supplementary file 2. — Shown are the Gene Ontology (GO) terms that are enriched in each Aboretum module (from Analysis 2 with duplicate genes) in each ancestral and extant species. The genes that contributed to the GO enrichments are listed using the names of the S. cerevisiae orthologs. DOI: http://dx.doi.org/10.7554/eLife.00603.029 [file elife00603s007.xlsx]

## Sheet: S. cerevisiae
Module	Gene Ontology Term	Pval	FDR	BackgroundSetSize	NoOfGenesAnnotatedWithTerm	SizeInModule	NoOfGenesWithAnnotationInModule	FoldEnrichment	GenesContributingToEnrichment
Module1	ribosome biogenesis	3.78514e-133	2.15753e-130	3964	263	478	193	6.08565	MAK16;ECM1;POP8;TRM7;MAK5;ENP1;REI1;RRP7;SPB1;KRR1;BUD23;PWP2;RSA4;NOP1;DBP10;TSR1;YDL063C;NOP14;SAS10;FAP7;NHP2;NOP6;MAK21;RPS13;RRP8;RRP1;RLI1;ARX1;BFR2;UTP4;YDR339C;BCP1;ESF1;UTP5;YDR412W;UTP6;PUF6;SNU13;NOP16;NUG1;ARB1;UTP7;NSA2;LCP5;SPB4;LOC1;CGR1;RPL30;DBP3;LSG1;NSA1;PRP43;RPS2;ROK1;SLX9;UTP22;RRP46;NOP7;UTP8;ENP2;MTR3;NSR1;SDA1;YGR251W;YGR271C-A;ZUO1;RPS20;BCD1;RPP1;SSZ1;RRP4;NOP10;LRP1;IP…
Module1	ncRNA metabolic process	3.49297e-118	7.44881e-116	3964	327	478	203	5.14818	MAK16;POP8;KTI11;ILS1;TRM7;MAK5;ENP1;RRP7;SPB1;KRR1;BUD23;PWP2;NOP1;DBP10;LHP1;TSR1;TRM3;NOP14;SAS10;FAP7;TRM8;NHP2;NOP6;RPS13;RRP8;RRP1;RLI1;TRM1;TRM82;BFR2;UTP4;YDR339C;ESF1;UTP5;YDR412W;UTP6;SNU13;NOP16;NUG1;UTP7;NSA2;LCP5;SPB4;FRS2;LOC1;CGR1;RPL30;DBP3;NSA1;PRP43;RPS2;SUA5;ROK1;SLX9;UTP22;RRP46;NOP7;UTP8;ENP2;MTR3;NSR1;TYS1;ELP2;YGR251W;MES1;YGR271C-A;ZUO1;RPS20;DED81;YHR020W;BCD1;RPP1;SSZ1;R…
Module1	ncRNA processing	3.92043e-118	7.44881e-116	3964	285	478	190	5.52859	MAK16;POP8;KTI11;TRM7;MAK5;ENP1;RRP7;SPB1;KRR1;BUD23;PWP2;NOP1;DBP10;LHP1;TSR1;TRM3;NOP14;SAS10;FAP7;TRM8;NHP2;NOP6;RPS13;RRP8;RRP1;RLI1;TRM1;TRM82;BFR2;UTP4;YDR339C;ESF1;UTP5;YDR412W;UTP6;SNU13;NOP16;NUG1;UTP7;NSA2;LCP5;SPB4;LOC1;CGR1;RPL30;DBP3;NSA1;PRP43;RPS2;SUA5;ROK1;SLX9;UTP22;RRP46;NOP7;UTP8;ENP2;MTR3;NSR1;ELP2;YGR251W;YGR271C-A;ZUO1;RPS20;RPP1;SSZ1;RRP4;TRM5;NOP10;LRP1;IPI1;RPF1;GAR1;IMP3…
Module1	ribonucleoprotein complex biogenesis	1.35014e-115	1.92395e-113	3964	307	478	195	5.26747	MAK16;ECM1;POP8;TRM7;MAK5;ENP1;REI1;RRP7;SPB1;KRR1;BUD23;PWP2;RSA4;NOP1;DBP10;TSR1;YDL063C;NOP14;SAS10;FAP7;NHP2;NOP6;MAK21;RPS13;RRP8;RRP1;RLI1;ARX1;PRP28;BFR2;UTP4;YDR339C;BCP1;ESF1;UTP5;YDR412W;UTP6;PUF6;SNU13;NOP16;NUG1;ARB1;UTP7;NSA2;LCP5;SPB4;LOC1;CGR1;RPL30;DBP3;LSG1;NSA1;PRP43;RPS2;ROK1;SLX9;UTP22;RRP46;NOP7;UTP8;ENP2;MTR3;NSR1;SDA1;YGR251W;YGR271C-A;ZUO1;RPS20;BCD1;RPP1;SSZ1;RRP4;NOP10;L…
Module1	rRNA processing	4.67808e-115	5.33301e-113	3964	198	478	157	6.57567	MAK16;POP8;TRM7;MAK5;ENP1;RRP7;SPB1;KRR1;BUD23;PWP2;NOP1;DBP10;TSR1;NOP14;SAS10;FAP7;NHP2;NOP6;RPS13;RRP8;RRP1;RLI1;BFR2;UTP4;YDR339C;ESF1;UTP5;YDR412W;UTP6;SNU13;NOP16;NUG1;UTP7;NSA2;LCP5;SPB4;LOC1;CGR1;RPL30;DBP3;NSA1;PRP43;RPS2;ROK1;SLX9;UTP22;RRP46;NOP7;UTP8;ENP2;MTR3;NSR1;YGR251W;YGR271C-A;ZUO1;RPS20;RPP1;SSZ1;RRP4;NOP10;LRP1;IPI1;RPF1;GAR1;IMP3;DBP8;UTP9;RIX1;FAF1;YIL091C;NOP9;HCA4;MTR4;UTP…
Module1	rRNA metabolic process	1.62616e-113	1.54485e-111	3964	203	478	158	6.45456	MAK16;POP8;TRM7;MAK5;ENP1;RRP7;SPB1;KRR1;BUD23;PWP2;NOP1;DBP10;TSR1;NOP14;SAS10;FAP7;NHP2;NOP6;RPS13;RRP8;RRP1;RLI1;BFR2;UTP4;YDR339C;ESF1;UTP5;YDR412W;UTP6;SNU13;NOP16;NUG1;UTP7;NSA2;LCP5;SPB4;LOC1;CGR1;RPL30;DBP3;NSA1;PRP43;RPS2;ROK1;SLX9;UTP22;RRP46;NOP7;UTP8;ENP2;MTR3;NSR1;YGR251W;YGR271C-A;ZUO1;RPS20;RPP1;SSZ1;RRP4;NOP10;LRP1;IPI1;RPF1;GAR1;IMP3;DBP8;UTP9;RIX1;FAF1;YIL091C;NOP9;HCA4;MTR4;UTP…
Module1	cellular component biogenesis at cellular level	9.77793e-97	7.96203e-95	3964	369	478	197	4.42737	MAK16;ECM1;POP8;TRM7;MAK5;ENP1;REI1;RRP7;SPB1;KRR1;BUD23;PWP2;RSA4;NOP1;DBP10;TSR1;YDL063C;NOP14;SAS10;FAP7;NHP2;NOP6;MAK21;RPS13;RRP8;RRP1;RLI1;ARX1;PRP28;BFR2;UTP4;YDR339C;BCP1;ESF1;UTP5;YDR412W;UTP6;PUF6;SPS1;SNU13;NOP16;NUG1;ARB1;UTP7;NSA2;LCP5;SPB4;LOC1;CGR1;RPL30;DBP3;LSG1;NSA1;PRP43;RPS2;ROK1;SLX9;UTP22;RRP46;NOP7;UTP8;ENP2;MTR3;NSR1;SDA1;YGR251W;YGR271C-A;ZUO1;RPS20;BCD1;RPP1;SSZ1;RRP4;NO…
Module1	RNA processing	5.03419e-74	3.58686e-72	3964	439	478	192	3.62696	MAK16;POP8;KTI11;TRM7;MAK5;ENP1;RRP7;SPB1;KRR1;BUD23;PWP2;NOP1;DBP10;LHP1;TSR1;TRM3;NOP14;SAS10;FAP7;TRM8;NHP2;NOP6;RPS13;RRP8;RRP1;RLI1;TRM1;TRM82;PRP28;BFR2;UTP4;YDR339C;ESF1;UTP5;YDR412W;UTP6;SNU13;NOP16;NUG1;UTP7;NSA2;LCP5;SPB4;LOC1;CGR1;RPL30;DBP3;NSA1;PRP43;RPS2;SUA5;ROK1;SLX9;UTP22;RRP46;NOP7;UTP8;ENP2;MTR3;NSR1;ELP2;YGR251W;YGR271C-A;ZUO1;RPS20;RPP1;SSZ1;RRP4;TRM5;NOP10;LRP1;IPI1;RPF1;GAR…
Module1	ribosomal small subunit biogenesis	8.29888e-63	5.25595e-61	3964	80	478	74	7.67092	ENP1;RRP7;KRR1;BUD23;PWP2;NOP14;SAS10;FAP7;NOP6;RPS13;UTP4;YDR339C;UTP5;UTP6;SNU13;UTP7;LOC1;PRP43;SLX9;UTP22;NOP7;UTP8;ENP2;NSR1;YGR251W;YGR271C-A;RPS20;DBP8;UTP9;FAF1;YIL091C;NOP9;UTP18;UTP10;MPP10;DHR2;RRP14;UTP11;LTV1;SOF1;YLR003C;YLR051C;FYV7;DIP2;UTP13;SGD1;UTP21;TSR2;UTP14;BUD22;UTP15;ECM16;RRP5;YMR269W;KRE33;RIO2;KRI1;ESF2;RCL1;YOL022C;YOR004W;YOR006C;NOB1;BUD21;RIO1;PNO1;YOR287C;RRS1;NOP…
Module1	gene expression	9.55484e-58	5.44626e-56	3964	1043	478	280	2.22628	EFB1;MAK16;FUN12;RBG1;POP8;KTI11;ILS1;TRM7;RPG1;MAK5;SUP45;RPB5;ENP1;YBR261C;RRP7;SPB1;KRR1;BUD23;PWP2;NOP1;DBP10;LHP1;TSR1;RPS29B;TRM3;NOP14;RPC53;SAS10;FAP7;TRM8;NHP2;NOP6;RPC11;RPS13;RRP8;RRP1;RLI1;TRM1;INO2;RPA14;TRM82;SUP35;PRP28;BFR2;UTP4;YDR339C;ESF1;UTP5;YDR412W;TIF35;UTP6;RBA50;SNU13;POL5;NOP16;NUG1;GCD11;TPA1;UTP7;NSA2;LCP5;SPB4;FRS2;LOC1;YFR032C;RPL29;CGR1;RPL30;DBP3;NSA1;PRP43;RPS2;SU…
Module1	maturation of SSU-rRNA	1.30835e-53	6.77965e-52	3964	66	478	62	7.79029	ENP1;KRR1;BUD23;PWP2;NOP14;SAS10;FAP7;RPS13;UTP4;YDR339C;UTP5;UTP6;SNU13;UTP7;LOC1;PRP43;SLX9;UTP22;NOP7;UTP8;YGR251W;YGR271C-A;RPS20;DBP8;UTP9;FAF1;YIL091C;NOP9;UTP18;UTP10;MPP10;DHR2;UTP11;SOF1;YLR051C;FYV7;DIP2;UTP13;TSR2;UTP14;BUD22;UTP15;ECM16;RRP5;RIO2;KRI1;ESF2;RCL1;YOL022C;YOR004W;YOR006C;NOB1;BUD21;RIO1;PNO1;YOR287C;RRS1;NOP58;RRP12;NAN1;MRD1;NOC4
Module1	ribosomal large subunit biogenesis	1.8076e-53	8.58612e-52	3964	68	478	63	7.68312	MAK16;MAK5;REI1;SPB1;RSA4;DBP10;YDL063C;MAK21;RLI1;ARX1;PUF6;NOP16;NSA2;SPB4;LOC1;DBP3;LSG1;NSA1;PRP43;NOP7;SDA1;IPI1;RPF1;RIX1;SQT1;YVH1;ALB1;MRT4;URB1;MAK11;RRP14;DBP7;RPF2;DRS1;RIX7;SDO1;RPL10;MDN1;RSA3;DBP9;RPP0;AFG2;RPL6B;RPL6A;ERB1;RRP5;RLP7;NOP15;IPI3;JJJ1;DBP6;NOP12;BRX1;REX4;NOP8;YTM1;RRS1;NOG1;NOP53;NIP7;TIF6;RRP15;JIP5
Module1	maturation of SSU-rRNA from tricistronic rRNA transcript (SSU-rRNA, 5.8S rRNA, LSU-rRNA)	3.37421e-53	1.47946e-51	3964	61	478	59	8.02099	ENP1;KRR1;BUD23;PWP2;NOP14;SAS10;FAP7;RPS13;UTP4;YDR339C;UTP5;UTP6;SNU13;UTP7;LOC1;PRP43;SLX9;UTP22;NOP7;UTP8;YGR251W;YGR271C-A;RPS20;DBP8;UTP9;FAF1;YIL091C;NOP9;UTP18;UTP10;MPP10;DHR2;UTP11;SOF1;YLR051C;FYV7;DIP2;UTP13;TSR2;UTP14;UTP15;ECM16;RRP5;RIO2;KRI1;ESF2;RCL1;YOR004W;NOB1;BUD21;RIO1;PNO1;YOR287C;RRS1;NOP58;RRP12;NAN1;MRD1;NOC4
Module1	RNA metabolic process	8.14967e-53	3.31808e-51	3964	901	478	251	2.31023	MAK16;POP8;KTI11;ILS1;TRM7;MAK5;RPB5;ENP1;RRP7;SPB1;KRR1;BUD23;PWP2;NOP1;DBP10;LHP1;TSR1;TRM3;NOP14;RPC53;SAS10;FAP7;TRM8;NHP2;NOP6;RPC11;RPS13;RRP8;RRP1;RLI1;TRM1;INO2;RPA14;TRM82;SUP35;PRP28;BFR2;UTP4;YDR339C;ESF1;UTP5;YDR412W;UTP6;RBA50;SNU13;POL5;NOP16;NUG1;TPA1;UTP7;NSA2;LCP5;SPB4;FRS2;LOC1;YFR032C;CGR1;RPL30;DBP3;NSA1;PRP43;RPS2;SUA5;ROK1;SLX9;UTP22;RRP46;NOP7;UTP8;ENP2;MTR3;NSR1;TYS1;ELP2;…
Module1	cellular component biogenesis	2.33845e-48	8.88613e-47	3964	631	478	199	2.61535	MAK16;ECM1;POP8;TRM7;MAK5;ENP1;REI1;RRP7;SPB1;KRR1;BUD23;PWP2;RSA4;NOP1;DBP10;TSR1;YDL063C;NOP14;SAS10;FAP7;NHP2;NOP6;MAK21;RPS13;RRP8;RRP1;RLI1;ARX1;PRP28;BFR2;UTP4;YDR339C;BCP1;ESF1;UTP5;YDR412W;UTP6;PUF6;SPS1;SNU13;YEL048C;NOP16;NUG1;ARB1;UTP7;NSA2;LCP5;SPB4;LOC1;CGR1;RPL30;DBP3;LSG1;NSA1;PRP43;RPS2;ROK1;SLX9;UTP22;RRP46;NOP7;UTP8;ENP2;MTR3;NSR1;SDA1;YGR251W;YGR271C-A;ZUO1;RPS20;BCD1;RPP1;SSZ1…
Module1	cellular nitrogen compound metabolic process	2.83448e-40	1.00978e-38	3964	1491	478	314	1.74646	CYS3;MAK16;FUN12;POP8;URA7;KTI11;ILS1;TRM7;MAK5;RPB5;ENP1;HIS7;DUT1;RRP7;APA1;SPB1;KRR1;BUD23;THR4;PWP2;NOP1;DBP10;LHP1;TSR1;TRM3;NOP14;RPC53;SAS10;FAP7;TRM8;NHP2;NOP6;YDR020C;RPC11;RPS13;RRP8;RRP1;RLI1;FOB1;TRM1;INO2;RPA14;TRM82;SUP35;LYS4;PRP28;BFR2;PRO1;ASP1;UTP4;YDR339C;ESF1;UTP5;HPT1;YDR412W;UTP6;GUK1;RBA50;SNU13;POL5;NOP16;NUG1;GCD11;ARB1;SAH1;TPA1;HOM3;HIS1;RNR1;UTP7;ILV1;NSA2;LCP5;SPB4;FR…
Module1	nitrogen compound metabolic process	3.45491e-39	1.15841e-37	3964	1506	478	314	1.72906	CYS3;MAK16;FUN12;POP8;URA7;KTI11;ILS1;TRM7;MAK5;RPB5;ENP1;HIS7;DUT1;RRP7;APA1;SPB1;KRR1;BUD23;THR4;PWP2;NOP1;DBP10;LHP1;TSR1;TRM3;NOP14;RPC53;SAS10;FAP7;TRM8;NHP2;NOP6;YDR020C;RPC11;RPS13;RRP8;RRP1;RLI1;FOB1;TRM1;INO2;RPA14;TRM82;SUP35;LYS4;PRP28;BFR2;PRO1;ASP1;UTP4;YDR339C;ESF1;UTP5;HPT1;YDR412W;UTP6;GUK1;RBA50;SNU13;POL5;NOP16;NUG1;GCD11;ARB1;SAH1;TPA1;HOM3;HIS1;RNR1;UTP7;ILV1;NSA2;LCP5;SPB4;FR…
Module1	maturation of 5.8S rRNA	1.12088e-37	3.36263e-36	3964	64	478	52	6.73797	MAK16;MAK5;ENP1;SPB1;KRR1;BUD23;PWP2;NOP14;SAS10;YDR339C;UTP6;UTP7;NSA2;LOC1;PRP43;RRP46;MTR3;RRP4;LRP1;RPF1;DBP8;NOP9;MTR4;UTP18;UTP10;MPP10;URB1;MAK11;UTP11;RPF2;YLR051C;DIP2;UTP13;UTP14;RRP5;RLP7;KRI1;YNR024W;ESF2;RCL1;DIS3;RRP40;RRP6;YOR004W;BUD21;PNO1;RRS1;NOP58;TIF6;MRD1;RRP15;NOC4
Module1	maturation of 5.8S rRNA from tricistronic rRNA transcript (SSU-rRNA, 5.8S rRNA, LSU-rRNA)	1.12088e-37	3.36263e-36	3964	64	478	52	6.73797	MAK16;MAK5;ENP1;SPB1;KRR1;BUD23;PWP2;NOP14;SAS10;YDR339C;UTP6;UTP7;NSA2;LOC1;PRP43;RRP46;MTR3;RRP4;LRP1;RPF1;DBP8;NOP9;MTR4;UTP18;UTP10;MPP10;URB1;MAK11;UTP11;RPF2;YLR051C;DIP2;UTP13;UTP14;RRP5;RLP7;KRI1;YNR024W;ESF2;RCL1;DIS3;RRP40;RRP6;YOR004W;BUD21;PNO1;RRS1;NOP58;TIF6;MRD1;RRP15;NOC4
Module1	nucleic acid metabolic process	2.19442e-36	6.25411e-35	3964	1126	478	258	1.90015	MAK16;POP8;KTI11;ILS1;TRM7;MAK5;RPB5;ENP1;RRP7;SPB1;KRR1;BUD23;PWP2;NOP1;DBP10;LHP1;TSR1;TRM3;NOP14;RPC53;SAS10;FAP7;TRM8;NHP2;NOP6;RPC11;RPS13;RRP8;RRP1;RLI1;FOB1;TRM1;INO2;RPA14;TRM82;SUP35;PRP28;BFR2;UTP4;YDR339C;ESF1;UTP5;YDR412W;UTP6;RBA50;SNU13;POL5;NOP16;NUG1;TPA1;RNR1;UTP7;NSA2;LCP5;SPB4;FRS2;LOC1;YFR032C;CGR1;RPL30;DBP3;NSA1;PRP43;RPS2;SUA5;ROK1;SLX9;UTP22;RRP46;NOP7;UTP8;ENP2;MTR3;NSR1;…
Module1	nucleobase, nucleoside, nucleotide and nucleic acid metabolic process	2.37842e-36	6.4557e-35	3964	1300	478	282	1.79892	MAK16;FUN12;POP8;URA7;KTI11;ILS1;TRM7;MAK5;RPB5;ENP1;HIS7;DUT1;RRP7;APA1;SPB1;KRR1;BUD23;PWP2;NOP1;DBP10;LHP1;TSR1;TRM3;NOP14;RPC53;SAS10;FAP7;TRM8;NHP2;NOP6;YDR020C;RPC11;RPS13;RRP8;RRP1;RLI1;FOB1;TRM1;INO2;RPA14;TRM82;SUP35;PRP28;BFR2;UTP4;YDR339C;ESF1;UTP5;HPT1;YDR412W;UTP6;GUK1;RBA50;SNU13;POL5;NOP16;NUG1;GCD11;ARB1;TPA1;RNR1;UTP7;NSA2;LCP5;SPB4;FRS2;LOC1;YFR032C;CGR1;RPL30;DBP3;NSA1;PRP43;RP…
Module1	cleavage involved in rRNA processing	9.82914e-33	2.54664e-31	3964	53	478	44	6.88466	ENP1;KRR1;BUD23;PWP2;NOP14;SAS10;NHP2;YDR339C;UTP6;UTP7;LOC1;RRP46;MTR3;RRP4;NOP10;LRP1;DBP8;NOP9;MTR4;UTP18;UTP10;MPP10;UTP11;YLR051C;DIP2;UTP13;UTP14;RRP5;RLP7;KRI1;YNR024W;ESF2;RCL1;DIS3;RRP40;RRP6;YOR004W;BUD21;PNO1;YOR287C;RRS1;NOP58;MRD1;NOC4
Module1	ribosome assembly	1.42868e-31	3.54064e-30	3964	38	478	36	7.85642	RRP7;RSA4;DBP10;MAK21;SPB4;DBP3;LSG1;NSR1;IPI1;RPF1;RIX1;SQT1;YVH1;MRT4;MAK11;DBP7;RPF2;DRS1;RPL10;MDN1;RSA3;DBP9;RPP0;RPL6B;RPL6A;IPI3;DBP6;ESF2;BRX1;REX4;NOC2;NIP7;BMS1;TIF6;TIF5;MRD1
Module1	endonucleolytic cleavage in ITS1 to separate SSU-rRNA from 5.8S rRNA and LSU-rRNA from tricistronic rRNA transcript (SSU-rRNA, 5.8S rRNA, LSU-rRNA)	3.92574e-28	8.60643e-27	3964	32	478	31	8.03373	ENP1;KRR1;BUD23;PWP2;NOP14;SAS10;YDR339C;UTP6;UTP7;LOC1;DBP8;NOP9;UTP18;UTP10;MPP10;UTP11;YLR051C;DIP2;UTP13;UTP14;RRP5;KRI1;ESF2;RCL1;YOR004W;BUD21;PNO1;RRS1;NOP58;MRD1;NOC4
Module1	endonucleolytic cleavage involved in rRNA processing	3.92574e-28	8.60643e-27	3964	32	478	31	8.03373	ENP1;KRR1;BUD23;PWP2;NOP14;SAS10;YDR339C;UTP6;UTP7;LOC1;DBP8;NOP9;UTP18;UTP10;MPP10;UTP11;YLR051C;DIP2;UTP13;UTP14;RRP5;KRI1;ESF2;RCL1;YOR004W;BUD21;PNO1;RRS1;NOP58;MRD1;NOC4
Module1	endonucleolytic cleavage of tricistronic rRNA transcript (SSU-rRNA, 5.8S rRNA, LSU-rRNA)	3.92574e-28	8.60643e-27	3964	32	478	31	8.03373	ENP1;KRR1;BUD23;PWP2;NOP14;SAS10;YDR339C;UTP6;UTP7;LOC1;DBP8;NOP9;UTP18;UTP10;MPP10;UTP11;YLR051C;DIP2;UTP13;UTP14;RRP5;KRI1;ESF2;RCL1;YOR004W;BUD21;PNO1;RRS1;NOP58;MRD1;NOC4
Module1	ribosomal large subunit assembly	2.39402e-25	5.05404e-24	3964	29	478	28	8.00693	RSA4;DBP10;MAK21;SPB4;DBP3;LSG1;IPI1;RPF1;RIX1;SQT1;YVH1;MRT4;MAK11;DBP7;RPF2;DRS1;RPL10;MDN1;RSA3;DBP9;RPP0;RPL6B;RPL6A;IPI3;DBP6;BRX1;REX4;NIP7
Module1	ncRNA 5'-end processing	2.01762e-24	3.96567e-23	3964	28	478	27	7.99671	PWP2;NOP14;SAS10;YDR339C;UTP6;UTP7;LOC1;DBP8;NOP9;UTP18;UTP10;MPP10;UTP11;YLR051C;DIP2;UTP13;UTP14;RRP5;RLP7;ESF2;RCL1;YOR004W;BUD21;PNO1;NOP58;MRD1;NOC4
Module1	rRNA 5'-end processing	2.01762e-24	3.96567e-23	3964	28	478	27	7.99671	PWP2;NOP14;SAS10;YDR339C;UTP6;UTP7;LOC1;DBP8;NOP9;UTP18;UTP10;MPP10;UTP11;YLR051C;DIP2;UTP13;UTP14;RRP5;RLP7;ESF2;RCL1;YOR004W;BUD21;PNO1;NOP58;MRD1;NOC4
Module1	endonucleolytic cleavage to generate mature 5'-end of SSU-rRNA from (SSU-rRNA, 5.8S rRNA, LSU-rRNA)	1.69493e-23	3.22036e-22	3964	27	478	26	7.98574	PWP2;NOP14;SAS10;YDR339C;UTP6;UTP7;LOC1;DBP8;NOP9;UTP18;UTP10;MPP10;UTP11;YLR051C;DIP2;UTP13;UTP14;RRP5;ESF2;RCL1;YOR004W;BUD21;PNO1;NOP58;MRD1;NOC4
Module1	RNA 5'-end processing	2.60236e-23	4.78498e-22	3964	29	478	27	7.72096	PWP2;NOP14;SAS10;YDR339C;UTP6;UTP7;LOC1;DBP8;NOP9;UTP18;UTP10;MPP10;UTP11;YLR051C;DIP2;UTP13;UTP14;RRP5;RLP7;ESF2;RCL1;YOR004W;BUD21;PNO1;NOP58;MRD1;NOC4
Module1	cellular macromolecule metabolic process	5.45179e-23	9.711e-22	3964	1788	478	316	1.46563	EFB1;MAK16;FUN12;RBG1;POP8;KTI11;ILS1;YBR030W;HMT1;TRM7;RPG1;MAK5;SUP45;RPB5;CNS1;ENP1;YBR261C;RRP7;SPB1;KRR1;BUD23;PWP2;NOP1;DBP10;LHP1;TSR1;RPS29B;TRM3;NOP14;RPC53;SAS10;FAP7;TRM8;NHP2;NOP6;RPC11;RPS13;RRP8;RRP1;RLI1;FOB1;TRM1;INO2;RPA14;YDR161W;TRM82;SUP35;PRP28;BFR2;UTP4;YDR339C;ESF1;UTP5;YDR412W;TIF35;UTP6;RMT2;SPS1;RBA50;SNU13;POL5;NOP16;NUG1;GCD11;TPA1;RNR1;UTP7;NSA2;LCP5;SPB4;FRS2;LOC1;YF…
Module1	primary metabolic process	1.01804e-22	1.75844e-21	3964	2299	478	373	1.34547	EFB1;CYS3;MAK16;FUN12;RBG1;POP8;URA7;KTI11;ILS1;YBR030W;HMT1;TRM7;RPG1;MAK5;SUP45;RPB5;CNS1;ENP1;HIS7;DUT1;YBR261C;RRP7;APA1;SPB1;KRR1;BUD23;THR4;PWP2;NOP1;DBP10;LHP1;TSR1;RPS29B;TRM3;NOP14;RPC53;SAS10;FAP7;TRM8;NHP2;NOP6;YDR020C;RPC11;RPS13;RRP8;RRP1;RLI1;FOB1;TRM1;INO2;RPA14;YDR161W;TRM82;SUP35;LYS4;PRP28;BFR2;PRO1;ASP1;UTP4;YDR339C;ESF1;UTP5;HPT1;YDR412W;TIF35;UTP6;GUK1;RMT2;SPS1;RBA50;SNU13;P…
Module1	endonucleolytic cleavage in 5'-ETS of tricistronic rRNA transcript (SSU-rRNA, 5.8S rRNA, LSU-rRNA)	1.18416e-21	1.98521e-20	3964	25	478	24	7.96117	PWP2;NOP14;SAS10;YDR339C;UTP6;UTP7;LOC1;DBP8;NOP9;UTP18;UTP10;MPP10;UTP11;YLR051C;DIP2;UTP13;UTP14;RRP5;ESF2;RCL1;YOR004W;NOP58;MRD1;NOC4
Module1	nucleic acid phosphodiester bond hydrolysis	4.19655e-21	6.83438e-20	3964	93	478	48	4.2802	POP8;ENP1;KRR1;BUD23;PWP2;NOP14;SAS10;NHP2;YDR339C;UTP6;UTP7;LOC1;RRP46;MTR3;RPP1;RRP4;NOP10;LRP1;DBP8;NOP9;MTR4;UTP18;UTP10;MPP10;UTP11;TRZ1;YLR051C;DIP2;UTP13;UTP14;RRP5;RLP7;POP3;KRI1;YNR024W;ESF2;RCL1;DIS3;RRP40;RRP6;YOR004W;BUD21;PNO1;YOR287C;RRS1;NOP58;MRD1;NOC4
Module1	macromolecule metabolic process	5.98405e-21	9.47475e-20	3964	1829	478	316	1.43278	EFB1;MAK16;FUN12;RBG1;POP8;KTI11;ILS1;YBR030W;HMT1;TRM7;RPG1;MAK5;SUP45;RPB5;CNS1;ENP1;YBR261C;RRP7;SPB1;KRR1;BUD23;PWP2;NOP1;DBP10;LHP1;TSR1;RPS29B;TRM3;NOP14;RPC53;SAS10;FAP7;TRM8;NHP2;NOP6;RPC11;RPS13;RRP8;RRP1;RLI1;FOB1;TRM1;INO2;RPA14;YDR161W;TRM82;SUP35;PRP28;BFR2;UTP4;YDR339C;ESF1;UTP5;YDR412W;TIF35;UTP6;RMT2;SPS1;RBA50;SNU13;POL5;NOP16;NUG1;GCD11;TPA1;RNR1;UTP7;NSA2;LCP5;SPB4;FRS2;LOC1;YF…
Module1	organelle assembly	1.11892e-19	1.72375e-18	3964	58	478	36	5.14731	RRP7;RSA4;DBP10;MAK21;SPB4;DBP3;LSG1;NSR1;IPI1;RPF1;RIX1;SQT1;YVH1;MRT4;MAK11;DBP7;RPF2;DRS1;RPL10;MDN1;RSA3;DBP9;RPP0;RPL6B;RPL6A;IPI3;DBP6;ESF2;BRX1;REX4;NOC2;NIP7;BMS1;TIF6;TIF5;MRD1
Module1	cellular metabolic process	4.57619e-19	6.86428e-18	3964	2415	478	377	1.29458	EFB1;CYS3;MAK16;FUN12;RBG1;POP8;URA7;KTI11;ILS1;YBR030W;HMT1;TRM7;RPG1;MAK5;SUP45;RPB5;CNS1;YBR238C;ENP1;HIS7;DUT1;YBR261C;RRP7;APA1;SPB1;KRR1;BUD23;THR4;PWP2;NOP1;DBP10;LHP1;TSR1;RPS29B;TRM3;NOP14;RPC53;SAS10;FAP7;TRM8;NHP2;NOP6;YDR020C;RPC11;RPS13;RRP8;RRP1;RLI1;FOB1;TRM1;INO2;RPA14;YDR161W;TRM82;SUP35;LYS4;PRP28;BFR2;PRO1;ASP1;UTP4;YDR339C;ESF1;UTP5;HPT1;YDR412W;TIF35;UTP6;GUK1;RMT2;SPS1;RBA50…
Module1	RNA modification	8.26894e-19	1.20854e-17	3964	77	478	41	4.41569	KTI11;TRM7;SPB1;BUD23;NOP1;TRM3;TRM8;NHP2;TRM1;TRM82;LCP5;ELP2;TRM5;NOP10;GAR1;URM1;GCD14;KTI12;TRM2;CBF5;SIK1;IKI3;DUS3;DUS4;TRM9;DUS1;ELP6;GCD10;NCS2;PUS4;SMM1;TRM112;TRM10;TRM11;YOL125W;PPM2;PUS7;YPL030W;ELP3;DIM1;RRP9
Module1	tRNA metabolic process	2.81646e-18	4.01346e-17	3964	146	478	58	3.29443	POP8;KTI11;ILS1;TRM7;NOP1;LHP1;TRM3;TRM8;TRM1;TRM82;FRS2;SUA5;RRP46;MTR3;TYS1;ELP2;MES1;DED81;YHR020W;RPP1;RRP4;TRM5;URM1;MTR4;GCD14;KTI12;LOS1;TRM2;TRZ1;FRS1;IKI3;DUS3;DUS4;TRM9;DUS1;ELP6;GCD10;NCS2;YNL247W;POP3;PUS4;TRF5;SMM1;TRM112;DIS3;TRM10;WRS1;TRM11;YOL125W;PPM2;RRP40;RRP6;GLN4;PUS7;ALA1;YPL030W;ELP3;CDC60
Module1	metabolic process	1.29388e-15	1.7988e-14	3964	2515	478	379	1.2497	EFB1;CYS3;MAK16;FUN12;RBG1;POP8;URA7;KTI11;ILS1;YBR030W;HMT1;TRM7;RPG1;MAK5;SUP45;RPB5;CNS1;YBR238C;ENP1;HIS7;DUT1;YBR261C;RRP7;APA1;SPB1;KRR1;BUD23;THR4;PWP2;NOP1;DBP10;LHP1;TSR1;RPS29B;TRM3;NOP14;RPC53;SAS10;FAP7;TRM8;NHP2;NOP6;YDR020C;RPC11;RPS13;RRP8;RRP1;RLI1;FOB1;TRM1;INO2;RPA14;YDR161W;TRM82;SUP35;LYS4;PRP28;BFR2;PRO1;ASP1;UTP4;YDR339C;ESF1;UTP5;HPT1;YDR412W;TIF35;UTP6;GUK1;RMT2;SPS1;RBA50…
Module1	ribonucleoprotein complex assembly	2.67641e-15	3.63227e-14	3964	84	478	39	3.85027	RRP7;RSA4;DBP10;MAK21;PRP28;SPB4;DBP3;LSG1;NSR1;IPI1;RPF1;RIX1;SHQ1;SQT1;YVH1;MRT4;MAK11;DBP7;RPF2;DRS1;RPL10;MDN1;RSA3;DBP9;RPP0;RPL6B;RPL6A;NAF1;IPI3;DBP6;ESF2;BRX1;REX4;NOC2;NIP7;BMS1;TIF6;TIF5;MRD1
Module1	ribonucleoprotein complex subunit organization	2.86834e-15	3.80222e-14	3964	88	478	40	3.76949	RRP7;RSA4;DBP10;MAK21;PRP28;SPB4;DBP3;LSG1;PRP43;NSR1;IPI1;RPF1;RIX1;SHQ1;SQT1;YVH1;MRT4;MAK11;DBP7;RPF2;DRS1;RPL10;MDN1;RSA3;DBP9;RPP0;RPL6B;RPL6A;NAF1;IPI3;DBP6;ESF2;BRX1;REX4;NOC2;NIP7;BMS1;TIF6;TIF5;MRD1
Module1	tRNA transcription	1.36318e-14	1.72669e-13	3964	15	478	15	8.29289	RPB5;RPC53;RPC11;RPC17;RPC25;RPC37;RPC19;RPC31;RPC34;RPO31;RET1;RPB8;RPC40;RPO26;RPC82
Module1	tRNA transcription from RNA polymerase III promoter	1.36318e-14	1.72669e-13	3964	15	478	15	8.29289	RPB5;RPC53;RPC11;RPC17;RPC25;RPC37;RPC19;RPC31;RPC34;RPO31;RET1;RPB8;RPC40;RPO26;RPC82
Module1	establishment of ribosome localization	4.13163e-14	4.6177e-13	3964	37	478	24	5.37917	ECM1;BUD23;FAP7;RLI1;BCP1;NUG1;ARB1;LSG1;SDA1;ZUO1;RPF1;NMD3;RIX1;NOP9;LTV1;RIX7;SDO1;JJJ1;NOG2;NOC2;RRS1;NOG1;NOP53;TIF6
Module1	rRNA-containing ribonucleoprotein complex export from nucleus	4.13163e-14	4.6177e-13	3964	37	478	24	5.37917	ECM1;BUD23;FAP7;RLI1;BCP1;NUG1;ARB1;LSG1;SDA1;ZUO1;RPF1;NMD3;RIX1;NOP9;LTV1;RIX7;SDO1;JJJ1;NOG2;NOC2;RRS1;NOG1;NOP53;TIF6
Module1	ribonucleoprotein complex export from nucleus	4.13163e-14	4.6177e-13	3964	37	478	24	5.37917	ECM1;BUD23;FAP7;RLI1;BCP1;NUG1;ARB1;LSG1;SDA1;ZUO1;RPF1;NMD3;RIX1;NOP9;LTV1;RIX7;SDO1;JJJ1;NOG2;NOC2;RRS1;NOG1;NOP53;TIF6
Module1	ribonucleoprotein complex localization	4.13163e-14	4.6177e-13	3964	37	478	24	5.37917	ECM1;BUD23;FAP7;RLI1;BCP1;NUG1;ARB1;LSG1;SDA1;ZUO1;RPF1;NMD3;RIX1;NOP9;LTV1;RIX7;SDO1;JJJ1;NOG2;NOC2;RRS1;NOG1;NOP53;TIF6
Module1	ribosomal subunit export from nucleus	4.13163e-14	4.6177e-13	3964	37	478	24	5.37917	ECM1;BUD23;FAP7;RLI1;BCP1;NUG1;ARB1;LSG1;SDA1;ZUO1;RPF1;NMD3;RIX1;NOP9;LTV1;RIX7;SDO1;JJJ1;NOG2;NOC2;RRS1;NOG1;NOP53;TIF6
Module1	ribosome localization	4.13163e-14	4.6177e-13	3964	37	478	24	5.37917	ECM1;BUD23;FAP7;RLI1;BCP1;NUG1;ARB1;LSG1;SDA1;ZUO1;RPF1;NMD3;RIX1;NOP9;LTV1;RIX7;SDO1;JJJ1;NOG2;NOC2;RRS1;NOG1;NOP53;TIF6
Module1	RNA methylation	1.15847e-13	1.26987e-12	3964	27	478	20	6.14288	TRM7;SPB1;BUD23;NOP1;TRM3;TRM8;TRM1;TRM82;TRM5;GCD14;TRM2;TRM9;GCD10;TRM112;TRM10;TRM11;YOL125W;PPM2;YPL030W;DIM1
Module1	tRNA modification	4.28601e-13	4.60949e-12	3964	60	478	30	4.14644	KTI11;TRM7;TRM3;TRM8;TRM1;TRM82;ELP2;TRM5;URM1;GCD14;KTI12;TRM2;IKI3;DUS3;DUS4;TRM9;DUS1;ELP6;GCD10;NCS2;PUS4;SMM1;TRM112;TRM10;TRM11;YOL125W;PPM2;PUS7;YPL030W;ELP3
Module1	translation	1.18176e-12	1.24741e-11	3964	218	478	64	2.43461	EFB1;MAK16;FUN12;RBG1;ILS1;TRM7;RPG1;SUP45;YBR261C;RPS29B;RPS13;RLI1;SUP35;TIF35;GCD11;TPA1;FRS2;RPL29;RPL30;RPS2;RBG2;TYS1;MES1;RPS20;DED81;YHR020W;SSZ1;RPF1;RPL39;SUI2;TMA19;GCN3;FRS1;RPL10;STM1;GCD7;RPP0;RPS29A;RPL6B;RPL6A;TIF11;NIP1;RLP7;GCD10;IMP4;RPS7B;RPS3;YNL247W;BRX1;WRS1;YOR051C;TMA46;RPS7A;GLN4;DED1;GCD1;CAF20;ALA1;PRT1;RPS12;CDC60;TIF6;TIF5;TIF3
Module1	tRNA methylation	1.46881e-12	1.52222e-11	3964	17	478	15	7.31725	TRM7;TRM3;TRM8;TRM1;TRM82;TRM5;GCD14;TRM9;GCD10;TRM112;TRM10;TRM11;YOL125W;PPM2;YPL030W
Module1	tRNA processing	2.10051e-12	2.13802e-11	3964	95	478	38	3.31715	POP8;KTI11;TRM7;NOP1;LHP1;TRM3;TRM8;TRM1;TRM82;SUA5;ELP2;RPP1;TRM5;URM1;GCD14;KTI12;LOS1;TRM2;TRZ1;IKI3;DUS3;DUS4;TRM9;DUS1;ELP6;GCD10;NCS2;POP3;PUS4;SMM1;TRM112;TRM10;TRM11;YOL125W;PPM2;PUS7;YPL030W;ELP3
Module1	maturation of LSU-rRNA	7.84467e-12	7.70941e-11	3964	18	478	15	6.91074	MAK16;MAK5;SPB1;NSA2;PRP43;RPF1;URB1;MAK11;RPF2;RRP5;RLP7;NOP12;NOP53;TIF6;RRP15
Module1	maturation of LSU-rRNA from tricistronic rRNA transcript (SSU-rRNA, 5.8S rRNA, LSU-rRNA)	7.84467e-12	7.70941e-11	3964	18	478	15	6.91074	MAK16;MAK5;SPB1;NSA2;PRP43;RPF1;URB1;MAK11;RPF2;RRP5;RLP7;NOP12;NOP53;TIF6;RRP15
Module1	transcription from RNA polymerase III promoter	2.08774e-10	2.01697e-09	3964	29	478	18	5.14731	RPB5;RPC53;RPC11;RPC10;RPC17;RPC25;RPC37;IFH1;RPC19;RPC31;RPC34;RPO31;RET1;RPB10;RPB8;RPC40;RPO26;RPC82
Module1	macromolecule methylation	5.8366e-10	5.54477e-09	3964	59	478	26	3.65449	YBR030W;HMT1;TRM7;YBR261C;SPB1;BUD23;NOP1;TRM3;TRM8;TRM1;TRM82;RMT2;TRM5;YIL064W;YIL110W;GCD14;TRM2;TRM9;GCD10;TRM112;TRM10;TRM11;YOL125W;PPM2;YPL030W;DIM1
Module1	transcription from RNA polymerase I promoter	2.39053e-09	2.23377e-08	3964	29	478	17	4.86135	RPB5;RPA14;RPC10;RPA34;RPA12;RRN3;GRC3;RRN11;RPC19;RPA49;RPB10;RPB8;RPA43;RPA190;RPA135;RPC40;RPO26
Module1	rRNA modification	9.602e-09	8.82765e-08	3964	16	478	12	6.21967	TRM7;SPB1;BUD23;NOP1;NHP2;LCP5;NOP10;CBF5;SIK1;PUS7;DIM1;RRP9
Module1	methylation	1.0097e-08	9.13537e-08	3964	79	478	29	3.04422	YBR030W;HMT1;TRM7;YBR261C;SPB1;BUD23;NOP1;TRM3;TRM8;RRP8;TRM1;TRM82;RMT2;TRM5;YIL064W;YIL110W;GCD14;TRM2;DPH5;TRM9;NOP2;GCD10;TRM112;TRM10;TRM11;YOL125W;PPM2;YPL030W;DIM1
Module1	nuclear export	1.17674e-08	1.04804e-07	3964	84	478	30	2.96175	ECM1;HMT1;BUD23;FAP7;RLI1;BCP1;SXM1;NUG1;ARB1;LSG1;RPS2;UTP8;SDA1;ZUO1;RPF1;NMD3;RIX1;NOP9;LTV1;LOS1;RIX7;SDO1;RPS3;JJJ1;NOG2;NOC2;RRS1;NOG1;NOP53;TIF6
Module1	one-carbon metabolic process	5.77124e-08	5.06093e-07	3964	94	478	31	2.73489	YBR030W;HMT1;TRM7;YBR261C;SPB1;BUD23;NOP1;TRM3;TRM8;RRP8;TRM1;TRM82;RMT2;SAH1;TRM5;YIL064W;YIL110W;GCD14;TRM2;DPH5;SAM1;TRM9;NOP2;GCD10;TRM112;TRM10;TRM11;YOL125W;PPM2;YPL030W;DIM1
Module1	nuclear transport	1.30897e-07	1.1136e-06	3964	112	478	34	2.51748	ECM1;HMT1;REI1;BUD23;FAP7;RLI1;BCP1;SXM1;NUG1;ARB1;KAP123;LSG1;RPS2;UTP8;SDA1;ZUO1;RPF1;NMD3;RIX1;NOP9;NMD5;LTV1;LOS1;SRP40;RIX7;SDO1;RPS3;JJJ1;NOG2;NOC2;RRS1;NOG1;NOP53;TIF6
Module1	nucleocytoplasmic transport	1.30897e-07	1.1136e-06	3964	112	478	34	2.51748	ECM1;HMT1;REI1;BUD23;FAP7;RLI1;BCP1;SXM1;NUG1;ARB1;KAP123;LSG1;RPS2;UTP8;SDA1;ZUO1;RPF1;NMD3;RIX1;NOP9;NMD5;LTV1;LOS1;SRP40;RIX7;SDO1;RPS3;JJJ1;NOG2;NOC2;RRS1;NOG1;NOP53;TIF6
Module1	nuclear polyadenylation-dependent rRNA catabolic process	3.7987e-07	3.18421e-06	3964	14	478	10	5.92349	RRP46;MTR3;RRP4;LRP1;MTR4;TRF5;YNR024W;DIS3;RRP40;RRP6
Module1	translational initiation	7.16456e-07	5.91855e-06	3964	43	478	18	3.47144	FUN12;RPG1;RLI1;TIF35;GCD11;SUI2;GCN3;GCD7;TIF11;NIP1;GCD10;DED1;GCD1;CAF20;PRT1;TIF6;TIF5;TIF3
Module1	cellular amino acid metabolic process	1.1067e-06	9.0117e-06	3964	218	478	51	1.94008	CYS3;URA7;ILS1;HIS7;THR4;LYS4;PRO1;ASP1;SAH1;HOM3;HIS1;ILV1;FRS2;ARO2;ASN2;TYS1;MES1;DED81;YHR020W;THR1;DYS1;HIS6;PAN6;URA2;ILV3;LIA1;MAE1;AAT1;BAS1;MEU1;FRS1;SAM1;ILV5;YML096W;ILV2;GUA1;ZRC1;YNL247W;FOL1;SPE2;WRS1;GLN4;CPA1;ALA1;GDH1;CAR1;CDC60;ARO7;SPE3;YPR118W;ASN1
Module1	establishment of organelle localization	1.52214e-06	1.222e-05	3964	72	478	24	2.7643	ECM1;BUD23;FAP7;RLI1;BCP1;NUG1;ARB1;LSG1;SDA1;ZUO1;RPF1;NMD3;RIX1;NOP9;LTV1;RIX7;SDO1;JJJ1;NOG2;NOC2;RRS1;NOG1;NOP53;TIF6
Module1	snRNA metabolic process	2.14327e-06	1.69676e-05	3964	19	478	11	4.80115	NHP2;MTR3;RRP4;NOP10;LRP1;GAR1;MTR4;CBF5;TRF5;RRP6;PUS7
Module1	nuclear ncRNA surveillance	2.42228e-06	1.81671e-05	3964	16	478	10	5.18305	RRP46;MTR3;RRP4;LRP1;MTR4;TRF5;YNR024W;DIS3;RRP40;RRP6
Module1	nuclear polyadenylation-dependent ncRNA catabolic process	2.42228e-06	1.81671e-05	3964	16	478	10	5.18305	RRP46;MTR3;RRP4;LRP1;MTR4;TRF5;YNR024W;DIS3;RRP40;RRP6
Module1	polyadenylation-dependent RNA catabolic process	2.42228e-06	1.81671e-05	3964	16	478	10	5.18305	RRP46;MTR3;RRP4;LRP1;MTR4;TRF5;YNR024W;DIS3;RRP40;RRP6
Module1	polyadenylation-dependent ncRNA catabolic process	2.42228e-06	1.81671e-05	3964	16	478	10	5.18305	RRP46;MTR3;RRP4;LRP1;MTR4;TRF5;YNR024W;DIS3;RRP40;RRP6
Module1	cellular amine metabolic process	4.58645e-06	3.38944e-05	3964	228	478	51	1.85499	CYS3;URA7;ILS1;HIS7;THR4;LYS4;PRO1;ASP1;SAH1;HOM3;HIS1;ILV1;FRS2;ARO2;ASN2;TYS1;MES1;DED81;YHR020W;THR1;DYS1;HIS6;PAN6;URA2;ILV3;LIA1;MAE1;AAT1;BAS1;MEU1;FRS1;SAM1;ILV5;YML096W;ILV2;GUA1;ZRC1;YNL247W;FOL1;SPE2;WRS1;GLN4;CPA1;ALA1;GDH1;CAR1;CDC60;ARO7;SPE3;YPR118W;ASN1
Module1	cellular component organization or biogenesis at cellular level	4.63819e-06	3.38944e-05	3964	1429	478	217	1.25931	MAK16;ECM1;POP8;TRM7;MAK5;SUP45;ENP1;REI1;RRP7;SPB1;KRR1;BUD23;PWP2;RSA4;NOP1;DBP10;TSR1;YDL063C;NOP14;SAS10;FAP7;NHP2;NOP6;MAK21;RPS13;RRP8;RRP1;RLI1;ARX1;FOB1;SUP35;PRP28;BFR2;UTP4;YDR339C;BCP1;ESF1;UTP5;YDR412W;UTP6;PUF6;SPS1;SNU13;NOP16;NUG1;ARB1;TPA1;UTP7;NSA2;LCP5;SPB4;LOC1;CGR1;RPL30;DBP3;LSG1;NSA1;PRP43;RPS2;SUA5;ROK1;SLX9;UTP22;RRP46;NOP7;UTP8;ENP2;MTR3;NSR1;SDA1;YGR251W;YGR271C-A;ZUO1;R…
Module1	ncRNA 3'-end processing	6.5431e-06	4.72097e-05	3964	28	478	13	3.85027	NOP1;RRP46;MTR3;RRP4;LRP1;MTR4;TRZ1;CBF5;TRF5;YNR024W;DIS3;RRP40;RRP6
Module1	snoRNA processing	6.81094e-06	4.85279e-05	3964	32	478	14	3.62814	POP8;NOP1;RRP46;MTR3;RPP1;RRP4;LRP1;MTR4;CBF5;POP3;TRF5;DIS3;RRP40;RRP6
Module1	snoRNA 3'-end processing	7.96403e-06	5.60432e-05	3964	21	478	11	4.34389	NOP1;RRP46;MTR3;RRP4;LRP1;MTR4;CBF5;TRF5;DIS3;RRP40;RRP6
Module1	snoRNA metabolic process	9.93504e-06	6.90606e-05	3964	37	478	15	3.36198	POP8;NOP1;RRP46;MTR3;BCD1;RPP1;RRP4;LRP1;MTR4;CBF5;POP3;TRF5;DIS3;RRP40;RRP6
Module1	exonucleolytic trimming involved in rRNA processing	1.05545e-05	7.16199e-05	3964	18	478	10	4.60716	RRP46;MTR3;RRP4;LRP1;MTR4;RLP7;YNR024W;DIS3;RRP40;RRP6
Module1	rRNA transcription	1.05545e-05	7.16199e-05	3964	18	478	10	4.60716	RPA14;POL5;RPA34;RPA12;RRN3;RRN11;RPA49;RPA43;RPA190;RPA135
Module1	polyadenylation-dependent snoRNA 3'-end processing	1.28467e-05	8.51466e-05	3964	15	478	9	4.97573	RRP46;MTR3;RRP4;LRP1;MTR4;TRF5;DIS3;RRP40;RRP6
Module1	transcription of nuclear rRNA large RNA polymerase I transcript	1.28467e-05	8.51466e-05	3964	15	478	9	4.97573	RPA14;RPA34;RPA12;RRN3;RRN11;RPA49;RPA43;RPA190;RPA135
Module1	cellular component organization or biogenesis	1.69498e-05	0.00011105	3964	1516	478	225	1.2308	MAK16;ECM1;POP8;TRM7;MAK5;SUP45;ENP1;REI1;RRP7;SPB1;KRR1;BUD23;THR4;PWP2;RSA4;NOP1;DBP10;TSR1;YDL063C;NOP14;SAS10;FAP7;NHP2;NOP6;MAK21;RPS13;RRP8;RRP1;RLI1;ARX1;FOB1;RPA14;SUP35;PRP28;BFR2;UTP4;YDR339C;BCP1;ESF1;UTP5;YDR412W;UTP6;PUF6;SPS1;SNU13;YEL048C;NOP16;NUG1;ARB1;TPA1;UTP7;NSA2;LCP5;SPB4;LOC1;CGR1;RPL30;DBP3;LSG1;NSA1;PRP43;RPS2;SUA5;ROK1;SLX9;UTP22;RRP46;NOP7;UTP8;ENP2;MTR3;NSR1;SDA1;YGR25…
Module1	RNA surveillance	1.99003e-05	0.00012465	3964	19	478	10	4.36468	RRP46;MTR3;RRP4;LRP1;MTR4;TRF5;YNR024W;DIS3;RRP40;RRP6
Module1	ncRNA catabolic process	1.99003e-05	0.00012465	3964	19	478	10	4.36468	RRP46;MTR3;RRP4;LRP1;MTR4;TRF5;YNR024W;DIS3;RRP40;RRP6
Module1	nuclear RNA surveillance	1.99003e-05	0.00012465	3964	19	478	10	4.36468	RRP46;MTR3;RRP4;LRP1;MTR4;TRF5;YNR024W;DIS3;RRP40;RRP6
Module1	rRNA catabolic process	1.99003e-05	0.00012465	3964	19	478	10	4.36468	RRP46;MTR3;RRP4;LRP1;MTR4;TRF5;YNR024W;DIS3;RRP40;RRP6
Module1	small molecule metabolic process	2.38869e-05	0.00014558	3964	636	478	109	1.42127	CYS3;FUN12;URA7;ILS1;YBR030W;HMT1;TRM7;HIS7;DUT1;YBR261C;APA1;SPB1;BUD23;THR4;NOP1;TRM3;TRM8;YDR020C;RRP8;RLI1;TRM1;TRM82;SUP35;LYS4;PRO1;ASP1;HPT1;GUK1;RMT2;GCD11;ARB1;SAH1;HOM3;HIS1;RNR1;ILV1;FRS2;ARO2;SUA5;ASN2;TYS1;MES1;DED81;YHR020W;THR1;DYS1;TRM5;HIS6;YIL064W;YIL110W;PAN6;GCD14;URA2;ILV3;HAM1;LIA1;ADO1;URA6;MAE1;AAT1;URA1;TRM2;BAS1;YEH1;MEU1;ERG3;FRS1;MDN1;DPH5;SAM1;ILV5;TRM9;APT1;YML096W;U…
Module1	amine metabolic process	2.41115e-05	0.00014558	3964	241	478	51	1.75493	CYS3;URA7;ILS1;HIS7;THR4;LYS4;PRO1;ASP1;SAH1;HOM3;HIS1;ILV1;FRS2;ARO2;ASN2;TYS1;MES1;DED81;YHR020W;THR1;DYS1;HIS6;PAN6;URA2;ILV3;LIA1;MAE1;AAT1;BAS1;MEU1;FRS1;SAM1;ILV5;YML096W;ILV2;GUA1;ZRC1;YNL247W;FOL1;SPE2;WRS1;GLN4;CPA1;ALA1;GDH1;CAR1;CDC60;ARO7;SPE3;YPR118W;ASN1
Module1	asparagine metabolic process	2.50295e-05	0.00014558	3964	5	478	5	8.29289	ASP1;ASN2;AAT1;YML096W;ASN1
Module1	peptidyl-diphthamide biosynthetic process from peptidyl-histidine	2.50295e-05	0.00014558	3964	5	478	5	8.29289	KTI11;DPH1;JJJ3;DPH2;DPH5
Module1	peptidyl-diphthamide metabolic process	2.50295e-05	0.00014558	3964	5	478	5	8.29289	KTI11;DPH1;JJJ3;DPH2;DPH5
Module1	snRNA modification	2.50295e-05	0.00014558	3964	5	478	5	8.29289	NHP2;NOP10;GAR1;CBF5;PUS7
Module1	snRNA pseudouridine synthesis	2.50295e-05	0.00014558	3964	5	478	5	8.29289	NHP2;NOP10;GAR1;CBF5;PUS7
Module1	ribosomal large subunit export from nucleus	3.55508e-05	0.000204687	3964	20	478	10	4.14644	ECM1;BCP1;NUG1;SDA1;RPF1;NMD3;RIX7;NOG2;RRS1;NOP53
Module1	exonucleolytic trimming to generate mature 3'-end of 5.8S rRNA from tricistronic rRNA transcript (SSU-rRNA, 5.8S rRNA, LSU-rRNA)	4.98707e-05	0.000281449	3964	17	478	9	4.39035	RRP46;MTR3;RRP4;LRP1;MTR4;YNR024W;DIS3;RRP40;RRP6
Module1	rRNA 3'-end processing	4.98707e-05	0.000281449	3964	17	478	9	4.39035	RRP46;MTR3;RRP4;LRP1;MTR4;YNR024W;DIS3;RRP40;RRP6
Module1	cellular amino acid biosynthetic process	5.65143e-05	0.000315815	3964	126	478	31	2.04031	CYS3;HIS7;THR4;LYS4;PRO1;HOM3;HIS1;ILV1;ARO2;ASN2;THR1;DYS1;HIS6;PAN6;ILV3;LIA1;AAT1;BAS1;MEU1;SAM1;ILV5;YML096W;ILV2;FOL1;SPE2;CPA1;GDH1;ARO7;SPE3;YPR118W;ASN1
Module1	nuclear polyadenylation-dependent mRNA catabolic process	6.53989e-05	0.000346648	3964	14	478	8	4.73879	RRP46;MTR3;RRP4;MTR4;TRF5;DIS3;RRP40;RRP6
Module1	nuclear polyadenylation-dependent tRNA catabolic process	6.53989e-05	0.000346648	3964	14	478	8	4.73879	RRP46;MTR3;RRP4;MTR4;TRF5;DIS3;RRP40;RRP6
Module1	polyadenylation-dependent mRNA catabolic process	6.53989e-05	0.000346648	3964	14	478	8	4.73879	RRP46;MTR3;RRP4;MTR4;TRF5;DIS3;RRP40;RRP6
Module1	tRNA catabolic process	6.53989e-05	0.000346648	3964	14	478	8	4.73879	RRP46;MTR3;RRP4;MTR4;TRF5;DIS3;RRP40;RRP6
Module1	amine biosynthetic process	6.64862e-05	0.000346648	3964	127	478	31	2.02425	CYS3;HIS7;THR4;LYS4;PRO1;HOM3;HIS1;ILV1;ARO2;ASN2;THR1;DYS1;HIS6;PAN6;ILV3;LIA1;AAT1;BAS1;MEU1;SAM1;ILV5;YML096W;ILV2;FOL1;SPE2;CPA1;GDH1;ARO7;SPE3;YPR118W;ASN1
Module1	CUT catabolic process	6.75051e-05	0.000346648	3964	8	478	6	6.21967	MTR3;LRP1;TRF5;YNR024W;DIS3;RRP6
Module1	CUT metabolic process	6.75051e-05	0.000346648	3964	8	478	6	6.21967	MTR3;LRP1;TRF5;YNR024W;DIS3;RRP6
Module1	nuclear polyadenylation-dependent CUT catabolic process	6.75051e-05	0.000346648	3964	8	478	6	6.21967	MTR3;LRP1;TRF5;YNR024W;DIS3;RRP6
Module1	peptidyl-histidine modification	6.75051e-05	0.000346648	3964	8	478	6	6.21967	KTI11;DPH1;YIL110W;JJJ3;DPH2;DPH5
Module1	nuclear mRNA surveillance	0.00016328	0.000816402	3964	12	478	7	4.83752	MTR3;RRP4;LRP1;MTR4;YNR024W;DIS3;RRP6
Module1	positive regulation of transcription from RNA polymerase I promoter	0.00016328	0.000816402	3964	12	478	7	4.83752	UTP4;UTP5;UTP8;UTP9;UTP10;UTP15;NAN1
Module1	regulation of translational initiation	0.00016328	0.000816402	3964	12	478	7	4.83752	FUN12;GCN3;STM1;GCD7;GCD10;GCD1;TIF5
Module1	pseudouridine synthesis	0.000181905	0.000901618	3964	9	478	6	5.52859	NHP2;NOP10;GAR1;CBF5;PUS4;PUS7
Module1	pyrimidine nucleotide metabolic process	0.000224668	0.00110397	3964	16	478	8	4.14644	URA7;DUT1;YDR020C;URA2;URA6;URA1;URA5;URK1
Module1	organelle localization	0.000356622	0.00173739	3964	97	478	24	2.05185	ECM1;BUD23;FAP7;RLI1;BCP1;NUG1;ARB1;LSG1;SDA1;ZUO1;RPF1;NMD3;RIX1;NOP9;LTV1;RIX7;SDO1;JJJ1;NOG2;NOC2;RRS1;NOG1;NOP53;TIF6
Module1	glutamine metabolic process	0.000385814	0.00186368	3964	21	478	9	3.55409	URA7;HIS7;ASN2;URA2;YML096W;GUA1;CPA1;GDH1;ASN1
Module1	U4 snRNA 3'-end processing	0.000408587	0.00194079	3964	10	478	6	4.97573	MTR3;RRP4;LRP1;MTR4;TRF5;RRP6
Module1	nucleoside biosynthetic process	0.000408587	0.00194079	3964	10	478	6	4.97573	HPT1;ADO1;SAM1;APT1;URA5;STD1
Module1	rRNA methylation	0.000426306	0.00200822	3964	7	478	5	5.92349	TRM7;SPB1;BUD23;NOP1;DIM1
Module1	carboxylic acid metabolic process	0.000435336	0.00201741	3964	275	478	52	1.56811	CYS3;URA7;ILS1;HIS7;THR4;LYS4;PRO1;ASP1;SAH1;HOM3;HIS1;ILV1;FRS2;ARO2;ASN2;TYS1;MES1;DED81;YHR020W;THR1;DYS1;HIS6;PAN6;URA2;ILV3;LIA1;MAE1;AAT1;BAS1;MEU1;ERG3;FRS1;SAM1;ILV5;YML096W;ILV2;GUA1;ZRC1;YNL247W;FOL1;SPE2;WRS1;GLN4;CPA1;ALA1;GDH1;CAR1;CDC60;ARO7;SPE3;YPR118W;ASN1
Module1	oxoacid metabolic process	0.000435336	0.00201741	3964	275	478	52	1.56811	CYS3;URA7;ILS1;HIS7;THR4;LYS4;PRO1;ASP1;SAH1;HOM3;HIS1;ILV1;FRS2;ARO2;ASN2;TYS1;MES1;DED81;YHR020W;THR1;DYS1;HIS6;PAN6;URA2;ILV3;LIA1;MAE1;AAT1;BAS1;MEU1;ERG3;FRS1;SAM1;ILV5;YML096W;ILV2;GUA1;ZRC1;YNL247W;FOL1;SPE2;WRS1;GLN4;CPA1;ALA1;GDH1;CAR1;CDC60;ARO7;SPE3;YPR118W;ASN1
Module1	organic acid metabolic process	0.000476954	0.00219245	3964	276	478	52	1.56243	CYS3;URA7;ILS1;HIS7;THR4;LYS4;PRO1;ASP1;SAH1;HOM3;HIS1;ILV1;FRS2;ARO2;ASN2;TYS1;MES1;DED81;YHR020W;THR1;DYS1;HIS6;PAN6;URA2;ILV3;LIA1;MAE1;AAT1;BAS1;MEU1;ERG3;FRS1;SAM1;ILV5;YML096W;ILV2;GUA1;ZRC1;YNL247W;FOL1;SPE2;WRS1;GLN4;CPA1;ALA1;GDH1;CAR1;CDC60;ARO7;SPE3;YPR118W;ASN1
Module1	tRNA aminoacylation for protein translation	0.000501748	0.00228797	3964	35	478	12	2.84328	ILS1;FRS2;TYS1;MES1;DED81;YHR020W;FRS1;YNL247W;WRS1;GLN4;ALA1;CDC60
Module1	carboxylic acid biosynthetic process	0.000814199	0.00365428	3964	151	478	32	1.75743	CYS3;HIS7;THR4;LYS4;PRO1;HOM3;HIS1;ILV1;ARO2;ASN2;THR1;DYS1;HIS6;PAN6;ILV3;LIA1;AAT1;BAS1;MEU1;ERG3;SAM1;ILV5;YML096W;ILV2;FOL1;SPE2;CPA1;GDH1;ARO7;SPE3;YPR118W;ASN1
Module1	organic acid biosynthetic process	0.000814199	0.00365428	3964	151	478	32	1.75743	CYS3;HIS7;THR4;LYS4;PRO1;HOM3;HIS1;ILV1;ARO2;ASN2;THR1;DYS1;HIS6;PAN6;ILV3;LIA1;AAT1;BAS1;MEU1;ERG3;SAM1;ILV5;YML096W;ILV2;FOL1;SPE2;CPA1;GDH1;ARO7;SPE3;YPR118W;ASN1
Module1	tRNA wobble base modification	0.000858771	0.00379457	3964	23	478	9	3.24504	KTI11;ELP2;URM1;KTI12;IKI3;TRM9;ELP6;NCS2;ELP3
Module1	tRNA wobble uridine modification	0.000858771	0.00379457	3964	23	478	9	3.24504	KTI11;ELP2;URM1;KTI12;IKI3;TRM9;ELP6;NCS2;ELP3
Module1	nuclear mRNA surveillance of mRNA 3'-end processing	0.00094542	0.00404175	3964	5	478	4	6.63431	RRP4;MTR4;YNR024W;RRP6
Module1	nuclear retention of pre-mRNA at the site of transcription	0.00094542	0.00404175	3964	5	478	4	6.63431	RRP4;LRP1;MTR4;RRP6
Module1	ribosomal small subunit assembly	0.00094542	0.00404175	3964	5	478	4	6.63431	RRP7;NSR1;ESF2;MRD1
Module1	cellular process	0.000947645	0.00404175	3964	3296	478	421	1.05926	EFB1;CYS3;MAK16;FUN12;RBG1;ECM1;POP8;URA7;KTI11;ILS1;YBR030W;HMT1;TRM7;RPG1;MAK5;SUP45;RPB5;CNS1;YBR238C;ENP1;HIS7;DUT1;YBR261C;REI1;RRP7;APA1;SPB1;KRR1;BUD23;THR4;PWP2;RSA4;NOP1;DBP10;LHP1;TSR1;RPS29B;YDL063C;TRM3;NOP14;RPC53;SAS10;FAP7;TRM8;NHP2;NOP6;YDR020C;RPC11;MAK21;RPS13;RRP8;RRP1;RLI1;ARX1;FOB1;TRM1;INO2;RPA14;YDR161W;TRM82;SUP35;ATC1;LYS4;PRP28;BFR2;PRO1;ASP1;UTP4;YDR339C;BCP1;ESF1;SXM1;…
Module1	pyrimidine nucleotide biosynthetic process	0.000957257	0.00404175	3964	15	478	7	3.87001	URA7;YDR020C;URA2;URA6;URA1;URA5;URK1
Module1	pyrimidine-containing compound biosynthetic process	0.000957257	0.00404175	3964	15	478	7	3.87001	URA7;YDR020C;URA2;URA6;URA1;URA5;URK1
Module1	regulation of translational fidelity	0.00102431	0.00429305	3964	8	478	5	5.18305	GCD11;RPS2;SUA5;ZUO1;SSZ1
Module1	aspartate family amino acid metabolic process	0.00111081	0.0046216	3964	48	478	14	2.41876	THR4;LYS4;ASP1;SAH1;HOM3;ILV1;ASN2;THR1;AAT1;MEU1;SAM1;YML096W;YPR118W;ASN1
Module1	amino acid activation	0.00115874	0.00475168	3964	38	478	12	2.61881	ILS1;FRS2;TYS1;MES1;DED81;YHR020W;FRS1;YNL247W;WRS1;GLN4;ALA1;CDC60
Module1	tRNA aminoacylation	0.00115874	0.00475168	3964	38	478	12	2.61881	ILS1;FRS2;TYS1;MES1;DED81;YHR020W;FRS1;YNL247W;WRS1;GLN4;ALA1;CDC60
Module1	ribonucleoside monophosphate metabolic process	0.00122973	0.00500675	3964	24	478	9	3.10983	YDR020C;HPT1;GUK1;ADO1;URA1;APT1;GUA1;AAH1;URK1
Module1	regulation of translation	0.00126581	0.00511712	3964	76	478	19	2.07322	FUN12;PUF6;GCD11;RPL30;RPS2;SUA5;ZUO1;SSZ1;GCN3;SDO1;STM1;GCD7;ASC1;GCD10;YOR051C;GCD1;CAF20;YOR302W;TIF5
Module1	cellular ketone metabolic process	0.001338	0.00537086	3964	288	478	52	1.49733	CYS3;URA7;ILS1;HIS7;THR4;LYS4;PRO1;ASP1;SAH1;HOM3;HIS1;ILV1;FRS2;ARO2;ASN2;TYS1;MES1;DED81;YHR020W;THR1;DYS1;HIS6;PAN6;URA2;ILV3;LIA1;MAE1;AAT1;BAS1;MEU1;ERG3;FRS1;SAM1;ILV5;YML096W;ILV2;GUA1;ZRC1;YNL247W;FOL1;SPE2;WRS1;GLN4;CPA1;ALA1;GDH1;CAR1;CDC60;ARO7;SPE3;YPR118W;ASN1
Module1	nucleobase biosynthetic process	0.00141592	0.0056047	3964	20	478	8	3.31715	URA7;URA2;URA6;URA1;BAS1;APT1;URA5;AAH1
Module1	pyrimidine-containing compound metabolic process	0.00141592	0.0056047	3964	20	478	8	3.31715	URA7;DUT1;YDR020C;URA2;URA6;URA1;URA5;URK1
Module1	snRNA 3'-end processing	0.00145238	0.00567026	3964	12	478	6	4.14644	MTR3;RRP4;LRP1;MTR4;TRF5;RRP6
Module1	translational termination	0.00145238	0.00567026	3964	12	478	6	4.14644	SUP45;RLI1;SUP35;TPA1;RPL10;YOR051C
Module1	pyrimidine base biosynthetic process	0.00207731	0.00794675	3964	9	478	5	4.60716	URA7;URA2;URA6;URA1;URA5
Module1	ribonucleoside biosynthetic process	0.00207731	0.00794675	3964	9	478	5	4.60716	HPT1;ADO1;SAM1;APT1;URA5
Module1	ribosomal small subunit export from nucleus	0.00207731	0.00794675	3964	9	478	5	4.60716	BUD23;FAP7;ARB1;NOP9;LTV1
Module1	regulation of transcription from RNA polymerase I promoter	0.00232995	0.00885382	3964	17	478	7	3.41472	UTP4;UTP5;UTP8;UTP9;UTP10;UTP15;NAN1
Module1	nucleoside metabolic process	0.00280921	0.0106043	3964	47	478	13	2.29378	URA7;YDR020C;HPT1;SUA5;ADO1;URA1;MEU1;SAM1;APT1;URA5;URK1;PPM2;STD1
Module1	nucleoside monophosphate metabolic process	0.00323309	0.0121241	3964	32	478	10	2.59153	HIS7;YDR020C;HPT1;GUK1;ADO1;URA1;APT1;GUA1;AAH1;URK1
Module1	cellular metabolic compound salvage	0.00342273	0.0127514	3964	18	478	7	3.22501	HPT1;ADO1;MEU1;APT1;AAH1;URK1;YPR118W
Module1	cellular nitrogen compound biosynthetic process	0.00352316	0.0130403	3964	252	478	45	1.48087	CYS3;URA7;HIS7;THR4;YDR020C;LYS4;PRO1;HPT1;HOM3;HIS1;RNR1;ILV1;ARO2;ASN2;THR1;DYS1;HIS6;PAN6;URA2;ILV3;LIA1;ADO1;URA6;AAT1;URA1;BAS1;MEU1;SAM1;ILV5;APT1;YML096W;URA5;ILV2;GUA1;AAH1;FOL1;URK1;SPE2;STD1;CPA1;GDH1;ARO7;SPE3;YPR118W;ASN1
Module1	snRNA processing	0.00381756	0.0140388	3964	14	478	6	3.55409	MTR3;RRP4;LRP1;MTR4;TRF5;RRP6
Module1	ribonucleoside monophosphate biosynthetic process	0.00396929	0.0145032	3964	23	478	8	2.88448	YDR020C;HPT1;ADO1;URA1;APT1;GUA1;AAH1;URK1
Module1	glutamine family amino acid metabolic process	0.00504634	0.0183211	3964	50	478	13	2.15615	URA7;HIS7;PRO1;ASP1;ASN2;URA2;MEU1;YML096W;GUA1;CPA1;GDH1;CAR1;ASN1
Module1	'de novo' pyrimidine base biosynthetic process	0.00541848	0.0187301	3964	7	478	4	4.73879	URA2;URA6;URA1;URA5
Module1	protein urmylation	0.00541848	0.0187301	3964	7	478	4	4.73879	ELP2;URM1;ELP6;NCS2
Module1	purine nucleoside biosynthetic process	0.00541848	0.0187301	3964	7	478	4	4.73879	HPT1;ADO1;SAM1;APT1
Module1	purine ribonucleoside biosynthetic process	0.00541848	0.0187301	3964	7	478	4	4.73879	HPT1;ADO1;SAM1;APT1
Module1	purine-containing compound salvage	0.00541848	0.0187301	3964	7	478	4	4.73879	HPT1;ADO1;APT1;AAH1
Module1	pyrimidine ribonucleotide biosynthetic process	0.00541848	0.0187301	3964	7	478	4	4.73879	URA7;YDR020C;URA1;URK1
Module1	pyrimidine ribonucleotide metabolic process	0.00541848	0.0187301	3964	7	478	4	4.73879	URA7;YDR020C;URA1;URK1
Module1	nucleoside monophosphate biosynthetic process	0.00542186	0.0187301	3964	29	478	9	2.57365	HIS7;YDR020C;HPT1;ADO1;URA1;APT1;GUA1;AAH1;URK1
Module1	cellular biosynthetic process	0.00557601	0.0191465	3964	1221	478	172	1.1682	EFB1;CYS3;MAK16;FUN12;RBG1;URA7;KTI11;ILS1;TRM7;RPG1;SUP45;RPB5;HIS7;YBR261C;THR4;RPS29B;RPC53;FAP7;YDR020C;RPC11;RPS13;RLI1;INO2;RPA14;SUP35;LYS4;PRO1;UTP4;UTP5;HPT1;TIF35;RBA50;POL5;GCD11;TPA1;HOM3;HIS1;RNR1;ILV1;FRS2;YFR032C;RPL29;RPL30;RPS2;ARO2;VRG4;ASN2;UTP8;RBG2;TYS1;ELP2;MES1;RPS20;DED81;YHR020W;THR1;SSZ1;DYS1;RPF1;RPC10;UTP9;HIS6;DPH1;YIL127C;PAN6;RPC17;UTP10;URA2;RPA34;RPL39;SUI2;ILV3;R…
Module1	pyrimidine nucleoside metabolic process	0.00619453	0.0210172	3964	11	478	5	3.76949	URA7;YDR020C;URA1;URA5;URK1
Module1	pyrimidine ribonucleoside metabolic process	0.00619453	0.0210172	3964	11	478	5	3.76949	URA7;YDR020C;URA1;URA5;URK1
Module1	cellular modified amino acid biosynthetic process	0.00672412	0.0225456	3964	20	478	7	2.90251	DYS1;PAN6;LIA1;SAM1;FOL1;SPE2;SPE3
Module1	purine nucleoside monophosphate metabolic process	0.00672412	0.0225456	3964	20	478	7	2.90251	HIS7;HPT1;GUK1;ADO1;APT1;GUA1;AAH1
Module1	biosynthetic process	0.00746941	0.0247874	3964	1237	478	173	1.1598	EFB1;CYS3;MAK16;FUN12;RBG1;URA7;KTI11;ILS1;TRM7;RPG1;SUP45;RPB5;HIS7;YBR261C;THR4;RPS29B;RPC53;FAP7;YDR020C;RPC11;RPS13;RLI1;INO2;RPA14;SUP35;LYS4;PRO1;UTP4;UTP5;HPT1;TIF35;RBA50;POL5;GCD11;TPA1;HOM3;HIS1;RNR1;ILV1;FRS2;YFR032C;RPL29;RPL30;RPS2;ARO2;VRG4;ASN2;UTP8;RBG2;TYS1;ELP2;MES1;RPS20;DED81;YHR020W;THR1;SSZ1;DYS1;RPF1;RPC10;UTP9;HIS6;DPH1;YIL127C;PAN6;RPC17;UTP10;URA2;RPA34;RPL39;SUI2;ILV3;R…
Module1	ribonucleoside metabolic process	0.0074797	0.0247874	3964	41	478	11	2.22492	URA7;YDR020C;HPT1;SUA5;ADO1;URA1;SAM1;APT1;URA5;URK1;PPM2
Module1	nuclear-transcribed mRNA catabolic process	0.00769062	0.025339	3964	70	478	16	1.89552	SUP35;TPA1;RRP46;MTR3;RRP4;LRP1;MTR4;MRT4;TIS11;DBP2;TRF5;YNR024W;DIS3;RRP40;RRP6;VTS1
Module1	intracellular mRNA localization	0.00824287	0.0270025	3964	16	478	6	3.10983	LOC1;RRP4;LRP1;MTR4;SCP160;RRP6
Module1	RNA catabolic process	0.00859248	0.0279869	3964	83	478	18	1.79846	SUP35;TPA1;RRP46;MTR3;RRP4;LRP1;MTR4;NUC1;MRT4;RAD27;TIS11;DBP2;TRF5;YNR024W;DIS3;RRP40;RRP6;VTS1
Module1	peptidyl-amino acid modification	0.00875892	0.0282146	3964	77	478	17	1.8309	KTI11;YBR030W;HMT1;YBR261C;RMT2;DYS1;YIL064W;DPH1;YIL110W;CPR7;LIA1;JJJ3;DPH2;DPH5;NAT4;SAS2;ELP3
Module1	cellular modified amino acid metabolic process	0.00876138	0.0282146	3964	31	478	9	2.40761	SAH1;DYS1;PAN6;LIA1;SAM1;ZRC1;FOL1;SPE2;SPE3
Module1	mRNA catabolic process	0.00885816	0.028366	3964	71	478	16	1.86882	SUP35;TPA1;RRP46;MTR3;RRP4;LRP1;MTR4;MRT4;TIS11;DBP2;TRF5;YNR024W;DIS3;RRP40;RRP6;VTS1
Module1	pyrimidine base metabolic process	0.00958178	0.0303423	3964	12	478	5	3.45537	URA7;URA2;URA6;URA1;URA5
Module1	regulation of translational elongation	0.00958178	0.0303423	3964	12	478	5	3.45537	GCD11;RPS2;SUA5;ZUO1;SSZ1
Module1	threonine metabolic process	0.00981265	0.0309017	3964	8	478	4	4.14644	THR4;HOM3;ILV1;THR1
Module1	cellular macromolecule biosynthetic process	0.0114883	0.0359798	3964	839	478	121	1.19599	EFB1;MAK16;FUN12;RBG1;ILS1;TRM7;RPG1;SUP45;RPB5;YBR261C;RPS29B;RPC53;FAP7;RPC11;RPS13;RLI1;INO2;RPA14;SUP35;UTP4;UTP5;TIF35;RBA50;POL5;GCD11;TPA1;RNR1;FRS2;YFR032C;RPL29;RPL30;RPS2;VRG4;UTP8;RBG2;TYS1;ELP2;MES1;RPS20;DED81;YHR020W;SSZ1;RPF1;RPC10;UTP9;YIL127C;RPC17;UTP10;RPA34;RPL39;SUI2;RPA12;TMA19;KTI12;RAD27;RRN3;RPC25;RPC37;GCN3;BAS1;GRC3;NOC3;FRS1;RPL10;STM1;IFH1;GCD7;RPP0;IKI3;RPS29A;RPL6B;…
Module1	macromolecule biosynthetic process	0.0133927	0.0414865	3964	843	478	121	1.19032	EFB1;MAK16;FUN12;RBG1;ILS1;TRM7;RPG1;SUP45;RPB5;YBR261C;RPS29B;RPC53;FAP7;RPC11;RPS13;RLI1;INO2;RPA14;SUP35;UTP4;UTP5;TIF35;RBA50;POL5;GCD11;TPA1;RNR1;FRS2;YFR032C;RPL29;RPL30;RPS2;VRG4;UTP8;RBG2;TYS1;ELP2;MES1;RPS20;DED81;YHR020W;SSZ1;RPF1;RPC10;UTP9;YIL127C;RPC17;UTP10;RPA34;RPL39;SUI2;RPA12;TMA19;KTI12;RAD27;RRN3;RPC25;RPC37;GCN3;BAS1;GRC3;NOC3;FRS1;RPL10;STM1;IFH1;GCD7;RPP0;IKI3;RPS29A;RPL6B;…
Module1	posttranscriptional regulation of gene expression	0.013428	0.0414865	3964	93	478	19	1.69425	FUN12;PUF6;GCD11;RPL30;RPS2;SUA5;ZUO1;SSZ1;GCN3;SDO1;STM1;GCD7;ASC1;GCD10;YOR051C;GCD1;CAF20;YOR302W;TIF5
Module1	nucleobase metabolic process	0.0134649	0.0414865	3964	33	478	9	2.2617	URA7;URA2;ADO1;URA6;URA1;BAS1;APT1;URA5;AAH1
Module1	RNA 3'-end processing	0.0136636	0.0418724	3964	62	478	14	1.87259	NOP1;RRP46;MTR3;RRP4;LRP1;MTR4;TRZ1;CBF5;TRF5;YNR024W;DIS3;RRP40;RRP6;VTS1
Module1	negative regulation of translation	0.0140545	0.0426122	3964	13	478	5	3.18957	PUF6;RPL30;ASC1;CAF20;TIF5
Module1	nonfunctional rRNA decay	0.0140545	0.0426122	3964	13	478	5	3.18957	RRP46;MTR3;RRP4;DIS3;RRP40
Module1	aspartate family amino acid catabolic process	0.0144509	0.0426789	3964	5	478	3	4.97573	ASP1;ILV1;AAT1
Module1	nucleoside salvage	0.0144509	0.0426789	3964	5	478	3	4.97573	HPT1;ADO1;APT1
Module1	purine ribonucleoside salvage	0.0144509	0.0426789	3964	5	478	3	4.97573	HPT1;ADO1;APT1
Module1	pyrimidine nucleoside monophosphate biosynthetic process	0.0144509	0.0426789	3964	5	478	3	4.97573	YDR020C;URA1;URK1
Module1	pyrimidine nucleoside monophosphate metabolic process	0.0144509	0.0426789	3964	5	478	3	4.97573	YDR020C;URA1;URK1
Module1	aspartate family amino acid biosynthetic process	0.0146752	0.0431177	3964	39	478	10	2.12638	THR4;LYS4;HOM3;ASN2;THR1;AAT1;MEU1;YML096W;YPR118W;ASN1
Module1	branched chain family amino acid biosynthetic process	0.0160009	0.0458318	3964	9	478	4	3.68573	ILV1;ILV3;ILV5;ILV2
Module1	histidine biosynthetic process	0.0160009	0.0458318	3964	9	478	4	3.68573	HIS7;HIS1;HIS6;BAS1
Module1	histidine family amino acid biosynthetic process	0.0160009	0.0458318	3964	9	478	4	3.68573	HIS7;HIS1;HIS6;BAS1
Module1	histidine family amino acid metabolic process	0.0160009	0.0458318	3964	9	478	4	3.68573	HIS7;HIS1;HIS6;BAS1
Module1	histidine metabolic process	0.0160009	0.0458318	3964	9	478	4	3.68573	HIS7;HIS1;HIS6;BAS1
Module2	DNA-dependent DNA replication	2.13487e-14	2.22667e-11	3964	82	915	51	2.69444	MCM2;POL12;ORC2;RFC5;POL30;CDC47;MRC1;CDC2;CDC9;PSF1;DPB4;RNH202;SUM1;MCM6;SPT16;ORC6;MCM10;PSF2;RFA3;CDC6;POL32;TAH11;RFC2;PRI2;SLD2;ORC3;CDC45;RNH203;TOP3;CDC46;MMS22;ORC1;POB3;CDC5;CTF18;RNH201;TOP2;POL1;ORC5;POL2;TOF1;RFC3;RFA2;TOP1;RFC4;PSF3;ELG1;RFC1;RAD53;MMS1;DPB2
Module2	chromatin silencing	8.97486e-13	3.12026e-10	3964	80	915	48	2.59934	SWD1;SAS3;ORC2;POL30;SWD3;MSI1;CDC47;RIF1;MRC1;SUB2;DPB4;SIR4;SUM1;DOT1;ADA2;SDC1;RAD6;SPT4;ORC6;SET1;MCM10;ASF1;ABF1;ORC3;HIF1;BRE2;YCS4;CDC46;NNT1;NUP2;ORC1;CAC2;ZDS2;NAM7;SPT21;RNA1;YMR247C;YAF9;RTT106;RAP1;ORC5;POL2;TOP1;ESC8;MSH2;HST3;NPT1;HAT1
Module2	negative regulation of gene expression, epigenetic	8.97486e-13	3.12026e-10	3964	80	915	48	2.59934	SWD1;SAS3;ORC2;POL30;SWD3;MSI1;CDC47;RIF1;MRC1;SUB2;DPB4;SIR4;SUM1;DOT1;ADA2;SDC1;RAD6;SPT4;ORC6;SET1;MCM10;ASF1;ABF1;ORC3;HIF1;BRE2;YCS4;CDC46;NNT1;NUP2;ORC1;CAC2;ZDS2;NAM7;SPT21;RNA1;YMR247C;YAF9;RTT106;RAP1;ORC5;POL2;TOP1;ESC8;MSH2;HST3;NPT1;HAT1
Module2	chromosome organization	2.14863e-12	4.79429e-10	3964	319	915	127	1.72475	NUP60;SWD1;POL12;SAS3;BRN1;ORC2;RDH54;RFC5;POL30;IML3;HSL7;CKS1;SWD3;MSI1;TAF5;RIF1;GBP2;MRC1;HTL1;NUP84;CDC13;SCC2;RVB1;UME6;SIR4;RSC3;YCG1;SWR1;DOT1;ADA2;SDC1;RAD23;NUP157;GLE2;CHD1;SMC1;EPL1;SMC2;PHO4;CDC26;RSC8;RAD6;CDC20;SPT16;RTF1;SPT4;SPT6;BUD32;ARD1;SET1;YHR122W;SPO16;IRR1;MPS3;SMC3;ASF1;SET2;RFA3;GON7;RFC2;MCM22;SWD2;YKL033W;NUP120;ABF1;RSC4;NUP133;RTT109;HIF1;BRE2;RSC58;SPT8;SMC4;RRN5;B…
Module2	gene silencing	2.29832e-12	4.79429e-10	3964	84	915	49	2.52714	SWD1;SAS3;ORC2;POL30;SWD3;MSI1;CDC47;RIF1;MRC1;SUB2;DPB4;SIR4;SUM1;DOT1;ADA2;SDC1;RAD6;SPT4;ORC6;SET1;MCM10;ASF1;ABF1;ORC3;HIF1;BRE2;YCS4;CDC46;NNT1;NUP2;ORC1;CAC2;ZDS2;NAM7;SPT21;RNA1;YMR247C;HDA1;YAF9;RTT106;RAP1;ORC5;POL2;TOP1;ESC8;MSH2;HST3;NPT1;HAT1
Module2	DNA metabolic process	3.06501e-12	5.32801e-10	3964	327	915	129	1.70905	NUP60;SWD1;MCM2;POL12;YBL055C;ORC2;RDH54;RFC5;POL30;SWD3;MSI1;CDC47;RIF1;GBP2;MRC1;MSH3;SUB2;CDC2;NSE4;CDC9;CDC13;PSF1;RAD55;MSH6;DPB4;HPR1;SCC2;RVB1;UME6;RAD9;SIR4;RNH202;SUM1;YRA1;DOT1;MMS21;RAD23;KRE29;SPT15;RAD3;MSH4;SMC1;EPL1;RSC8;YFR038W;RAD6;RPB9;SAE2;MCM6;SPT16;SPT4;BUD32;MSC7;ORC6;SET1;MSH1;THP2;MET18;CSM2;REV7;MCM10;YJL051W;PSF2;SMC3;RFA3;GON7;CDC6;POL32;TAH11;RFC2;SWD2;PRI2;SLD2;ABF1;A…
Module2	regulation of gene expression, epigenetic	9.65191e-12	1.43813e-09	3964	89	915	50	2.43384	SWD1;SAS3;ORC2;POL30;SWD3;MSI1;CDC47;RIF1;MRC1;SUB2;DPB4;SIR4;SUM1;DOT1;ADA2;SDC1;RAD6;SPT4;ORC6;SET1;MCM10;ASF1;ABF1;ORC3;HIF1;BRE2;YCS4;CDC46;NNT1;NUP2;ORC1;CAC2;ZDS2;NAM7;SPT21;RNA1;YMR247C;HDA1;YAF9;RTT106;RAP1;ORC5;POL2;TOP1;ESC8;MSH2;HST3;NPT1;HAT1;TBF1
Module2	DNA replication	1.53821e-11	2.00544e-09	3964	106	915	56	2.28873	MCM2;POL12;ORC2;RFC5;POL30;CDC47;MRC1;CDC2;CDC9;CDC13;PSF1;DPB4;RNH202;SUM1;MCM6;SPT16;ORC6;MCM10;PSF2;RFA3;CDC6;POL32;TAH11;RFC2;PRI2;SLD2;ABF1;ORC3;CDC45;RNH203;TOP3;CDC46;EST2;MMS22;ORC1;POB3;CDC5;CTF18;RNH201;TOP2;POL1;RAP1;ORC5;POL2;TOF1;RFC3;RFA2;TOP1;RFC4;PSF3;ELG1;RFC1;TBF1;RAD53;MMS1;DPB2
Module2	response to DNA damage stimulus	1.86199e-11	2.15784e-09	3964	245	915	102	1.80363	NUP60;YBL009W;MCM2;RDH54;RFC5;POL30;MSI1;CDC47;MRC1;HTL1;MSH3;SUB2;CDC2;NSE4;NUP84;CDC9;PSF1;RAD55;MSH6;HPR1;SCC2;RVB1;RAD9;SIR4;YRA1;DOT1;PLM2;MMS21;RAD23;KRE29;RAD3;MSH4;SMC1;EPL1;RSC8;ALK1;RAD6;RPB9;SAE2;MCM6;SPT16;SPT4;MSH1;MET18;CSM2;REV7;MCM10;CTK2;PSF2;RFA3;POL32;TAH11;RFC2;PRI2;SLD2;ABF1;APN1;CTK1;RTT109;PRP19;CDC45;TOS4;BUR2;CDC46;MMS22;SEN1;SPT5;UNG1;NSE5;POB3;UFO1;CAC2;CTK3;HOF1;PDS5;C…
Module2	cell cycle	3.59131e-11	3.74574e-09	3964	469	915	167	1.54261	LTE1;MTW1;YBL009W;MCM2;STU1;BRN1;KAP104;RDH54;RFC5;POL30;IML3;HSL7;CKS1;CDC47;RIF1;BUD3;MRC1;HTL1;BUD31;MSH3;UBC9;KIN28;CYK3;CDC9;CWC2;CDC13;GCS1;YRB1;PSF1;RAD55;MSH6;GSG1;SCC2;UME6;RAD9;RSC3;GIC2;YCG1;CDC40;SAC7;SYF1;DOT1;PEA2;ISC10;MSH4;SMC1;EPL1;MOB2;CDC14;SMC2;CDC26;RSC8;ALK1;RAD6;DUO1;MPS2;MAD1;SRM1;MLC1;CDC20;SAE2;MCM6;CSE1;KSS1;BUD9;CBF2;BUD32;MYO1;MSC7;GIC1;MSH1;YHR122W;YHR127W;ARP1;SPO16…
Module2	nuclear import	1.21655e-10	1.05738e-08	3964	39	915	28	3.11033	NUP60;NUP170;KAP104;NUP84;YRB1;NTF2;NUP157;KAP122;NUP49;KAP114;NUP57;NUP159;NSP1;NUP82;NUP85;NUP120;NUP133;POM34;NUP2;KAP95;NUP188;NPL6;POM152;NUP53;RNA1;ACC1;NUP1;MTR10
Module2	protein import into nucleus	1.21655e-10	1.05738e-08	3964	39	915	28	3.11033	NUP60;NUP170;KAP104;NUP84;YRB1;NTF2;NUP157;KAP122;NUP49;KAP114;NUP57;NUP159;NSP1;NUP82;NUP85;NUP120;NUP133;POM34;NUP2;KAP95;NUP188;NPL6;POM152;NUP53;RNA1;ACC1;NUP1;MTR10
Module2	DNA strand elongation	4.64444e-10	3.72627e-08	3964	36	915	26	3.12884	MCM2;POL12;RFC5;POL30;CDC47;CDC2;CDC9;DPB4;RNH202;MCM6;MCM10;POL32;RFC2;PRI2;SLD2;RNH203;RNH201;TOP2;POL1;POL2;RFC3;TOP1;RFC4;EXO1;RFC1;DPB2
Module2	DNA strand elongation involved in DNA replication	5.42751e-10	4.0435e-08	3964	34	915	25	3.18547	MCM2;POL12;RFC5;POL30;CDC47;CDC2;CDC9;DPB4;RNH202;MCM6;MCM10;POL32;RFC2;PRI2;SLD2;RNH203;RNH201;TOP2;POL1;POL2;RFC3;TOP1;RFC4;RFC1;DPB2
Module2	chromatin silencing at telomere	8.04328e-10	5.59276e-08	3964	48	915	31	2.79791	SWD1;SAS3;ORC2;POL30;SWD3;CDC47;MRC1;SUB2;DPB4;SUM1;DOT1;ADA2;SDC1;RAD6;SET1;MCM10;ASF1;HIF1;BRE2;CDC46;NUP2;SPT21;RNA1;YMR247C;YAF9;RTT106;RAP1;POL2;HST3;NPT1;HAT1
Module2	mRNA transport	1.23169e-09	8.0291e-08	3964	66	915	38	2.49432	NUP60;NUP170;GBP2;SUB2;NUP84;GLE1;HPR1;YRA1;NPL3;NUP157;GLE2;PAB1;NAB2;NUP49;KAP114;NUP57;MIP6;THP2;APQ12;NUP159;NUP192;NSP1;NUP82;NUP85;NUP120;MTR2;NUP133;POM34;NUP2;NDC1;NUP188;STO1;POM152;NUP53;DBP5;NUP1;MEX67;CBC2
Module2	protein localization to nucleus	1.84003e-09	1.09394e-07	3964	42	915	28	2.88816	NUP60;NUP170;KAP104;NUP84;YRB1;NTF2;NUP157;KAP122;NUP49;KAP114;NUP57;NUP159;NSP1;NUP82;NUP85;NUP120;NUP133;POM34;NUP2;KAP95;NUP188;NPL6;POM152;NUP53;RNA1;ACC1;NUP1;MTR10
Module2	nucleic acid transport	1.88791e-09	1.09394e-07	3964	80	915	43	2.32858	NUP60;NUP170;GBP2;SUB2;NUP84;GLE1;YRB1;HPR1;YRA1;NPL3;NUP157;GLE2;PAB1;SRM1;NAB2;NUP49;KAP114;NUP57;MIP6;THP2;APQ12;POR2;NUP159;NUP192;NSP1;NUP82;NUP85;NUP120;MTR2;NUP133;POM34;NUP2;NDC1;NUP188;STO1;POM152;NUP53;RNA1;DBP5;NUP1;MTR10;MEX67;CBC2
Module2	RNA transport	2.72448e-09	1.36619e-07	3964	78	915	42	2.33274	NUP60;NUP170;GBP2;SUB2;NUP84;GLE1;YRB1;HPR1;YRA1;NPL3;NUP157;GLE2;PAB1;SRM1;NAB2;NUP49;KAP114;NUP57;MIP6;THP2;APQ12;NUP159;NUP192;NSP1;NUP82;NUP85;NUP120;MTR2;NUP133;POM34;NUP2;NDC1;NUP188;STO1;POM152;NUP53;RNA1;DBP5;NUP1;MTR10;MEX67;CBC2
Module2	establishment of RNA localization	2.72448e-09	1.36619e-07	3964	78	915	42	2.33274	NUP60;NUP170;GBP2;SUB2;NUP84;GLE1;YRB1;HPR1;YRA1;NPL3;NUP157;GLE2;PAB1;SRM1;NAB2;NUP49;KAP114;NUP57;MIP6;THP2;APQ12;NUP159;NUP192;NSP1;NUP82;NUP85;NUP120;MTR2;NUP133;POM34;NUP2;NDC1;NUP188;STO1;POM152;NUP53;RNA1;DBP5;NUP1;MTR10;MEX67;CBC2
Module2	DNA repair	2.75071e-09	1.36619e-07	3964	214	915	87	1.76124	NUP60;MCM2;RDH54;RFC5;POL30;MSI1;CDC47;MRC1;MSH3;SUB2;CDC2;NSE4;CDC9;PSF1;RAD55;MSH6;HPR1;SCC2;RVB1;RAD9;SIR4;YRA1;DOT1;MMS21;RAD23;KRE29;RAD3;MSH4;SMC1;EPL1;RSC8;RAD6;RPB9;SAE2;MCM6;SPT16;SPT4;MSH1;MET18;CSM2;REV7;MCM10;PSF2;RFA3;POL32;TAH11;RFC2;PRI2;SLD2;ABF1;APN1;RTT109;PRP19;CDC45;CDC46;MMS22;SEN1;SPT5;UNG1;NSE5;POB3;CAC2;PDS5;CTF18;PMS1;MKT1;POL1;YAF9;VPS75;POL2;TOF1;RFC3;RFA2;MSH2;RFC4;HMI…
Module2	cellular response to stress	5.84276e-09	2.77e-07	3964	381	915	135	1.53505	NUP60;YBL009W;MCM2;YBL055C;RDH54;RFC5;POL30;CCZ1;MSI1;CDC47;MRC1;HTL1;MSH3;SUB2;PMT1;CDC2;NSE4;NUP84;CDC9;YPD1;PSF1;RAD55;MSH6;GRX3;GSG1;HPR1;SAN1;SCC2;RVB1;UPC2;RAD9;SIR4;SVF1;TRR1;VPS74;YRA1;DOT1;PLM2;MMS21;GEA2;RAD23;KRE29;SHO1;COG3;RAD3;MSH4;SMC1;EPL1;PHO4;RSC8;ALK1;RAD6;RPB9;SAE2;MCM6;SPT16;SPT4;ASK10;SPT6;IRE1;SET1;MSH1;SCH9;MET18;CSM2;REV7;SLN1;MCM10;CTK2;PSF2;TRL1;BCK1;ASF1;RFA3;GEA1;POL3…
Module2	cell cycle process	1.39683e-08	6.33433e-07	3964	407	915	141	1.50085	LTE1;MTW1;YBL009W;MCM2;STU1;BRN1;RDH54;RFC5;POL30;IML3;HSL7;CDC47;BUD3;MRC1;BUD31;MSH3;UBC9;CYK3;GCS1;YRB1;RAD55;MSH6;GSG1;SCC2;UME6;RSC3;GIC2;YCG1;CDC40;SAC7;DOT1;PEA2;ISC10;MSH4;SMC1;MOB2;SMC2;CDC26;RSC8;ALK1;RAD6;DUO1;MPS2;MAD1;SRM1;MLC1;CDC20;SAE2;MCM6;CSE1;BUD9;CBF2;BUD32;MYO1;MSC7;GIC1;MSH1;YHR122W;YHR127W;ARP1;SPO16;SSP1;IRR1;CSM2;REV7;AXL2;MCM10;MPS3;SMC3;RFA3;SWE1;CDC6;BFA1;RFC2;NNF1;MCM…
Module2	nucleobase, nucleoside, nucleotide and nucleic acid transport	1.46923e-08	6.38503e-07	3964	87	915	44	2.19102	NUP60;NUP170;RIM2;GBP2;SUB2;NUP84;GLE1;YRB1;HPR1;YRA1;NPL3;NUP157;GLE2;PAB1;SRM1;NAB2;NUP49;KAP114;NUP57;MIP6;THP2;APQ12;POR2;NUP159;NUP192;NSP1;NUP82;NUP85;NUP120;MTR2;NUP133;POM34;NUP2;NDC1;NUP188;STO1;POM152;NUP53;RNA1;DBP5;NUP1;MTR10;MEX67;CBC2
Module2	nucleus organization	3.68608e-08	1.53783e-06	3964	46	915	28	2.63702	NUP170;NUP84;NUP157;GLE2;CDC14;NUP57;SNL1;APQ12;NUP159;NUP192;JEM1;NUP85;NUP120;NUP133;POM34;NUP2;KAP95;NDC1;NUP188;POM152;NUP53;CIK1;FUS2;KAR1;ACC1;YPL105C;TGS1;KAR3
Module2	mitotic cell cycle	4.76273e-08	1.91059e-06	3964	225	915	87	1.67513	LTE1;MTW1;YBL009W;MCM2;STU1;BRN1;POL30;IML3;HSL7;CDC47;MRC1;UBC9;CDC9;YRB1;SCC2;RSC3;YCG1;CDC40;SMC1;MOB2;CDC14;SMC2;CDC26;RSC8;ALK1;DUO1;MPS2;MAD1;SRM1;CDC20;MCM6;CSE1;CBF2;YHR122W;YHR127W;ARP1;IRR1;REV7;MCM10;MPS3;SMC3;SWE1;CDC6;BFA1;NNF1;MCM22;MIF2;RSC4;RSC58;STU2;SMC4;CDC45;TUB4;BUR2;TOP3;YCS4;CDC46;CDC5;HOF1;PDS5;CTF18;SPC24;NUP53;CIK1;DOM34;TOP2;SPC98;KAR1;POL2;TOF1;STB1;CSE2;TOP1;PAP2;BUB3…
Module2	mRNA export from nucleus	7.13949e-08	2.75796e-06	3964	47	915	28	2.58091	NUP60;NUP170;GBP2;SUB2;NUP84;GLE1;HPR1;YRA1;NPL3;NUP157;GLE2;NAB2;NUP49;MIP6;THP2;APQ12;NUP159;NSP1;NUP82;NUP85;NUP120;MTR2;NUP133;NUP2;NUP188;DBP5;NUP1;MEX67
Module2	mRNA metabolic process	8.18405e-08	3.04856e-06	3964	234	915	89	1.64773	POP5;PRP6;ECM2;EXO84;SPP381;POP7;POP4;RRP43;BUD31;PRP9;PRP11;SUB2;SNU23;RRP42;GLE1;CWC2;HPR1;CTH1;MSS116;REF2;SNU56;RRP45;CFT1;CDC40;LSM6;SYF1;NPL3;SNM1;CWC21;EDC3;SMB1;FIR1;LSM5;PAB1;BRR2;SAD1;NAB2;RAI1;POP6;SPT4;SMD1;PRP31;SYF2;SKI6;NMD2;IRE1;NOT3;SNP1;CTK2;TRL1;LSM1;SWD2;MUD2;CTK1;SNU114;PRP16;PRP19;RMP1;SMD3;SMD2;YSH1;CWC24;NUP2;NMD4;SPT5;PRP39;CTK3;RNA14;NAM7;STO1;PRP24;HSH155;DOM34;PUB1;POP…
Module2	RNA export from nucleus	1.48671e-07	5.34703e-06	3964	56	915	31	2.3982	NUP60;NUP170;GBP2;SUB2;NUP84;GLE1;YRB1;HPR1;YRA1;NPL3;NUP157;GLE2;SRM1;NAB2;NUP49;MIP6;THP2;APQ12;NUP159;NSP1;NUP82;NUP85;NUP120;MTR2;NUP133;NUP2;NUP188;RNA1;DBP5;NUP1;MEX67
Module2	mRNA processing	1.54439e-07	5.36933e-06	3964	180	915	72	1.7329	POP5;PRP6;ECM2;EXO84;SPP381;POP7;POP4;BUD31;PRP9;PRP11;SUB2;SNU23;GLE1;CWC2;HPR1;MSS116;REF2;SNU56;CFT1;CDC40;LSM6;SYF1;NPL3;SNM1;CWC21;SMB1;FIR1;LSM5;PAB1;BRR2;SAD1;NAB2;RAI1;POP6;SPT4;SMD1;PRP31;SYF2;IRE1;NOT3;SNP1;CTK2;TRL1;LSM1;SWD2;MUD2;CTK1;SNU114;PRP16;PRP19;RMP1;SMD3;SMD2;YSH1;CWC24;SPT5;PRP39;CTK3;RNA14;STO1;PRP24;HSH155;POP1;SSU72;PRP2;HRP1;DCP1;RAT1;SME1;SNU66;HSH49;CBC2
Module2	RNA localization	1.83357e-07	6.16907e-06	3964	93	915	44	2.04966	NUP60;NUP170;GBP2;SUB2;NUP84;GLE1;YRB1;HPR1;YRA1;NPL3;NUP157;GLE2;PAB1;SRM1;NAB2;NUP49;KAP114;NUP57;MIP6;THP2;APQ12;NUP159;NUP192;NSP1;NUP82;NUP85;NUP120;SHE2;MTR2;NUP133;POM34;NUP2;NDC1;NUP188;NAM7;STO1;POM152;NUP53;RNA1;DBP5;NUP1;MTR10;MEX67;CBC2
Module2	nucleic acid metabolic process	1.91392e-07	6.23819e-06	3964	1126	915	322	1.23888	POP5;NUP60;SWD1;SEN34;RRN6;MCM2;RRN10;POL12;SAS3;YBL055C;ROX3;PRP6;ORC2;ECM2;RDH54;RFC5;POL30;EXO84;GRS1;CKS1;SPP381;POP7;SWD3;MSI1;TAF5;CDC47;POP4;RIF1;GBP2;MRC1;HTL1;RRP43;BUD31;MSH3;PRP9;PRP11;SUB2;SNU23;CDC2;NSE4;KIN28;RRP42;RPO21;CDC9;GLE1;CWC2;CDC13;PSF1;SES1;RAD55;MSH6;DPB4;HPR1;CTH1;SCC2;RVB1;MSS116;REF2;UME6;GCD6;UPC2;RAD9;SIR4;SNU56;CIA1;RNH202;RRP45;CFT1;RSC3;SUM1;SWR1;CDC40;LSM6;YRA1;…
Module2	protein-DNA complex subunit organization	2.34231e-07	7.40312e-06	3964	65	915	34	2.26609	MCM2;ORC2;MSI1;TAF5;CDC47;HTL1;RAD55;RSC3;SPT15;RSC8;MCM6;SPT16;SPT6;ORC6;ASF1;CDC6;TAH11;RSC4;ORC3;HIF1;RSC58;CDC45;CDC46;TAF11;ORC1;CAC2;ARP9;NPL6;CTF13;TAF7;RTT106;VPS75;ORC5;TAF3
Module2	nuclear pore organization	3.58213e-07	1.09887e-05	3964	21	915	16	3.30075	NUP170;NUP84;NUP157;NUP57;SNL1;NUP192;NUP85;NUP120;NUP133;POM34;NUP2;KAP95;NDC1;NUP188;POM152;NUP53
Module2	NLS-bearing substrate import into nucleus	3.74589e-07	1.11627e-05	3964	17	915	14	3.56773	NUP60;NUP170;NUP84;NUP157;NUP57;NUP159;NSP1;NUP85;NUP120;NUP133;NUP2;NUP188;NUP53;NUP1
Module2	protein localization in endoplasmic reticulum	6.8176e-07	1.97521e-05	3964	33	915	21	2.75688	SEC66;SSH1;RER1;SRP14;GET3;SSS1;SRP101;ERD1;SBH1;SEC53;LHS1;SRP21;SRP102;SPC3;SEC72;SPC2;SEC65;SEC63;SEC62;SRP72;SRP68
Module2	chromosome segregation	8.22148e-07	2.31757e-05	3964	128	915	54	1.82766	MTW1;KIN3;NUP170;BRN1;RDH54;RFC5;POL30;IML3;SLI15;MRC1;SCC2;YCG1;SMC1;SMC2;CDC26;DUO1;CDC20;SPT4;CBF2;YHR122W;IRR1;CSM2;MPS3;SMC3;RFC2;NNF1;MCM22;MIF2;SMC4;BUR2;TOP3;RED1;YCS4;MMS22;CDC5;PDS5;CTF18;SPC24;CIK1;POL2;TOF1;RFC3;CSE2;TOP1;RFC4;CTR9;ELG1;SLK19;YOR262W;IPL1;NSL1;VIK1;MCM16;KAR3
Module2	chromatin silencing at silent mating-type cassette	9.18586e-07	2.52128e-05	3964	31	915	20	2.79499	SAS3;ORC2;POL30;CDC47;RIF1;MRC1;SUM1;ORC6;SET1;MCM10;ASF1;ABF1;ORC3;YCS4;ORC1;NAM7;SPT21;RTT106;ORC5;MSH2
Module2	negative regulation of transcription, DNA-dependent	1.0966e-06	2.93269e-05	3964	145	915	59	1.76277	SWD1;SAS3;ORC2;POL30;SWD3;MSI1;CDC47;RIF1;MRC1;SUB2;DPB4;UME6;SIR4;SUM1;DOT1;ADA2;SDC1;RAD6;YGL220W;SPT4;SPT6;STE12;ORC6;SET1;MCM10;ASF1;SET2;ABF1;ORC3;HIF1;BRE2;SPT8;YCS4;CDC46;NNT1;NUP2;ORC1;CAC2;ZDS2;MOT3;NAM7;SPT21;RGM1;RNA1;YMR247C;HDA1;YAF9;RTT106;RAP1;ORC5;POL2;NRM1;TOP1;ESC8;MSH2;HST3;NPT1;HAT1;FHL1
Module2	establishment of protein localization in endoplasmic reticulum	1.22554e-06	3.11767e-05	3964	29	915	19	2.83836	SEC66;SSH1;SRP14;GET3;SSS1;SRP101;SBH1;SEC53;LHS1;SRP21;SRP102;SPC3;SEC72;SPC2;SEC65;SEC63;SEC62;SRP72;SRP68
Module2	protein targeting to ER	1.22554e-06	3.11767e-05	3964	29	915	19	2.83836	SEC66;SSH1;SRP14;GET3;SSS1;SRP101;SBH1;SEC53;LHS1;SRP21;SRP102;SPC3;SEC72;SPC2;SEC65;SEC63;SEC62;SRP72;SRP68
Module2	response to stress	1.33004e-06	3.2645e-05	3964	468	915	150	1.38854	NUP60;YBL009W;MCM2;YBL055C;RDH54;RFC5;POL30;CCZ1;MSI1;CDC47;MRC1;HTL1;MSH3;SUB2;PMT1;GET3;CDC2;NSE4;NUP84;CDC9;YPD1;PSF1;RAD55;MSH6;GRX3;GSG1;HPR1;SAN1;SCC2;RVB1;UPC2;RAD9;SIR4;SVF1;TRR1;VPS74;YRA1;DOT1;PLM2;MMS21;GEA2;RAD23;KRE29;SHO1;COG3;RAD3;MSH4;SMC1;EPL1;PHO4;RSC8;ALK1;RAD6;RPB9;SAE2;MCM6;SPT16;SPT4;ASK10;SPT6;CCH1;IRE1;SET1;MSH1;MNL1;SCH9;MET18;ASG1;CSM2;REV7;SLN1;MCM10;CTK2;PSF2;TRL1;BCK1…
Module2	negative regulation of gene expression	1.34586e-06	3.2645e-05	3964	149	915	60	1.74453	SWD1;SAS3;ORC2;POL30;SWD3;MSI1;CDC47;RIF1;MRC1;SUB2;DPB4;UME6;SIR4;SUM1;DOT1;ADA2;SDC1;RAD6;YGL220W;SPT4;SPT6;STE12;ORC6;SET1;MCM10;ASF1;SET2;ABF1;ORC3;HIF1;BRE2;SPT8;YCS4;CDC46;NNT1;NUP2;ORC1;CAC2;ZDS2;MOT3;NAM7;SPT21;RGM1;RNA1;YMR247C;HDA1;YAF9;RTT106;RAP1;ORC5;POL2;CLA4;NRM1;TOP1;ESC8;MSH2;HST3;NPT1;HAT1;FHL1
Module2	negative regulation of RNA metabolic process	1.43929e-06	3.41176e-05	3964	146	915	59	1.7507	SWD1;SAS3;ORC2;POL30;SWD3;MSI1;CDC47;RIF1;MRC1;SUB2;DPB4;UME6;SIR4;SUM1;DOT1;ADA2;SDC1;RAD6;YGL220W;SPT4;SPT6;STE12;ORC6;SET1;MCM10;ASF1;SET2;ABF1;ORC3;HIF1;BRE2;SPT8;YCS4;CDC46;NNT1;NUP2;ORC1;CAC2;ZDS2;MOT3;NAM7;SPT21;RGM1;RNA1;YMR247C;HDA1;YAF9;RTT106;RAP1;ORC5;POL2;NRM1;TOP1;ESC8;MSH2;HST3;NPT1;HAT1;FHL1
Module2	mitosis	1.63479e-06	3.78909e-05	3964	153	915	61	1.72723	LTE1;MTW1;YBL009W;STU1;BRN1;POL30;IML3;HSL7;MRC1;UBC9;SCC2;YCG1;SMC1;MOB2;SMC2;CDC26;ALK1;DUO1;MPS2;MAD1;SRM1;CDC20;CSE1;YHR122W;IRR1;REV7;MPS3;SMC3;SWE1;BFA1;NNF1;MCM22;MIF2;SMC4;BUR2;TOP3;YCS4;CDC5;HOF1;PDS5;CTF18;SPC24;NUP53;CIK1;DOM34;KAR1;POL2;TOF1;CSE2;TOP1;PAP2;ASE1;ELG1;SLK19;YOR262W;PAC1;NSL1;VIK1;ACM1;MCM16;KAR3
Module2	nuclear transport	1.97933e-06	4.39242e-05	3964	112	915	48	1.85667	NUP60;NUP170;KAP104;GBP2;SUB2;NUP84;GLE1;YRB1;HPR1;CIA1;YRA1;NPL3;NTF2;NUP157;GLE2;KAP122;MAD1;SRM1;NAB2;NUP49;CSE1;KAP114;NUP57;MIP6;THP2;APQ12;NUP159;NUP192;NSP1;NUP82;NUP85;NUP120;MTR2;NUP133;POM34;NUP2;KAP95;NDC1;NUP188;NPL6;POM152;NUP53;RNA1;ACC1;DBP5;NUP1;MTR10;MEX67
Module2	nucleocytoplasmic transport	1.97933e-06	4.39242e-05	3964	112	915	48	1.85667	NUP60;NUP170;KAP104;GBP2;SUB2;NUP84;GLE1;YRB1;HPR1;CIA1;YRA1;NPL3;NTF2;NUP157;GLE2;KAP122;MAD1;SRM1;NAB2;NUP49;CSE1;KAP114;NUP57;MIP6;THP2;APQ12;NUP159;NUP192;NSP1;NUP82;NUP85;NUP120;MTR2;NUP133;POM34;NUP2;KAP95;NDC1;NUP188;NPL6;POM152;NUP53;RNA1;ACC1;DBP5;NUP1;MTR10;MEX67
Module2	nuclear division	2.11723e-06	4.60057e-05	3964	154	915	61	1.71602	LTE1;MTW1;YBL009W;STU1;BRN1;POL30;IML3;HSL7;MRC1;UBC9;SCC2;YCG1;SMC1;MOB2;SMC2;CDC26;ALK1;DUO1;MPS2;MAD1;SRM1;CDC20;CSE1;YHR122W;IRR1;REV7;MPS3;SMC3;SWE1;BFA1;NNF1;MCM22;MIF2;SMC4;BUR2;TOP3;YCS4;CDC5;HOF1;PDS5;CTF18;SPC24;NUP53;CIK1;DOM34;KAR1;POL2;TOF1;CSE2;TOP1;PAP2;ASE1;ELG1;SLK19;YOR262W;PAC1;NSL1;VIK1;ACM1;MCM16;KAR3
Module2	M phase of mitotic cell cycle	2.73045e-06	5.81195e-05	3964	155	915	61	1.70495	LTE1;MTW1;YBL009W;STU1;BRN1;POL30;IML3;HSL7;MRC1;UBC9;SCC2;YCG1;SMC1;MOB2;SMC2;CDC26;ALK1;DUO1;MPS2;MAD1;SRM1;CDC20;CSE1;YHR122W;IRR1;REV7;MPS3;SMC3;SWE1;BFA1;NNF1;MCM22;MIF2;SMC4;BUR2;TOP3;YCS4;CDC5;HOF1;PDS5;CTF18;SPC24;NUP53;CIK1;DOM34;KAR1;POL2;TOF1;CSE2;TOP1;PAP2;ASE1;ELG1;SLK19;YOR262W;PAC1;NSL1;VIK1;ACM1;MCM16;KAR3
Module2	cell cycle phase	3.0287e-06	6.31788e-05	3964	326	915	110	1.4618	LTE1;MTW1;YBL009W;MCM2;STU1;BRN1;RDH54;POL30;IML3;HSL7;CDC47;MRC1;MSH3;UBC9;YRB1;RAD55;MSH6;GSG1;SCC2;UME6;RSC3;YCG1;CDC40;DOT1;ISC10;MSH4;SMC1;MOB2;SMC2;CDC26;RSC8;ALK1;RAD6;DUO1;MPS2;MAD1;SRM1;CDC20;SAE2;MCM6;CSE1;CBF2;MSC7;MSH1;YHR122W;YHR127W;SPO16;SSP1;IRR1;CSM2;REV7;MCM10;MPS3;SMC3;RFA3;SWE1;CDC6;BFA1;NNF1;MCM22;MIF2;RSC4;RSC58;STU2;SMC4;CDC45;TUB4;BUR2;TOP3;RED1;YCS4;CDC46;MMS22;CDC5;HOF1;…
Module2	mRNA-binding (hnRNP) protein import into nucleus	3.60124e-06	7.3649e-05	3964	11	915	10	3.9384	NUP170;KAP104;NUP84;NUP157;NUP85;NUP120;NUP133;NUP2;NUP188;MTR10
Module2	leading strand elongation	4.61244e-06	9.18359e-05	3964	13	915	11	3.66574	RFC5;POL30;CDC2;DPB4;POL32;RFC2;POL2;RFC3;RFC4;RFC1;DPB2
Module2	regulation of cellular macromolecule biosynthetic process	4.74717e-06	9.18359e-05	3964	584	915	178	1.32044	SWD1;RRN6;RRN10;SAS3;ROX3;ORC2;POL30;FES1;CKS1;SWD3;MSI1;TAF5;CDC47;RIF1;MRC1;HTL1;YIH1;SUB2;SRP14;KIN28;CDC13;DPB4;HPR1;MTQ2;RVB1;MSS116;UME6;GCD6;UPC2;RAD9;SIR4;RSC3;SUM1;SWR1;YRA1;NPL3;DOT1;ADA2;SDC1;YER064C;SPT15;CHD1;PAB1;RAD3;ECM32;EPL1;GCN20;PHO4;RSC8;DST1;RAD6;RCS1;NUT1;GCN1;SPT16;YGL220W;RTF1;RAI1;KSS1;YGR054W;SPT4;GCD2;SPT6;CAF130;SMI1;BUD32;NMD2;IRE1;STE12;ORC6;SET1;THP2;IKI1;EGD2;SCH9…
Module2	mismatch repair	4.76381e-06	9.18359e-05	3964	26	915	17	2.83262	RFC5;POL30;MSH3;CDC2;MSH6;MSH4;MSH1;POL32;RFC2;PMS1;POL2;RFC3;MSH2;RFC4;EXO1;RFC1;DPB2
Module2	pre-replicative complex assembly	4.84274e-06	9.18359e-05	3964	15	915	12	3.46579	MCM2;ORC2;CDC47;MCM6;ORC6;CDC6;TAH11;ORC3;CDC45;CDC46;ORC1;ORC5
Module2	cellular response to stimulus	5.20347e-06	9.69147e-05	3964	554	915	170	1.32939	LTE1;CDC24;NUP60;YBL009W;MCM2;YBL055C;RDH54;RFC5;POL30;CCZ1;ARL1;MSI1;CDC47;MRC1;HTL1;MSH3;SUB2;PMT1;GET3;CDC2;NSE4;NUP84;CDC9;YPD1;PSF1;RAD55;MSH6;GRX3;GSG1;HPR1;SAN1;SCC2;RVB1;UPC2;RAD9;SIR4;GIC2;SVF1;TRR1;VPS74;YRA1;SAC7;DOT1;PLM2;MMS21;GEA2;RAD23;KRE29;SHO1;PEA2;COG3;RAD3;MSH4;SMC1;EPL1;PHO4;RSC8;ALK1;RAD6;RPB9;CDC43;SAE2;MCM6;SPT16;YGL220W;KSS1;SPT4;ASK10;SPT6;YHR022C;GIC1;IRE1;STE12;SET1;MS…
Module2	regulation of macromolecule biosynthetic process	6.04663e-06	0.000110643	3964	586	915	178	1.31594	SWD1;RRN6;RRN10;SAS3;ROX3;ORC2;POL30;FES1;CKS1;SWD3;MSI1;TAF5;CDC47;RIF1;MRC1;HTL1;YIH1;SUB2;SRP14;KIN28;CDC13;DPB4;HPR1;MTQ2;RVB1;MSS116;UME6;GCD6;UPC2;RAD9;SIR4;RSC3;SUM1;SWR1;YRA1;NPL3;DOT1;ADA2;SDC1;YER064C;SPT15;CHD1;PAB1;RAD3;ECM32;EPL1;GCN20;PHO4;RSC8;DST1;RAD6;RCS1;NUT1;GCN1;SPT16;YGL220W;RTF1;RAI1;KSS1;YGR054W;SPT4;GCD2;SPT6;CAF130;SMI1;BUD32;NMD2;IRE1;STE12;ORC6;SET1;THP2;IKI1;EGD2;SCH9…
Module2	regulation of nitrogen compound metabolic process	6.58843e-06	0.000115962	3964	579	915	176	1.31688	SWD1;RRN6;RRN10;SAS3;ROX3;ORC2;POL30;CKS1;SWD3;MSI1;TAF5;CDC47;RIF1;MRC1;HTL1;YIH1;SUB2;KIN28;CDC13;GCS1;YRB1;DPB4;HPR1;RVB1;UME6;UPC2;RAD9;SIR4;RSC3;SUM1;SWR1;YRA1;SAC7;TRS120;NPL3;DOT1;ADA2;SDC1;YER064C;GLO3;SPT15;CHD1;PAB1;RAD3;EPL1;PHO4;RSC8;DST1;RAD6;RCS1;NAB2;NUT1;SPT16;YGL220W;RTF1;RAI1;KSS1;SPT4;SPT6;CAF130;SMI1;BUD32;YHL029C;IRE1;STE12;ORC6;SET1;SPO16;THP2;IKI1;EGD2;SCH9;NOT3;ASG1;SLN1;M…
Module2	negative regulation of nitrogen compound metabolic process	6.6781e-06	0.000115962	3964	162	915	62	1.65802	SWD1;SAS3;ORC2;POL30;SWD3;MSI1;CDC47;RIF1;MRC1;SUB2;DPB4;UME6;RAD9;SIR4;SUM1;DOT1;ADA2;SDC1;RAD6;YGL220W;SPT4;SPT6;STE12;ORC6;SET1;MCM10;ASF1;SET2;ABF1;ORC3;HIF1;BRE2;SPT8;YCS4;CDC46;NNT1;NUP2;ORC1;CAC2;ZDS2;MOT3;NAM7;SPT21;RGM1;RNA1;YMR247C;HDA1;YAF9;RTT106;RAP1;ORC5;POL2;TOF1;NRM1;TOP1;ESC8;MSH2;HST3;ELG1;NPT1;HAT1;FHL1
Module2	negative regulation of nucleobase, nucleoside, nucleotide and nucleic acid metabolic process	6.6781e-06	0.000115962	3964	162	915	62	1.65802	SWD1;SAS3;ORC2;POL30;SWD3;MSI1;CDC47;RIF1;MRC1;SUB2;DPB4;UME6;RAD9;SIR4;SUM1;DOT1;ADA2;SDC1;RAD6;YGL220W;SPT4;SPT6;STE12;ORC6;SET1;MCM10;ASF1;SET2;ABF1;ORC3;HIF1;BRE2;SPT8;YCS4;CDC46;NNT1;NUP2;ORC1;CAC2;ZDS2;MOT3;NAM7;SPT21;RGM1;RNA1;YMR247C;HDA1;YAF9;RTT106;RAP1;ORC5;POL2;TOF1;NRM1;TOP1;ESC8;MSH2;HST3;ELG1;NPT1;HAT1;FHL1
Module2	RNA splicing, via transesterification reactions with bulged adenosine as nucleophile	6.78208e-06	0.000115962	3964	91	915	40	1.90428	PRP6;ECM2;EXO84;SPP381;BUD31;PRP9;PRP11;SUB2;SNU23;CWC2;MSS116;SNU56;CDC40;LSM6;SYF1;NPL3;CWC21;SMB1;LSM5;BRR2;SAD1;SMD1;PRP31;SYF2;SNP1;MUD2;SNU114;PRP16;PRP19;SMD3;SMD2;PRP39;STO1;PRP24;HSH155;PRP2;SME1;SNU66;HSH49;CBC2
Module2	chromatin organization	8.18888e-06	0.000137758	3964	173	915	65	1.62772	SWD1;SAS3;ORC2;HSL7;CKS1;SWD3;MSI1;TAF5;HTL1;RVB1;UME6;SIR4;RSC3;SWR1;DOT1;ADA2;SDC1;CHD1;EPL1;PHO4;CDC26;RSC8;RAD6;SPT16;RTF1;SPT4;SPT6;ARD1;SET1;ASF1;SET2;SWD2;YKL033W;ABF1;RSC4;RTT109;HIF1;BRE2;RSC58;SPT8;RRN5;CDC46;SWC7;SPT5;POB3;CAC2;ARP9;NPL6;UBP8;YMR247C;HDA1;TOP2;YAF9;RTT106;VPS75;TOP1;CTR9;HST3;HAT1;SGF11;YPL216W;RVB2;HFI1;NTO1;HOS1
Module2	organelle fission	8.42868e-06	0.000139542	3964	163	915	62	1.64785	LTE1;MTW1;YBL009W;STU1;BRN1;POL30;IML3;HSL7;MRC1;UBC9;SCC2;YCG1;SMC1;MOB2;SMC2;CDC26;ALK1;DUO1;MPS2;MAD1;SRM1;CDC20;CSE1;YHR122W;IRR1;REV7;MPS3;SMC3;SWE1;BFA1;NNF1;MCM22;MIF2;CAF4;SMC4;BUR2;TOP3;YCS4;CDC5;HOF1;PDS5;CTF18;SPC24;NUP53;CIK1;DOM34;KAR1;POL2;TOF1;CSE2;TOP1;PAP2;ASE1;ELG1;SLK19;YOR262W;PAC1;NSL1;VIK1;ACM1;MCM16;KAR3
Module2	RNA splicing	8.63743e-06	0.000140763	3964	117	915	48	1.77733	SEN34;PRP6;ECM2;EXO84;SPP381;BUD31;PRP9;PRP11;SUB2;SNU23;CWC2;MSS116;SNU56;CDC40;LSM6;SYF1;NPL3;CWC21;SMB1;LSM5;BRR2;SAD1;SMD1;PRP31;SYF2;SNP1;TRL1;MUD2;SNU114;PRP16;PRP19;SEN2;SMD3;SMD2;YSH1;CWC24;PRP39;SEN15;STO1;PRP24;HSH155;PRP2;TPT1;SME1;SNU66;HSH49;SEN54;CBC2
Module2	sister chromatid cohesion	9.30079e-06	0.000149242	3964	45	915	24	2.31053	RFC5;POL30;IML3;MRC1;SCC2;SMC1;YHR122W;IRR1;MPS3;SMC3;RFC2;MCM22;TOP3;PDS5;CTF18;POL2;TOF1;RFC3;RFC4;ELG1;YOR262W;VIK1;MCM16;KAR3
Module2	regulation of transcription, DNA-dependent	9.70093e-06	0.000153304	3964	494	915	153	1.34177	SWD1;RRN6;RRN10;SAS3;ROX3;ORC2;POL30;CKS1;SWD3;MSI1;TAF5;CDC47;RIF1;MRC1;HTL1;SUB2;KIN28;DPB4;HPR1;RVB1;UME6;UPC2;RAD9;SIR4;RSC3;SUM1;SWR1;YRA1;NPL3;DOT1;ADA2;SDC1;YER064C;SPT15;CHD1;RAD3;EPL1;PHO4;RSC8;DST1;RAD6;RCS1;NUT1;SPT16;YGL220W;RTF1;RAI1;KSS1;SPT4;SPT6;CAF130;SMI1;BUD32;IRE1;STE12;ORC6;SET1;THP2;IKI1;EGD2;SCH9;NOT3;ASG1;SLN1;MCM10;DAL81;CTK2;RRN7;ASF1;SET2;GON7;CDC6;PUT3;TFA1;ABF1;CTK1;R…
Module2	regulation of RNA metabolic process	1.0418e-05	0.000160099	3964	506	915	156	1.33563	SWD1;RRN6;RRN10;SAS3;ROX3;ORC2;POL30;CKS1;SWD3;MSI1;TAF5;CDC47;RIF1;MRC1;HTL1;SUB2;KIN28;DPB4;HPR1;RVB1;UME6;UPC2;RAD9;SIR4;RSC3;SUM1;SWR1;YRA1;NPL3;DOT1;ADA2;SDC1;YER064C;SPT15;CHD1;PAB1;RAD3;EPL1;PHO4;RSC8;DST1;RAD6;RCS1;NAB2;NUT1;SPT16;YGL220W;RTF1;RAI1;KSS1;SPT4;SPT6;CAF130;SMI1;BUD32;IRE1;STE12;ORC6;SET1;THP2;IKI1;EGD2;SCH9;NOT3;ASG1;SLN1;MCM10;DAL81;CTK2;RRN7;ASF1;SET2;GON7;CDC6;PUT3;TFA1;A…
Module2	sister chromatid segregation	1.04379e-05	0.000160099	3964	74	915	34	1.99049	BRN1;RDH54;POL30;IML3;MRC1;SCC2;YCG1;SMC1;SMC2;CDC26;CDC20;YHR122W;IRR1;MPS3;SMC3;MCM22;SMC4;BUR2;TOP3;YCS4;MMS22;PDS5;CTF18;CIK1;POL2;TOF1;CSE2;TOP1;ELG1;YOR262W;IPL1;VIK1;MCM16;KAR3
Module2	negative regulation of cellular macromolecule biosynthetic process	1.11596e-05	0.000166278	3964	171	915	64	1.62142	SWD1;SAS3;ORC2;POL30;SWD3;MSI1;CDC47;RIF1;MRC1;SUB2;SRP14;DPB4;UME6;RAD9;SIR4;SUM1;DOT1;ADA2;SDC1;RAD6;YGL220W;SPT4;SPT6;STE12;ORC6;SET1;MCM10;ASF1;SET2;ABF1;SRP21;ORC3;HIF1;BRE2;SPT8;YCS4;CDC46;NNT1;NUP2;ORC1;CAC2;ZDS2;MOT3;NAM7;SPT21;RGM1;RNA1;YMR247C;HDA1;YAF9;RTT106;RAP1;ORC5;POL2;TOF1;NRM1;TOP1;ESC8;PSK2;MSH2;HST3;NPT1;HAT1;FHL1
Module2	negative regulation of macromolecule biosynthetic process	1.11596e-05	0.000166278	3964	171	915	64	1.62142	SWD1;SAS3;ORC2;POL30;SWD3;MSI1;CDC47;RIF1;MRC1;SUB2;SRP14;DPB4;UME6;RAD9;SIR4;SUM1;DOT1;ADA2;SDC1;RAD6;YGL220W;SPT4;SPT6;STE12;ORC6;SET1;MCM10;ASF1;SET2;ABF1;SRP21;ORC3;HIF1;BRE2;SPT8;YCS4;CDC46;NNT1;NUP2;ORC1;CAC2;ZDS2;MOT3;NAM7;SPT21;RGM1;RNA1;YMR247C;HDA1;YAF9;RTT106;RAP1;ORC5;POL2;TOF1;NRM1;TOP1;ESC8;PSK2;MSH2;HST3;NPT1;HAT1;FHL1
Module2	regulation of nucleobase, nucleoside, nucleotide and nucleic acid metabolic process	1.15442e-05	0.000169586	3964	576	915	174	1.3087	SWD1;RRN6;RRN10;SAS3;ROX3;ORC2;POL30;CKS1;SWD3;MSI1;TAF5;CDC47;RIF1;MRC1;HTL1;SUB2;KIN28;CDC13;GCS1;YRB1;DPB4;HPR1;RVB1;UME6;UPC2;RAD9;SIR4;RSC3;SUM1;SWR1;YRA1;SAC7;TRS120;NPL3;DOT1;ADA2;SDC1;YER064C;GLO3;SPT15;CHD1;PAB1;RAD3;EPL1;PHO4;RSC8;DST1;RAD6;RCS1;NAB2;NUT1;SPT16;YGL220W;RTF1;RAI1;KSS1;SPT4;SPT6;CAF130;SMI1;BUD32;YHL029C;IRE1;STE12;ORC6;SET1;SPO16;THP2;IKI1;EGD2;SCH9;NOT3;ASG1;SLN1;MCM10;…
Module2	M phase	1.18294e-05	0.000171363	3964	280	915	95	1.46987	LTE1;MTW1;YBL009W;STU1;BRN1;RDH54;POL30;IML3;HSL7;MRC1;MSH3;UBC9;RAD55;MSH6;GSG1;SCC2;UME6;YCG1;DOT1;ISC10;MSH4;SMC1;MOB2;SMC2;CDC26;ALK1;RAD6;DUO1;MPS2;MAD1;SRM1;CDC20;SAE2;CSE1;CBF2;MSC7;MSH1;YHR122W;YHR127W;SPO16;SSP1;IRR1;CSM2;REV7;MPS3;SMC3;RFA3;SWE1;BFA1;NNF1;MCM22;MIF2;STU2;SMC4;TUB4;BUR2;TOP3;RED1;YCS4;MMS22;CDC5;HOF1;PDS5;CTF18;SPC24;NUP53;CIK1;DOM34;PMS1;TOP2;SPC98;KAR1;PSY2;POL2;TOF1;R…
Module2	protein-DNA complex assembly	1.25922e-05	0.000179914	3964	54	915	27	2.16612	MCM2;ORC2;MSI1;TAF5;CDC47;RAD55;SPT15;MCM6;SPT16;SPT6;ORC6;ASF1;CDC6;TAH11;ORC3;HIF1;CDC45;CDC46;TAF11;ORC1;CAC2;CTF13;TAF7;RTT106;VPS75;ORC5;TAF3
Module2	nuclear mRNA splicing, via spliceosome	1.33672e-05	0.000188405	3964	90	915	39	1.8773	PRP6;ECM2;EXO84;SPP381;BUD31;PRP9;PRP11;SUB2;SNU23;CWC2;SNU56;CDC40;LSM6;SYF1;NPL3;CWC21;SMB1;LSM5;BRR2;SAD1;SMD1;PRP31;SYF2;SNP1;MUD2;SNU114;PRP16;PRP19;SMD3;SMD2;PRP39;STO1;PRP24;HSH155;PRP2;SME1;SNU66;HSH49;CBC2
Module2	ER to Golgi vesicle-mediated transport	1.44799e-05	0.000201367	3964	63	915	30	2.06297	ERV46;RER2;SMY2;TRS20;RER1;USO1;COP1;SHR3;GCS1;GSG1;SLY1;TRS31;GEA2;GLO3;COG3;YHR035W;CHS7;BET1;SEC28;SOP4;GEA1;BET5;GOT1;YIP3;SFB2;SEC21;TRS33;RUD3;SLY41;MRS6
Module2	negative regulation of macromolecule metabolic process	1.48246e-05	0.00020317	3964	186	915	68	1.58383	SWD1;SAS3;PTH2;ORC2;POL30;SWD3;MSI1;CDC47;RIF1;MRC1;SUB2;SRP14;DPB4;UME6;RAD9;SIR4;SUM1;DOT1;ADA2;SDC1;RAD6;YGL220W;SPT4;SPT6;STE12;ORC6;SET1;MCM10;ASF1;SET2;ABF1;SRP21;ORC3;HIF1;BRE2;SPT8;YCS4;CDC46;NNT1;NUP2;ORC1;CAC2;ZDS2;MOT3;NAM7;SPT21;RGM1;RNA1;YMR247C;HDA1;YAF9;RTT106;RAP1;ORC5;POL2;TOF1;CLA4;NRM1;TOP1;ESC8;PSK2;MSH2;HST3;ELG1;NPT1;HAT1;ACM1;FHL1
Module2	regulation of gene expression	1.49991e-05	0.00020317	3964	586	915	176	1.30115	SWD1;RRN6;RRN10;SAS3;ROX3;ORC2;POL30;FES1;CKS1;SWD3;MSI1;TAF5;CDC47;RIF1;MRC1;HTL1;YIH1;SUB2;SRP14;KIN28;DPB4;HPR1;MTQ2;RVB1;MSS116;UME6;GCD6;UPC2;RAD9;SIR4;RSC3;SUM1;SWR1;YRA1;NPL3;DOT1;ADA2;SDC1;YER064C;SPT15;CHD1;PAB1;RAD3;ECM32;EPL1;GCN20;PHO4;RSC8;DST1;RAD6;RCS1;NAB2;NUT1;GCN1;SPT16;YGL220W;RTF1;RAI1;KSS1;YGR054W;SPT4;GCD2;SPT6;CAF130;SMI1;BUD32;NMD2;IRE1;STE12;ORC6;SET1;THP2;IKI1;EGD2;SCH9;…
Module2	cotranslational protein targeting to membrane	1.53027e-05	0.000204624	3964	16	915	12	3.24918	SSH1;SRP14;SSS1;SRP101;SBH1;SRP21;SRP102;YLR301W;SEC65;SEC63;SRP72;SRP68
Module2	regulation of cellular biosynthetic process	2.18761e-05	0.000288819	3964	601	915	179	1.2903	SWD1;RRN6;RRN10;SAS3;ROX3;ORC2;POL30;FES1;CKS1;SWD3;MSI1;TAF5;CDC47;RIF1;MRC1;HTL1;YIH1;SUB2;SRP14;KIN28;CDC13;DPB4;HPR1;MTQ2;RVB1;MSS116;UME6;GCD6;UPC2;RAD9;SIR4;RSC3;SUM1;SWR1;YRA1;NPL3;DOT1;ADA2;SDC1;YER064C;SPT15;CHD1;PAB1;RAD3;ECM32;EPL1;GCN20;PHO4;RSC8;DST1;RAD6;RCS1;NUT1;GCN1;SPT16;YGL220W;RTF1;RAI1;KSS1;YGR054W;SPT4;GCD2;SPT6;CAF130;SMI1;BUD32;NMD2;IRE1;STE12;ORC6;SET1;THP2;IKI1;EGD2;SCH9…
Module2	cell division	2.24011e-05	0.000292054	3964	223	915	78	1.51531	LTE1;MTW1;CDC24;STU1;BRN1;IML3;HSL7;CKS1;BUD3;BUD31;UBC9;KIN28;CYK3;CDC9;CDC13;GIC2;YCG1;CDC40;PEA2;SMC1;MOB2;SMC2;CDC26;SDS23;DUO1;MAD1;SRM1;MLC1;CDC20;CSE1;BUD9;BUD32;MYO1;GIC1;SSP1;IRR1;AXL2;SMC3;SWE1;CDC6;BFA1;NNF1;MCM22;ELM1;MIF2;LAS1;SPA2;RAX2;SMC4;CDC123;YCS4;SPH1;CDC3;CDC5;HOF1;PDS5;SPC24;NUP53;DOM34;BNI5;KAR1;BNI4;CLA4;SPO21;PAP2;ASE1;ARF3;YOR129C;SLK19;RFC1;PAC1;RAX1;MNN9;NSL1;IQG1;ACM1…
Module2	mitotic sister chromatid cohesion	2.36717e-05	0.000304809	3964	36	915	20	2.4068	POL30;IML3;MRC1;SCC2;SMC1;YHR122W;IRR1;MPS3;SMC3;MCM22;TOP3;PDS5;CTF18;POL2;TOF1;ELG1;YOR262W;VIK1;MCM16;KAR3
Module2	regulation of biosynthetic process	2.44375e-05	0.000310833	3964	602	915	179	1.28816	SWD1;RRN6;RRN10;SAS3;ROX3;ORC2;POL30;FES1;CKS1;SWD3;MSI1;TAF5;CDC47;RIF1;MRC1;HTL1;YIH1;SUB2;SRP14;KIN28;CDC13;DPB4;HPR1;MTQ2;RVB1;MSS116;UME6;GCD6;UPC2;RAD9;SIR4;RSC3;SUM1;SWR1;YRA1;NPL3;DOT1;ADA2;SDC1;YER064C;SPT15;CHD1;PAB1;RAD3;ECM32;EPL1;GCN20;PHO4;RSC8;DST1;RAD6;RCS1;NUT1;GCN1;SPT16;YGL220W;RTF1;RAI1;KSS1;YGR054W;SPT4;GCD2;SPT6;CAF130;SMI1;BUD32;NMD2;IRE1;STE12;ORC6;SET1;THP2;IKI1;EGD2;SCH9…
Module2	steroid metabolic process	3.39973e-05	0.000422133	3964	34	915	19	2.42096	UPC2;ERG4;ERG1;ERG11;ERG7;NSG1;YEH2;ERG27;ARV1;ERG6;ERG13;ERG5;ERG2;ERG12;ERG8;PDR16;ERG24;MVD1;IDI1
Module2	sterol metabolic process	3.39973e-05	0.000422133	3964	34	915	19	2.42096	UPC2;ERG4;ERG1;ERG11;ERG7;NSG1;YEH2;ERG27;ARV1;ERG6;ERG13;ERG5;ERG2;ERG12;ERG8;PDR16;ERG24;MVD1;IDI1
Module2	regulation of macromolecule metabolic process	3.7781e-05	0.000463595	3964	657	915	192	1.26604	NUP60;SWD1;RRN6;RRN10;SAS3;PTH2;ROX3;ORC2;POL30;FES1;CKS1;SWD3;MSI1;TAF5;CDC47;RIF1;MRC1;HTL1;YIH1;SUB2;SRP14;KIN28;CDC13;DPB4;HPR1;MTQ2;RVB1;MSS116;UME6;GCD6;UPC2;RAD9;SIR4;RSC3;SUM1;SWR1;YRA1;NPL3;DOT1;ADA2;SDC1;YER064C;SPT15;CHD1;PAB1;RAD3;ECM32;EPL1;GCN20;PHO4;RSC8;DST1;RAD6;RCS1;CDC20;NAB2;NUT1;GCN1;SPT16;YGL220W;RTF1;RAI1;KSS1;YGR054W;SPT4;GCD2;SPT6;CAF130;SMI1;BUD32;NMD2;IRE1;STE12;ORC6;SE…
Module2	poly(A)+ mRNA export from nucleus	4.11186e-05	0.000498683	3964	17	915	12	3.05805	NUP60;GBP2;GLE1;GLE2;NAB2;NUP49;NUP159;NSP1;MTR2;NUP133;NUP2;NUP1
Module2	SRP-dependent cotranslational protein targeting to membrane	5.05355e-05	0.000605845	3964	15	915	11	3.17698	SSH1;SRP14;SSS1;SRP101;SBH1;SRP21;SRP102;SEC65;SEC63;SRP72;SRP68
Module2	recombinational repair	5.56515e-05	0.000632573	3964	46	915	23	2.16612	MCM2;RDH54;CDC47;PSF1;RAD55;DOT1;RAD6;MCM6;CSM2;MCM10;PSF2;RFA3;POL32;TAH11;SLD2;CDC45;CDC46;MMS22;CTF18;RFA2;PSF3;ELG1;MMS1
Module2	RNA splicing, via transesterification reactions	5.60691e-05	0.000632573	3964	98	915	40	1.76826	PRP6;ECM2;EXO84;SPP381;BUD31;PRP9;PRP11;SUB2;SNU23;CWC2;MSS116;SNU56;CDC40;LSM6;SYF1;NPL3;CWC21;SMB1;LSM5;BRR2;SAD1;SMD1;PRP31;SYF2;SNP1;MUD2;SNU114;PRP16;PRP19;SMD3;SMD2;PRP39;STO1;PRP24;HSH155;PRP2;SME1;SNU66;HSH49;CBC2
Module2	ribosomal protein import into nucleus	5.64039e-05	0.000632573	3964	9	915	8	3.85088	NUP170;NUP84;NUP157;NUP85;NUP120;NUP133;NUP2;NUP188
Module2	snRNA export from nucleus	5.64039e-05	0.000632573	3964	9	915	8	3.85088	NUP170;NUP84;NUP157;NUP85;NUP120;NUP133;NUP2;NUP188
Module2	snRNA transport	5.64039e-05	0.000632573	3964	9	915	8	3.85088	NUP170;NUP84;NUP157;NUP85;NUP120;NUP133;NUP2;NUP188
Module2	snRNP protein import into nucleus	5.64039e-05	0.000632573	3964	9	915	8	3.85088	NUP170;NUP84;NUP157;NUP85;NUP120;NUP133;NUP2;NUP188
Module2	rRNA export from nucleus	5.88133e-05	0.000645708	3964	13	915	10	3.33249	NUP170;NUP84;NUP157;SRM1;NUP85;NUP120;NUP133;NUP2;NUP188;RNA1
Module2	rRNA transport	5.88133e-05	0.000645708	3964	13	915	10	3.33249	NUP170;NUP84;NUP157;SRM1;NUP85;NUP120;NUP133;NUP2;NUP188;RNA1
Module2	mitotic sister chromatid segregation	6.21097e-05	0.00067297	3964	70	915	31	1.91856	BRN1;POL30;IML3;MRC1;SCC2;YCG1;SMC1;SMC2;CDC26;CDC20;YHR122W;IRR1;MPS3;SMC3;MCM22;SMC4;BUR2;TOP3;YCS4;PDS5;CTF18;CIK1;POL2;TOF1;CSE2;TOP1;ELG1;YOR262W;VIK1;MCM16;KAR3
Module2	histone lysine methylation	6.25868e-05	0.00067297	3964	11	915	9	3.54456	SWD1;ORC2;SWD3;DOT1;SDC1;SET1;SET2;SWD2;BRE2
Module2	DNA conformation change	6.41267e-05	0.000682492	3964	58	915	27	2.01673	BRN1;RDH54;MSI1;CDC47;SCC2;RSC3;YCG1;CHD1;SMC2;CDC26;MCM6;SPT16;SPT6;ASF1;RFA3;HIF1;SMC4;TOP3;YCS4;CAC2;ARP9;PDS5;TOP2;RTT106;VPS75;RFA2;TOP1
Module2	regulation of cellular metabolic process	6.57591e-05	0.000692795	3964	710	915	204	1.24476	NUP60;SWD1;RRN6;RRN10;SAS3;PTH2;ROX3;ORC2;POL30;FES1;CKS1;SWD3;MSI1;TAF5;CDC47;RIF1;MRC1;HTL1;YIH1;SUB2;SRP14;KIN28;CDC13;GCS1;YRB1;DPB4;HPR1;MTQ2;RVB1;MSS116;UME6;GCD6;UPC2;RAD9;SIR4;RSC3;SUM1;SWR1;YRA1;SAC7;TRS120;NPL3;DOT1;ADA2;SDC1;YER064C;GLO3;SPT15;CHD1;PAB1;RAD3;ECM32;EPL1;GCN20;PHO4;RSC8;DST1;RAD6;RCS1;CDC20;NAB2;NUT1;GCN1;SPT16;CLG1;YGL220W;RTF1;RAI1;KSS1;YGR054W;SPT4;GCD2;SPT6;CAF130;SM…
Module2	small GTPase mediated signal transduction	6.71517e-05	0.000700393	3964	38	915	20	2.28013	LTE1;CDC24;ARL1;MSI1;GIC2;SAC7;PEA2;CDC43;YHR022C;GIC1;RHO3;SPA2;YPT6;SPH1;RHO2;CLA4;ARF3;ARL3;IQG1;DSS4
Module2	steroid biosynthetic process	6.99653e-05	0.000715429	3964	30	915	17	2.45494	UPC2;ERG4;ERG1;ERG11;ERG7;NSG1;ERG27;ERG6;ERG13;ERG5;ERG2;ERG12;ERG8;PDR16;ERG24;MVD1;IDI1
Module2	sterol biosynthetic process	6.99653e-05	0.000715429	3964	30	915	17	2.45494	UPC2;ERG4;ERG1;ERG11;ERG7;NSG1;ERG27;ERG6;ERG13;ERG5;ERG2;ERG12;ERG8;PDR16;ERG24;MVD1;IDI1
Module2	lagging strand elongation	7.28179e-05	0.000737369	3964	20	915	13	2.81596	POL12;POL30;CDC2;CDC9;DPB4;RNH202;POL32;PRI2;RNH203;RNH201;POL1;POL2;DPB2
Module2	regulation of cellular process	7.57012e-05	0.000759196	3964	953	915	264	1.20012	LTE1;CDC24;NUP60;SWD1;RRN6;RRN10;PSY4;SAS3;PTH2;ROX3;ORC2;POL30;FES1;HSL7;CKS1;SLI15;ARL1;SWD3;MSI1;TAF5;CDC47;RIF1;BUD3;MRC1;HTL1;YIH1;SUB2;SRP14;GET3;KIN28;CDC13;GCS1;YPD1;YRB1;GRX3;DPB4;HPR1;MTQ2;SLY1;RVB1;MSS116;UME6;GCD6;UPC2;RAD9;SIR4;RSC3;GIC2;SUM1;SWR1;TRR1;VPS74;YRA1;SAC7;TRS120;NPL3;DOT1;ADA2;SDC1;GEA2;YER064C;GLE2;SHO1;GLO3;SPT15;PEA2;UBP3;CHD1;PAB1;RAD3;ECM32;EPL1;MOB2;GCN20;CDC14;PHO…
Module2	cellular process	7.76834e-05	0.000771655	3964	3296	915	798	1.04889	LTE1;POP5;MTW1;CDC24;ERV46;NUP60;SWD1;SEN34;KIN3;PRM9;YBL009W;RRN6;MCM2;RRN10;STU1;POL12;PSY4;SAS3;YBL055C;PTH2;UBP13;AST1;NUP170;ALG3;ROX3;BRN1;RER2;GPI18;KAP104;YBR028C;CDS1;YBR042C;PRP6;TSC3;ORC2;ECM2;RDH54;RFC5;POL30;MRS5;FES1;EXO84;IML3;LYS2;GRS1;CCZ1;HSL7;CKS1;SPP381;SLI15;YSY6;DEM1;ARL1;TYR1;POP7;SEC66;SMY2;SWD3;DTR1;RIM2;MSI1;TAF5;CDC47;MET8;MCX1;TRS20;POP4;SHM1;RIF1;SSH1;APM3;CTP1;RER1;I…
Module2	nucleobase, nucleoside, nucleotide and nucleic acid metabolic process	7.89492e-05	0.000776831	3964	1300	915	348	1.15971	POP5;NUP60;SWD1;SEN34;RRN6;MCM2;RRN10;POL12;SAS3;YBL055C;ROX3;PRP6;ORC2;ECM2;RDH54;RFC5;POL30;EXO84;GRS1;CKS1;SPP381;POP7;SWD3;MSI1;TAF5;CDC47;POP4;RIF1;GBP2;MRC1;HTL1;RRP43;BUD31;MSH3;PRP9;PRP11;SUB2;SNU23;CDC2;NSE4;KIN28;RRP42;RPO21;CDC9;GLE1;CWC2;CDC13;PSF1;SES1;RAD55;MSH6;DPB4;HPR1;CTH1;SCC2;RVB1;MSS116;REF2;UME6;GCD6;UPC2;RAD9;SIR4;SNU56;CIA1;RNH202;RRP45;CFT1;RSC3;SUM1;SWR1;CDC40;LSM6;YRA1;…
Module2	regulation of primary metabolic process	8.74787e-05	0.000852713	3964	709	915	203	1.2404	NUP60;SWD1;RRN6;RRN10;SAS3;PTH2;ROX3;ORC2;POL30;FES1;CKS1;SWD3;MSI1;TAF5;CDC47;RIF1;MRC1;HTL1;YIH1;SUB2;SRP14;KIN28;CDC13;GCS1;YRB1;DPB4;HPR1;MTQ2;RVB1;MSS116;UME6;GCD6;UPC2;RAD9;SIR4;RSC3;SUM1;SWR1;YRA1;SAC7;TRS120;NPL3;DOT1;ADA2;SDC1;YER064C;GLO3;SPT15;CHD1;PAB1;RAD3;ECM32;EPL1;GCN20;PHO4;RSC8;DST1;RAD6;RCS1;CDC20;NAB2;NUT1;GCN1;SPT16;YGL220W;RTF1;RAI1;KSS1;YGR054W;SPT4;GCD2;SPT6;CAF130;SMI1;BU…
Module2	histone methylation	9.75296e-05	0.000933242	3964	18	915	12	2.88816	SWD1;ORC2;HSL7;SWD3;DOT1;SDC1;RTF1;SET1;SET2;SWD2;BRE2;CTR9
Module2	protein export from nucleus	9.75296e-05	0.000933242	3964	18	915	12	2.88816	NUP60;NUP170;NUP84;NUP157;CSE1;NUP159;NUP82;NUP85;NUP120;NUP133;NUP2;NUP188
Module2	double-strand break repair	0.000118863	0.00112704	3964	72	915	31	1.86527	NUP60;MCM2;RDH54;CDC47;PSF1;RAD55;SCC2;SIR4;SMC1;RSC8;RAD6;SAE2;MCM6;MCM10;PSF2;RFA3;POL32;TAH11;SLD2;RTT109;CDC45;CDC46;MMS22;PDS5;CTF18;VPS75;POL2;RFA2;PSF3;EXO1;ELG1
Module2	DNA-dependent DNA replication initiation	0.000121965	0.00114604	3964	31	915	17	2.37574	MCM2;POL12;ORC2;CDC47;SUM1;MCM6;ORC6;MCM10;PRI2;ORC3;CDC45;CDC46;ORC1;CTF18;POL1;ORC5;RAD53
Module2	negative regulation of biosynthetic process	0.000125346	0.00115695	3964	183	915	64	1.5151	SWD1;SAS3;ORC2;POL30;SWD3;MSI1;CDC47;RIF1;MRC1;SUB2;SRP14;DPB4;UME6;RAD9;SIR4;SUM1;DOT1;ADA2;SDC1;RAD6;YGL220W;SPT4;SPT6;STE12;ORC6;SET1;MCM10;ASF1;SET2;ABF1;SRP21;ORC3;HIF1;BRE2;SPT8;YCS4;CDC46;NNT1;NUP2;ORC1;CAC2;ZDS2;MOT3;NAM7;SPT21;RGM1;RNA1;YMR247C;HDA1;YAF9;RTT106;RAP1;ORC5;POL2;TOF1;NRM1;TOP1;ESC8;PSK2;MSH2;HST3;NPT1;HAT1;FHL1
Module2	negative regulation of cellular biosynthetic process	0.000125346	0.00115695	3964	183	915	64	1.5151	SWD1;SAS3;ORC2;POL30;SWD3;MSI1;CDC47;RIF1;MRC1;SUB2;SRP14;DPB4;UME6;RAD9;SIR4;SUM1;DOT1;ADA2;SDC1;RAD6;YGL220W;SPT4;SPT6;STE12;ORC6;SET1;MCM10;ASF1;SET2;ABF1;SRP21;ORC3;HIF1;BRE2;SPT8;YCS4;CDC46;NNT1;NUP2;ORC1;CAC2;ZDS2;MOT3;NAM7;SPT21;RGM1;RNA1;YMR247C;HDA1;YAF9;RTT106;RAP1;ORC5;POL2;TOF1;NRM1;TOP1;ESC8;PSK2;MSH2;HST3;NPT1;HAT1;FHL1
Module2	chromatin modification	0.000133049	0.00121728	3964	145	915	53	1.58351	SWD1;SAS3;ORC2;HSL7;CKS1;SWD3;TAF5;HTL1;RVB1;UME6;SIR4;RSC3;SWR1;DOT1;ADA2;SDC1;CHD1;EPL1;PHO4;RSC8;RAD6;RTF1;ARD1;SET1;ASF1;SET2;SWD2;YKL033W;ABF1;RSC4;RTT109;HIF1;BRE2;RSC58;SPT8;CDC46;SWC7;ARP9;NPL6;UBP8;YMR247C;HDA1;TOP2;YAF9;CTR9;HST3;HAT1;SGF11;YPL216W;RVB2;HFI1;NTO1;HOS1
Module2	double-strand break repair via homologous recombination	0.000157383	0.00141509	3964	37	915	19	2.22466	MCM2;RDH54;CDC47;PSF1;RAD55;RAD6;MCM6;MCM10;PSF2;RFA3;POL32;TAH11;SLD2;CDC45;CDC46;CTF18;RFA2;PSF3;ELG1
Module2	snoRNA metabolic process	0.000157383	0.00141509	3964	37	915	19	2.22466	POP5;POP7;POP4;RRP43;RRP42;REF2;RRP45;POP6;SKI6;SWD2;YSH1;CWC24;SEN1;POP1;SSU72;CSL4;PAP2;TBF1;RVB2
Module2	transcription-dependent tethering of RNA polymerase II gene DNA at nuclear periphery	0.000198986	0.00177387	3964	12	915	9	3.24918	NUP60;NUP84;SCC2;NUP157;GLE2;NUP120;NUP133;NUP2;NUP1
Module2	posttranslational protein targeting to membrane, translocation	0.00021932	0.00193856	3964	8	915	7	3.79071	SEC66;SSS1;SBH1;LHS1;SEC72;SEC63;SEC62
Module2	DNA packaging	0.000261494	0.00229191	3964	41	915	20	2.11329	BRN1;MSI1;SCC2;RSC3;YCG1;CHD1;SMC2;CDC26;SPT16;SPT6;ASF1;HIF1;SMC4;YCS4;CAC2;ARP9;PDS5;RTT106;VPS75;TOP1
Module2	anatomical structure homeostasis	0.000270787	0.00233414	3964	44	915	21	2.06766	SWD1;POL12;SWD3;RIF1;GBP2;MRC1;CDC13;BUD32;SET1;RFA3;GON7;SWD2;BRE2;TOP3;EST2;CGI121;RAP1;RFA2;EXO1;ELG1;TBF1
Module2	telomere maintenance	0.000270787	0.00233414	3964	44	915	21	2.06766	SWD1;POL12;SWD3;RIF1;GBP2;MRC1;CDC13;BUD32;SET1;RFA3;GON7;SWD2;BRE2;TOP3;EST2;CGI121;RAP1;RFA2;EXO1;ELG1;TBF1
Module2	regulation of metabolic process	0.000310065	0.0026508	3964	739	915	207	1.2135	NUP60;SWD1;RRN6;RRN10;SAS3;PTH2;ROX3;ORC2;POL30;FES1;CKS1;SWD3;MSI1;TAF5;CDC47;RIF1;MRC1;HTL1;YIH1;SUB2;SRP14;KIN28;CDC13;GCS1;YRB1;DPB4;HPR1;MTQ2;RVB1;MSS116;UME6;GCD6;UPC2;RAD9;SIR4;RSC3;SUM1;SWR1;YRA1;SAC7;TRS120;NPL3;DOT1;ADA2;SDC1;YER064C;GLO3;SPT15;CHD1;PAB1;RAD3;ECM32;EPL1;GCN20;PHO4;RSC8;DST1;RAD6;RCS1;ARC1;CDC20;NAB2;NUT1;GCN1;SPT16;CLG1;YGL220W;RTF1;RAI1;KSS1;YGR054W;SPT4;GCD2;SPT6;CAF1…
Module2	protein alkylation	0.000332875	0.00279991	3964	33	915	17	2.23176	SWD1;ORC2;HSL7;SWD3;MTQ2;YDR198C;SET7;STE14;DOT1;SDC1;RTF1;SET1;SET2;SWD2;BRE2;YLR137W;CTR9
Module2	protein methylation	0.000332875	0.00279991	3964	33	915	17	2.23176	SWD1;ORC2;HSL7;SWD3;MTQ2;YDR198C;SET7;STE14;DOT1;SDC1;RTF1;SET1;SET2;SWD2;BRE2;YLR137W;CTR9
Module2	retrograde vesicle-mediated transport, Golgi to ER	0.000367366	0.00305577	3964	25	915	14	2.42605	RER1;GET3;COP1;GCS1;SLY1;VPS74;GEA2;GLO3;TIP20;BET1;SEC28;GEA1;SEC21;RET3
Module2	negative regulation of cellular metabolic process	0.000369154	0.00305577	3964	200	915	67	1.4513	SWD1;SAS3;PTH2;ORC2;POL30;SWD3;MSI1;CDC47;RIF1;MRC1;SUB2;SRP14;DPB4;UME6;RAD9;SIR4;SUM1;DOT1;ADA2;SDC1;RAD6;YGL220W;SPT4;SPT6;STE12;ORC6;SET1;MCM10;ASF1;SET2;ABF1;SRP21;ORC3;HIF1;BRE2;SPT8;YCS4;CDC46;NNT1;NUP2;ORC1;CAC2;ZDS2;MOT3;NAM7;SPT21;RGM1;RNA1;YMR247C;HDA1;YAF9;RTT106;RAP1;ORC5;POL2;TOF1;NRM1;TOP1;ESC8;PSK2;MSH2;HST3;ELG1;NPT1;HAT1;ACM1;FHL1
Module2	tRNA export from nucleus	0.000388763	0.00317789	3964	15	915	10	2.88816	NUP170;NUP84;NUP157;NUP49;NSP1;NUP85;NUP120;NUP133;NUP2;NUP188
Module2	negative regulation of metabolic process	0.000392548	0.00317789	3964	204	915	68	1.44408	SWD1;SAS3;PTH2;ORC2;POL30;SWD3;MSI1;CDC47;RIF1;MRC1;SUB2;SRP14;DPB4;UME6;RAD9;SIR4;SUM1;DOT1;ADA2;SDC1;RAD6;YGL220W;SPT4;SPT6;STE12;ORC6;SET1;MCM10;ASF1;SET2;ABF1;SRP21;ORC3;HIF1;BRE2;SPT8;YCS4;CDC46;NNT1;NUP2;ORC1;CAC2;ZDS2;MOT3;NAM7;SPT21;RGM1;RNA1;YMR247C;HDA1;YAF9;RTT106;RAP1;ORC5;POL2;TOF1;CLA4;NRM1;TOP1;ESC8;PSK2;MSH2;HST3;ELG1;NPT1;HAT1;ACM1;FHL1
Module2	macromolecule biosynthetic process	0.000396401	0.00317789	3964	843	915	232	1.19227	RRN6;MCM2;RRN10;POL12;SAS3;PTH2;ALG3;ROX3;RER2;GPI18;ORC2;RFC5;POL30;FES1;GRS1;CKS1;TAF5;CDC47;MRC1;HTL1;SUB2;PMT1;CDC2;KIN28;RPO21;CDC9;GLE1;DTD1;CDC13;PSF1;SES1;DPB4;HPR1;GIR2;RVB1;REF2;UME6;GCD6;UPC2;SIR4;RNH202;CFT1;GPI11;RSC3;SUM1;GPI8;SWR1;YRA1;ERD1;NPL3;DOT1;ADA2;ANP1;GDA1;PCM1;PMI40;TMA20;YER064C;SPT15;CHD1;RAD3;EPL1;PHO4;RSC8;STT3;DST1;RAD6;RPB9;RCS1;ARC1;NUT1;MCM6;SPT16;RTF1;GUS1;RAI1;C…
Module2	cellular macromolecule biosynthetic process	0.000398356	0.00317789	3964	839	915	231	1.19279	RRN6;MCM2;RRN10;POL12;SAS3;PTH2;ALG3;ROX3;RER2;GPI18;ORC2;RFC5;POL30;FES1;GRS1;CKS1;TAF5;CDC47;MRC1;HTL1;SUB2;PMT1;CDC2;KIN28;RPO21;CDC9;GLE1;DTD1;CDC13;PSF1;SES1;DPB4;HPR1;GIR2;RVB1;REF2;UME6;GCD6;UPC2;SIR4;RNH202;CFT1;GPI11;RSC3;SUM1;GPI8;SWR1;YRA1;ERD1;NPL3;DOT1;ADA2;ANP1;GDA1;PCM1;PMI40;TMA20;YER064C;SPT15;CHD1;RAD3;EPL1;PHO4;RSC8;STT3;DST1;RAD6;RPB9;RCS1;ARC1;NUT1;MCM6;SPT16;RTF1;GUS1;RAI1;C…
Module2	telomere organization	0.000399141	0.00317789	3964	45	915	21	2.02171	SWD1;POL12;SWD3;RIF1;GBP2;MRC1;CDC13;BUD32;SET1;RFA3;GON7;SWD2;BRE2;TOP3;EST2;CGI121;RAP1;RFA2;EXO1;ELG1;TBF1
Module2	nuclear export	0.000570878	0.00449951	3964	84	915	33	1.70195	NUP60;NUP170;GBP2;SUB2;NUP84;GLE1;YRB1;HPR1;CIA1;YRA1;NPL3;NUP157;GLE2;SRM1;NAB2;NUP49;CSE1;MIP6;THP2;APQ12;NUP159;NSP1;NUP82;NUP85;NUP120;MTR2;NUP133;NUP2;NUP188;RNA1;DBP5;NUP1;MEX67
Module2	regulation of biological process	0.000573764	0.00449951	3964	991	915	267	1.16721	LTE1;CDC24;NUP60;SWD1;RRN6;RRN10;PSY4;SAS3;PTH2;ROX3;ORC2;POL30;FES1;HSL7;CKS1;SLI15;ARL1;SWD3;MSI1;TAF5;CDC47;RIF1;BUD3;MRC1;HTL1;YIH1;SUB2;SRP14;GET3;KIN28;CDC13;GCS1;YPD1;YRB1;GRX3;DPB4;HPR1;MTQ2;SLY1;RVB1;MSS116;UME6;GCD6;UPC2;RAD9;SIR4;RSC3;GIC2;SUM1;SWR1;TRR1;VPS74;YRA1;SAC7;TRS120;NPL3;DOT1;ADA2;SDC1;GEA2;YER064C;GLE2;SHO1;GLO3;SPT15;PEA2;UBP3;CHD1;PAB1;RAD3;ECM32;EPL1;MOB2;GCN20;CDC14;PHO…
Module2	tRNA transport	0.000585813	0.00455972	3964	18	915	11	2.64748	NUP170;NUP84;NUP157;NUP49;NSP1;NUP85;NUP120;NUP133;NUP2;NUP188;MTR10
Module2	nitrogen compound metabolic process	0.000601841	0.00464564	3964	1506	915	390	1.12189	POP5;NUP60;SWD1;SEN34;RRN6;MCM2;RRN10;POL12;SAS3;YBL055C;ROX3;PRP6;TSC3;ORC2;ECM2;RDH54;RFC5;POL30;EXO84;LYS2;GRS1;CKS1;SPP381;TYR1;POP7;SWD3;MSI1;TAF5;CDC47;MET8;POP4;SHM1;RIF1;ILV6;GBP2;MRC1;HTL1;RRP43;CTR86;BUD31;MSH3;PRP9;PRP11;SUB2;SNU23;CDC2;NSE4;KIN28;RRP42;RPO21;CDC9;GLT1;GLE1;CWC2;DTD1;CDC13;PSF1;SES1;RAD55;MSH6;ALT2;DPB4;HPR1;CTH1;HOM2;SCC2;RVB1;MSS116;REF2;UME6;GCD6;UPC2;RAD9;SIR4;SNU5…
Module2	cellular macromolecule metabolic process	0.000605759	0.00464564	3964	1788	915	456	1.10487	POP5;NUP60;SWD1;SEN34;KIN3;YBL009W;RRN6;MCM2;RRN10;POL12;PSY4;SAS3;YBL055C;PTH2;UBP13;ALG3;ROX3;RER2;GPI18;YBR028C;PRP6;ORC2;ECM2;RDH54;RFC5;POL30;FES1;EXO84;GRS1;HSL7;CKS1;SPP381;SLI15;POP7;SWD3;MSI1;TAF5;CDC47;MCX1;POP4;RIF1;GBP2;YCL045C;MRC1;MAK31;HTL1;RRP43;TAH1;BUD31;MSH3;PRP9;NAT1;PRP11;UBC9;SUB2;PMT1;SNU23;CDC2;NSE4;KIN28;RRP42;UBP1;RPO21;BPL1;CCT4;CDC9;GLE1;CWC2;SHR3;DTD1;CDC13;YRB1;PSF1;…
Module2	nuclear pore distribution	0.000649799	0.00477282	3964	5	915	5	4.33224	GLE2;NUP159;NUP120;NUP133;YPL105C
Module2	nuclear pore localization	0.000649799	0.00477282	3964	5	915	5	4.33224	GLE2;NUP159;NUP120;NUP133;YPL105C
Module2	positive regulation of histone acetylation	0.000649799	0.00477282	3964	5	915	5	4.33224	ADA2;SET1;ASF1;SET2;VPS75
Module2	positive regulation of peptidyl-lysine acetylation	0.000649799	0.00477282	3964	5	915	5	4.33224	ADA2;SET1;ASF1;SET2;VPS75
Module2	regulation of histone acetylation	0.000649799	0.00477282	3964	5	915	5	4.33224	ADA2;SET1;ASF1;SET2;VPS75
Module2	regulation of peptidyl-lysine acetylation	0.000649799	0.00477282	3964	5	915	5	4.33224	ADA2;SET1;ASF1;SET2;VPS75
Module2	cellular nitrogen compound metabolic process	0.000681494	0.00497062	3964	1491	915	386	1.12156	POP5;NUP60;SWD1;SEN34;RRN6;MCM2;RRN10;POL12;SAS3;YBL055C;ROX3;PRP6;ORC2;ECM2;RDH54;RFC5;POL30;EXO84;LYS2;GRS1;CKS1;SPP381;TYR1;POP7;SWD3;MSI1;TAF5;CDC47;MET8;POP4;SHM1;RIF1;ILV6;GBP2;MRC1;HTL1;RRP43;CTR86;BUD31;MSH3;PRP9;PRP11;SUB2;SNU23;CDC2;NSE4;KIN28;RRP42;RPO21;CDC9;GLT1;GLE1;CWC2;DTD1;CDC13;PSF1;SES1;RAD55;MSH6;ALT2;DPB4;HPR1;CTH1;HOM2;SCC2;RVB1;MSS116;REF2;UME6;GCD6;UPC2;RAD9;SIR4;SNU56;CIA…
Module2	DNA recombination	0.00069015	0.00499879	3964	129	915	46	1.54483	MCM2;RDH54;CDC47;MSH3;NSE4;CDC9;PSF1;RAD55;HPR1;UME6;DOT1;MMS21;KRE29;MSH4;YFR038W;RAD6;SAE2;MCM6;MSC7;MSH1;THP2;CSM2;MCM10;YJL051W;PSF2;SMC3;RFA3;POL32;TAH11;SLD2;YLL033W;CDC45;TOP3;RED1;CDC46;MMS22;NSE5;CDC5;CTF18;TOP2;RFA2;MSH2;PSF3;EXO1;ELG1;MMS1
Module2	snoRNA processing	0.000764647	0.00528592	3964	32	915	16	2.16612	POP5;POP7;POP4;RRP43;RRP42;REF2;RRP45;POP6;SKI6;SWD2;YSH1;CWC24;SEN1;POP1;CSL4;PAP2
Module2	cellular alcohol biosynthetic process	0.000765268	0.00528592	3964	21	915	12	2.47557	ERG4;ERG1;ERG11;ERG7;ERG27;ERG6;ERG13;ERG5;ERG2;ERG12;ERG8;ERG24
Module2	cellular alcohol metabolic process	0.000765268	0.00528592	3964	21	915	12	2.47557	ERG4;ERG1;ERG11;ERG7;ERG27;ERG6;ERG13;ERG5;ERG2;ERG12;ERG8;ERG24
Module2	ergosterol biosynthetic process	0.000765268	0.00528592	3964	21	915	12	2.47557	ERG4;ERG1;ERG11;ERG7;ERG27;ERG6;ERG13;ERG5;ERG2;ERG12;ERG8;ERG24
Module2	ergosterol metabolic process	0.000765268	0.00528592	3964	21	915	12	2.47557	ERG4;ERG1;ERG11;ERG7;ERG27;ERG6;ERG13;ERG5;ERG2;ERG12;ERG8;ERG24
Module2	phytosteroid biosynthetic process	0.000765268	0.00528592	3964	21	915	12	2.47557	ERG4;ERG1;ERG11;ERG7;ERG27;ERG6;ERG13;ERG5;ERG2;ERG12;ERG8;ERG24
Module2	phytosteroid metabolic process	0.000765268	0.00528592	3964	21	915	12	2.47557	ERG4;ERG1;ERG11;ERG7;ERG27;ERG6;ERG13;ERG5;ERG2;ERG12;ERG8;ERG24
Module2	histone H3-K4 methylation	0.000789525	0.00541759	3964	9	915	7	3.36952	SWD1;ORC2;SWD3;SDC1;SET1;SWD2;BRE2
Module2	chromatin assembly or disassembly	0.000832961	0.00565042	3964	44	915	20	1.9692	MSI1;HTL1;RSC3;CHD1;CDC26;RSC8;SPT16;SPT6;ASF1;RSC4;HIF1;RSC58;POB3;CAC2;ARP9;NPL6;TOP2;RTT106;VPS75;TOP1
Module2	positive regulation of histone modification	0.000839708	0.00565042	3964	7	915	6	3.71335	ADA2;SET1;ASF1;SET2;BUR2;VPS75
Module2	tRNA gene clustering	0.000839708	0.00565042	3964	7	915	6	3.71335	BRN1;SCC2;YCG1;SMC2;SMC4;YCS4
Module2	double-strand break repair via break-induced replication	0.000915168	0.00611872	3964	24	915	13	2.34663	MCM2;RDH54;CDC47;PSF1;MCM6;MCM10;PSF2;POL32;TAH11;SLD2;CDC45;CDC46;PSF3
Module2	intracellular transport	0.000939227	0.00623958	3964	481	915	139	1.25194	ERV46;NUP60;AST1;NUP170;RER2;KAP104;MRS5;CCZ1;ARL1;SEC66;SMY2;TRS20;SSH1;APM3;CTP1;RER1;GBP2;USO1;SUB2;SRP14;PMT1;GET3;NUP84;COP1;GLE1;SHR3;GCS1;YRB1;SSS1;GSG1;HPR1;SLY1;CIA1;SRP101;VPS74;YRA1;TRS120;NPL3;TRS31;GEA2;NTF2;SBH1;NUP157;GLE2;YER113C;GLO3;COG3;SEC53;KAP122;MAD1;SRM1;NAB2;TIP20;NUP49;CSE1;KAP114;LST7;NUP57;KRE11;YGR198W;APL6;MIP6;YHR035W;CHS7;THP2;BET1;APQ12;SEC28;NUP159;MPS3;NUP192;NS…
Module2	response to stimulus	0.000946049	0.00624512	3964	684	915	190	1.2034	LTE1;CDC24;NUP60;YBL009W;MCM2;YBL055C;RDH54;RFC5;POL30;CCZ1;ARL1;MSI1;CDC47;MRC1;HTL1;MSH3;SUB2;PMT1;GET3;CDC2;NSE4;NUP84;CDC9;YPD1;PSF1;RAD55;MSH6;GRX3;GSG1;HPR1;SAN1;SCC2;RVB1;UPC2;RAD9;SIR4;GIC2;SVF1;TRR1;VPS74;YRA1;SAC7;STE14;DOT1;PLM2;MMS21;GEA2;RAD23;KRE29;SHO1;PEA2;COG3;RAD3;MSH4;SMC1;EPL1;PHO4;RSC8;ALK1;RAD6;RPB9;SRM1;CDC43;SAE2;MCM6;SPT16;YGL220W;KSS1;SPT4;ASK10;SPT6;YGR198W;CCH1;YHR022C…
Module2	RNA catabolic process	0.00100764	0.00660985	3964	83	915	32	1.67026	RRP43;CDC2;RRP42;CTH1;RNH202;RRP45;LSM6;EDC3;LSM5;RAI1;SKI6;NMD2;NOT3;LSM1;POL32;RNH203;NUP2;NMD4;NAM7;STO1;DOM34;PUB1;RNH201;CSL4;PAP2;HRP1;DCP1;RAT1;YOR166C;CBC2;MED1;MMS1
Module2	RNA biosynthetic process	0.00104304	0.00675712	3964	439	915	128	1.26316	RRN6;RRN10;SAS3;ROX3;GRS1;CKS1;TAF5;HTL1;SUB2;KIN28;RPO21;DPB4;HPR1;RVB1;REF2;UME6;UPC2;SIR4;CFT1;RSC3;SUM1;SWR1;YRA1;DOT1;ADA2;YER064C;SPT15;CHD1;RAD3;EPL1;PHO4;RSC8;DST1;RAD6;RPB9;RCS1;NUT1;SPT16;RTF1;RAI1;SPT4;ASK10;SPT6;CAF130;SMI1;BUD32;IRE1;STE12;THP2;IKI1;EGD2;RPB3;NOT3;MET18;ASG1;DAL81;CTK2;RRN7;ASF1;SET2;GON7;PUT3;SWD2;TFA1;PRI2;ABF1;CTK1;RSC4;RTT109;HIF1;BRE2;RSC58;SPT8;RRN5;BUR2;YSH1;S…
Module2	transcription, DNA-dependent	0.00104304	0.00675712	3964	439	915	128	1.26316	RRN6;RRN10;SAS3;ROX3;GRS1;CKS1;TAF5;HTL1;SUB2;KIN28;RPO21;DPB4;HPR1;RVB1;REF2;UME6;UPC2;SIR4;CFT1;RSC3;SUM1;SWR1;YRA1;DOT1;ADA2;YER064C;SPT15;CHD1;RAD3;EPL1;PHO4;RSC8;DST1;RAD6;RPB9;RCS1;NUT1;SPT16;RTF1;RAI1;SPT4;ASK10;SPT6;CAF130;SMI1;BUD32;IRE1;STE12;THP2;IKI1;EGD2;RPB3;NOT3;MET18;ASG1;DAL81;CTK2;RRN7;ASF1;SET2;GON7;PUT3;SWD2;TFA1;PRI2;ABF1;CTK1;RSC4;RTT109;HIF1;BRE2;RSC58;SPT8;RRN5;BUR2;YSH1;S…
Module2	protein targeting to membrane	0.00106346	0.00684687	3964	54	915	23	1.84521	AST1;NUP170;MRS5;SEC66;SSH1;SRP14;GET3;SSS1;SRP101;SBH1;LHS1;SRP21;SRP102;SEC72;YLR301W;NUP2;KAP95;SEC65;SEC63;MRS6;SEC62;SRP72;SRP68
Module2	transcription from RNA polymerase II promoter	0.0010868	0.00695416	3964	142	915	49	1.49493	ROX3;TAF5;HTL1;SUB2;KIN28;RPO21;HPR1;REF2;CFT1;RSC3;SPT15;CHD1;RAD3;RSC8;DST1;RAD6;RPB9;NUT1;SPT16;RTF1;RAI1;SPT4;SPT6;THP2;RPB3;MET18;SWD2;TFA1;RSC4;RSC58;YSH1;SEN1;SPT5;TAF11;ARP9;NPL6;TAF7;SSU72;CSE2;RPB11;TOP1;CTR9;RAT1;RPB2;TAF3;TFB2;TBF1;HFI1;MED1
Module2	nucleotide-excision repair	0.00114814	0.00730191	3964	48	915	21	1.89536	POL30;SUB2;CDC2;CDC9;HPR1;RAD9;YRA1;DOT1;RAD23;RAD3;RPB9;SPT4;MET18;RFA3;POL32;ABF1;SPT5;POL2;RFA2;TFB2;DPB2
Module2	macromolecule metabolic process	0.00116111	0.00733965	3964	1829	915	463	1.09668	POP5;NUP60;SWD1;SEN34;KIN3;YBL009W;RRN6;MCM2;RRN10;POL12;PSY4;SAS3;YBL055C;PTH2;UBP13;ALG3;ROX3;RER2;GPI18;YBR028C;PRP6;ORC2;ECM2;RDH54;RFC5;POL30;FES1;EXO84;GRS1;HSL7;CKS1;SPP381;SLI15;POP7;SWD3;MSI1;TAF5;CDC47;MCX1;POP4;RIF1;GBP2;YCL045C;MRC1;MAK31;HTL1;RRP43;TAH1;BUD31;MSH3;PRP9;NAT1;PRP11;UBC9;SUB2;PMT1;SNU23;CDC2;NSE4;KIN28;RRP42;UBP1;RPO21;BPL1;CCT4;CDC9;GLE1;CWC2;SHR3;DTD1;CDC13;YRB1;PSF1;…
Module2	transmembrane transport	0.00123778	0.00777714	3964	186	915	61	1.42079	NUP60;NUP170;MRS5;YSY6;SEC66;DTR1;RIM2;SSH1;CTP1;NUP84;VCX1;GLE1;SHR3;SSS1;SPF1;VMA8;SBH1;NUP157;GLE2;RCS1;NUP49;KAP114;VMA7;MUP1;TPC1;NUP57;CCH1;POR2;NUP159;QDR2;NUP192;NSP1;NUP82;NUP85;NUP120;LHS1;HOT13;NUP133;PAM18;POM34;NHA1;SEC72;NUP2;NDC1;YMD8;NUP188;POM152;NUP53;MMT1;ATM1;MID1;CLA4;MAS6;ZRG17;DBP5;ATX2;NUP1;ODC2;SEC63;SEC62;HUT1
Module2	protein folding	0.00127641	0.00797184	3964	84	915	32	1.65038	MCX1;YCL045C;TAH1;CCT4;SHR3;TCP1;GIM4;PAC2;YER140W;PAC10;CHS7;EGD2;SNL1;CCT2;CCT3;JEM1;CCT7;JJJ2;PFD1;YLL014W;YKE2;GIM5;CIN4;HLJ1;SCJ1;HCH1;STI1;SEC63;PLP2;CIN1;EGD1;CIN2
Module2	protein targeting	0.00142341	0.00883703	3964	209	915	67	1.3888	NUP60;AST1;NUP170;KAP104;MRS5;CCZ1;ARL1;SEC66;SSH1;SRP14;GET3;NUP84;YRB1;SSS1;GSG1;SRP101;NTF2;SBH1;NUP157;COG3;SEC53;KAP122;NUP49;CSE1;KAP114;NUP57;YGR198W;NUP159;NSP1;NUP82;NUP85;NUP120;LHS1;HOT13;SRP21;SRP102;NUP133;PAM18;POM34;SPC3;SEC72;YLR301W;NUP2;KAP95;SPC2;COG8;VPS9;NUP188;SEC65;NPL6;POM152;NUP53;RNA1;COG6;ACC1;MAS6;NUP1;MTR10;SEC63;MRS6;SEC62;PEX25;ATG5;SRP72;SRP68;COG4;VPS66
Module2	posttranslational protein targeting to membrane	0.00157321	0.0097092	3964	12	915	8	2.88816	SEC66;GET3;SSS1;SBH1;LHS1;SEC72;SEC63;SEC62
Module2	RNA-dependent DNA replication	0.00158882	0.00974785	3964	17	915	10	2.54838	CDC2;CDC13;RFA3;POL32;TOP3;EST2;POL1;RAP1;RFA2;TBF1
Module2	intracellular protein transport	0.0017645	0.0107624	3964	263	915	81	1.33426	NUP60;AST1;NUP170;KAP104;MRS5;CCZ1;ARL1;SEC66;SSH1;APM3;USO1;SRP14;PMT1;GET3;NUP84;COP1;GCS1;YRB1;SSS1;GSG1;SRP101;NTF2;SBH1;NUP157;COG3;SEC53;KAP122;NUP49;CSE1;KAP114;LST7;NUP57;YGR198W;APL6;YHR035W;NUP159;NSP1;NUP82;NUP85;NUP120;LHS1;HOT13;SRP21;SRP102;NUP133;PAM18;POM34;SPC3;YPT6;SEC72;YLR301W;NUP2;KAP95;SPC2;COG8;VPS9;NUP188;SEC65;SEC14;NPL6;POM152;NUP53;RNA1;COG6;SFB2;SEC21;ACC1;MAS6;ARF3;NU…
Module2	Golgi vesicle transport	0.00186324	0.0112986	3964	138	915	47	1.47547	ERV46;RER2;ARL1;SMY2;TRS20;APM3;RER1;USO1;GET3;COP1;SHR3;GCS1;GSG1;SLY1;VPS74;TRS120;TRS31;GEA2;GLO3;COG3;TIP20;LST7;KRE11;APL6;YHR035W;CHS7;BET1;SEC28;SOP4;GEA1;AVL9;COG8;BET5;SEC14;GOT1;COG6;YIP3;SFB2;SEC21;TRS33;RUD3;SLY41;MRS6;RET3;ARL3;DSS4;COG4
Module2	posttranscriptional tethering of RNA polymerase II gene DNA at nuclear periphery	0.00210741	0.0127054	3964	10	915	7	3.03257	NUP60;NUP84;NUP157;GLE2;NUP120;NUP133;NUP2
Module2	covalent chromatin modification	0.00259776	0.0154826	3964	77	915	29	1.63162	SWD1;SAS3;ORC2;HSL7;SWD3;TAF5;UME6;DOT1;SDC1;EPL1;RAD6;RTF1;ARD1;SET1;ASF1;SET2;SWD2;RTT109;HIF1;BRE2;SPT8;UBP8;HDA1;CTR9;HST3;HAT1;SGF11;HFI1;NTO1
Module2	histone modification	0.00259776	0.0154826	3964	77	915	29	1.63162	SWD1;SAS3;ORC2;HSL7;SWD3;TAF5;UME6;DOT1;SDC1;EPL1;RAD6;RTF1;ARD1;SET1;ASF1;SET2;SWD2;RTT109;HIF1;BRE2;SPT8;UBP8;HDA1;CTR9;HST3;HAT1;SGF11;HFI1;NTO1
Module2	N-terminal protein amino acid acetylation	0.00270087	0.0159153	3964	8	915	6	3.24918	MAK31;NAT1;ARD1;MDM20;MAK3;NAT3
Module2	regulation of histone modification	0.00270087	0.0159153	3964	8	915	6	3.24918	ADA2;SET1;ASF1;SET2;BUR2;VPS75
Module2	lipid biosynthetic process	0.00294966	0.0172837	3964	130	915	44	1.4663	RER2;GPI18;CDS1;YBR042C;TSC3;LCB2;UPC2;GPI11;GPI8;ERG4;CAX4;ERG1;GPI1;BUD32;ERG11;ERG7;YHR100C;NSG1;LAS21;AUR1;FAS1;GPI13;ERG27;KAP95;ERG6;ERG13;ERG5;ERG2;ERG12;ERG8;LCB1;GPI15;PGA1;ALG9;PDR16;PDR17;ERG24;ACC1;MVD1;MUM3;HSD1;BTS1;IDI1;SPT14
Module2	SRP-dependent cotranslational protein targeting to membrane, signal sequence recognition	0.00315199	0.018264	3964	6	915	5	3.6102	SRP14;SRP21;SEC65;SRP72;SRP68
Module2	generation of catalytic spliceosome for first transesterification step	0.00315199	0.018264	3964	6	915	5	3.6102	SPP381;SYF1;SNU114;PRP19;PRP2
Module2	transcription elongation from RNA polymerase II promoter	0.00320729	0.0184207	3964	45	915	19	1.82917	HTL1;SUB2;HPR1;RSC3;CHD1;RSC8;DST1;SPT16;RTF1;SPT4;SPT6;THP2;RSC4;RSC58;SPT5;ARP9;NPL6;TOP1;CTR9
Module2	chromatin disassembly	0.00326734	0.0184207	3964	13	915	8	2.66599	HTL1;RSC3;RSC8;ASF1;RSC4;RSC58;ARP9;NPL6
Module2	mitotic chromosome condensation	0.00326734	0.0184207	3964	13	915	8	2.66599	BRN1;SCC2;YCG1;SMC2;SMC4;YCS4;PDS5;TOP1
Module2	nucleosome disassembly	0.00326734	0.0184207	3964	13	915	8	2.66599	HTL1;RSC3;RSC8;ASF1;RSC4;RSC58;ARP9;NPL6
Module2	protein-DNA complex disassembly	0.00326734	0.0184207	3964	13	915	8	2.66599	HTL1;RSC3;RSC8;ASF1;RSC4;RSC58;ARP9;NPL6
Module2	establishment of localization in cell	0.00329914	0.0185	3964	515	915	144	1.21134	ERV46;NUP60;AST1;NUP170;RER2;KAP104;MRS5;EXO84;CCZ1;YSY6;ARL1;SEC66;SMY2;TRS20;SSH1;APM3;CTP1;RER1;GBP2;USO1;SUB2;SRP14;PMT1;GET3;NUP84;COP1;GLE1;SHR3;GCS1;YRB1;SSS1;GSG1;HPR1;SLY1;CIA1;SRP101;VPS74;YRA1;TRS120;NPL3;TRS31;GEA2;NTF2;SBH1;NUP157;GLE2;YER113C;GLO3;COG3;SEC53;KAP122;MAD1;SRM1;MLC1;NAB2;TIP20;NUP49;CSE1;KAP114;LST7;NUP57;KRE11;YGR198W;APL6;MIP6;YHR035W;ARP1;CHS7;THP2;BET1;APQ12;SEC28;…
Module2	nuclear-transcribed mRNA catabolic process, nonsense-mediated decay	0.00364837	0.0203489	3964	27	915	13	2.08589	RRP43;RRP42;RRP45;SKI6;NMD2;NMD4;NAM7;STO1;PUB1;CSL4;HRP1;DCP1;CBC2
Module2	cytokinesis	0.00386516	0.0214434	3964	72	915	27	1.62459	BUD3;BUD31;CYK3;GIC2;PEA2;SDS23;MLC1;BUD9;BUD32;MYO1;GIC1;AXL2;ELM1;SPA2;RAX2;SPH1;CDC3;HOF1;BNI5;BNI4;CLA4;ASE1;ARF3;YOR129C;RAX1;MNN9;IQG1
Module2	transcription elongation, DNA-dependent	0.00404932	0.0223462	3964	49	915	20	1.76826	HTL1;SUB2;HPR1;RSC3;CHD1;RSC8;DST1;SPT16;RTF1;SPT4;SPT6;THP2;SET2;RSC4;RSC58;SPT5;ARP9;NPL6;TOP1;CTR9
Module2	cellular component organization at cellular level	0.00414729	0.0227664	3964	1167	915	302	1.12111	LTE1;MTW1;NUP60;SWD1;PRM9;YBL009W;MCM2;STU1;POL12;SAS3;YBL055C;NUP170;BRN1;ORC2;RDH54;RFC5;POL30;MRS5;EXO84;IML3;GRS1;CCZ1;HSL7;CKS1;SPP381;DEM1;ARL1;SWD3;DTR1;RIM2;MSI1;TAF5;CDC47;RIF1;GBP2;MRC1;VAC17;HTL1;PRP11;USO1;UBC9;SUB2;SRP14;GET3;NUP84;CYK3;GLE1;CDC13;GCS1;RAD55;GRX3;GSG1;SCC2;SLY1;RVB1;UME6;SIR4;RSC3;YCG1;SWR1;CDC40;SAC7;SYF1;NPL3;DOT1;ADA2;SDC1;GIM4;EDC3;GEA2;RAD23;NUP157;GLE2;GLO3;SPT…
Module2	RNA metabolic process	0.0042556	0.0232387	3964	901	915	238	1.14437	POP5;SEN34;RRN6;RRN10;SAS3;ROX3;PRP6;ECM2;EXO84;GRS1;CKS1;SPP381;POP7;TAF5;POP4;HTL1;RRP43;BUD31;PRP9;PRP11;SUB2;SNU23;CDC2;KIN28;RRP42;RPO21;GLE1;CWC2;SES1;DPB4;HPR1;CTH1;RVB1;MSS116;REF2;UME6;GCD6;UPC2;SIR4;SNU56;CIA1;RNH202;RRP45;CFT1;RSC3;SUM1;SWR1;CDC40;LSM6;YRA1;SYF1;NPL3;DOT1;ADA2;SNM1;CWC21;EDC3;SMB1;FIR1;YER064C;LSM5;SPT15;CHD1;PAB1;CCA1;RAD3;BRR2;DEG1;EPL1;SAD1;PHO4;RSC8;DST1;YGL050W;RA…
Module2	S phase	0.00464553	0.0252359	3964	11	915	7	2.75688	MCM2;CDC47;MCM6;MCM10;CDC45;CDC46;POL2
Module2	termination of RNA polymerase II transcription	0.00477499	0.0258047	3964	19	915	10	2.28013	REF2;CFT1;RAI1;RPB3;SWD2;YSH1;SEN1;SSU72;RPB11;RAT1
Module2	cytokinetic process	0.00499059	0.0268308	3964	63	915	24	1.65038	BUD3;BUD31;CYK3;GIC2;PEA2;SDS23;MLC1;BUD9;BUD32;MYO1;GIC1;AXL2;ELM1;SPA2;RAX2;SPH1;CDC3;HOF1;BNI4;ASE1;ARF3;YOR129C;RAX1;MNN9
Module2	nuclear-transcribed mRNA catabolic process	0.00526854	0.0281799	3964	70	915	26	1.60912	RRP43;RRP42;CTH1;RRP45;LSM6;EDC3;LSM5;RAI1;SKI6;NMD2;NOT3;LSM1;NUP2;NMD4;NAM7;STO1;DOM34;PUB1;CSL4;PAP2;HRP1;DCP1;RAT1;YOR166C;CBC2;MED1
Module2	chromatin assembly	0.00534692	0.0284533	3964	25	915	12	2.07948	MSI1;RSC3;CHD1;CDC26;SPT16;SPT6;ASF1;HIF1;CAC2;ARP9;RTT106;VPS75
Module2	biological regulation	0.00585833	0.0310164	3964	1127	915	291	1.11862	LTE1;CDC24;NUP60;SWD1;RRN6;RRN10;POL12;PSY4;SAS3;PTH2;ROX3;ORC2;POL30;FES1;HSL7;CKS1;SLI15;ARL1;SWD3;MSI1;TAF5;CDC47;RIF1;RER1;GBP2;BUD3;MRC1;HTL1;YIH1;SUB2;SRP14;GET3;KIN28;VCX1;CDC13;GCS1;YPD1;YRB1;GRX3;DPB4;HPR1;MTQ2;CTH1;SLY1;RVB1;MSS116;UME6;GCD6;UPC2;RAD9;SIR4;RSC3;GIC2;SUM1;SWR1;TRR1;VPS74;YRA1;SAC7;TRS120;ERD1;NPL3;DOT1;ADA2;SDC1;GEA2;SPF1;VMA8;YER064C;GLE2;YER113C;SHO1;GLO3;SPT15;PEA2;UB…
Module2	negative regulation of cellular process	0.0059786	0.0314934	3964	270	915	80	1.28363	SWD1;PSY4;SAS3;PTH2;ORC2;POL30;SWD3;MSI1;CDC47;RIF1;MRC1;SUB2;SRP14;DPB4;UME6;RAD9;SIR4;SUM1;DOT1;ADA2;SDC1;RAD6;MAD1;YGL220W;SPT4;SPT6;STE12;ORC6;SET1;MCM10;ASF1;SET2;SWE1;ABF1;SRP21;RTT109;ORC3;HIF1;BRE2;SPT8;RED1;YCS4;CDC46;NNT1;NUP2;SST2;ORC1;ARG81;CAC2;ZDS2;MOT3;NAM7;SPT21;RGM1;RNA1;YMR247C;HDA1;YAF9;PSY2;RTT106;RAP1;ORC5;POL2;TOF1;NRM1;TOP1;ESC8;PSK2;MSH2;HST3;BUB3;ASE1;ELG1;NPT1;PLP2;HAT1;…
Module2	nucleosome assembly	0.00609532	0.0317871	3964	14	915	8	2.47557	MSI1;SPT16;SPT6;ASF1;HIF1;CAC2;RTT106;VPS75
Module2	regulation of interphase of mitotic cell cycle	0.00609532	0.0317871	3964	14	915	8	2.47557	MRC1;RAD9;RAD6;MAD1;TOP2;TOF1;BUB3;IPL1
Module2	aromatic amino acid family biosynthetic process	0.00652357	0.0332543	3964	9	915	6	2.88816	TYR1;TRP4;TRP2;TRP5;TRP3;PHA2
Module2	axial cellular bud site selection	0.00652357	0.0332543	3964	9	915	6	2.88816	BUD3;GIC2;GIC1;AXL2;ELM1;CDC3
Module2	chorismate metabolic process	0.00652357	0.0332543	3964	9	915	6	2.88816	TYR1;TRP4;TRP2;TRP5;TRP3;PHA2
Module2	mRNA export from nucleus in response to heat stress	0.00652357	0.0332543	3964	9	915	6	2.88816	NUP60;NUP84;NUP120;NUP133;NUP2;NUP188
Module2	mRNA catabolic process	0.00653607	0.0332543	3964	71	915	26	1.58645	RRP43;RRP42;CTH1;RRP45;LSM6;EDC3;LSM5;RAI1;SKI6;NMD2;NOT3;LSM1;NUP2;NMD4;NAM7;STO1;DOM34;PUB1;CSL4;PAP2;HRP1;DCP1;RAT1;YOR166C;CBC2;MED1
Module2	glycoprotein metabolic process	0.00689793	0.034925	3964	51	915	20	1.69892	ALG3;RER2;PMT1;ERD1;ANP1;RAD23;GDA1;PMI40;STT3;CAX4;OST1;GON7;PMT4;YEH2;OST6;VAN1;ALG9;ALG8;OST3;MNN9
Module2	negative regulation of biological process	0.00744484	0.037333	3964	276	915	81	1.27142	SWD1;PSY4;SAS3;PTH2;ORC2;POL30;SWD3;MSI1;CDC47;RIF1;MRC1;SUB2;SRP14;DPB4;UME6;RAD9;SIR4;SUM1;DOT1;ADA2;SDC1;RAD6;MAD1;YGL220W;SPT4;SPT6;STE12;ORC6;SET1;MCM10;ASF1;SET2;SWE1;ABF1;SRP21;RTT109;ORC3;HIF1;BRE2;SPT8;RED1;YCS4;CDC46;NNT1;NUP2;SST2;ORC1;ARG81;CAC2;ZDS2;MOT3;NAM7;SPT21;RGM1;RNA1;YMR247C;HDA1;YAF9;PSY2;RTT106;RAP1;ORC5;POL2;TOF1;CLA4;NRM1;TOP1;ESC8;PSK2;MSH2;HST3;BUB3;ASE1;ELG1;NPT1;PLP2;…
Module2	nucleosome organization	0.00744513	0.037333	3964	48	915	19	1.71485	MSI1;HTL1;RSC3;SWR1;CHD1;RSC8;SPT16;SPT6;ASF1;RSC4;HIF1;RSC58;POB3;CAC2;ARP9;NPL6;YAF9;RTT106;VPS75
Module2	ribosomal large subunit export from nucleus	0.00760431	0.0379488	3964	20	915	10	2.16612	CIA1;NUP49;NUP159;NSP1;NUP82;NUP85;NUP120;MTR2;NUP1;MEX67
Module2	macromolecule localization	0.00765487	0.0380192	3964	546	915	149	1.18224	MTW1;CDC24;ERV46;NUP60;AST1;NUP170;KAP104;MRS5;EXO84;IML3;CCZ1;YSY6;ARL1;SEC66;SSH1;APM3;RER1;GBP2;USO1;SUB2;SRP14;PMT1;GET3;NUP84;COP1;GLE1;SHR3;GCS1;YRB1;SSS1;GSG1;HPR1;SCC2;SLY1;SRP101;SBE2;VPS74;YRA1;ERD1;NPL3;NTF2;SBH1;NUP157;GLE2;GLO3;COG3;PAB1;SEC53;KAP122;SRM1;MLC1;NAB2;TIP20;NUP49;CSE1;KAP114;LST7;NUP57;YGR198W;APL6;MIP6;YHR035W;CHS7;THP2;EGD2;BET1;APQ12;SEC28;NUP159;NUP192;NSP1;NUP82;RF…
Module2	mRNA cleavage	0.00785405	0.0386404	3964	23	915	11	2.07194	POP5;POP7;POP4;CFT1;SNM1;POP6;RMP1;YSH1;RNA14;POP1;HRP1
Module2	transcription termination, DNA-dependent	0.00785405	0.0386404	3964	23	915	11	2.07194	GRS1;REF2;CFT1;RAI1;RPB3;SWD2;YSH1;SEN1;SSU72;RPB11;RAT1
Module2	establishment of cell polarity	0.00804572	0.0392135	3964	72	915	26	1.56442	CDC24;BUD3;BUD31;GIC2;SHO1;PEA2;CDC43;BUD9;BUD32;GIC1;ARP1;AXL2;BCK1;ELM1;LAS1;SPA2;RAX2;SPH1;CDC3;ZDS2;CIK1;RHO2;CLA4;ARF3;YOR129C;RAX1
Module2	regulation of mitotic cell cycle	0.00804572	0.0392135	3964	72	915	26	1.56442	LTE1;CDC24;MRC1;RAD9;GIC2;SUM1;MOB2;CDC14;RAD6;MAD1;CDC20;SMI1;GIC1;SWE1;BFA1;CDC123;ZDS2;NUP53;TOP2;TOF1;CLA4;BUB3;ASE1;BFR1;KIN4;IPL1
Module2	regulation of cell cycle process	0.00838187	0.0406618	3964	104	915	35	1.45797	LTE1;CDC24;MRC1;UME6;RAD9;RSC3;GIC2;SUM1;DOT1;MOB2;CDC14;RAD6;MAD1;CDC20;GIC1;SPO16;SET2;SWE1;BFA1;RFC2;ELM1;RED1;ZDS2;CDC5;NUP53;TOP2;PSY2;TOF1;CLA4;BUB3;ASE1;BFR1;KIN4;RAD53;IPL1
Module2	establishment of protein localization	0.00848329	0.0409633	3964	419	915	117	1.20972	ERV46;NUP60;AST1;NUP170;KAP104;MRS5;EXO84;CCZ1;YSY6;ARL1;SEC66;SSH1;APM3;USO1;SRP14;PMT1;GET3;NUP84;COP1;GLE1;SHR3;GCS1;YRB1;SSS1;GSG1;SCC2;SLY1;SRP101;SBE2;VPS74;ERD1;NTF2;SBH1;NUP157;GLE2;GLO3;COG3;SEC53;KAP122;TIP20;NUP49;CSE1;KAP114;LST7;NUP57;YGR198W;APL6;YHR035W;CHS7;EGD2;BET1;SEC28;NUP159;NUP192;NSP1;NUP82;RFA3;SOP4;LAA1;NUP85;NUP120;LHS1;HOT13;SRP21;SRP102;NUP133;PTR2;PAM18;POM34;SPC3;YPT…
Module2	RNA 3'-end processing	0.0085783	0.0412312	3964	62	915	23	1.60712	RRP43;SUB2;RRP42;HPR1;REF2;RRP45;CFT1;FIR1;CCA1;NAB2;SKI6;RNH70;NOT3;CTK2;SWD2;CTK1;REX2;YSH1;CTK3;RNA14;CSL4;PAP2;HRP1
Module2	cell cycle cytokinesis	0.00883916	0.0422239	3964	52	915	20	1.66625	BUD3;BUD31;CYK3;GIC2;PEA2;MLC1;BUD9;BUD32;MYO1;GIC1;AXL2;ELM1;SPA2;RAX2;SPH1;CDC3;HOF1;ARF3;YOR129C;RAX1
Module2	DNA replication, removal of RNA primer	0.00893271	0.0422239	3964	7	915	5	3.09446	CDC2;RNH202;POL32;RNH203;RNH201
Module2	cellular protein complex localization	0.00893271	0.0422239	3964	7	915	5	3.09446	GLE2;NUP159;NUP120;NUP133;YPL105C
Module2	regulation of translational elongation	0.00894678	0.0422239	3964	12	915	7	2.52714	SRP14;GCN20;GCN1;CTK2;SRP21;CTK1;CTK3
Module2	cellular macromolecular complex subunit organization	0.0094029	0.0441767	3964	341	915	97	1.23234	MCM2;NUP170;ORC2;EXO84;SPP381;MSI1;TAF5;CDC47;HTL1;PRP11;USO1;SUB2;SRP14;NUP84;GLE1;RAD55;RSC3;SWR1;CDC40;SYF1;NPL3;GIM4;EDC3;NUP157;SPT15;CHD1;BRR2;BLM10;RSC8;MCM6;SPT16;PAC10;PRP31;VMA21;SPT6;NUP57;CBF2;ORC6;SNL1;NUP192;ASF1;CDC6;NUP85;TAH11;NUP120;MUD2;SRP21;SNU114;RSC4;NUP133;PRP16;ORC3;HIF1;PRP19;POM34;RSC58;CDC45;YKE2;TUB4;CDC46;NUP2;KAP95;TAF11;NDC1;PRP39;ORC1;POB3;GIM5;CAC2;NUP188;SEC65;A…
Module2	biosynthetic process	0.00951363	0.0444965	3964	1237	915	315	1.1032	RRN6;MCM2;RRN10;POL12;SAS3;PTH2;ALG3;ROX3;RER2;GPI18;CDS1;YBR042C;TSC3;ORC2;RFC5;POL30;FES1;LYS2;GRS1;CKS1;TYR1;TAF5;CDC47;MET8;SHM1;ILV6;MRC1;HTL1;CTR86;SUB2;PMT1;CDC2;KIN28;RPO21;CDC9;GLT1;GLE1;DTD1;CDC13;PSF1;SES1;LCB2;ALT2;DPB4;HPR1;GIR2;HOM2;RVB1;REF2;UME6;GCD6;UPC2;SIR4;CIA1;RNH202;CFT1;GPI11;RSC3;SUM1;GPI8;SWR1;TRP4;YRA1;ERD1;NPL3;DOT1;ADA2;TRS31;YDR531W;URA3;SPF1;ANP1;GDA1;GLY1;PCM1;PMI40…
Module2	glycoprotein biosynthetic process	0.00959581	0.0446805	3964	49	915	19	1.67985	ALG3;RER2;PMT1;ERD1;ANP1;GDA1;PMI40;STT3;CAX4;OST1;GON7;PMT4;YEH2;OST6;VAN1;ALG9;ALG8;OST3;MNN9
Module2	protein localization to organelle	0.00974815	0.0451547	3964	240	915	71	1.28162	MTW1;NUP60;NUP170;KAP104;MRS5;IML3;CCZ1;ARL1;SEC66;SSH1;RER1;SRP14;GET3;NUP84;YRB1;SSS1;GSG1;SCC2;SRP101;VPS74;ERD1;NTF2;SBH1;NUP157;COG3;SEC53;KAP122;NUP49;KAP114;NUP57;YGR198W;NUP159;NSP1;NUP82;NUP85;NUP120;LHS1;HOT13;SRP21;SRP102;NUP133;PAM18;POM34;SPC3;SEC72;NUP2;KAP95;SPC2;COG8;VPS9;NUP188;SEC65;NPL6;POM152;NUP53;RNA1;COG6;ACC1;MAS6;NUP1;MTR10;SEC63;ARL3;SEC62;PEX25;ATG5;SRP72;SRP68;COG4;YLH…
Module2	spindle organization	0.00978423	0.0451547	3964	36	915	15	1.8051	UBC9;CDC26;DUO1;CDC20;CBF2;YHR127W;MIF2;STU2;TUB4;CDC5;CIK1;SPC98;ASE1;SLK19;IPL1
Module2	cellular biosynthetic process	0.00994774	0.0456462	3964	1221	915	311	1.10346	RRN6;MCM2;RRN10;POL12;SAS3;PTH2;ALG3;ROX3;RER2;GPI18;CDS1;YBR042C;TSC3;ORC2;RFC5;POL30;FES1;LYS2;GRS1;CKS1;TYR1;TAF5;CDC47;MET8;SHM1;ILV6;MRC1;HTL1;CTR86;SUB2;PMT1;CDC2;KIN28;RPO21;CDC9;GLT1;GLE1;DTD1;CDC13;PSF1;SES1;LCB2;ALT2;DPB4;HPR1;GIR2;HOM2;RVB1;REF2;UME6;GCD6;UPC2;SIR4;CIA1;RNH202;CFT1;GPI11;RSC3;SUM1;GPI8;SWR1;TRP4;YRA1;ERD1;NPL3;DOT1;ADA2;TRS31;YDR531W;URA3;SPF1;ANP1;GDA1;GLY1;PCM1;PMI40…
Module2	cellular protein localization	0.00997827	0.0456462	3964	322	915	92	1.23778	MTW1;NUP60;AST1;NUP170;KAP104;MRS5;IML3;CCZ1;ARL1;SEC66;SSH1;APM3;RER1;USO1;SRP14;PMT1;GET3;NUP84;COP1;GCS1;YRB1;SSS1;GSG1;SCC2;SRP101;VPS74;ERD1;NTF2;SBH1;NUP157;GLE2;COG3;SEC53;KAP122;NUP49;CSE1;KAP114;LST7;NUP57;YGR198W;APL6;YHR035W;NUP159;NSP1;NUP82;NUP85;NUP120;LHS1;HOT13;SRP21;SRP102;NUP133;PAM18;POM34;SPC3;YPT6;SEC72;YLR301W;NUP2;KAP95;SPC2;COG8;VPS9;NUP188;SEC65;SEC14;NPL6;POM152;NUP53;EF…
Module2	mitotic spindle organization	0.0103467	0.0468888	3964	33	915	14	1.83792	UBC9;CDC26;DUO1;CDC20;CBF2;YHR127W;MIF2;STU2;TUB4;CIK1;SPC98;ASE1;SLK19;IPL1
Module2	chromosome condensation	0.0104526	0.0468888	3964	15	915	8	2.31053	BRN1;SCC2;YCG1;SMC2;SMC4;YCS4;PDS5;TOP1
Module2	regulation of chromosome organization	0.0104526	0.0468888	3964	15	915	8	2.31053	CDC13;ADA2;SET1;ASF1;SET2;BUR2;VPS75;TGS1
Module2	spliceosomal conformational changes to generate catalytic conformation	0.0104526	0.0468888	3964	15	915	8	2.31053	SPP381;CDC40;SYF1;BRR2;SNU114;PRP16;PRP19;PRP2
Module2	macromolecular complex subunit organization	0.0104747	0.0468888	3964	362	915	102	1.22069	MCM2;NUP170;ORC2;EXO84;SPP381;MSI1;TAF5;CDC47;HTL1;PRP11;USO1;SUB2;SRP14;NUP84;GLE1;RAD55;RSC3;SWR1;CDC40;SYF1;NPL3;GIM4;EDC3;NUP157;SPT15;CHD1;BRR2;BLM10;RSC8;MCM6;SPT16;PAC10;PRP31;VMA21;SPT6;NUP57;CBF2;KRE11;ORC6;SSP1;SNL1;NUP192;ASF1;CDC6;NUP85;TAH11;NUP120;MUD2;SRP21;SNU114;RSC4;NUP133;PRP16;ORC3;HIF1;PRP19;POM34;RSC58;CDC45;YKE2;TUB4;CDC46;NUP2;KAP95;TAF11;OST6;NDC1;PRP39;ORC1;POB3;GIM5;CAC…
Module2	tRNA metabolic process	0.0107933	0.0481085	3964	146	915	46	1.36495	POP5;SEN34;GRS1;POP7;POP4;RRP43;RRP42;SES1;CIA1;RRP45;LSM6;LSM5;CCA1;DEG1;YGL050W;ARC1;NCS6;TAN1;TAD1;GUS1;THG1;POP6;SKI6;RNH70;IKI1;CFD1;THS1;TAD2;TRL1;DPS1;SEN2;TAD3;SEN1;TRM12;SEN15;RNA1;POP1;CSL4;TPT1;PAP2;ISU2;MOD5;SEN54;ELP4;YPL207W;HTS1
Module2	tRNA processing	0.0112593	0.0499722	3964	95	915	32	1.45928	POP5;SEN34;POP7;POP4;CIA1;LSM6;LSM5;CCA1;DEG1;YGL050W;NCS6;TAN1;TAD1;THG1;POP6;RNH70;IKI1;CFD1;TAD2;TRL1;SEN2;TAD3;SEN1;TRM12;SEN15;POP1;TPT1;ISU2;MOD5;SEN54;ELP4;YPL207W
Module3	biological regulation	3.42301e-21	4.16581e-18	3964	1127	1314	501	1.34107	SPO7;DEP1;TPD3;CCR4;DRS2;SPC72;GEM1;OAF1;RFA1;BUD14;LDB7;RFT1;ERD2;RTG3;PKC1;QDR3;GIP1;UBP14;SLM4;SPT7;RXT2;MMS4;SIF2;CYC8;TFC1;VMA2;MEC1;CDC28;MED8;DUR1,2;AME1;HPC2;SWC5;ARC40;SRB6;RGD1;YPT10;CHK1;PPS1;PAF1;SNF5;PCA1;SGF29;NFS1;FUS1;YCL047C;KAR4;SAT4;TAF2;PER1;SED4;SRB8;FIG2;CDC39;NHP10;MED2;PTC1;RPT2;YDL010W;HEX3;CDC7;MPS1;SIT4;PEX19;CBS1;RXT3;VAM6;DUN1;YDL133W;RDI1;SCM3;STE7;DHH1;CDC36;UGA3;TF…
Module3	regulation of biological process	1.19299e-15	7.25937e-13	3964	991	1314	432	1.31507	SPO7;DEP1;TPD3;CCR4;SPC72;GEM1;OAF1;BUD14;LDB7;RTG3;PKC1;GIP1;UBP14;SLM4;SPT7;RXT2;MMS4;SIF2;CYC8;TFC1;MEC1;CDC28;MED8;DUR1,2;HPC2;SWC5;ARC40;SRB6;RGD1;YPT10;CHK1;PPS1;PAF1;SNF5;SGF29;FUS1;KAR4;TAF2;SED4;SRB8;FIG2;CDC39;NHP10;MED2;PTC1;RPT2;YDL010W;HEX3;CDC7;MPS1;SIT4;PEX19;CBS1;RXT3;VAM6;DUN1;YDL133W;RDI1;SCM3;STE7;DHH1;CDC36;UGA3;LRG1;SOK1;DAD1;LYS14;YDR066C;SNF11;TFB5;VPS41;PDC2;STN1;UBC13;STE…
Module3	regulation of cellular process	8.02901e-15	3.2571e-12	3964	953	1314	415	1.31369	SPO7;DEP1;TPD3;CCR4;SPC72;GEM1;OAF1;BUD14;LDB7;RTG3;PKC1;GIP1;UBP14;SLM4;SPT7;RXT2;MMS4;SIF2;CYC8;TFC1;MEC1;CDC28;MED8;DUR1,2;HPC2;SWC5;ARC40;SRB6;RGD1;YPT10;CHK1;PPS1;PAF1;SNF5;SGF29;FUS1;KAR4;TAF2;SED4;SRB8;FIG2;CDC39;NHP10;MED2;PTC1;YDL010W;HEX3;CDC7;MPS1;SIT4;CBS1;RXT3;VAM6;DUN1;RDI1;SCM3;STE7;DHH1;CDC36;UGA3;LRG1;SOK1;DAD1;LYS14;YDR066C;SNF11;TFB5;VPS41;PDC2;STN1;UBC13;STE5;SWF1;FIN1;TAF12;S…
Module3	regulation of nucleobase, nucleoside, nucleotide and nucleic acid metabolic process	1.07197e-14	3.26147e-12	3964	576	1314	273	1.42981	DEP1;CCR4;OAF1;BUD14;LDB7;RTG3;PKC1;SPT7;RXT2;MMS4;SIF2;CYC8;TFC1;CDC28;MED8;DUR1,2;HPC2;SWC5;SRB6;RGD1;CHK1;PAF1;SNF5;SGF29;KAR4;TAF2;SED4;SRB8;CDC39;NHP10;MED2;HEX3;CDC7;RXT3;DUN1;RDI1;CDC36;UGA3;LRG1;LYS14;YDR066C;SNF11;TFB5;PDC2;STN1;TAF12;SAC3;TAF10;NGG1;SAS4;PLP1;HST4;AHA1;PCF11;BTT1;YAP6;RTT103;HDA2;SRB7;TFB1;SWA2;TFC6;ESC2;SPT3;RPT3;NCB2;RPB7;ARO80;LRS4;SSN2;TOM1;TFB3;STP1;YDR520C;GCN4;EA…
Module3	regulation of nitrogen compound metabolic process	2.45009e-14	5.96352e-12	3964	579	1314	273	1.4224	DEP1;CCR4;OAF1;BUD14;LDB7;RTG3;PKC1;SPT7;RXT2;MMS4;SIF2;CYC8;TFC1;CDC28;MED8;DUR1,2;HPC2;SWC5;SRB6;RGD1;CHK1;PAF1;SNF5;SGF29;KAR4;TAF2;SED4;SRB8;CDC39;NHP10;MED2;HEX3;CDC7;RXT3;DUN1;RDI1;CDC36;UGA3;LRG1;LYS14;YDR066C;SNF11;TFB5;PDC2;STN1;TAF12;SAC3;TAF10;NGG1;SAS4;PLP1;HST4;AHA1;PCF11;BTT1;YAP6;RTT103;HDA2;SRB7;TFB1;SWA2;TFC6;ESC2;SPT3;RPT3;NCB2;RPB7;ARO80;LRS4;SSN2;TOM1;TFB3;STP1;YDR520C;GCN4;EA…
Module3	regulation of transcription, DNA-dependent	1.6172e-12	3.28021e-10	3964	494	1314	234	1.42898	DEP1;CCR4;OAF1;BUD14;LDB7;RTG3;SPT7;RXT2;SIF2;CYC8;TFC1;CDC28;MED8;DUR1,2;HPC2;SWC5;SRB6;PAF1;SNF5;SGF29;KAR4;TAF2;SRB8;CDC39;NHP10;MED2;HEX3;CDC7;RXT3;CDC36;UGA3;LYS14;YDR066C;SNF11;TFB5;PDC2;TAF12;SAC3;TAF10;NGG1;SAS4;PLP1;HST4;PCF11;BTT1;YAP6;RTT103;HDA2;SRB7;TFB1;TFC6;ESC2;SPT3;RPT3;NCB2;ARO80;LRS4;SSN2;TOM1;TFB3;STP1;YDR520C;GCN4;EAF5;MCM3;IES6;NPR2;SRB4;GLN3;JHD1;MOT2;ARG5,6;YER139C;BUR6;SP…
Module3	regulation of RNA metabolic process	5.07899e-12	8.83018e-10	3964	506	1314	237	1.41298	DEP1;CCR4;OAF1;BUD14;LDB7;RTG3;PKC1;SPT7;RXT2;SIF2;CYC8;TFC1;CDC28;MED8;DUR1,2;HPC2;SWC5;SRB6;PAF1;SNF5;SGF29;KAR4;TAF2;SRB8;CDC39;NHP10;MED2;HEX3;CDC7;RXT3;CDC36;UGA3;LYS14;YDR066C;SNF11;TFB5;PDC2;TAF12;SAC3;TAF10;NGG1;SAS4;PLP1;HST4;PCF11;BTT1;YAP6;RTT103;HDA2;SRB7;TFB1;TFC6;ESC2;SPT3;RPT3;NCB2;RPB7;ARO80;LRS4;SSN2;TOM1;TFB3;STP1;YDR520C;GCN4;EAF5;MCM3;IES6;NPR2;SRB4;GLN3;JHD1;MOT2;ARG5,6;YER13…
Module3	protein localization	4.8463e-11	7.37244e-09	3964	476	1314	222	1.40697	MDM10;DRS2;RFA1;APL3;ERD2;SLM4;SEC18;CMD1;UBS1;NPL4;AME1;ATG12;YPT10;BSD2;FUS1;SAT4;SED4;CSM1;MPS1;PEX19;VAM6;ASM4;BUG1;SCM3;SEC31;TIM22;VPS41;PDS1;FIN1;DOP1;ENT5;SAC3;SEC1;SEC5;NUP42;VPS64;RTN1;SEC26;BTT1;CHL4;AKR1;MSN5;LRS4;TLG1;VPS52;VPS3;SEC20;LCD1;GCN4;VAC8;TIM9;CUP5;SEC3;SBH2;YOS1;GET2;GDI1;SCC4;OXA1;RET2;COG7;GET1;MST27;SPC105;USE1;SEH1;YGL114W;MON1;SEC27;PEX14;YRB30;EMP24;COG1;SEC15;SEC9;…
Module3	regulation of primary metabolic process	9.66891e-11	1.23849e-08	3964	709	1314	309	1.31477	SPO7;DEP1;TPD3;CCR4;OAF1;BUD14;LDB7;RTG3;PKC1;UBP14;SPT7;RXT2;MMS4;SIF2;CYC8;TFC1;CDC28;MED8;DUR1,2;HPC2;SWC5;SRB6;RGD1;CHK1;PPS1;PAF1;SNF5;SGF29;KAR4;TAF2;SED4;SRB8;CDC39;NHP10;MED2;PTC1;RPT2;HEX3;CDC7;CBS1;RXT3;DUN1;RDI1;SCM3;STE7;DHH1;CDC36;UGA3;LRG1;LYS14;YDR066C;SNF11;TFB5;PDC2;STN1;STE5;TAF12;SAC3;NBP2;TAF10;NGG1;SAS4;PLP1;HST4;AHA1;PCF11;BTT1;YAP6;GCN2;RTT103;HDA2;SRB7;TFB1;SWA2;TFC6;ESC2;…
Module3	regulation of metabolic process	1.01766e-10	1.23849e-08	3964	739	1314	320	1.3063	SPO7;DEP1;TPD3;CCR4;OAF1;BUD14;LDB7;RTG3;PKC1;GIP1;UBP14;SPT7;RXT2;MMS4;SIF2;CYC8;TFC1;CDC28;MED8;DUR1,2;HPC2;SWC5;SRB6;RGD1;CHK1;PPS1;PAF1;SNF5;SGF29;KAR4;TAF2;SED4;SRB8;CDC39;NHP10;MED2;PTC1;RPT2;HEX3;CDC7;PEX19;CBS1;RXT3;DUN1;YDL133W;RDI1;SCM3;STE7;DHH1;CDC36;UGA3;LRG1;LYS14;YDR066C;SNF11;TFB5;PDC2;STN1;STE5;TAF12;SAC3;NBP2;TAF10;NGG1;SAS4;PLP1;HST4;AHA1;PCF11;BTT1;YAP6;GCN2;RTT103;HDA2;SRB7;T…
Module3	regulation of cellular metabolic process	1.18795e-10	1.3143e-08	3964	710	1314	309	1.31292	SPO7;DEP1;TPD3;CCR4;OAF1;BUD14;LDB7;RTG3;PKC1;GIP1;UBP14;SPT7;RXT2;MMS4;SIF2;CYC8;TFC1;CDC28;MED8;DUR1,2;HPC2;SWC5;SRB6;RGD1;CHK1;PPS1;PAF1;SNF5;SGF29;KAR4;TAF2;SED4;SRB8;CDC39;NHP10;MED2;PTC1;HEX3;CDC7;CBS1;RXT3;DUN1;RDI1;SCM3;STE7;DHH1;CDC36;UGA3;LRG1;LYS14;YDR066C;SNF11;TFB5;PDC2;STN1;STE5;TAF12;SAC3;NBP2;TAF10;NGG1;SAS4;PLP1;HST4;AHA1;PCF11;BTT1;YAP6;GCN2;RTT103;HDA2;SRB7;TFB1;SWA2;TFC6;ESC2;…
Module3	RNA biosynthetic process	5.31471e-10	4.97539e-08	3964	439	1314	204	1.40186	DEP1;CCR4;PTA1;OAF1;LDB7;RTG3;SPT7;RXT2;CYC8;TFC1;MED8;DUR1,2;HPC2;SWC5;ABD1;SRB6;PAF1;SNF5;SGF29;TAF2;SRB8;CDC39;NHP10;MED2;HEX3;RXT3;CDC36;UGA3;LYS14;YDR066C;SNF11;TFB5;TAF12;SAC3;TAF10;NGG1;SAS4;HST4;PCF11;BTT1;YAP6;RTT103;HDA2;SRB7;TFB1;TFC6;ESC2;SPT3;NCB2;RPB7;ARO80;SSN2;TOM1;TFB3;VPS72;YDR520C;GCN4;EAF5;IES6;NPR2;SRB4;GLN3;JHD1;MOT2;YER139C;BUR6;SPT2;YER184C;IES1;HAC1;SWP82;IOC3;PGD1;TAF6;S…
Module3	transcription, DNA-dependent	5.31471e-10	4.97539e-08	3964	439	1314	204	1.40186	DEP1;CCR4;PTA1;OAF1;LDB7;RTG3;SPT7;RXT2;CYC8;TFC1;MED8;DUR1,2;HPC2;SWC5;ABD1;SRB6;PAF1;SNF5;SGF29;TAF2;SRB8;CDC39;NHP10;MED2;HEX3;RXT3;CDC36;UGA3;LYS14;YDR066C;SNF11;TFB5;TAF12;SAC3;TAF10;NGG1;SAS4;HST4;PCF11;BTT1;YAP6;RTT103;HDA2;SRB7;TFB1;TFC6;ESC2;SPT3;NCB2;RPB7;ARO80;SSN2;TOM1;TFB3;VPS72;YDR520C;GCN4;EAF5;IES6;NPR2;SRB4;GLN3;JHD1;MOT2;YER139C;BUR6;SPT2;YER184C;IES1;HAC1;SWP82;IOC3;PGD1;TAF6;S…
Module3	regulation of macromolecule metabolic process	7.47862e-10	6.50106e-08	3964	657	1314	286	1.31322	DEP1;TPD3;CCR4;OAF1;BUD14;LDB7;RTG3;PKC1;SPT7;RXT2;MMS4;SIF2;CYC8;TFC1;CDC28;MED8;DUR1,2;HPC2;SWC5;SRB6;CHK1;PPS1;PAF1;SNF5;SGF29;KAR4;TAF2;SRB8;CDC39;NHP10;MED2;PTC1;RPT2;HEX3;CDC7;PEX19;CBS1;RXT3;DUN1;SCM3;STE7;DHH1;CDC36;UGA3;LYS14;YDR066C;SNF11;TFB5;PDC2;STN1;STE5;TAF12;SAC3;NBP2;TAF10;NGG1;SAS4;PLP1;HST4;PCF11;BTT1;YAP6;GCN2;RTT103;HDA2;SRB7;TFB1;TFC6;ESC2;SPT3;RPT3;NCB2;RPB7;ARO80;LRS4;SSN2…
Module3	macromolecule localization	9.45594e-10	7.67192e-08	3964	546	1314	244	1.34814	MDM10;DRS2;RFA1;RFT1;APL3;ERD2;FAT1;SLM4;SEC18;CMD1;UBS1;NPL4;AME1;ATG12;YPT10;BSD2;FUS1;SAT4;SED4;CSM1;MPS1;PEX19;VAM6;ASM4;BUG1;SCM3;DHH1;SEC31;TIM22;YDR051C;VPS41;PDS1;FIN1;DOP1;ENT5;SAC3;SEC1;SEC5;NUP42;VPS64;RTN1;SEC26;BTT1;CHL4;AKR1;MSN5;SEM1;LRS4;TOM1;TLG1;VPS52;VPS3;SEC20;LCD1;GCN4;VAC8;TIM9;CUP5;SEC3;SBH2;YOS1;GET2;GDI1;SCC4;OXA1;RET2;COG7;GET1;MST27;SPC105;USE1;SEH1;YGL114W;MON1;SEC27;P…
Module3	vesicle-mediated transport	1.14644e-09	8.72013e-08	3964	263	1314	133	1.52558	DRS2;SLA1;APL3;ERD2;SRO77;SEC18;CMD1;SED4;VAM6;BUG1;SEC31;VPS41;RGP1;DOP1;ENT5;SEC1;SEC5;SEC26;SWA2;PEP7;SEM1;TLG1;VPS52;SEC20;CUP5;SEC3;YOS1;GET2;GDI1;GYP8;EMP47;RET2;COG7;GET1;PIB2;MST27;USE1;MON1;SEC27;EMP24;VAM7;COG1;SEC15;SEC9;COG2;YIP1;YGR206W;YAP1802;GOS1;VPS29;SFB3;BZZ1;SVP26;YIL039W;GVP36;NEO1;SEC6;SEC24;TPM2;PAN1;SYS1;APS3;BET4;EXO70;PHO86;VPS35;RCY1;APL1;APS2;SFT1;VPS24;APL2;LST4;COY1;…
Module3	proteolysis	1.25954e-09	9.01683e-08	3964	215	1314	113	1.58554	CNE1;PRE7;CDC27;MAP2;UBP14;NPL4;UMP1;BSD2;RPT2;APC11;RPN6;CDC53;UFD2;CDC34;YOS9;APC4;YDR131C;SAS4;SWM1;SKP1;SEM1;RPT3;YDR415C;RPN9;PRE1;RPN3;YER078C;PUP3;MDJ1;SWP82;RPN11;YFR006W;UBP6;YFR018C;PRE4;RPN12;SCL1;ATE1;RPT6;PAN2;KEX1;DOC1;ESP1;PRE9;PUP2;MAS2;RPN1;ECM14;CDC23;RPN10;ULP2;MET30;RPN2;TMA108;STS1;SEC11;MND2;PRE3;YJL149W;SPC1;GRR1;YUH1;VPS25;STE24;MNS1;CDC16;VPS24;OCT1;RPT1;YKL206C;KAE1;OMA1…
Module3	chromosome organization	1.84735e-09	1.24901e-07	3964	319	1314	155	1.46582	DEP1;SPC72;RFA1;LDB7;CDC27;SPT7;RXT2;SIF2;CYC8;MEC1;CDC28;HPC2;SWC5;SHG1;PAF1;SNF5;SGF29;DCC1;CSM1;NHP10;HEX3;MPS1;RXT3;RAD57;RAD61;PAA1;SNF11;STN1;PDS1;FIN1;TAF12;TAF10;NGG1;SAS4;HST4;NUP42;CHL4;ZIP1;HDA2;MCM21;SKP1;ESC2;XRS2;SPT3;LRS4;VPS72;LCD1;EAF5;BIM1;YER030W;JHD1;RAD51;MAM1;SCC4;SPT2;IES1;TUB2;SWP82;IOC3;ECO1;HOP2;RPT6;SPC105;TAF6;SOH1;ITC1;INO80;RAD54;HOS2;DOC1;HFM1;RTG2;SWC4;ESP1;TEL2;GC…
Module3	transcription from RNA polymerase II promoter	2.24827e-09	1.44007e-07	3964	142	1314	81	1.72082	CCR4;PTA1;LDB7;RTG3;MED8;HPC2;ABD1;SRB6;PAF1;TAF2;CDC39;MED2;CDC36;TFB5;TAF12;TAF10;PCF11;RTT103;SRB7;TFB1;SPT3;RPB7;TFB3;SRB4;MOT2;YER139C;SPT2;PGD1;TAF6;SOH1;INO80;TFG2;SRB5;PTI1;TFG1;TAF1;RTT102;SRB2;RSC30;MED6;SSL2;RPB4;ESS1;HIR3;TOA2;ELF1;TFA2;SSL1;RGR1;CDC73;MFT1;TAF13;TAF8;RSC9;TAF4;SUB1;RCO1;MED11;TAF9;RLR1;ELA1;SIN4;NRD1;DAL82;RPD3;POP2;RTG1;THP1;MED7;LEO1;MED4;SYC1;TOA1;NAB3;AFT2;CCL1;T…
Module3	regulation of macromolecule biosynthetic process	3.00682e-09	1.82965e-07	3964	586	1314	257	1.32304	DEP1;TPD3;CCR4;OAF1;BUD14;LDB7;RTG3;SPT7;RXT2;SIF2;CYC8;TFC1;CDC28;MED8;DUR1,2;HPC2;SWC5;SRB6;CHK1;PAF1;SNF5;SGF29;KAR4;TAF2;SRB8;CDC39;NHP10;MED2;HEX3;CDC7;CBS1;RXT3;DUN1;DHH1;CDC36;UGA3;LYS14;YDR066C;SNF11;TFB5;PDC2;STN1;TAF12;SAC3;TAF10;NGG1;SAS4;PLP1;HST4;PCF11;BTT1;YAP6;GCN2;RTT103;HDA2;SRB7;TFB1;TFC6;ESC2;SPT3;RPT3;NCB2;ARO80;LRS4;SSN2;TOM1;TFB3;STP1;SNF1;YDR520C;GCN4;EAF5;MCM3;IES6;NPR2;SR…
Module3	regulation of cellular macromolecule biosynthetic process	3.45381e-09	2.00156e-07	3964	584	1314	256	1.32241	DEP1;TPD3;CCR4;OAF1;BUD14;LDB7;RTG3;SPT7;RXT2;SIF2;CYC8;TFC1;CDC28;MED8;DUR1,2;HPC2;SWC5;SRB6;CHK1;PAF1;SNF5;SGF29;KAR4;TAF2;SRB8;CDC39;NHP10;MED2;HEX3;CDC7;CBS1;RXT3;DUN1;DHH1;CDC36;UGA3;LYS14;YDR066C;SNF11;TFB5;PDC2;STN1;TAF12;SAC3;TAF10;NGG1;SAS4;PLP1;HST4;PCF11;BTT1;YAP6;GCN2;RTT103;HDA2;SRB7;TFB1;TFC6;ESC2;SPT3;RPT3;NCB2;ARO80;LRS4;SSN2;TOM1;TFB3;STP1;SNF1;YDR520C;GCN4;EAF5;MCM3;IES6;NPR2;SR…
Module3	cellular component organization at cellular level	3.80846e-09	2.10677e-07	3964	1167	1314	466	1.20463	VAR1;SPO7;MDM10;DEP1;TPD3;ATS1;DRS2;PRP45;SPC72;GEM1;OAF1;RFA1;BUD14;LDB7;SLA1;SHE1;AAR2;CDC27;PKC1;GIP1;SEC18;SPT7;RXT2;SIF2;CMD1;CYC8;MEC1;CDC28;UMP1;AME1;HPC2;ATG12;SWC5;ARC40;PRP5;SHG1;YPT10;PAF1;SNF5;BSD2;SGF29;DCC1;KAR4;YCL056C;RIM1;TAF2;CSM1;NHP10;PTC1;RPT2;APC11;HEX3;CDC7;MPS1;MRP10;SIT4;PEX19;RXT3;VAM6;LUC7;ASM4;RPN6;RDI1;DHH1;SEC31;GGC1;TIM22;RAD57;RAD61;DAD1;YDR065W;PAA1;SNF11;VPS41;ST…
Module3	cellular component organization	4.65403e-09	2.46259e-07	3964	1312	1314	516	1.18646	VAR1;SPO7;MDM10;DEP1;TPD3;ATS1;DRS2;PRP45;SPC72;GEM1;OAF1;RFA1;BUD14;LDB7;SLA1;RFT1;SHE1;AAR2;CDC27;PKC1;FIG1;GIP1;SLM4;SEC18;SPT7;RXT2;SIF2;CMD1;CYC8;MEC1;CDC28;UMP1;BEM1;AME1;HPC2;ATG12;SWC5;ARC40;PRP5;SHG1;YPT10;PAF1;SNF5;BSD2;SGF29;DCC1;YCL047C;KAR4;YCL056C;CWH43;RIM1;TAF2;CSM1;FIG2;CDC39;NHP10;PTC1;RPT2;APC11;HEX3;CDC7;MPS1;MRP10;SIT4;PEX19;RXT3;VAM6;LUC7;ASM4;RPN6;RDI1;STE7;DHH1;SEC31;GGC1;…
Module3	cell cycle process	5.30543e-09	2.69029e-07	3964	407	1314	188	1.39348	SPO7;CCR4;SPC72;RFA1;SLA1;SHE1;CDC27;MUM2;MMS4;CMD1;MEC1;CDC28;AME1;HPC2;YBR250W;DCC1;KAR4;SAT4;CSM1;RMD1;APC11;CDC7;MPS1;SIT4;ASM4;CDC53;SCM3;MSH5;RAD57;RAD61;DAD1;CDC34;PDS1;APC4;FIN1;RGP1;SAC3;SEC5;VPS64;SPC19;CHL4;SWM1;ZIP1;MCM21;DAD4;SKP1;ESC2;XRS2;NKP1;MUS81;LRS4;ECM11;TOM1;MCM3;RMD6;SEC3;BIM1;MEI4;RAD51;MAM1;SPR6;SCC4;BCK2;RAD24;TUB2;ECO1;CNN1;RMD8;HOP2;YBP2;SPC105;SOH1;KEM1;BUD13;MND1;SKI…
Module3	proteolysis involved in cellular protein catabolic process	7.11943e-09	3.33969e-07	3964	170	1314	92	1.63259	CNE1;PRE7;CDC27;UBP14;NPL4;UMP1;BSD2;RPT2;APC11;RPN6;CDC53;UFD2;CDC34;YOS9;APC4;YDR131C;SAS4;SWM1;SKP1;SEM1;RPT3;RPN9;PRE1;RPN3;PUP3;MDJ1;SWP82;RPN11;UBP6;PRE4;RPN12;SCL1;ATE1;RPT6;PAN2;DOC1;PRE9;PUP2;RPN1;CDC23;RPN10;MET30;RPN2;STS1;MND2;PRE3;YJL149W;GRR1;YUH1;VPS25;MNS1;CDC16;VPS24;RPT1;YKL206C;OMA1;YLR104W;SRN2;APC2;VPS38;MDM30;SEC61;VPS36;RPN13;PRE8;UBX4;VPS20;FMP24;YMR171C;CUE1;DSK2;PRE5;ASI…
Module3	regulation of cellular biosynthetic process	7.13492e-09	3.33969e-07	3964	601	1314	261	1.3101	SPO7;DEP1;TPD3;CCR4;OAF1;BUD14;LDB7;RTG3;UBP14;SPT7;RXT2;SIF2;CYC8;TFC1;CDC28;MED8;DUR1,2;HPC2;SWC5;SRB6;CHK1;PAF1;SNF5;SGF29;KAR4;TAF2;SRB8;CDC39;NHP10;MED2;HEX3;CDC7;CBS1;RXT3;DUN1;DHH1;CDC36;UGA3;LYS14;YDR066C;SNF11;TFB5;PDC2;STN1;TAF12;SAC3;TAF10;NGG1;SAS4;PLP1;HST4;PCF11;BTT1;YAP6;GCN2;RTT103;HDA2;SRB7;TFB1;TFC6;ESC2;SPT3;RPT3;NCB2;ARO80;LRS4;SSN2;TOM1;TFB3;STP1;SNF1;YDR520C;GCN4;EAF5;MCM3;I…
Module3	cell cycle	8.61468e-09	3.7781e-07	3964	469	1314	211	1.35721	SPO7;CCR4;SPC72;RFA1;BUD14;SLA1;SHE1;CDC27;PKC1;MUM2;MMS4;CMD1;MEC1;CDC28;AME1;HPC2;YBR250W;CHK1;PPS1;DCC1;KAR4;SAT4;CSM1;RMD1;APC11;CDC7;MPS1;SIT4;ASM4;CDC53;SCM3;MSH5;RAD57;RAD61;DAD1;CDC34;PDS1;APC4;FIN1;RGP1;SAC3;SEC5;VPS64;SPC19;CHL4;SWM1;ZIP1;MCM21;DAD4;SKP1;ESC2;XRS2;NKP1;MUS81;LRS4;ECM11;TOM1;TFB3;WBP1;MCM3;RMD6;SEC3;BIM1;MEI4;RAD51;MAM1;SPR6;SCC4;BCK2;RAD24;TUB2;ECO1;CNN1;RMD8;HOP2;YBP2;…
Module3	regulation of biosynthetic process	8.69241e-09	3.7781e-07	3964	602	1314	261	1.30792	SPO7;DEP1;TPD3;CCR4;OAF1;BUD14;LDB7;RTG3;UBP14;SPT7;RXT2;SIF2;CYC8;TFC1;CDC28;MED8;DUR1,2;HPC2;SWC5;SRB6;CHK1;PAF1;SNF5;SGF29;KAR4;TAF2;SRB8;CDC39;NHP10;MED2;HEX3;CDC7;CBS1;RXT3;DUN1;DHH1;CDC36;UGA3;LYS14;YDR066C;SNF11;TFB5;PDC2;STN1;TAF12;SAC3;TAF10;NGG1;SAS4;PLP1;HST4;PCF11;BTT1;YAP6;GCN2;RTT103;HDA2;SRB7;TFB1;TFC6;ESC2;SPT3;RPT3;NCB2;ARO80;LRS4;SSN2;TOM1;TFB3;STP1;SNF1;YDR520C;GCN4;EAF5;MCM3;I…
Module3	chromatin organization	9.21346e-09	3.86647e-07	3964	173	1314	93	1.62172	DEP1;LDB7;SPT7;RXT2;SIF2;CYC8;MEC1;CDC28;HPC2;SWC5;SHG1;PAF1;SNF5;SGF29;NHP10;RXT3;PAA1;SNF11;TAF12;TAF10;NGG1;SAS4;HST4;HDA2;SPT3;VPS72;LCD1;EAF5;YER030W;JHD1;SPT2;IES1;SWP82;IOC3;RPT6;TAF6;ITC1;INO80;RAD54;HOS2;DOC1;RTG2;SWC4;GCN5;TAF1;RTT102;SNF6;RSC30;SDS3;HOS4;ARP4;SPT10;SWI3;CBF1;EAF6;YJR136C;HIR3;CSE4;ELF1;ASH1;SET3;NAP1;SIR1;IES3;ARP6;IOC2;BUD6;CDC73;SIR3;VPS71;RSC9;RCO1;YKU80;TAF9;SAP30;…
Module3	regulation of transcription from RNA polymerase II promoter	1.02234e-08	4.14729e-07	3964	221	1314	113	1.5425	DEP1;CCR4;RXT2;MED8;HPC2;SRB6;KAR4;SRB8;CDC39;CDC36;UGA3;TFB5;PDC2;PLP1;YAP6;HDA2;TFB1;RPT3;NCB2;ARO80;SSN2;TFB3;STP1;GCN4;SRB4;GLN3;MOT2;YER139C;BUR6;SPT2;CAF16;HAC1;PGD1;RPT6;SNF4;CEG1;ITC1;INO80;FZF1;SRB5;YGR122W;GTR2;GCN5;YTA7;YAP3;OPI1;RIM101;STP2;SRB2;MED6;STB5;MET30;VHR1;SDS3;SSL2;YAP5;ARP4;ESS1;VPS25;HIR3;BYE1;IXR1;PRR1;RPT1;ASH1;KAE1;SSL1;RGR1;HOG1;SWI6;HAP1;PDR8;VPS36;RSC9;SUB1;MED11;HO…
Module3	cellular protein catabolic process	1.35307e-08	5.31189e-07	3964	174	1314	93	1.6124	CNE1;PRE7;CDC27;UBP14;NPL4;UMP1;BSD2;RPT2;APC11;RPN6;CDC53;UFD2;CDC34;YOS9;APC4;YDR131C;SAS4;SWM1;SKP1;SEM1;RPT3;RPN9;PRE1;RPN3;PUP3;MDJ1;SWP82;RPN11;UBP6;PRE4;RPN12;SCL1;ATE1;RPT6;PAN2;DOC1;PRE9;PUP2;RPN1;CDC23;RPN10;MET30;RPN2;STS1;MND2;PRE3;YJL149W;GRR1;YUH1;VPS25;MNS1;CDC16;VPS24;RPT1;YKL206C;OMA1;YLR104W;SRN2;APC2;VPS38;MDM30;VID22;SEC61;VPS36;RPN13;PRE8;UBX4;VPS20;FMP24;YMR171C;CUE1;DSK2;PR…
Module3	regulation of gene expression	1.51268e-08	5.64661e-07	3964	586	1314	254	1.3076	DEP1;TPD3;CCR4;OAF1;BUD14;LDB7;RTG3;PKC1;SPT7;RXT2;SIF2;CYC8;TFC1;CDC28;MED8;DUR1,2;HPC2;SWC5;SRB6;PAF1;SNF5;SGF29;KAR4;TAF2;SRB8;CDC39;NHP10;MED2;HEX3;CDC7;PEX19;CBS1;RXT3;DHH1;CDC36;UGA3;LYS14;YDR066C;SNF11;TFB5;PDC2;TAF12;SAC3;TAF10;NGG1;SAS4;PLP1;HST4;PCF11;BTT1;YAP6;GCN2;RTT103;HDA2;SRB7;TFB1;TFC6;ESC2;SPT3;RPT3;NCB2;RPB7;ARO80;LRS4;SSN2;TOM1;TFB3;STP1;SNF1;YDR520C;GCN4;EAF5;MCM3;IES6;NPR2;S…
Module3	cellular localization	1.53113e-08	5.64661e-07	3964	613	1314	264	1.29922	MDM10;DRS2;SPC72;GEM1;APL3;ERD2;SRO77;SEC18;CMD1;UBS1;AME1;ATG12;ARC40;BSD2;FUS1;SAT4;CSM1;PTC1;MPS1;PEX19;ASM4;BUG1;SCM3;SEC31;TIM22;YDR051C;VPS41;FIN1;RGP1;DOP1;ENT5;SAC3;SEC1;SEC5;NUP42;VPS64;RTN1;SEC26;CHL4;AKR1;PEP7;MSN5;SEM1;LRS4;TOM1;TLG1;VPS52;PAC11;VPS3;SEC20;VAC8;TIM9;CUP5;SEC3;BIM1;SBH2;YOS1;GET2;SCC4;OXA1;TUB2;EMP47;ECO1;RET2;COG7;GET1;SPC105;USE1;SEH1;MON1;SEC27;PEX14;BUD13;EMP24;KIP…
Module3	modification-dependent protein catabolic process	2.05174e-08	7.1342e-07	3964	161	1314	87	1.63017	CNE1;PRE7;CDC27;UBP14;NPL4;UMP1;BSD2;RPT2;APC11;RPN6;CDC53;UFD2;CDC34;YOS9;APC4;YDR131C;SAS4;SWM1;SKP1;SEM1;RPT3;RPN9;PRE1;RPN3;PUP3;SWP82;RPN11;UBP6;PRE4;RPN12;SCL1;ATE1;RPT6;PAN2;DOC1;PRE9;PUP2;RPN1;CDC23;RPN10;MET30;RPN2;STS1;MND2;PRE3;YJL149W;GRR1;YUH1;VPS25;MNS1;CDC16;VPS24;RPT1;YKL206C;YLR104W;SRN2;APC2;VPS38;MDM30;SEC61;VPS36;RPN13;PRE8;UBX4;VPS20;YMR171C;CUE1;DSK2;PRE5;ASI3;APC1;ELA1;PRE6…
Module3	ubiquitin-dependent protein catabolic process	2.05174e-08	7.1342e-07	3964	161	1314	87	1.63017	CNE1;PRE7;CDC27;UBP14;NPL4;UMP1;BSD2;RPT2;APC11;RPN6;CDC53;UFD2;CDC34;YOS9;APC4;YDR131C;SAS4;SWM1;SKP1;SEM1;RPT3;RPN9;PRE1;RPN3;PUP3;SWP82;RPN11;UBP6;PRE4;RPN12;SCL1;ATE1;RPT6;PAN2;DOC1;PRE9;PUP2;RPN1;CDC23;RPN10;MET30;RPN2;STS1;MND2;PRE3;YJL149W;GRR1;YUH1;VPS25;MNS1;CDC16;VPS24;RPT1;YKL206C;YLR104W;SRN2;APC2;VPS38;MDM30;SEC61;VPS36;RPN13;PRE8;UBX4;VPS20;YMR171C;CUE1;DSK2;PRE5;ASI3;APC1;ELA1;PRE6…
Module3	Golgi vesicle transport	2.1774e-08	7.36083e-07	3964	138	1314	77	1.68326	DRS2;ERD2;SRO77;SEC18;BUG1;SEC31;DOP1;ENT5;SEC5;SEC26;PEP7;TLG1;VPS52;SEC20;SEC3;YOS1;GET2;EMP47;RET2;COG7;GET1;USE1;SEC27;EMP24;COG1;SEC15;SEC9;COG2;YIP1;GOS1;SFB3;SVP26;YIL039W;NEO1;SEC6;SEC24;SYS1;APS3;BET4;EXO70;PHO86;RCY1;SFT1;APL2;LST4;COY1;YKT6;BET3;SED5;BOS1;SEC10;APS1;SEC13;SEC22;IMH1;CHS5;VPS33;SEC39;YPT7;ERV25;ERV41;TRS130;PEP5;COG5;DSL1;YIF1;MON2;TLG2;UFE1;SNX3;VPS16;APL5;APM1;APL4;SR…
Module3	chromatin modification	2.27619e-08	7.48682e-07	3964	145	1314	80	1.66441	DEP1;LDB7;SPT7;RXT2;SIF2;CYC8;MEC1;CDC28;HPC2;SWC5;SHG1;PAF1;SNF5;SGF29;NHP10;RXT3;SNF11;TAF12;TAF10;NGG1;SAS4;HST4;HDA2;SPT3;VPS72;LCD1;EAF5;YER030W;JHD1;IES1;SWP82;IOC3;RPT6;TAF6;ITC1;INO80;RAD54;HOS2;RTG2;SWC4;GCN5;TAF1;RTT102;SNF6;RSC30;SDS3;HOS4;ARP4;SPT10;SWI3;EAF6;YJR136C;ASH1;SET3;SIR1;IES3;ARP6;IOC2;BUD6;CDC73;SIR3;VPS71;RSC9;RCO1;TAF9;SAP30;ARP5;EAF7;RPD3;HTZ1;SPT20;LEO1;ARP8;ESA1;ISW2;…
Module3	cell cycle phase	2.50367e-08	8.01834e-07	3964	326	1314	154	1.42509	SPO7;CCR4;SPC72;RFA1;SHE1;CDC27;MUM2;MMS4;MEC1;CDC28;AME1;HPC2;YBR250W;DCC1;KAR4;SAT4;CSM1;RMD1;APC11;CDC7;MPS1;SIT4;ASM4;CDC53;SCM3;MSH5;RAD57;RAD61;DAD1;CDC34;PDS1;APC4;FIN1;RGP1;SAC3;SPC19;CHL4;SWM1;ZIP1;MCM21;DAD4;SKP1;ESC2;XRS2;NKP1;MUS81;LRS4;ECM11;TOM1;MCM3;RMD6;BIM1;MEI4;RAD51;MAM1;SPR6;SCC4;BCK2;RAD24;TUB2;ECO1;CNN1;RMD8;HOP2;YBP2;SPC105;SOH1;KEM1;MND1;SKI8;KIP3;DOC1;HFM1;SWC4;ESP1;DAM1;…
Module3	establishment of protein localization	4.74854e-08	1.48179e-06	3964	419	1314	189	1.36077	MDM10;DRS2;RFA1;APL3;ERD2;SLM4;SEC18;CMD1;UBS1;NPL4;ATG12;YPT10;BSD2;SED4;PEX19;VAM6;ASM4;BUG1;SEC31;TIM22;VPS41;DOP1;ENT5;SAC3;SEC1;SEC5;NUP42;VPS64;RTN1;SEC26;BTT1;AKR1;MSN5;TLG1;VPS52;VPS3;SEC20;LCD1;GCN4;VAC8;TIM9;CUP5;SEC3;SBH2;YOS1;GDI1;SCC4;OXA1;RET2;COG7;MST27;USE1;SEH1;YGL114W;MON1;SEC27;PEX14;YRB30;EMP24;COG1;SEC15;SEC9;ERV1;TIM21;TOM20;COG2;PEX4;GTR2;YIP1;TIM13;YGR206W;GOS1;MRS11;VPS29…
Module3	protein catabolic process	5.14163e-08	1.53477e-06	3964	180	1314	94	1.57541	CNE1;PRE7;CDC27;UBP14;NPL4;UMP1;BSD2;RPT2;APC11;RPN6;CDC53;UFD2;CDC34;YOS9;APC4;YDR131C;SAS4;SWM1;SKP1;SEM1;RPT3;RPN9;PRE1;RPN3;PUP3;MDJ1;SWP82;RPN11;UBP6;PRE4;RPN12;SCL1;ATE1;RPT6;PAN2;DOC1;PRE9;PUP2;RPN1;CDC23;RPN10;MET30;RPN2;STS1;MND2;PRE3;YJL149W;NTA1;GRR1;YUH1;VPS25;MNS1;CDC16;VPS24;RPT1;YKL206C;OMA1;YLR104W;SRN2;APC2;VPS38;MDM30;VID22;SEC61;VPS36;RPN13;PRE8;UBX4;VPS20;FMP24;YMR171C;CUE1;DS…
Module3	organelle organization	5.17056e-08	1.53477e-06	3964	994	1314	399	1.21095	VAR1;SPO7;MDM10;DEP1;TPD3;ATS1;DRS2;SPC72;GEM1;OAF1;RFA1;BUD14;LDB7;SLA1;SHE1;CDC27;PKC1;SEC18;SPT7;RXT2;SIF2;CMD1;CYC8;MEC1;CDC28;AME1;HPC2;ATG12;SWC5;ARC40;SHG1;YPT10;PAF1;SNF5;BSD2;SGF29;DCC1;KAR4;YCL056C;RIM1;CSM1;NHP10;PTC1;APC11;HEX3;CDC7;MPS1;MRP10;SIT4;PEX19;RXT3;VAM6;ASM4;RDI1;SEC31;GGC1;TIM22;RAD57;RAD61;DAD1;YDR065W;PAA1;SNF11;VPS41;STN1;PDS1;APC4;SWF1;FIN1;RGP1;DOP1;TAF12;SAC3;SEC5;TA…
Module3	protein modification process	5.38188e-08	1.55946e-06	3964	459	1314	204	1.34077	DEP1;TPD3;RFA1;RFT1;CDC27;MAP2;PKC1;UBP14;ALG14;SPT7;YBR094W;RXT2;SIF2;ALG1;PTC4;MEC1;CDC28;UBS1;DUR1,2;ATG12;ALG7;SHG1;CHK1;PPS1;PAF1;SGF29;SAT4;CWH43;PER1;RAD18;PTC1;APC11;HEX3;CDC7;MPS1;RXT3;PMT5;DUN1;CDC53;STE7;CDC36;UFD2;HEM3;OST4;CDC34;TFB5;UBC13;APC4;SWF1;TAF12;TAF10;NGG1;CSN9;HST4;GTB1;SWM1;AKR1;GCN2;HDA2;TFB1;SKP1;UBA2;SPT3;SIZ1;GPI17;GPI19;TOM1;TFB3;SNF1;SMT3;FPR2;WBP1;MAK10;YND1;JHD1;M…
Module3	response to stimulus	7.10593e-08	2.01114e-06	3964	684	1314	287	1.2658	GEM1;RFA1;RTG3;PKC1;FIG1;QDR3;SLM4;SEC18;IST2;MMS4;MEC1;NPL4;UMP1;BEM1;YBP1;ATG12;SLX1;RGD1;YPT10;CHK1;SNF5;BSD2;DCC1;KAR4;POL4;RAD18;SRB8;FIG2;CDC39;NHP10;PTC1;YDL010W;HEX3;CDC7;SIT4;ASM4;DUN1;RDI1;MSH5;STE7;DHH1;CDC36;UFD2;LRG1;RAD57;SOK1;SHU2;TFB5;UBC13;STE5;PDS1;SAC3;NBP2;CSN9;PLP1;NUP42;VPS64;AHA1;DIN7;GCN2;NSE3;HRQ1;TFB1;HIM1;ESC2;XRS2;MUS81;RAD30;SSN2;TFB3;SNF1;SLD5;LCD1;VAC8;EAF5;MCM3;NPR…
Module3	protein transport	7.93026e-08	2.19344e-06	3964	403	1314	182	1.3624	MDM10;DRS2;APL3;ERD2;SLM4;SEC18;CMD1;UBS1;NPL4;ATG12;YPT10;BSD2;SED4;PEX19;VAM6;ASM4;BUG1;SEC31;TIM22;VPS41;DOP1;ENT5;SAC3;SEC1;SEC5;NUP42;VPS64;RTN1;SEC26;BTT1;AKR1;MSN5;TLG1;VPS52;VPS3;SEC20;VAC8;TIM9;CUP5;SEC3;SBH2;YOS1;GDI1;RET2;COG7;MST27;USE1;SEH1;YGL114W;MON1;SEC27;PEX14;YRB30;EMP24;COG1;SEC15;SEC9;ERV1;TIM21;TOM20;COG2;PEX4;GTR2;YIP1;TIM13;YGR206W;GOS1;MRS11;VPS29;MAS2;SAM35;SFB3;SBE22;TI…
Module3	establishment of localization in cell	1.61324e-07	4.36291e-06	3964	515	1314	223	1.30628	MDM10;DRS2;SPC72;GEM1;APL3;ERD2;SRO77;SEC18;CMD1;UBS1;ATG12;BSD2;MPS1;PEX19;ASM4;BUG1;SEC31;TIM22;YDR051C;VPS41;RGP1;DOP1;ENT5;SAC3;SEC1;SEC5;NUP42;VPS64;RTN1;SEC26;AKR1;PEP7;MSN5;SEM1;TOM1;TLG1;VPS52;PAC11;VPS3;SEC20;VAC8;TIM9;CUP5;SEC3;BIM1;SBH2;YOS1;GET2;TUB2;EMP47;RET2;COG7;GET1;SPC105;USE1;SEH1;MON1;SEC27;PEX14;BUD13;EMP24;KIP3;COG1;SEC15;SEC9;ERV1;TIM21;TOM20;COG2;PEX4;YIP1;TIM13;YGR206W;GO…
Module3	M phase	1.67807e-07	4.43959e-06	3964	280	1314	133	1.43295	SPO7;SPC72;RFA1;SHE1;CDC27;MUM2;MMS4;MEC1;CDC28;AME1;YBR250W;DCC1;KAR4;CSM1;RMD1;APC11;CDC7;MPS1;SIT4;ASM4;MSH5;RAD57;RAD61;DAD1;PDS1;APC4;FIN1;RGP1;SAC3;SPC19;CHL4;SWM1;ZIP1;MCM21;DAD4;ESC2;XRS2;NKP1;MUS81;LRS4;ECM11;TOM1;RMD6;BIM1;MEI4;RAD51;MAM1;SPR6;SCC4;RAD24;TUB2;ECO1;CNN1;RMD8;HOP2;SPC105;SOH1;MND1;SKI8;KIP3;DOC1;HFM1;SWC4;ESP1;DAM1;OKP1;BNS1;RMD11;RIM101;SPO13;DMA1;SPO12;CDC23;CTF8;MET30;…
Module3	proteasomal ubiquitin-independent protein catabolic process	1.84614e-07	4.7631e-06	3964	14	1314	14	3.01674	PRE7;PRE1;PUP3;PRE4;SCL1;PRE9;PUP2;PRE3;PRE8;PRE5;PRE6;PUP1;PRE10;PRE2
Module3	vesicle organization	1.87863e-07	4.7631e-06	3964	59	1314	39	1.99412	SEC18;SEC31;SEC5;PEP7;TLG1;SEC20;VAC8;SEC3;MST27;USE1;EMP24;VAM7;SEC15;SEC9;YIP1;YAP1802;GOS1;SFB3;SEC6;SEC24;SYS1;EXO70;ATG27;SFT1;VPS24;YKT6;VPS51;SED5;BOS1;SEC10;SEC13;SEC22;VPS33;VPS20;TLG2;UFE1;VAM3;SEC8;VPS4
Module3	cellular response to stimulus	3.38668e-07	8.4114e-06	3964	554	1314	236	1.28511	GEM1;RFA1;RTG3;PKC1;FIG1;SLM4;SEC18;MMS4;MEC1;NPL4;UMP1;BEM1;YBP1;ATG12;SLX1;RGD1;YPT10;CHK1;SNF5;DCC1;KAR4;POL4;RAD18;SRB8;FIG2;CDC39;NHP10;PTC1;YDL010W;HEX3;CDC7;SIT4;ASM4;DUN1;RDI1;MSH5;STE7;DHH1;CDC36;LRG1;RAD57;SOK1;SHU2;TFB5;UBC13;STE5;PDS1;SAC3;CSN9;PLP1;NUP42;VPS64;DIN7;GCN2;NSE3;TFB1;HIM1;ESC2;XRS2;MUS81;RAD30;SSN2;TFB3;SNF1;SLD5;LCD1;VAC8;EAF5;MCM3;NPR2;GLN3;YEN1;TSC11;RAD51;SCC4;BEM2;R…
Module3	cellular protein localization	4.18991e-07	1.01982e-05	3964	322	1314	148	1.38658	MDM10;DRS2;APL3;ERD2;SEC18;CMD1;UBS1;AME1;ATG12;BSD2;SAT4;CSM1;PEX19;SCM3;TIM22;VPS41;FIN1;SAC3;NUP42;VPS64;RTN1;SEC26;CHL4;AKR1;MSN5;LRS4;TLG1;VPS3;VAC8;TIM9;CUP5;SBH2;GET2;SCC4;OXA1;RET2;COG7;GET1;SPC105;SEH1;MON1;SEC27;PEX14;EMP24;COG1;ERV1;TIM21;TOM20;TEL2;COG2;PEX4;TIM13;YGR206W;YTA7;MRS11;SPO13;MAS2;SAM35;SFB3;SVP26;TIM44;YRB2;SEC24;TID3;STS1;SEC11;SYS1;APS3;BET4;GYP6;TIM54;PAM16;PBS2;TIM17…
Module3	cellular macromolecule catabolic process	7.26239e-07	1.73301e-05	3964	273	1314	128	1.41444	CCR4;CNE1;PRE7;CDC27;UBP14;YBR094W;NPL4;UMP1;BSD2;CDC39;RPT2;APC11;RPN6;CDC53;DHH1;CDC36;UFD2;CDC34;YOS9;APC4;YDR131C;SAS4;SWM1;SKP1;SEM1;RPT3;RPB7;RPN9;SSN2;PRE1;RPN3;MOT2;PUP3;LSM4;MDJ1;SWP82;RPN11;UBP6;PRE4;RPN12;SCL1;ATE1;RPT6;PAN2;KEM1;SKI8;DOC1;PRP18;YGR122W;PRE9;PUP2;RPN1;DNA2;CDC23;RPN10;MET30;RPN2;STS1;MND2;PRE3;RPB4;YJL149W;CBP1;HYS2;GRR1;YUH1;VPS25;MNS1;CDC16;VPS24;RPT1;DBR1;YKL206C;OM…
Module3	intracellular transport	1.42218e-06	3.32845e-05	3964	481	1314	206	1.29199	MDM10;DRS2;SPC72;GEM1;APL3;ERD2;SRO77;SEC18;CMD1;UBS1;ATG12;BSD2;PEX19;ASM4;BUG1;SEC31;TIM22;YDR051C;VPS41;RGP1;DOP1;ENT5;SAC3;SEC5;NUP42;VPS64;RTN1;SEC26;AKR1;PEP7;MSN5;SEM1;TOM1;TLG1;VPS52;PAC11;VPS3;SEC20;VAC8;TIM9;CUP5;SEC3;BIM1;SBH2;YOS1;GET2;TUB2;EMP47;RET2;COG7;GET1;USE1;SEH1;MON1;SEC27;PEX14;BUD13;EMP24;KIP3;COG1;SEC15;SEC9;ERV1;TIM21;TOM20;COG2;PEX4;YIP1;TIM13;YGR206W;GOS1;GPA1;MRS11;VPS…
Module3	vesicle fusion	1.5531e-06	3.56626e-05	3964	34	1314	25	2.21819	SEC18;SEC5;PEP7;TLG1;SEC20;SEC3;USE1;VAM7;SEC15;SEC9;YIP1;GOS1;SEC6;EXO70;SFT1;YKT6;SED5;BOS1;SEC10;SEC22;VPS33;TLG2;UFE1;VAM3;SEC8
Module3	negative regulation of transcription from RNA polymerase II promoter	1.6339e-06	3.61537e-05	3964	54	1314	35	1.9553	RXT2;KAR4;SRB8;CDC39;CDC36;HDA2;NCB2;SSN2;GCN4;BUR6;SPT2;ITC1;YGR122W;OPI1;RIM101;SRB2;ESS1;VPS25;BYE1;IXR1;PRR1;ASH1;HOG1;VPS36;SSN8;MKS1;SKO1;RPD3;ISW2;SNF8;SSN3;DIG1;GCR1;ROX1;HDA3
Module3	organelle fusion	1.6339e-06	3.61537e-05	3964	54	1314	35	1.9553	SPC72;SEC18;CMD1;KAR4;SEC5;PEP7;SPC110;TLG1;SEC20;SEC3;USE1;KEM1;VAM7;SEC15;SEC9;YIP1;GOS1;GPA1;SEC6;EXO70;SFT1;YKT6;DYN1;SED5;BOS1;SEC10;SEC22;MDM30;VPS33;KAR5;TLG2;UFE1;VAM3;KAR9;SEC8
Module3	cellular macromolecule localization	1.70469e-06	3.70465e-05	3964	336	1314	151	1.35574	MDM10;DRS2;APL3;ERD2;SEC18;CMD1;UBS1;AME1;ATG12;BSD2;SAT4;CSM1;PEX19;SCM3;TIM22;VPS41;FIN1;SAC3;NUP42;VPS64;RTN1;SEC26;CHL4;AKR1;MSN5;LRS4;TLG1;VPS3;VAC8;TIM9;CUP5;SBH2;GET2;SCC4;OXA1;RET2;COG7;GET1;SPC105;SEH1;MON1;SEC27;PEX14;EMP24;COG1;PRP18;ERV1;TIM21;TOM20;TEL2;COG2;PEX4;TIM13;YGR206W;YTA7;MRS11;SPO13;MAS2;SAM35;SFB3;SVP26;TIM44;YRB2;SEC24;TPM2;TID3;STS1;SEC11;SYS1;APS3;BET4;GYP6;TIM54;PAM16…
Module3	post-Golgi vesicle-mediated transport	1.82887e-06	3.76585e-05	3964	48	1314	32	2.01116	DRS2;SRO77;SEC18;DOP1;ENT5;SEC5;PEP7;VPS52;SEC3;SEC15;SEC9;SEC6;SYS1;APS3;EXO70;APL2;LST4;SEC10;APS1;IMH1;CHS5;VPS33;YPT7;PEP5;MON2;TLG2;VPS16;APL5;APM1;APL4;SRO7;SEC8
Module3	multi-organism process	1.83869e-06	3.76585e-05	3964	80	1314	47	1.77234	FIG1;SPT7;RXT2;CMD1;BEM1;FUS1;KAR4;MAK32;FIG2;CDC39;PTC1;PRM7;STE7;DHH1;CDC36;STE5;CSN9;VPS64;SPC110;SPT3;SNF1;MOT2;STE2;TUB2;AGA2;KEM1;SKI8;SLH1;GPA1;POG1;FAR1;SAG1;CSN12;STE18;GRR1;CNB1;CDC42;FAR10;CHS5;FAR3;KAR5;MSG5;FAR11;CBK1;PRM1;HUB1;SKI3
Module3	proteasomal protein catabolic process	1.85662e-06	3.76585e-05	3964	98	1314	55	1.69307	CNE1;PRE7;CDC27;UBP14;NPL4;APC11;CDC53;UFD2;CDC34;YOS9;APC4;YDR131C;SWM1;SKP1;SEM1;PRE1;PUP3;SWP82;RPN11;PRE4;SCL1;RPT6;DOC1;PRE9;PUP2;CDC23;MET30;STS1;MND2;PRE3;YJL149W;GRR1;MNS1;CDC16;YKL206C;YLR104W;APC2;VPS38;MDM30;SEC61;PRE8;UBX4;CUE1;DSK2;PRE5;APC1;PRE6;HRT1;PUP1;APC5;CDC31;RPT4;PRE10;VPS30;PRE2
Module3	proteasomal ubiquitin-dependent protein catabolic process	1.85662e-06	3.76585e-05	3964	98	1314	55	1.69307	CNE1;PRE7;CDC27;UBP14;NPL4;APC11;CDC53;UFD2;CDC34;YOS9;APC4;YDR131C;SWM1;SKP1;SEM1;PRE1;PUP3;SWP82;RPN11;PRE4;SCL1;RPT6;DOC1;PRE9;PUP2;CDC23;MET30;STS1;MND2;PRE3;YJL149W;GRR1;MNS1;CDC16;YKL206C;YLR104W;APC2;VPS38;MDM30;SEC61;PRE8;UBX4;CUE1;DSK2;PRE5;APC1;PRE6;HRT1;PUP1;APC5;CDC31;RPT4;PRE10;VPS30;PRE2
Module3	macromolecule catabolic process	2.0706e-06	4.13101e-05	3964	285	1314	131	1.38664	CCR4;CNE1;PRE7;CDC27;UBP14;YBR094W;NPL4;UMP1;BSD2;CDC39;RPT2;APC11;RPN6;CDC53;DHH1;CDC36;UFD2;CDC34;YOS9;APC4;YDR131C;SAS4;SWM1;SKP1;SEM1;RPT3;RPB7;RPN9;SSN2;PRE1;RPN3;MOT2;PUP3;LSM4;MDJ1;SWP82;RPN11;UBP6;PRE4;RPN12;SCL1;ATE1;RPT6;PAN2;KEM1;SKI8;DOC1;PRP18;YGR122W;PRE9;PUP2;RPN1;DNA2;CDC23;RPN10;MET30;RPN2;STS1;MND2;PRE3;RPB4;YJL149W;CBP1;HYS2;NTA1;GRR1;YUH1;VPS25;MNS1;CDC16;VPS24;RPT1;DBR1;YKL20…
Module3	localization	2.37357e-06	4.65909e-05	3964	891	1314	353	1.19519	AAP1;ATP6;MDM10;FUN26;DRS2;SPC72;GEM1;RFA1;SLA1;RFT1;APL3;ERD2;SRO77;FAT1;QDR3;SLM4;SEC18;CMD1;VMA2;UBS1;NPL4;AME1;ATG12;ARC40;YPT10;BSD2;PCA1;FUS1;SAT4;PMP1;SED4;CSM1;PTC1;MPS1;PEX19;VAM6;ASM4;BUG1;SCM3;DHH1;TFP1;SEC31;GGC1;TIM22;YDR051C;VPS41;PDS1;FIN1;YDR132C;RGP1;DOP1;ENT5;SAC3;SEC1;SEC5;NUP42;VPS64;MSC2;RTN1;SEC26;BTT1;CHL4;AKR1;CCC2;SWA2;PEP7;MSN5;SEM1;DYN2;LRS4;NHX1;TOM1;TLG1;VPS52;PAC11;V…
Module3	mitotic cell cycle	2.77411e-06	5.35888e-05	3964	225	1314	107	1.43463	CCR4;SPC72;SHE1;CDC27;CDC28;AME1;HPC2;DCC1;KAR4;SAT4;CSM1;APC11;CDC7;MPS1;SIT4;ASM4;CDC53;SCM3;RAD61;DAD1;CDC34;PDS1;APC4;FIN1;RGP1;SAC3;SPC19;CHL4;SWM1;MCM21;DAD4;SKP1;ESC2;NKP1;LRS4;TOM1;MCM3;BIM1;SCC4;BCK2;TUB2;ECO1;CNN1;YBP2;SPC105;KEM1;KIP3;DOC1;SWC4;ESP1;DAM1;OKP1;DMA1;SPO12;CDC23;CTF8;MET30;POG1;TID3;DSN1;MND2;MAD2;DPB11;ESS1;BIR1;GRR1;HIR3;CDC16;CSE4;ASK1;SPC34;NAP1;DYN1;DAD2;TVP38;SFI1;L…
Module3	cell division	3.18118e-06	6.04921e-05	3964	223	1314	106	1.43397	TPD3;ATS1;SPC72;BUD14;SLA1;SHE1;CDC27;CMD1;CDC28;AME1;APC11;CDC7;SIT4;ASM4;CDC53;DAD1;CDC34;PDS1;APC4;RGP1;SEC5;SPC19;CHL4;SWM1;MCM21;DAD4;SKP1;NKP1;SEC3;BIM1;SCC4;BEM2;CNN1;SCW11;BUD13;CDC55;SEC15;DOC1;YGR058W;DAM1;OKP1;RIM101;SLT2;KIC1;UBA4;DMA1;CDC23;SEC6;MOB1;POG1;TAO3;TPM2;TID3;PAN1;DSN1;MND2;MAD2;EXO70;FAR1;BIR1;CDC16;ASK1;VPS1;VPS51;SPC34;NAP1;DAD2;SFI1;APC2;SEC10;MMR1;ADY4;CDC42;NDL1;NKP2…
Module3	regulation of cell cycle process	3.36272e-06	6.29604e-05	3964	104	1314	57	1.65341	TPD3;CCR4;SPC72;MMS4;SIF2;MEC1;CDC28;CHK1;PPS1;CDC7;MPS1;DUN1;FIN1;SWM1;GCN2;SKP1;ESC2;LCD1;BIM1;RAD24;ECO1;SPC105;CDC55;HOS2;DOC1;ESP1;SPO13;DMA1;SPO12;CDC23;ULP2;MOB1;HOS4;MND2;MAD2;DPB11;BIR1;SET3;CDC42;MEC3;TEM1;CSM3;BUB2;CEP3;SGS1;ZDS1;NIS1;DMA2;CBK1;RPD3;NDJ1;RTS1;SGO1;WTM2;RAD17;UME1;DDC1
Module3	modification-dependent macromolecule catabolic process	4.7528e-06	8.76387e-05	3964	177	1314	87	1.48281	CNE1;PRE7;CDC27;UBP14;NPL4;UMP1;BSD2;RPT2;APC11;RPN6;CDC53;UFD2;CDC34;YOS9;APC4;YDR131C;SAS4;SWM1;SKP1;SEM1;RPT3;RPN9;PRE1;RPN3;PUP3;SWP82;RPN11;UBP6;PRE4;RPN12;SCL1;ATE1;RPT6;PAN2;DOC1;PRE9;PUP2;RPN1;CDC23;RPN10;MET30;RPN2;STS1;MND2;PRE3;YJL149W;GRR1;YUH1;VPS25;MNS1;CDC16;VPS24;RPT1;YKL206C;YLR104W;SRN2;APC2;VPS38;MDM30;SEC61;VPS36;RPN13;PRE8;UBX4;VPS20;YMR171C;CUE1;DSK2;PRE5;ASI3;APC1;ELA1;PRE6…
Module3	M phase of mitotic cell cycle	4.877e-06	8.85868e-05	3964	155	1314	78	1.5181	SPC72;SHE1;CDC27;CDC28;AME1;DCC1;CSM1;APC11;CDC7;MPS1;SIT4;ASM4;RAD61;DAD1;PDS1;APC4;FIN1;RGP1;SAC3;SPC19;CHL4;SWM1;MCM21;DAD4;ESC2;NKP1;LRS4;TOM1;BIM1;SCC4;TUB2;ECO1;CNN1;SPC105;DOC1;SWC4;ESP1;DAM1;OKP1;DMA1;CDC23;CTF8;MET30;POG1;TID3;DSN1;MND2;MAD2;BIR1;CDC16;CSE4;ASK1;SPC34;NAP1;DYN1;DAD2;SFI1;APC2;NDL1;NKP2;CTF3;TEM1;MIH1;CSM3;BUB2;SGS1;DMA2;YNL152W;APC1;EGT2;NUF2;SGO1;APC5;CDC31;CHL1;RMI1;DI…
Module3	exocytosis	6.57875e-06	0.00011774	3964	28	1314	21	2.26256	SRO77;SEC1;SEC5;PEP7;SEM1;SEC3;SEC15;SEC6;TPM2;EXO70;RCY1;SEC10;VPS33;MYO5;PEP5;TPM1;SLA2;SEC2;MSB3;SRO7;SEC8
Module3	regulation of cellular pH	1.13242e-05	0.00019688	3964	23	1314	18	2.36093	VMA2;TFP1;YDR065W;SKP1;NHX1;VPS3;CUP5;PPA1;VMA10;VMA22;YHC3;VMA5;VPH2;MEH1;VMA6;VMA4;TFP3;VMA13
Module3	regulation of intracellular pH	1.13242e-05	0.00019688	3964	23	1314	18	2.36093	VMA2;TFP1;YDR065W;SKP1;NHX1;VPS3;CUP5;PPA1;VMA10;VMA22;YHC3;VMA5;VPH2;MEH1;VMA6;VMA4;TFP3;VMA13
Module3	mitosis	1.18999e-05	0.000203974	3964	153	1314	76	1.49851	SPC72;SHE1;CDC27;CDC28;AME1;DCC1;CSM1;APC11;CDC7;MPS1;SIT4;ASM4;RAD61;DAD1;PDS1;APC4;FIN1;RGP1;SAC3;SPC19;CHL4;SWM1;MCM21;DAD4;ESC2;NKP1;LRS4;TOM1;BIM1;SCC4;TUB2;ECO1;CNN1;SPC105;DOC1;SWC4;ESP1;DAM1;OKP1;DMA1;CDC23;CTF8;POG1;TID3;DSN1;MND2;MAD2;BIR1;CDC16;CSE4;ASK1;SPC34;DYN1;DAD2;SFI1;APC2;NDL1;NKP2;CTF3;TEM1;MIH1;CSM3;BUB2;SGS1;DMA2;YNL152W;APC1;EGT2;NUF2;SGO1;APC5;CDC31;CHL1;RMI1;DIB1;CTF4
Module3	conjugation with cellular fusion	1.35488e-05	0.000229012	3964	73	1314	42	1.73566	FIG1;SPT7;RXT2;CMD1;BEM1;FUS1;KAR4;FIG2;CDC39;PTC1;PRM7;STE7;DHH1;CDC36;STE5;CSN9;VPS64;SPC110;SPT3;MOT2;STE2;TUB2;AGA2;KEM1;GPA1;POG1;FAR1;SAG1;CSN12;STE18;GRR1;CNB1;CDC42;FAR10;CHS5;FAR3;KAR5;MSG5;FAR11;CBK1;PRM1;HUB1
Module3	reproduction	1.42102e-05	0.000236902	3964	201	1314	95	1.42582	SPO7;TPD3;ATS1;SLA1;FIG1;GIP1;SPT7;RXT2;CMD1;BEM1;FUS1;KAR4;FIG2;CDC39;PTC1;PRM7;STE7;DHH1;CDC36;HO;STE5;SPO71;SWF1;SEC5;CSN9;VPS64;MSS4;SWM1;SPC110;SPT3;SEC3;MOT2;SPR6;BEM2;STE2;TUB2;AGA2;KEM1;CDC55;SEC15;YGR058W;RIM101;GPA1;KIC1;UBA4;SEC6;POG1;TAO3;TPM2;PAN1;EXO70;DPB11;FAR1;SAG1;CSN12;STE18;GRR1;ASH1;CNB1;VPS51;NAP1;SLX4;SEC10;CDC42;FAR10;CDA2;BUD6;CHS5;REH1;RAD10;FAR3;KAR5;YKU80;MYO5;SGS1;ROT…
Module3	nuclear division	1.60474e-05	0.000263914	3964	154	1314	76	1.48878	SPC72;SHE1;CDC27;CDC28;AME1;DCC1;CSM1;APC11;CDC7;MPS1;SIT4;ASM4;RAD61;DAD1;PDS1;APC4;FIN1;RGP1;SAC3;SPC19;CHL4;SWM1;MCM21;DAD4;ESC2;NKP1;LRS4;TOM1;BIM1;SCC4;TUB2;ECO1;CNN1;SPC105;DOC1;SWC4;ESP1;DAM1;OKP1;DMA1;CDC23;CTF8;POG1;TID3;DSN1;MND2;MAD2;BIR1;CDC16;CSE4;ASK1;SPC34;DYN1;DAD2;SFI1;APC2;NDL1;NKP2;CTF3;TEM1;MIH1;CSM3;BUB2;SGS1;DMA2;YNL152W;APC1;EGT2;NUF2;SGO1;APC5;CDC31;CHL1;RMI1;DIB1;CTF4
Module3	response to pheromone	1.69745e-05	0.000275439	3964	69	1314	40	1.74884	FIG1;BEM1;KAR4;FIG2;CDC39;PTC1;STE7;DHH1;CDC36;STE5;CSN9;PLP1;VPS64;STE2;AGA2;ITC1;GPA1;POG1;FAR1;SAG1;CSN12;STE18;GRR1;STE24;PRR1;CNB1;HOG1;CDC42;FAR10;STE23;FAR3;RCE1;MSG5;FAR11;CBK1;PRM1;HUB1;ISW2;DIG1;BEM4
Module3	cellular membrane fusion	1.89133e-05	0.000298929	3964	56	1314	34	1.83159	SEC18;CMD1;VAM6;VPS41;SWF1;SEC5;PEP7;TLG1;SEC20;VAC8;SEC3;USE1;VAM7;SEC15;SEC9;YIP1;GOS1;SEC6;EXO70;SFT1;YKT6;SED5;BOS1;SEC10;SEC22;MDM30;VPS33;PEP5;PRM1;TLG2;UFE1;VAM3;VPS16;SEC8
Module3	membrane fusion	1.89133e-05	0.000298929	3964	56	1314	34	1.83159	SEC18;CMD1;VAM6;VPS41;SWF1;SEC5;PEP7;TLG1;SEC20;VAC8;SEC3;USE1;VAM7;SEC15;SEC9;YIP1;GOS1;SEC6;EXO70;SFT1;YKT6;SED5;BOS1;SEC10;SEC22;MDM30;VPS33;PEP5;PRM1;TLG2;UFE1;VAM3;VPS16;SEC8
Module3	chromatin remodeling	2.06939e-05	0.000322878	3964	54	1314	33	1.84357	LDB7;CYC8;CDC28;SWC5;SNF5;NHP10;SNF11;VPS72;YER030W;IES1;SWP82;IOC3;RPT6;ITC1;INO80;RAD54;SWC4;RTT102;SNF6;RSC30;ARP4;SPT10;SWI3;SIR1;IES3;ARP6;IOC2;SIR3;VPS71;RSC9;ARP5;ARP8;ISW2
Module3	conjugation	2.14418e-05	0.000330312	3964	74	1314	42	1.71221	FIG1;SPT7;RXT2;CMD1;BEM1;FUS1;KAR4;FIG2;CDC39;PTC1;PRM7;STE7;DHH1;CDC36;STE5;CSN9;VPS64;SPC110;SPT3;MOT2;STE2;TUB2;AGA2;KEM1;GPA1;POG1;FAR1;SAG1;CSN12;STE18;GRR1;CNB1;CDC42;FAR10;CHS5;FAR3;KAR5;MSG5;FAR11;CBK1;PRM1;HUB1
Module3	transcription initiation, DNA-dependent	2.64976e-05	0.000398009	3964	48	1314	30	1.88546	RTG3;TFC1;TAF2;TAF12;TAF10;TFC6;RPB7;TAF6;TFG2;TFC4;TFG1;BRF1;TAF1;SSL2;RPB4;TOA2;TFA2;TAF13;TAF8;TAF4;SUB1;MTF1;TAF9;BDP1;DAL82;RTG1;TOA1;TFC8;AFT2;SUA7
Module3	intracellular pH reduction	2.71444e-05	0.000398009	3964	22	1314	17	2.33112	VMA2;TFP1;YDR065W;SKP1;NHX1;VPS3;CUP5;PPA1;VMA10;VMA22;VMA5;VPH2;MEH1;VMA6;VMA4;TFP3;VMA13
Module3	pH reduction	2.71444e-05	0.000398009	3964	22	1314	17	2.33112	VMA2;TFP1;YDR065W;SKP1;NHX1;VPS3;CUP5;PPA1;VMA10;VMA22;VMA5;VPH2;MEH1;VMA6;VMA4;TFP3;VMA13
Module3	vacuolar acidification	2.71444e-05	0.000398009	3964	22	1314	17	2.33112	VMA2;TFP1;YDR065W;SKP1;NHX1;VPS3;CUP5;PPA1;VMA10;VMA22;VMA5;VPH2;MEH1;VMA6;VMA4;TFP3;VMA13
Module3	regulation of cellular component organization	2.82687e-05	0.000409559	3964	151	1314	74	1.4784	TPD3;BUD14;CDC28;ARC40;FUS1;SED4;FIG2;MPS1;CBS1;VAM6;RDI1;DAD1;VPS41;STN1;FIN1;SEC1;SPC19;SWM1;AKR1;DAD4;SKP1;RPT3;GCN4;BIM1;TSC11;PET122;ECO1;RPT6;SPC105;CDC55;DOC1;ESP1;DAM1;YGR206W;SPO13;DMA1;CDC23;KOG1;ULP2;MND2;MAD2;ESS1;ASK1;RPT1;SPC34;RHO4;DAD2;TEN1;VTA1;CDC42;BUD6;VPS33;CRN1;YPT7;ITT1;CEP3;PEP5;LST8;SLM2;MSG5;NIS1;DMA2;CBK1;MDM38;AVO1;SGO1;RPT5;RPT4;VPS16;DIG1;TCO89;SAR1;SMK1;SGV1
Module3	regulation of cell cycle	3.00826e-05	0.000430712	3964	134	1314	67	1.50837	TPD3;CCR4;SPC72;MMS4;SIF2;MEC1;CDC28;CHK1;PPS1;CDC39;CDC7;MPS1;DUN1;CDC36;FIN1;SWM1;GCN2;SKP1;ESC2;SEM1;LCD1;BIM1;BCK2;RAD24;ECO1;SPC105;KEM1;CDC55;HOS2;DOC1;ESP1;SPO13;DMA1;SPO12;CDC23;ULP2;MOB1;HOS4;MND2;MAD2;DPB11;FAR1;BIR1;GRR1;SET3;SIS2;CDC42;MEC3;TEM1;MIH1;CSM3;BUB2;CEP3;SGS1;ZDS1;NIS1;DMA2;CBK1;RPD3;NDJ1;RTS1;SGO1;WTM2;ESA1;RAD17;UME1;DDC1
Module3	regulation of pH	3.12825e-05	0.000442683	3964	24	1314	18	2.26256	VMA2;TFP1;YDR065W;SKP1;NHX1;VPS3;CUP5;PPA1;VMA10;VMA22;YHC3;VMA5;VPH2;MEH1;VMA6;VMA4;TFP3;VMA13
Module3	establishment of localization	3.31026e-05	0.000463055	3964	804	1314	315	1.18193	AAP1;ATP6;MDM10;FUN26;DRS2;SPC72;GEM1;RFA1;SLA1;RFT1;APL3;ERD2;SRO77;FAT1;QDR3;SLM4;SEC18;CMD1;VMA2;UBS1;NPL4;ATG12;YPT10;BSD2;PCA1;PMP1;SED4;MPS1;PEX19;VAM6;ASM4;BUG1;DHH1;TFP1;SEC31;GGC1;TIM22;YDR051C;VPS41;YDR132C;RGP1;DOP1;ENT5;SAC3;SEC1;SEC5;NUP42;VPS64;MSC2;RTN1;SEC26;BTT1;AKR1;CCC2;SWA2;PEP7;MSN5;SEM1;DYN2;NHX1;TOM1;TLG1;VPS52;PAC11;VPS3;SEC20;LCD1;YEA4;YEA6;GCN4;VAC8;TIM9;CUP5;NPR2;AVT2;S…
Module3	transcription initiation from RNA polymerase II promoter	3.81209e-05	0.000527195	3964	32	1314	22	2.07401	RTG3;TAF2;TAF12;TAF10;RPB7;TAF6;TFG2;TFG1;TAF1;SSL2;RPB4;TOA2;TFA2;TAF13;TAF8;TAF4;TAF9;DAL82;RTG1;TOA1;AFT2;SUA7
Module3	macromolecule modification	4.06889e-05	0.000556387	3964	526	1314	215	1.23308	DEP1;TPD3;ATS1;RFA1;RFT1;CDC27;MAP2;PKC1;UBP14;ALG14;SPT7;YBR094W;RXT2;SIF2;ALG1;PTC4;MEC1;CDC28;UBS1;DUR1,2;ATG12;ALG7;SHG1;CHK1;PPS1;PAF1;SGF29;NFS1;SAT4;CWH43;PER1;RAD18;PTC1;APC11;HEX3;CDC7;MPS1;SLM3;SIT4;RXT3;PMT5;DUN1;CDC53;STE7;CDC36;UFD2;HEM3;OST4;CDC34;TFB5;UBC13;APC4;SWF1;TAF12;TAF10;NGG1;CSN9;HST4;GTB1;SWM1;AKR1;GCN2;HDA2;TFB1;SKP1;UBA2;SPT3;SIZ1;GPI17;GPI19;TOM1;TFB3;SNF1;SMT3;FPR2;WB…
Module3	anaphase-promoting complex-dependent proteasomal ubiquitin-dependent protein catabolic process	4.32338e-05	0.000584617	3964	12	1314	11	2.76535	CDC27;APC11;APC4;SWM1;DOC1;CDC23;MND2;CDC16;APC2;APC1;APC5
Module3	positive regulation of RNA metabolic process	4.67755e-05	0.000625559	3964	133	1314	66	1.49703	DEP1;OAF1;RXT2;SIF2;CDC28;SNF5;KAR4;SRB8;UGA3;PDC2;PLP1;YAP6;RPT3;NCB2;RPB7;ARO80;SSN2;STP1;GCN4;GLN3;BUR6;HAC1;RPT6;CEG1;INO80;FZF1;GTR2;GCN5;YTA7;OPI1;SNF6;STP2;SDS3;YAP5;SWI3;ESS1;CBF1;RPT1;KAE1;HOG1;SWI6;HAP1;PDR8;SIR3;TAP42;SUB1;SAP30;SSN8;MER1;SIP3;RPD3;RPT5;YRR1;YRM1;WTM2;ESA1;RPT4;MBF1;PIP2;NDD1;SKS1;SSN3;GCR1;HHO1;UME1;AFT2
Module3	response to chemical stimulus	4.84939e-05	0.00064149	3964	224	1314	102	1.3737	FIG1;QDR3;NPL4;BEM1;YBP1;RGD1;KAR4;SRB8;FIG2;CDC39;PTC1;YDL010W;SIT4;STE7;DHH1;CDC36;STE5;CSN9;PLP1;VPS64;SSN2;NPR2;GLN3;GRX4;STE2;HAC1;TUB2;PTR3;GET1;AGA2;ITC1;ERV1;ORM1;OPI1;RIM101;GPA1;SLT2;SRB2;UBA4;STB5;MET30;POG1;STS1;GSH1;PBS2;SSY5;FAR1;SAG1;CSN12;STE18;GRR1;VPS25;STE24;IXR1;YKL075C;PRR1;CNB1;YKR064W;LOT6;HOG1;SWI6;YLR225C;CDC42;FAR10;STE23;VPS36;YLR426W;WAR1;ALO1;FAR3;YMR073C;SKY1;RCE1;SS…
Module3	organelle fission	4.98236e-05	0.000651993	3964	163	1314	78	1.44359	SPC72;SHE1;CDC27;CDC28;AME1;DCC1;CSM1;APC11;CDC7;MPS1;SIT4;ASM4;RAD61;DAD1;PDS1;APC4;FIN1;RGP1;SAC3;SPC19;CHL4;SWM1;MCM21;DAD4;ESC2;NKP1;LRS4;TOM1;BIM1;SCC4;TUB2;RPN11;ECO1;CNN1;SPC105;DOC1;SWC4;ESP1;DAM1;OKP1;DMA1;CDC23;CTF8;POG1;TID3;DSN1;MND2;MAD2;BIR1;CDC16;CSE4;ASK1;VPS1;SPC34;DYN1;DAD2;SFI1;APC2;NDL1;NKP2;CTF3;TEM1;MIH1;CSM3;BUB2;SGS1;DMA2;YNL152W;APC1;EGT2;NUF2;SGO1;APC5;CDC31;CHL1;RMI1;DI…
Module3	negative regulation of cellular process	6.92455e-05	0.000896508	3964	270	1314	119	1.3296	DEP1;TPD3;CCR4;OAF1;BUD14;UBP14;RXT2;SIF2;CYC8;CDC28;CHK1;PPS1;KAR4;SRB8;CDC39;PTC1;CDC7;MPS1;RXT3;DUN1;SCM3;CDC36;STN1;STE5;FIN1;SAS4;PLP1;HST4;RTT103;HDA2;ESC2;NCB2;LRS4;SSN2;SNF1;GCN4;MCM3;BIM1;RTT105;BEM2;BUR6;SPT2;SPC105;ITC1;INO80;CDC55;HOS2;ORM1;YGR122W;OPI1;RIM101;SRB2;DMA1;ULP2;SDS3;HOS4;MAD2;DPB11;SPT10;FAR1;ESS1;CBF1;GRR1;VPS25;BYE1;CDC16;IXR1;PRR1;ASH1;EAP1;SET3;YKR064W;SIR1;TEN1;LOT6…
Module3	positive regulation of gene expression	7.04606e-05	0.000902638	3964	127	1314	63	1.49649	DEP1;OAF1;RXT2;SIF2;CDC28;SNF5;KAR4;SRB8;UGA3;PDC2;PLP1;YAP6;RPT3;NCB2;ARO80;SSN2;STP1;GCN4;GLN3;BUR6;BCK2;HAC1;RPT6;CEG1;INO80;FZF1;GTR2;YTA7;OPI1;SNF6;STP2;SDS3;YAP5;SWI3;ESS1;CBF1;RPT1;KAE1;HOG1;SWI6;HAP1;PDR8;SIR3;TAP42;SUB1;SAP30;SSN8;SIP3;RPD3;RPT5;YRR1;YRM1;WTM2;RPT4;MBF1;PIP2;NDD1;SKS1;SSN3;GCR1;HHO1;UME1;AFT2
Module3	positive regulation of nitrogen compound metabolic process	7.34679e-05	0.000921757	3964	137	1314	67	1.47534	DEP1;OAF1;RXT2;SIF2;CDC28;SNF5;KAR4;SRB8;UGA3;PDC2;PLP1;YAP6;RPT3;NCB2;RPB7;ARO80;SSN2;STP1;GCN4;GLN3;BUR6;HAC1;RPT6;CEG1;INO80;FZF1;GTR2;GCN5;YTA7;OPI1;SNF6;STP2;SDS3;YAP5;SWI3;ESS1;CBF1;RPT1;KAE1;HOG1;SWI6;HAP1;PDR8;SIR3;TAP42;SUB1;SAP30;SSN8;BDP1;MER1;SIP3;RPD3;RPT5;YRR1;YRM1;WTM2;ESA1;RPT4;MBF1;PIP2;NDD1;SKS1;SSN3;GCR1;HHO1;UME1;AFT2
Module3	positive regulation of nucleobase, nucleoside, nucleotide and nucleic acid metabolic process	7.34679e-05	0.000921757	3964	137	1314	67	1.47534	DEP1;OAF1;RXT2;SIF2;CDC28;SNF5;KAR4;SRB8;UGA3;PDC2;PLP1;YAP6;RPT3;NCB2;RPB7;ARO80;SSN2;STP1;GCN4;GLN3;BUR6;HAC1;RPT6;CEG1;INO80;FZF1;GTR2;GCN5;YTA7;OPI1;SNF6;STP2;SDS3;YAP5;SWI3;ESS1;CBF1;RPT1;KAE1;HOG1;SWI6;HAP1;PDR8;SIR3;TAP42;SUB1;SAP30;SSN8;BDP1;MER1;SIP3;RPD3;RPT5;YRR1;YRM1;WTM2;ESA1;RPT4;MBF1;PIP2;NDD1;SKS1;SSN3;GCR1;HHO1;UME1;AFT2
Module3	microtubule-based process	7.51097e-05	0.00093274	3964	91	1314	48	1.59125	ATS1;SPC72;GEM1;SHE1;CDC27;CMD1;AME1;MPS1;DAD1;SPC19;DAD4;SPC110;DYN2;PAC11;BIM1;BEM2;TUB2;SPC105;KIP3;DAM1;OKP1;GPA1;DMA1;CDC23;TID3;BIR1;CDC16;ASK1;SPC34;DYN1;DAD2;TVP38;SFI1;LDB18;NDL1;CRN1;NBP1;DSK2;JNM1;DYN3;DMA2;NUF2;SGO1;CDC31;RBL2;SPC29;NIP100;KAR9
Module3	mRNA processing	7.99022e-05	0.000975788	3964	180	1314	84	1.40781	CCR4;PRP45;PTA1;AAR2;MUD1;NTC20;ABD1;PRP5;CDC39;MTF2;LUC7;DHH1;CDC36;SLU7;SAC3;CWC15;PCF11;PRP42;PRP3;PRP22;MOT2;LSM4;RNA15;PAN2;CEG1;BUD13;PRP18;SNU71;PRP38;PTI1;PBP1;CWC22;CBP2;SLT2;PIH1;PRP8;MSL1;MRS1;RPB4;PRP21;CBP1;LSM8;ISY1;CSN12;PAN3;MPE1;DBR1;PAP1;NTR2;CFT2;MSL5;CLF1;SWI6;YHC1;NTR1;RSE1;CEF1;SKY1;CUS1;DCP2;RLR1;YNL187W;YNL224C;CWC25;CUS2;PFS2;HUB1;POP2;THP1;SPT20;SPP2;SYC1;CLP1;CWC27;PRP4…
Module3	cellular monovalent inorganic cation homeostasis	8.01798e-05	0.000975788	3964	27	1314	19	2.12289	VMA2;TFP1;YDR065W;SKP1;NHX1;VPS3;CUP5;PPA1;VMA10;VMA22;YHC3;VMA5;VPH2;MEH1;VMA6;MDM38;VMA4;TFP3;VMA13
Module3	DNA metabolic process	8.80201e-05	0.0010606	3964	327	1314	140	1.29157	CCR4;RFA1;MUM2;MMS4;MEC1;SLX1;CHK1;PAF1;SNF5;DCC1;POL4;RIM1;RAD18;NHP10;HEX3;CDC7;SIT4;DUN1;MSH5;TFP1;HO;RAD57;CDC34;SHU2;TFB5;STN1;UBC13;PDS1;SAC3;ADK1;DIN7;ZIP1;NSE3;TFB1;HIM1;ESC2;XRS2;MUS81;RAD30;ECM11;TFB3;SLD5;LCD1;EAF5;MCM3;YEN1;MEI4;RAD51;SCC4;RAD24;ECO1;HOP2;RPT6;LIF1;PAN2;SLD3;SOH1;INO80;RAD54;MND1;SKI8;HFM1;SWC4;TEL2;BRF1;SHU1;SNF6;RSC30;WSS1;DNA2;CTF8;RPN10;EST3;RNR3;SSL2;PRI1;MND2;AR…
Module3	protein ubiquitination	9.48528e-05	0.00112914	3964	66	1314	37	1.6912	RFA1;CDC27;UBS1;RAD18;APC11;HEX3;CDC53;CDC36;UFD2;CDC34;UBC13;APC4;SWM1;SKP1;TOM1;MOT2;PEX4;DMA1;CDC23;MET30;MND2;GRR1;UFD4;CDC16;UBA1;APC2;MDM30;MUB1;BUL1;DMA2;APC1;ELA1;HRT1;APC5;GPB1;LGE1;NOT5
Module3	asexual reproduction	9.64922e-05	0.00112914	3964	57	1314	33	1.74654	TPD3;ATS1;SLA1;CMD1;SEC5;SEC3;BEM2;CDC55;SEC15;YGR058W;KIC1;UBA4;SEC6;TAO3;TPM2;PAN1;EXO70;VPS51;NAP1;SEC10;CDC42;BUD6;REH1;MYO5;ROT1;TPM1;END3;CBK1;SLA2;SOG2;BEM3;SEC8;AXL1
Module3	cell budding	9.64922e-05	0.00112914	3964	57	1314	33	1.74654	TPD3;ATS1;SLA1;CMD1;SEC5;SEC3;BEM2;CDC55;SEC15;YGR058W;KIC1;UBA4;SEC6;TAO3;TPM2;PAN1;EXO70;VPS51;NAP1;SEC10;CDC42;BUD6;REH1;MYO5;ROT1;TPM1;END3;CBK1;SLA2;SOG2;BEM3;SEC8;AXL1
Module3	cellular membrane organization	0.000103373	0.00118683	3964	199	1314	91	1.37952	SPO7;MDM10;DRS2;SLA1;RFT1;SLM4;SEC18;CMD1;ATG12;VAM6;SEC31;TIM22;VPS41;SWF1;SEC5;PEP7;SHE9;TLG1;SEC20;VAC8;TIM9;CUP5;SEC3;GET2;OXA1;GET1;USE1;VAM7;SEC15;SEC9;TOM20;GTR2;YIP1;TIM13;YAP1802;GOS1;MRS11;SAM35;SFB3;BZZ1;GVP36;NEO1;SEC6;SEC24;PAN1;TIM54;EXO70;RCY1;TIM8;SFT1;VPS24;YKT6;VPS1;MEH1;ATG10;SED5;BOS1;SEC10;SEC13;SEC22;MDM30;VPS33;YPT7;SAM37;VPS20;MYO5;DNF3;PEP5;CUE1;TOM7;END3;TOM22;SLA2;PRM1;…
Module3	membrane organization	0.000103373	0.00118683	3964	199	1314	91	1.37952	SPO7;MDM10;DRS2;SLA1;RFT1;SLM4;SEC18;CMD1;ATG12;VAM6;SEC31;TIM22;VPS41;SWF1;SEC5;PEP7;SHE9;TLG1;SEC20;VAC8;TIM9;CUP5;SEC3;GET2;OXA1;GET1;USE1;VAM7;SEC15;SEC9;TOM20;GTR2;YIP1;TIM13;YAP1802;GOS1;MRS11;SAM35;SFB3;BZZ1;GVP36;NEO1;SEC6;SEC24;PAN1;TIM54;EXO70;RCY1;TIM8;SFT1;VPS24;YKT6;VPS1;MEH1;ATG10;SED5;BOS1;SEC10;SEC13;SEC22;MDM30;VPS33;YPT7;SAM37;VPS20;MYO5;DNF3;PEP5;CUE1;TOM7;END3;TOM22;SLA2;PRM1;…
Module3	positive regulation of transcription, DNA-dependent	0.000108668	0.00123598	3964	126	1314	62	1.48443	DEP1;OAF1;RXT2;SIF2;CDC28;SNF5;KAR4;SRB8;UGA3;PDC2;PLP1;YAP6;RPT3;NCB2;ARO80;SSN2;STP1;GCN4;GLN3;BUR6;HAC1;RPT6;CEG1;INO80;FZF1;GTR2;YTA7;OPI1;SNF6;STP2;SDS3;YAP5;SWI3;ESS1;CBF1;RPT1;KAE1;HOG1;SWI6;HAP1;PDR8;SIR3;TAP42;SUB1;SAP30;SSN8;SIP3;RPD3;RPT5;YRR1;YRM1;WTM2;RPT4;MBF1;PIP2;NDD1;SKS1;SSN3;GCR1;HHO1;UME1;AFT2
Module3	protein targeting to mitochondrion	0.000115992	0.00130706	3964	42	1314	26	1.86751	MDM10;TIM22;TIM9;ERV1;TIM21;TOM20;TIM13;MRS11;MAS2;SAM35;TIM44;TIM54;PAM16;TIM17;TIM8;OCT1;MAS1;SAM37;TOM40;TOM7;TOM22;MDJ2;TOM6;MGE1;TIM50;TOM5
Module3	nucleosome mobilization	0.000120573	0.00134621	3964	11	1314	10	2.74249	SNF5;NHP10;SNF11;IES1;SWP82;INO80;SNF6;SWI3;IES3;ARP5
Module3	negative regulation of biological process	0.000132548	0.00146646	3964	276	1314	120	1.31163	DEP1;TPD3;CCR4;OAF1;BUD14;UBP14;RXT2;SIF2;CYC8;CDC28;CHK1;PPS1;KAR4;SRB8;CDC39;PTC1;CDC7;MPS1;RXT3;DUN1;SCM3;CDC36;STN1;STE5;FIN1;SAS4;PLP1;HST4;RTT103;HDA2;ESC2;NCB2;LRS4;SSN2;SNF1;GCN4;MCM3;BIM1;RTT105;BEM2;BUR6;SPT2;SPC105;ITC1;INO80;CDC55;HOS2;ORM1;YGR122W;YGR206W;OPI1;RIM101;SRB2;DMA1;ULP2;SDS3;HOS4;MAD2;DPB11;SPT10;FAR1;ESS1;CBF1;GRR1;VPS25;BYE1;CDC16;IXR1;PRR1;ASH1;EAP1;SET3;YKR064W;SIR1;T…
Module3	Golgi to plasma membrane transport	0.000150132	0.00162261	3964	20	1314	15	2.26256	SRO77;SEC18;SEC5;SEC3;SEC15;SEC9;SEC6;SYS1;EXO70;LST4;SEC10;IMH1;CHS5;SRO7;SEC8
Module3	regulation of mitotic metaphase/anaphase transition	0.000150132	0.00162261	3964	20	1314	15	2.26256	TPD3;MPS1;SWM1;BIM1;SPC105;CDC55;DOC1;DMA1;CDC23;ULP2;MND2;MAD2;CEP3;DMA2;SGO1
Module3	response to DNA damage stimulus	0.000150662	0.00162261	3964	245	1314	108	1.32983	RFA1;MMS4;MEC1;UMP1;SLX1;CHK1;SNF5;DCC1;POL4;RAD18;NHP10;HEX3;CDC7;SIT4;DUN1;MSH5;RAD57;SHU2;TFB5;UBC13;PDS1;SAC3;DIN7;GCN2;NSE3;TFB1;HIM1;ESC2;XRS2;MUS81;RAD30;TFB3;SLD5;LCD1;EAF5;MCM3;YEN1;RAD51;SCC4;RAD24;ECO1;RPT6;LIF1;PAN2;SLD3;SOH1;INO80;RAD54;SWC4;SHU1;SNF6;RSC30;WSS1;DNA2;CTF8;RPN10;SSL2;ARP4;DPB11;HPR5;SPT10;RPB4;HYS2;RAD26;EAF6;GRR1;MGM101;PAN3;IXR1;SSL1;NSE1;MLH2;SLX4;MEC3;PSY3;SMC6;SI…
Module3	protein modification by small protein conjugation	0.000160785	0.00169832	3964	86	1314	45	1.57853	RFA1;CDC27;UBS1;RAD18;APC11;HEX3;CDC53;CDC36;UFD2;CDC34;UBC13;APC4;SWM1;SKP1;UBA2;SIZ1;TOM1;SMT3;MOT2;PEX4;UBA4;DMA1;WSS1;CDC23;MET30;MND2;GRR1;UFD4;CDC16;UBA1;APC2;MDM30;MUB1;BUL1;DMA2;APC1;URE2;ELA1;HRT1;NFI1;APC5;GPB1;LGE1;NOT5;AOS1
Module3	maintenance of location in cell	0.000161799	0.00169832	3964	32	1314	21	1.97974	ERD2;AME1;FUS1;MPS1;SPC105;EMP24;OKP1;SVP26;VPS35;FAR1;BIR1;NFU1;VPS1;LOT6;SSQ1;VPS36;URE2;VPS27;VPS5;SGO1;VPS4
Module3	RNA splicing, via transesterification reactions	0.000161895	0.00169832	3964	98	1314	50	1.53915	PRP45;AAR2;MUD1;NTC20;PRP5;LUC7;SLU7;CWC15;PRP42;PRP3;PRP22;LSM4;BUD13;PRP18;SNU71;PRP38;CWC22;CBP2;PRP8;MSL1;MRS1;PRP21;LSM8;ISY1;CSN12;NTR2;MSL5;CLF1;YHC1;NTR1;RSE1;CEF1;SKY1;CUS1;YNL187W;YNL224C;CWC25;CUS2;HUB1;SPP2;MNE1;SUV3;PRP46;LEA1;YPR045C;BRR1;DIB1;RDS3;SNT309;PRP4
Module3	membrane docking	0.000163274	0.00169832	3964	22	1314	16	2.19399	SEC18;SEC1;SEC5;PEP7;VAC8;SEC3;MON1;SEC15;SEC6;EXO70;RCY1;SEC10;VPS33;PEP5;VAM3;SEC8
Module3	monovalent inorganic cation homeostasis	0.000172327	0.0017773	3964	28	1314	19	2.04708	VMA2;TFP1;YDR065W;SKP1;NHX1;VPS3;CUP5;PPA1;VMA10;VMA22;YHC3;VMA5;VPH2;MEH1;VMA6;MDM38;VMA4;TFP3;VMA13
Module3	response to organic substance	0.000183107	0.00187261	3964	113	1314	56	1.49502	FIG1;NPL4;BEM1;KAR4;FIG2;CDC39;PTC1;STE7;DHH1;CDC36;STE5;CSN9;PLP1;VPS64;GLN3;STE2;HAC1;PTR3;GET1;AGA2;ITC1;ORM1;OPI1;GPA1;SLT2;POG1;STS1;SSY5;FAR1;SAG1;CSN12;STE18;GRR1;STE24;PRR1;CNB1;YKR064W;HOG1;SWI6;CDC42;FAR10;STE23;FAR3;RCE1;BOP3;MSG5;FAR11;CBK1;PRM1;HUB1;SPT20;ISW2;GPB1;SKS1;DIG1;BEM4
Module3	cell cycle checkpoint	0.000194208	0.00195332	3964	54	1314	31	1.73183	TPD3;CCR4;SPC72;MEC1;CHK1;MPS1;DUN1;FIN1;GCN2;ESC2;LCD1;BIM1;RAD24;SPC105;CDC55;DMA1;ULP2;MAD2;DPB11;BIR1;MEC3;CSM3;BUB2;CEP3;SGS1;ZDS1;DMA2;RTS1;SGO1;RAD17;DDC1
Module3	regulation of cell cycle arrest	0.000194208	0.00195332	3964	54	1314	31	1.73183	TPD3;CCR4;SPC72;MEC1;CHK1;MPS1;DUN1;FIN1;GCN2;ESC2;LCD1;BIM1;RAD24;SPC105;CDC55;DMA1;ULP2;MAD2;DPB11;BIR1;MEC3;CSM3;BUB2;CEP3;SGS1;ZDS1;DMA2;RTS1;SGO1;RAD17;DDC1
Module3	intracellular protein transport	0.000227936	0.00227376	3964	263	1314	114	1.30764	MDM10;DRS2;APL3;SEC18;CMD1;UBS1;ATG12;BSD2;PEX19;TIM22;VPS41;SAC3;NUP42;VPS64;RTN1;SEC26;AKR1;MSN5;TLG1;VPS3;VAC8;TIM9;CUP5;SBH2;RET2;COG7;SEH1;MON1;SEC27;PEX14;COG1;ERV1;TIM21;TOM20;COG2;PEX4;TIM13;YGR206W;MRS11;MAS2;SAM35;SFB3;TIM44;YRB2;SEC24;SEC11;SYS1;APS3;BET4;GYP6;TIM54;PAM16;PBS2;TIM17;ATG27;APL1;SPC1;APS2;VPS25;TIM8;OCT1;APL2;LST4;VPS1;VPS51;NAP1;ATG10;SED5;RIC1;MSL5;SRN2;MAS1;APS1;PEX13…
Module3	establishment of protein localization in mitochondrion	0.000244188	0.00239658	3964	50	1314	29	1.74971	MDM10;TIM22;TIM9;OXA1;ERV1;TIM21;TOM20;TIM13;MRS11;MAS2;SAM35;TIM44;TIM54;PAM16;TIM17;TIM8;OCT1;MAS1;SAM37;TOM40;TOM7;TOM22;MDJ2;MIM1;MDM38;TOM6;MGE1;TIM50;TOM5
Module3	protein localization in mitochondrion	0.000244188	0.00239658	3964	50	1314	29	1.74971	MDM10;TIM22;TIM9;OXA1;ERV1;TIM21;TOM20;TIM13;MRS11;MAS2;SAM35;TIM44;TIM54;PAM16;TIM17;TIM8;OCT1;MAS1;SAM37;TOM40;TOM7;TOM22;MDJ2;MIM1;MDM38;TOM6;MGE1;TIM50;TOM5
Module3	transport	0.000250528	0.00243914	3964	776	1314	299	1.16238	AAP1;ATP6;MDM10;FUN26;DRS2;SPC72;GEM1;SLA1;RFT1;APL3;ERD2;SRO77;FAT1;QDR3;SLM4;SEC18;CMD1;VMA2;UBS1;NPL4;ATG12;YPT10;BSD2;PCA1;PMP1;SED4;PEX19;VAM6;ASM4;BUG1;DHH1;TFP1;SEC31;GGC1;TIM22;YDR051C;VPS41;YDR132C;RGP1;DOP1;ENT5;SAC3;SEC1;SEC5;NUP42;VPS64;MSC2;RTN1;SEC26;BTT1;AKR1;CCC2;SWA2;PEP7;MSN5;SEM1;DYN2;NHX1;TOM1;TLG1;VPS52;PAC11;VPS3;SEC20;YEA4;YEA6;VAC8;TIM9;CUP5;NPR2;AVT2;SEC3;BIM1;SBH2;YOS1;G…
Module3	establishment or maintenance of cell polarity	0.000261046	0.00252137	3964	85	1314	44	1.56161	SLA1;BEM1;SWF1;SEC5;SEC3;TSC11;BEM2;BUD13;KIP3;SEC15;YGR058W;DMA1;GVP36;SEC6;TPM2;PAN1;EXO70;DYN1;RHO4;LDB18;SEC10;CDC42;BUD6;CHS5;BUD8;MYO5;ROT1;ZDS1;JNM1;LST8;SLM2;TPM1;END3;DMA2;CBK1;SLA2;THP1;AVO1;BEM3;BEM4;NIP100;SRO7;SEC8;AXL1
Module3	protein localization to organelle	0.000265349	0.00254276	3964	240	1314	105	1.31982	MDM10;ERD2;CMD1;AME1;ATG12;BSD2;CSM1;PEX19;SCM3;TIM22;FIN1;NUP42;VPS64;RTN1;CHL4;LRS4;VPS3;VAC8;TIM9;CUP5;SBH2;GET2;SCC4;OXA1;COG7;GET1;SPC105;SEH1;MON1;PEX14;EMP24;COG1;ERV1;TIM21;TOM20;TEL2;COG2;PEX4;TIM13;YGR206W;MRS11;SPO13;MAS2;SAM35;SVP26;TIM44;TID3;SEC11;TIM54;PAM16;PBS2;TIM17;VPS35;FAR1;ATG27;SPC1;VPS25;TIM8;OCT1;VPS1;VPS51;NAP1;ATG10;SRN2;MAS1;PEX13;SEC61;VPS33;VPS36;VPS71;MVP1;PEX12;SAM…
Module3	nucleosome organization	0.000273118	0.00259675	3964	48	1314	28	1.75977	LDB7;CYC8;HPC2;SWC5;SNF5;NHP10;SNF11;VPS72;IES1;SWP82;INO80;SWC4;RTT102;SNF6;RSC30;SWI3;HIR3;CSE4;NAP1;IES3;ARP6;VPS71;RSC9;ARP5;HTZ1;ISW2;GCR1;HHO1
Module3	nuclear mRNA splicing, via spliceosome	0.00027889	0.00261871	3964	90	1314	46	1.54189	PRP45;AAR2;MUD1;NTC20;PRP5;LUC7;SLU7;CWC15;PRP42;PRP3;PRP22;LSM4;BUD13;PRP18;SNU71;PRP38;CWC22;PRP8;MSL1;PRP21;LSM8;ISY1;CSN12;NTR2;MSL5;CLF1;YHC1;NTR1;RSE1;CEF1;SKY1;CUS1;YNL187W;YNL224C;CWC25;CUS2;HUB1;SPP2;PRP46;LEA1;YPR045C;BRR1;DIB1;RDS3;SNT309;PRP4
Module3	DNA repair	0.000279731	0.00261871	3964	214	1314	95	1.33921	RFA1;MMS4;MEC1;SLX1;SNF5;POL4;RAD18;NHP10;HEX3;CDC7;SIT4;MSH5;RAD57;SHU2;TFB5;UBC13;PDS1;SAC3;DIN7;NSE3;TFB1;HIM1;ESC2;XRS2;MUS81;RAD30;TFB3;SLD5;LCD1;EAF5;MCM3;YEN1;RAD51;SCC4;RAD24;ECO1;RPT6;LIF1;PAN2;SLD3;SOH1;INO80;RAD54;SWC4;SHU1;SNF6;RSC30;WSS1;DNA2;RPN10;SSL2;ARP4;DPB11;HPR5;SPT10;RPB4;HYS2;RAD26;EAF6;MGM101;PAN3;IXR1;SSL1;NSE1;MLH2;SLX4;MEC3;PSY3;SMC6;SIR3;RAD33;RAD10;CSM3;YKU80;MLH1;SGS1…
Module3	maintenance of location	0.000285689	0.00265408	3964	35	1314	22	1.89624	ERD2;AME1;FUS1;MPS1;SPC105;EMP24;OKP1;SVP26;VPS35;FAR1;BIR1;NFU1;VPS1;LOT6;SSQ1;VPS36;PML39;URE2;VPS27;VPS5;SGO1;VPS4
Module3	regulation of biological quality	0.00030944	0.00285294	3964	278	1314	119	1.29134	DRS2;RFA1;BUD14;RFT1;ERD2;QDR3;VMA2;MEC1;AME1;ARC40;PCA1;NFS1;FUS1;YCL047C;SAT4;PER1;FIG2;CDC39;YDL010W;HEX3;MPS1;PEX19;STE7;TFP1;GGC1;RAD57;YDR065W;STN1;MSC2;CCC2;SKP1;XRS2;SPT3;NHX1;TOM1;SNF1;VPS3;LCD1;CUP5;YER078C;RAD51;GRX4;GET1;SPC105;RAD54;CDC55;EMP24;ERV1;TEL2;OKP1;PPA1;SLT2;PIH1;VMA10;VMA22;UBA4;DNA2;SVP26;EST3;DFG10;YHC3;VPS35;FAR1;HAL5;BIR1;NFU1;VMA5;VPH2;OCT1;DBR1;ZRT3;ASH1;CNB1;VPS1;M…
Module3	regulation of organelle organization	0.000362154	0.00323349	3964	103	1314	51	1.49373	TPD3;BUD14;CDC28;ARC40;SED4;MPS1;CBS1;VAM6;RDI1;DAD1;VPS41;STN1;FIN1;SEC1;SPC19;SWM1;DAD4;BIM1;PET122;ECO1;SPC105;CDC55;DOC1;ESP1;DAM1;SPO13;DMA1;CDC23;ULP2;MND2;MAD2;ESS1;ASK1;SPC34;RHO4;DAD2;TEN1;CDC42;BUD6;VPS33;CRN1;YPT7;CEP3;PEP5;NIS1;DMA2;MDM38;SGO1;VPS16;SAR1;SGV1
Module3	histone deacetylation	0.000364785	0.00323349	3964	21	1314	15	2.15482	DEP1;RXT2;SIF2;RXT3;HST4;HDA2;HOS2;SDS3;HOS4;SET3;RCO1;SAP30;RPD3;UME1;HDA3
Module3	mitotic cell cycle spindle checkpoint	0.000364785	0.00323349	3964	21	1314	15	2.15482	TPD3;SPC72;MPS1;FIN1;BIM1;SPC105;CDC55;DMA1;ULP2;MAD2;BUB2;CEP3;DMA2;RTS1;SGO1
Module3	vesicle docking	0.000364785	0.00323349	3964	21	1314	15	2.15482	SEC18;SEC1;SEC5;PEP7;SEC3;MON1;SEC15;SEC6;EXO70;RCY1;SEC10;VPS33;PEP5;VAM3;SEC8
Module3	proteasome assembly	0.000369622	0.00323349	3964	25	1314	17	2.05139	UMP1;RPT2;RPN6;SEM1;RPT3;RPN9;PRE4;RPT6;PRE9;RPN2;RPT1;YKL206C;YLR021W;YLR199C;RPT5;RPT4;PRE2
Module3	regulation of mitosis	0.000369622	0.00323349	3964	25	1314	17	2.05139	TPD3;MPS1;SWM1;BIM1;ECO1;SPC105;CDC55;DOC1;DMA1;CDC23;ULP2;MND2;MAD2;CEP3;NIS1;DMA2;SGO1
Module3	regulation of nuclear division	0.000369622	0.00323349	3964	25	1314	17	2.05139	TPD3;MPS1;SWM1;BIM1;ECO1;SPC105;CDC55;DOC1;DMA1;CDC23;ULP2;MND2;MAD2;CEP3;NIS1;DMA2;SGO1
Module3	spindle checkpoint	0.000371971	0.00323349	3964	23	1314	16	2.0986	TPD3;SPC72;MPS1;FIN1;BIM1;SPC105;CDC55;DMA1;ULP2;MAD2;BIR1;BUB2;CEP3;DMA2;RTS1;SGO1
Module3	chromosome segregation	0.000378496	0.00326688	3964	128	1314	61	1.43767	SPC72;SHE1;CDC27;MMS4;AME1;DCC1;CSM1;MPS1;SCM3;RAD61;DAD1;PDS1;FIN1;SPC19;CHL4;MCM21;DAD4;ESC2;MUS81;SIZ1;LRS4;BIM1;MAM1;SCC4;TUB2;ECO1;CNN1;SPC105;SOH1;SWC4;ESP1;DAM1;OKP1;RTT102;SPO13;CDC23;CTF8;TID3;DSN1;STS1;MND2;CBF1;BIR1;CDC16;CSE4;ASK1;SPC34;DYN1;DAD2;CTF3;CSM3;SGS1;NUF2;RTS1;SGO1;NFI1;CHL1;RMI1;REC8;CTF4;HDA3
Module3	RNA splicing, via transesterification reactions with bulged adenosine as nucleophile	0.000386151	0.00330948	3964	91	1314	46	1.52495	PRP45;AAR2;MUD1;NTC20;PRP5;LUC7;SLU7;CWC15;PRP42;PRP3;PRP22;LSM4;BUD13;PRP18;SNU71;PRP38;CWC22;PRP8;MSL1;PRP21;LSM8;ISY1;CSN12;NTR2;MSL5;CLF1;YHC1;NTR1;RSE1;CEF1;SKY1;CUS1;YNL187W;YNL224C;CWC25;CUS2;HUB1;SPP2;PRP46;LEA1;YPR045C;BRR1;DIB1;RDS3;SNT309;PRP4
Module3	regulation of mitotic cell cycle	0.000410916	0.0034971	3964	72	1314	38	1.59217	TPD3;CCR4;SPC72;CDC28;PPS1;CDC7;MPS1;FIN1;SWM1;SKP1;BIM1;ECO1;SPC105;KEM1;CDC55;DOC1;ESP1;DMA1;SPO12;CDC23;ULP2;MOB1;MND2;MAD2;DPB11;SIS2;CDC42;TEM1;CSM3;BUB2;CEP3;ZDS1;NIS1;DMA2;CBK1;RTS1;SGO1;DDC1
Module3	mitochondrial outer membrane translocase complex assembly	0.000435093	0.00367714	3964	7	1314	7	3.01674	MDM10;TOM20;SAM35;SAM37;MIM1;TOM6;TOM5
Module3	response to pheromone involved in conjugation with cellular fusion	0.000438283	0.00367855	3964	49	1314	28	1.72385	FIG1;BEM1;FIG2;CDC39;PTC1;STE7;DHH1;CDC36;STE5;CSN9;VPS64;STE2;AGA2;GPA1;POG1;FAR1;SAG1;CSN12;STE18;GRR1;CNB1;CDC42;FAR10;FAR3;MSG5;FAR11;CBK1;HUB1
Module3	positive regulation of biological process	0.00047195	0.00392136	3964	214	1314	94	1.32511	DEP1;OAF1;RXT2;SIF2;CDC28;ARC40;SNF5;KAR4;SRB8;RPT2;CBS1;UGA3;PDC2;STE5;SEC1;PLP1;YAP6;RPT3;NCB2;RPB7;ARO80;SSN2;STP1;SNF1;GCN4;BIM1;GLN3;PET122;BUR6;BCK2;HAC1;RPT6;SNF4;CEG1;INO80;HOS2;DOC1;FZF1;GTR2;PBP1;GCN5;YTA7;OPI1;SNF6;STP2;SPO13;SDS3;YAP5;DPB11;SWI3;ESS1;CBF1;RPT1;KAE1;RHO4;HOG1;VTA1;SWI6;CDC42;HAP1;PDR8;BUD6;CRN1;SIR3;TAP42;SUB1;SKY1;SAP30;SSN8;BDP1;VAC7;MER1;SIP3;RPD3;AIF1;MDM38;SGO1;RP…
Module3	negative regulation of nitrogen compound metabolic process	0.000476878	0.00392136	3964	162	1314	74	1.37802	CCR4;OAF1;RXT2;CYC8;CDC28;CHK1;KAR4;SRB8;CDC39;RXT3;DUN1;CDC36;STN1;SAS4;HST4;HDA2;ESC2;NCB2;LRS4;SSN2;GCN4;MCM3;BUR6;SPT2;ITC1;INO80;YGR122W;OPI1;RIM101;SRB2;SDS3;SPT10;ESS1;CBF1;VPS25;BYE1;CDC16;IXR1;PRR1;ASH1;YKR064W;SIR1;TEN1;IES3;HOG1;MEC3;VPS36;SIR3;SML1;GTR1;CSM3;RCO1;YKU80;SAP30;ZDS1;SSN8;MKS1;SKO1;RPD3;HTZ1;ESA1;RFM1;ISW2;SNF8;CHL1;SSN3;DIG1;GCR1;HHO1;SPP1;UME1;ROX1;ORC4;HDA3
Module3	negative regulation of nucleobase, nucleoside, nucleotide and nucleic acid metabolic process	0.000476878	0.00392136	3964	162	1314	74	1.37802	CCR4;OAF1;RXT2;CYC8;CDC28;CHK1;KAR4;SRB8;CDC39;RXT3;DUN1;CDC36;STN1;SAS4;HST4;HDA2;ESC2;NCB2;LRS4;SSN2;GCN4;MCM3;BUR6;SPT2;ITC1;INO80;YGR122W;OPI1;RIM101;SRB2;SDS3;SPT10;ESS1;CBF1;VPS25;BYE1;CDC16;IXR1;PRR1;ASH1;YKR064W;SIR1;TEN1;IES3;HOG1;MEC3;VPS36;SIR3;SML1;GTR1;CSM3;RCO1;YKU80;SAP30;ZDS1;SSN8;MKS1;SKO1;RPD3;HTZ1;ESA1;RFM1;ISW2;SNF8;CHL1;SSN3;DIG1;GCR1;HHO1;SPP1;UME1;ROX1;ORC4;HDA3
Module3	DNA recombination	0.000490931	0.00400982	3964	129	1314	61	1.42652	RFA1;MMS4;MEC1;SLX1;PAF1;CDC7;MSH5;TFP1;HO;RAD57;SHU2;PDS1;ZIP1;NSE3;ESC2;XRS2;MUS81;ECM11;SLD5;MCM3;MEI4;RAD51;RAD24;HOP2;LIF1;SLD3;SOH1;RAD54;MND1;SKI8;HFM1;SHU1;MND2;DPB11;NSE1;MLH2;SLX4;MEC3;REC102;PSY3;SMC6;CDC73;MFT1;RAD10;YKU80;MLH1;SGS1;MRE11;RLR1;MER1;RAD50;SMC5;NDJ1;ARP8;RAD17;RAD1;MEI5;DDC1;REC8;CDC54;CTF4
Module3	secretion	0.000506862	0.00408511	3964	36	1314	22	1.84357	SRO77;BUG1;SEC1;SEC5;PEP7;SEM1;SEC3;SEC15;SEC6;TPM2;EXO70;RCY1;SEC10;VPS33;MYO5;PEP5;TPM1;SLA2;SEC2;MSB3;SRO7;SEC8
Module3	secretion by cell	0.000506862	0.00408511	3964	36	1314	22	1.84357	SRO77;BUG1;SEC1;SEC5;PEP7;SEM1;SEC3;SEC15;SEC6;TPM2;EXO70;RCY1;SEC10;VPS33;MYO5;PEP5;TPM1;SLA2;SEC2;MSB3;SRO7;SEC8
Module3	negative regulation of cell cycle process	0.000554518	0.00443979	3964	34	1314	21	1.86328	TPD3;CCR4;SIF2;CDC7;MPS1;BIM1;SPC105;CDC55;HOS2;DMA1;ULP2;HOS4;MAD2;DPB11;SET3;CSM3;CEP3;SGS1;DMA2;RPD3;SGO1
Module3	positive regulation of cellular process	0.000561407	0.00446557	3964	207	1314	91	1.3262	DEP1;OAF1;RXT2;SIF2;CDC28;ARC40;SNF5;KAR4;SRB8;CBS1;UGA3;PDC2;STE5;SEC1;PLP1;YAP6;RPT3;NCB2;RPB7;ARO80;SSN2;STP1;SNF1;GCN4;BIM1;GLN3;PET122;BUR6;HAC1;RPT6;SNF4;CEG1;INO80;HOS2;DOC1;FZF1;GTR2;PBP1;GCN5;YTA7;OPI1;SNF6;STP2;SPO13;SDS3;YAP5;DPB11;SWI3;ESS1;CBF1;RPT1;KAE1;RHO4;HOG1;SWI6;CDC42;HAP1;PDR8;BUD6;CRN1;SIR3;TAP42;SUB1;SKY1;SAP30;SSN8;BDP1;VAC7;MER1;SIP3;RPD3;AIF1;MDM38;SGO1;RPT5;YRR1;YRM1;WT…
Module3	cellular response to chemical stimulus	0.000617826	0.0048455	3964	158	1314	72	1.37472	FIG1;NPL4;BEM1;YBP1;KAR4;SRB8;FIG2;CDC39;PTC1;YDL010W;SIT4;STE7;DHH1;CDC36;STE5;CSN9;PLP1;VPS64;SSN2;GLN3;GRX4;STE2;HAC1;AGA2;ITC1;ERV1;OPI1;RIM101;GPA1;SLT2;UBA4;STB5;POG1;STS1;FAR1;SAG1;CSN12;STE18;GRR1;VPS25;IXR1;PRR1;CNB1;LOT6;HOG1;SWI6;CDC42;FAR10;VPS36;ALO1;FAR3;SSN8;BOP3;MSG5;YNL080C;FAR11;CBK1;YNL190W;ATX1;HUB1;SPT20;MCA1;ISW2;GPB1;SNF8;SSN3;DIG1;GRX5;GCR1;GLR1;POS5;AFT2
Module3	meiotic cell cycle	0.000617826	0.0048455	3964	158	1314	72	1.37472	SPO7;RFA1;MUM2;MMS4;MEC1;AME1;YBR250W;KAR4;CSM1;RMD1;CDC7;MSH5;RAD57;PDS1;CHL4;SWM1;ZIP1;MCM21;XRS2;NKP1;MUS81;LRS4;ECM11;RMD6;MEI4;RAD51;MAM1;SPR6;RAD24;TUB2;RMD8;HOP2;SOH1;MND1;SKI8;HFM1;OKP1;BNS1;RMD11;RIM101;SPO13;SPO12;DNA2;SPO22;MND2;VPS1;SET3;MLH2;SWI6;ADY4;NKP2;REC102;CTF3;RAD10;CSM3;MLH1;SGS1;MRE11;MER1;RAD50;NDJ1;RTS1;SGO1;WTM2;RAD17;RAD1;RMI1;SSN3;MEI5;UME1;DDC1;REC8
Module3	mitotic cell cycle spindle assembly checkpoint	0.000641023	0.0048455	3964	14	1314	11	2.3703	TPD3;MPS1;BIM1;SPC105;CDC55;DMA1;ULP2;MAD2;CEP3;DMA2;SGO1
Module3	negative regulation of mitosis	0.000641023	0.0048455	3964	14	1314	11	2.3703	TPD3;MPS1;BIM1;SPC105;CDC55;DMA1;ULP2;MAD2;CEP3;DMA2;SGO1
Module3	negative regulation of mitotic metaphase/anaphase transition	0.000641023	0.0048455	3964	14	1314	11	2.3703	TPD3;MPS1;BIM1;SPC105;CDC55;DMA1;ULP2;MAD2;CEP3;DMA2;SGO1
Module3	negative regulation of nuclear division	0.000641023	0.0048455	3964	14	1314	11	2.3703	TPD3;MPS1;BIM1;SPC105;CDC55;DMA1;ULP2;MAD2;CEP3;DMA2;SGO1
Module3	spindle assembly checkpoint	0.000641023	0.0048455	3964	14	1314	11	2.3703	TPD3;MPS1;BIM1;SPC105;CDC55;DMA1;ULP2;MAD2;CEP3;DMA2;SGO1
Module3	vesicle docking involved in exocytosis	0.000641023	0.0048455	3964	14	1314	11	2.3703	SEC1;SEC5;PEP7;SEC3;SEC15;SEC6;EXO70;SEC10;VPS33;PEP5;SEC8
Module3	maintenance of protein location in cell	0.000651656	0.00488218	3964	30	1314	19	1.9106	ERD2;AME1;FUS1;MPS1;SPC105;EMP24;OKP1;SVP26;VPS35;FAR1;BIR1;VPS1;LOT6;VPS36;URE2;VPS27;VPS5;SGO1;VPS4
Module3	establishment of protein localization to organelle	0.0006539	0.00488218	3964	166	1314	75	1.36299	MDM10;ATG12;BSD2;PEX19;TIM22;VPS64;VPS3;VAC8;TIM9;CUP5;SBH2;SCC4;OXA1;COG7;MON1;PEX14;COG1;ERV1;TIM21;TOM20;COG2;PEX4;TIM13;YGR206W;MRS11;MAS2;SAM35;TIM44;SEC11;TIM54;PAM16;TIM17;ATG27;SPC1;VPS25;TIM8;OCT1;VPS1;VPS51;ATG10;SRN2;MAS1;PEX13;SEC61;VPS33;VPS36;VPS71;MVP1;PEX12;SAM37;YMR171C;TOM40;COG5;TOM7;TOM22;BOR1;MON2;MDJ2;PEX6;VPS27;TLG2;MIM1;MDM38;PEX15;SGT2;TOM6;YOR164C;MGE1;SNF8;VPS16;TIM50;V…
Module3	M phase of meiotic cell cycle	0.000703014	0.00518526	3964	156	1314	71	1.373	SPO7;RFA1;MUM2;MMS4;MEC1;AME1;YBR250W;KAR4;CSM1;RMD1;CDC7;MSH5;RAD57;PDS1;CHL4;SWM1;ZIP1;MCM21;XRS2;NKP1;MUS81;LRS4;ECM11;RMD6;MEI4;RAD51;MAM1;SPR6;RAD24;TUB2;RMD8;HOP2;SOH1;MND1;SKI8;HFM1;OKP1;BNS1;RMD11;RIM101;SPO13;SPO12;SPO22;MND2;VPS1;SET3;MLH2;SWI6;ADY4;NKP2;REC102;CTF3;RAD10;CSM3;MLH1;SGS1;MRE11;MER1;RAD50;NDJ1;RTS1;SGO1;WTM2;RAD17;RAD1;RMI1;SSN3;MEI5;UME1;DDC1;REC8
Module3	meiosis	0.000703014	0.00518526	3964	156	1314	71	1.373	SPO7;RFA1;MUM2;MMS4;MEC1;AME1;YBR250W;KAR4;CSM1;RMD1;CDC7;MSH5;RAD57;PDS1;CHL4;SWM1;ZIP1;MCM21;XRS2;NKP1;MUS81;LRS4;ECM11;RMD6;MEI4;RAD51;MAM1;SPR6;RAD24;TUB2;RMD8;HOP2;SOH1;MND1;SKI8;HFM1;OKP1;BNS1;RMD11;RIM101;SPO13;SPO12;SPO22;MND2;VPS1;SET3;MLH2;SWI6;ADY4;NKP2;REC102;CTF3;RAD10;CSM3;MLH1;SGS1;MRE11;MER1;RAD50;NDJ1;RTS1;SGO1;WTM2;RAD17;RAD1;RMI1;SSN3;MEI5;UME1;DDC1;REC8
Module3	budding cell bud growth	0.000774361	0.0056431	3964	24	1314	16	2.01116	TPD3;ATS1;BEM2;CDC55;KIC1;TAO3;TPM2;VPS51;NAP1;CDC42;REH1;ROT1;TPM1;CBK1;SOG2;BEM3
Module3	protein deacylation	0.000774361	0.0056431	3964	24	1314	16	2.01116	DEP1;RXT2;SIF2;RXT3;HST4;HDA2;HOS2;SDS3;HOS4;SET3;YLR118C;RCO1;SAP30;RPD3;UME1;HDA3
Module3	DNA integrity checkpoint	0.000801358	0.00577072	3964	20	1314	14	2.11172	CCR4;MEC1;CHK1;DUN1;GCN2;ESC2;LCD1;RAD24;DPB11;MEC3;CSM3;SGS1;RAD17;DDC1
Module3	protein localization to chromosome	0.000801358	0.00577072	3964	20	1314	14	2.11172	AME1;CSM1;SCM3;FIN1;CHL4;LRS4;SCC4;SPC105;TEL2;SPO13;TID3;YKU80;RPD3;REC8
Module3	mRNA 3'-end processing	0.000863081	0.00617864	3964	37	1314	22	1.79374	CCR4;PTA1;CDC39;CDC36;SAC3;PCF11;MOT2;RNA15;PAN2;PTI1;PBP1;RPB4;PAN3;MPE1;PAP1;CFT2;RLR1;PFS2;POP2;THP1;CLP1;NOT5
Module3	regulation of vacuole fusion, non-autophagic	0.000913854	0.00646605	3964	9	1314	8	2.68155	VAM6;RDI1;VPS41;CDC42;VPS33;YPT7;PEP5;VPS16
Module3	regulation of vacuole organization	0.000913854	0.00646605	3964	9	1314	8	2.68155	VAM6;RDI1;VPS41;CDC42;VPS33;YPT7;PEP5;VPS16
Module3	covalent chromatin modification	0.00100517	0.00703039	3964	77	1314	39	1.52796	DEP1;SPT7;RXT2;SIF2;MEC1;SHG1;PAF1;SGF29;RXT3;TAF12;TAF10;NGG1;HST4;HDA2;SPT3;JHD1;TAF6;HOS2;SWC4;GCN5;TAF1;SDS3;HOS4;ARP4;EAF6;SET3;CDC73;RCO1;TAF9;SAP30;EAF7;RPD3;SPT20;LEO1;ESA1;LGE1;SPP1;UME1;HDA3
Module3	histone modification	0.00100517	0.00703039	3964	77	1314	39	1.52796	DEP1;SPT7;RXT2;SIF2;MEC1;SHG1;PAF1;SGF29;RXT3;TAF12;TAF10;NGG1;HST4;HDA2;SPT3;JHD1;TAF6;HOS2;SWC4;GCN5;TAF1;SDS3;HOS4;ARP4;EAF6;SET3;CDC73;RCO1;TAF9;SAP30;EAF7;RPD3;SPT20;LEO1;ESA1;LGE1;SPP1;UME1;HDA3
Module3	RNA splicing	0.00109439	0.00761069	3964	117	1314	55	1.41813	PRP45;AAR2;POA1;MUD1;NTC20;PRP5;PTC1;LUC7;SLU7;CWC15;PRP42;STP1;PRP3;PRP22;LSM4;BUD13;PRP18;SNU71;PRP38;CWC22;CBP2;PIH1;PRP8;MSL1;MRS1;PRP21;LSM8;ISY1;CSN12;NTR2;MSL5;CLF1;YHC1;NTR1;RSE1;CEF1;SKY1;CUS1;YNL187W;YNL224C;CWC25;CUS2;HUB1;SPP2;MNE1;SUV3;CWC27;PRP46;LEA1;YPR045C;BRR1;DIB1;RDS3;SNT309;PRP4
Module3	positive regulation of transcription from RNA polymerase II promoter	0.00110213	0.00762101	3964	92	1314	45	1.47558	KAR4;PDC2;PLP1;YAP6;RPT3;NCB2;ARO80;SSN2;STP1;GCN4;GLN3;BUR6;HAC1;RPT6;CEG1;INO80;FZF1;GTR2;YTA7;OPI1;STP2;SDS3;YAP5;ESS1;RPT1;KAE1;HOG1;HAP1;PDR8;SUB1;SAP30;SSN8;SIP3;RPD3;RPT5;YRR1;YRM1;WTM2;RPT4;MBF1;NDD1;SKS1;SSN3;GCR1;UME1
Module3	regulation of microtubule polymerization or depolymerization	0.00129192	0.00888286	3964	11	1314	9	2.46824	DAD1;FIN1;SPC19;DAD4;BIM1;DAM1;ASK1;SPC34;DAD2
Module3	regulation of establishment of protein localization	0.00131659	0.0089016	3964	6	1314	6	3.01674	GPA1;SLT2;LOT6;SKY1;MSG5;URE2
Module3	regulation of intracellular protein transport	0.00131659	0.0089016	3964	6	1314	6	3.01674	GPA1;SLT2;LOT6;SKY1;MSG5;URE2
Module3	regulation of protein transport	0.00131659	0.0089016	3964	6	1314	6	3.01674	GPA1;SLT2;LOT6;SKY1;MSG5;URE2
Module3	cellular process	0.00136026	0.00914606	3964	3296	1314	1126	1.0306	AAP1;ATP6;VAR1;COX3;SPO7;MDM10;DEP1;TPD3;ATS1;CCR4;FUN26;DRS2;PRP45;PTA1;SPC72;GEM1;OAF1;CNE1;RFA1;BUD14;LDB7;SLA1;SCT1;RFT1;SHE1;APL3;ERD2;PRE7;AAR2;CDC27;MAP2;BNA4;RTG3;PKC1;SRO77;POA1;FIG1;FAT1;QDR3;GIP1;MUM2;UBP14;ALG14;SLM4;SEC18;SPT7;YBR094W;RXT2;MMS4;SIF2;CMD1;ALG1;CYC8;MUD1;TFC1;PTC4;VMA2;MEC1;RIB7;YBR159W;CDC28;UBS1;NPL4;UMP1;ECM31;NTC20;MED8;BEM1;DUR1,2;AME1;HPC2;YBP1;ATG12;PYC2;PDB1;SL…
Module3	microtubule cytoskeleton organization	0.00137928	0.00922296	3964	78	1314	39	1.50837	ATS1;SPC72;SHE1;CDC27;CMD1;AME1;MPS1;DAD1;SPC19;DAD4;SPC110;BIM1;BEM2;SPC105;KIP3;DAM1;OKP1;DMA1;CDC23;TID3;BIR1;CDC16;ASK1;SPC34;DYN1;DAD2;TVP38;SFI1;LDB18;NBP1;DSK2;JNM1;DMA2;NUF2;SGO1;CDC31;RBL2;SPC29;NIP100
Module3	protein modification by small protein conjugation or removal	0.001449	0.00963622	3964	108	1314	51	1.42457	RFA1;CDC27;UBP14;UBS1;RAD18;APC11;HEX3;CDC53;CDC36;UFD2;CDC34;UBC13;APC4;CSN9;SWM1;SKP1;UBA2;SIZ1;TOM1;SMT3;MOT2;RPN11;UBP6;PEX4;UBA4;DMA1;WSS1;CDC23;ULP2;MET30;MND2;GRR1;YUH1;UFD4;CDC16;UBA1;APC2;MDM30;MUB1;BUL1;DMA2;APC1;URE2;ELA1;HRT1;NFI1;APC5;GPB1;LGE1;NOT5;AOS1
Module3	protein deacetylation	0.00159277	0.0105348	3964	23	1314	15	1.96744	DEP1;RXT2;SIF2;RXT3;HST4;HDA2;HOS2;SDS3;HOS4;SET3;RCO1;SAP30;RPD3;UME1;HDA3
Module3	cytoskeleton organization	0.00165236	0.0108698	3964	160	1314	71	1.33868	TPD3;ATS1;SPC72;BUD14;SLA1;SHE1;CDC27;PKC1;CMD1;AME1;ARC40;MPS1;SIT4;RDI1;DAD1;SWF1;SPC19;DAD4;SKP1;SPC110;BIM1;TSC11;BEM2;GRX4;SPC105;CDC55;KIP3;DAM1;OKP1;BZZ1;DMA1;CDC23;GVP36;TPM2;TID3;PAN1;PBS2;BIR1;CDC16;ASK1;VPS1;SPC34;DYN1;DAD2;TVP38;SFI1;LDB18;CRN1;NBP1;CEP3;ROT1;DSK2;JNM1;LST8;SLM2;TPM1;END3;DMA2;CBK1;SLA2;MSB3;NUF2;AVO1;MSB4;SGO1;CDC31;RBL2;SCP1;SPC29;BEM4;NIP100
Module3	DNA damage checkpoint	0.00173748	0.0113075	3964	17	1314	12	2.12947	MEC1;CHK1;DUN1;GCN2;ESC2;LCD1;RAD24;DPB11;MEC3;SGS1;RAD17;DDC1
Module3	DNA-dependent transcriptional preinitiation complex assembly	0.00173748	0.0113075	3964	17	1314	12	2.12947	TAF2;TAF12;TAF10;TAF6;BRF1;TAF1;TAF13;TAF8;TAF4;SUB1;TAF9;BDP1
Module3	maintenance of protein location	0.00198653	0.0128596	3964	32	1314	19	1.79119	ERD2;AME1;FUS1;MPS1;SPC105;EMP24;OKP1;SVP26;VPS35;FAR1;BIR1;VPS1;LOT6;VPS36;URE2;VPS27;VPS5;SGO1;VPS4
Module3	positive regulation of biosynthetic process	0.00202072	0.0129432	3964	161	1314	71	1.33036	DEP1;OAF1;RXT2;SIF2;CDC28;SNF5;KAR4;SRB8;CBS1;UGA3;PDC2;PLP1;YAP6;RPT3;NCB2;ARO80;SSN2;STP1;SNF1;GCN4;GLN3;PET122;BUR6;HAC1;RPT6;SNF4;CEG1;INO80;FZF1;GTR2;PBP1;GCN5;YTA7;OPI1;SNF6;STP2;SDS3;YAP5;SWI3;ESS1;CBF1;RPT1;KAE1;HOG1;SWI6;HAP1;PDR8;SIR3;TAP42;SUB1;SAP30;SSN8;VAC7;SIP3;RPD3;MDM38;RPT5;YRR1;YRM1;WTM2;ESA1;RPT4;MBF1;PIP2;NDD1;SKS1;SSN3;GCR1;HHO1;UME1;AFT2
Module3	positive regulation of cellular biosynthetic process	0.00202072	0.0129432	3964	161	1314	71	1.33036	DEP1;OAF1;RXT2;SIF2;CDC28;SNF5;KAR4;SRB8;CBS1;UGA3;PDC2;PLP1;YAP6;RPT3;NCB2;ARO80;SSN2;STP1;SNF1;GCN4;GLN3;PET122;BUR6;HAC1;RPT6;SNF4;CEG1;INO80;FZF1;GTR2;PBP1;GCN5;YTA7;OPI1;SNF6;STP2;SDS3;YAP5;SWI3;ESS1;CBF1;RPT1;KAE1;HOG1;SWI6;HAP1;PDR8;SIR3;TAP42;SUB1;SAP30;SSN8;VAC7;SIP3;RPD3;MDM38;RPT5;YRR1;YRM1;WTM2;ESA1;RPT4;MBF1;PIP2;NDD1;SKS1;SSN3;GCR1;HHO1;UME1;AFT2
Module3	establishment of cell polarity	0.00208365	0.0132765	3964	72	1314	36	1.50837	SLA1;BEM1;SWF1;SEC5;SEC3;BEM2;BUD13;KIP3;SEC15;YGR058W;DMA1;SEC6;TPM2;PAN1;EXO70;DYN1;LDB18;SEC10;CDC42;BUD6;CHS5;BUD8;MYO5;ZDS1;JNM1;TPM1;END3;DMA2;SLA2;THP1;BEM3;BEM4;NIP100;SRO7;SEC8;AXL1
Module3	mitotic cell cycle checkpoint	0.00221046	0.0139385	3964	30	1314	18	1.81005	TPD3;SPC72;MPS1;FIN1;BIM1;SPC105;CDC55;DMA1;ULP2;MAD2;DPB11;BUB2;CEP3;ZDS1;DMA2;RTS1;SGO1;DDC1
Module3	negative regulation of cellular component organization	0.00221046	0.0139385	3964	30	1314	18	1.81005	TPD3;BUD14;MPS1;STN1;FIN1;BIM1;SPC105;CDC55;YGR206W;DMA1;ULP2;MAD2;ESS1;TEN1;CRN1;CEP3;DMA2;SGO1
Module3	mitochondrial transport	0.00227853	0.0142937	3964	53	1314	28	1.59375	MDM10;TIM22;TIM9;ERV1;TIM21;TOM20;TIM13;MRS11;MAS2;SAM35;TIM44;TIM54;PAM16;TIM17;TIM8;OCT1;MAS1;MDL1;SAM37;TOM40;TOM7;TOM22;MDJ2;TOM6;MGE1;MRS2;TIM50;TOM5
Module3	response to stress	0.00230532	0.0143876	3964	468	1314	183	1.17962	RFA1;SEC18;IST2;MMS4;MEC1;NPL4;UMP1;YBP1;ATG12;SLX1;RGD1;CHK1;SNF5;BSD2;DCC1;POL4;RAD18;NHP10;PTC1;YDL010W;HEX3;CDC7;SIT4;ASM4;DUN1;MSH5;UFD2;RAD57;SHU2;TFB5;UBC13;PDS1;SAC3;NBP2;NUP42;AHA1;DIN7;GCN2;NSE3;HRQ1;TFB1;HIM1;ESC2;XRS2;MUS81;RAD30;TFB3;SNF1;SLD5;LCD1;VAC8;EAF5;MCM3;NPR2;ISC1;YEN1;RAD51;SCC4;RAD24;GRX4;MDJ1;HAC1;ECO1;GET1;RPT6;LIF1;PAN2;SLD3;SOH1;INO80;RAD54;SWC4;ERV1;ORM1;COG2;SHU1;OPI…
Module3	glycerolipid biosynthetic process	0.00232264	0.0144217	3964	46	1314	25	1.63953	CMD1;CWH43;PER1;SLC1;GPI17;GPI19;GPI10;MUQ1;PSD2;PCT1;GPI16;GWT1;GPI14;GAA1;VAC14;GAB1;PSD1;LRO1;ALG12;SMP3;YOR175C;GPI2;VPS30;PIS1;DPM1
Module3	negative regulation of cell cycle	0.00244934	0.0149953	3964	28	1314	17	1.83159	TPD3;CCR4;CDC28;MPS1;BIM1;SPC105;CDC55;DMA1;ULP2;MAD2;DPB11;FAR1;GRR1;CSM3;CEP3;DMA2;SGO1
Module3	negative regulation of organelle organization	0.00244934	0.0149953	3964	28	1314	17	1.83159	TPD3;BUD14;MPS1;STN1;FIN1;BIM1;SPC105;CDC55;DMA1;ULP2;MAD2;ESS1;TEN1;CRN1;CEP3;DMA2;SGO1
Module3	regulation of signaling	0.00246108	0.0149953	3964	75	1314	37	1.48826	SIF2;PPS1;PTC1;STE7;STE5;CSN9;PLP1;VPS64;AKR1;FRQ1;NPR2;BEM2;GYP8;HOS2;PEX4;RMD11;GPA1;POG1;GYP6;PBS2;CSN12;CNB1;FAR10;TUS1;TAP42;FAR3;BUB2;TRS130;MSG5;FAR11;MSB3;PEX6;PEX15;AVO1;MSB4;GPB1;BEM3
Module3	regulation of nucleocytoplasmic transport	0.00247476	0.0149953	3964	8	1314	7	2.63965	GPA1;SLT2;LOT6;MDM30;SKY1;MSG5;URE2
Module3	positive regulation of catalytic activity	0.00247664	0.0149953	3964	58	1314	30	1.56038	RGD1;SED4;YDL133W;RDI1;STE7;LRG1;AHA1;SWA2;GDI1;BEM2;GYP8;RAD54;YRB30;DOC1;YRB2;GYP6;PBS2;SEC13;LCB5;VAC14;BUB2;VAC7;YNL224C;MSB3;MSB4;PTC5;LCB4;BEM3;BEM4;SRP54
Module3	positive regulation of macromolecule metabolic process	0.00253627	0.0152804	3964	178	1314	77	1.305	DEP1;OAF1;RXT2;SIF2;CDC28;SNF5;KAR4;SRB8;RPT2;CBS1;UGA3;PDC2;STE5;PLP1;YAP6;RPT3;NCB2;RPB7;ARO80;SSN2;STP1;GCN4;GLN3;PET122;BUR6;BCK2;HAC1;RPT6;CEG1;INO80;DOC1;FZF1;GTR2;PBP1;GCN5;YTA7;OPI1;SNF6;STP2;SDS3;YAP5;DPB11;SWI3;ESS1;CBF1;RPT1;KAE1;HOG1;SWI6;HAP1;PDR8;SIR3;TAP42;SUB1;SAP30;SSN8;BDP1;MER1;SIP3;RPD3;MDM38;RPT5;YRR1;YRM1;WTM2;ESA1;RPT4;MBF1;PIP2;NDD1;SKS1;SSN3;GCR1;HHO1;UME1;AFT2;SGV1
Module3	positive regulation of molecular function	0.00263113	0.0157738	3964	63	1314	32	1.53231	RGD1;SED4;YDL133W;RDI1;STE7;LRG1;AHA1;SWA2;GDI1;BEM2;GYP8;RPT6;RAD54;YRB30;DOC1;YRB2;GYP6;PBS2;SEC13;LCB5;VAC14;BUB2;VAC7;YNL224C;MSB3;MSB4;PTC5;LCB4;RMI1;BEM3;BEM4;SRP54
Module3	glycerophospholipid biosynthetic process	0.00265081	0.0158139	3964	44	1314	24	1.6455	CMD1;CWH43;PER1;SLC1;GPI17;GPI19;GPI10;MUQ1;PSD2;PCT1;GPI16;GWT1;GPI14;GAA1;VAC14;GAB1;PSD1;ALG12;SMP3;YOR175C;GPI2;VPS30;PIS1;DPM1
Module3	vacuole organization	0.00283048	0.0168034	3964	98	1314	46	1.41602	SEC18;CMD1;ATG12;BSD2;VAM6;VPS41;SWF1;VPS64;PEP7;VPS3;VAC8;CUP5;COG7;MON1;VAM7;COG1;COG2;YGR206W;GVP36;NEO1;TPM2;ATG27;VPS25;YKT6;VPS1;VPS51;ATG10;SRN2;VPS33;VPS36;YPT7;VPS71;MVP1;YMR171C;PEP5;COG5;TPM1;BOR1;MON2;VPS27;TLG2;VAM3;SNF8;VPS16;VPS28;VPS30
Module3	regulation of transport	0.00287446	0.0169816	3964	35	1314	20	1.72385	SED4;VAM6;VPS41;SWF1;SEC1;AKR1;GPA1;SLT2;PHO86;LOT6;CDC42;MDM30;VPS33;TOM40;SKY1;PEP5;MSG5;URE2;VPS16;SAR1
Module3	negative regulation of cellular macromolecule biosynthetic process	0.00301868	0.0176622	3964	171	1314	74	1.30549	CCR4;OAF1;RXT2;CYC8;CDC28;CHK1;KAR4;SRB8;CDC39;RXT3;DUN1;CDC36;STN1;SAS4;HST4;HDA2;ESC2;NCB2;LRS4;SSN2;SNF1;GCN4;MCM3;BUR6;SPT2;ITC1;INO80;YGR122W;OPI1;RIM101;SRB2;SDS3;SPT10;ESS1;CBF1;VPS25;BYE1;CDC16;IXR1;PRR1;ASH1;EAP1;YKR064W;SIR1;IES3;HOG1;MEC3;VPS36;SIR3;SML1;GTR1;CSM3;RCO1;YKU80;SAP30;ZDS1;SSN8;MKS1;SKO1;RPD3;HTZ1;ESA1;RFM1;ISW2;SNF8;SSN3;DIG1;GCR1;SPP1;UME1;ROX1;SCD6;ORC4;HDA3
Module3	negative regulation of macromolecule biosynthetic process	0.00301868	0.0176622	3964	171	1314	74	1.30549	CCR4;OAF1;RXT2;CYC8;CDC28;CHK1;KAR4;SRB8;CDC39;RXT3;DUN1;CDC36;STN1;SAS4;HST4;HDA2;ESC2;NCB2;LRS4;SSN2;SNF1;GCN4;MCM3;BUR6;SPT2;ITC1;INO80;YGR122W;OPI1;RIM101;SRB2;SDS3;SPT10;ESS1;CBF1;VPS25;BYE1;CDC16;IXR1;PRR1;ASH1;EAP1;YKR064W;SIR1;IES3;HOG1;MEC3;VPS36;SIR3;SML1;GTR1;CSM3;RCO1;YKU80;SAP30;ZDS1;SSN8;MKS1;SKO1;RPD3;HTZ1;ESA1;RFM1;ISW2;SNF8;SSN3;DIG1;GCR1;SPP1;UME1;ROX1;SCD6;ORC4;HDA3
Module3	positive regulation of metabolic process	0.00305163	0.0177696	3964	187	1314	80	1.29059	DEP1;OAF1;RXT2;SIF2;CDC28;SNF5;KAR4;SRB8;RPT2;CBS1;UGA3;PDC2;STE5;PLP1;YAP6;RPT3;NCB2;RPB7;ARO80;SSN2;STP1;SNF1;GCN4;GLN3;PET122;BUR6;BCK2;HAC1;RPT6;SNF4;CEG1;INO80;DOC1;FZF1;GTR2;PBP1;GCN5;YTA7;OPI1;SNF6;STP2;SDS3;YAP5;DPB11;SWI3;ESS1;CBF1;RPT1;KAE1;HOG1;SWI6;HAP1;PDR8;SIR3;TAP42;SUB1;SAP30;SSN8;BDP1;VAC7;MER1;SIP3;RPD3;MDM38;RPT5;YRR1;YRM1;WTM2;ESA1;RPT4;MBF1;PIP2;NDD1;SKS1;SSN3;GCR1;HHO1;UME1;…
Module3	cellular response to stress	0.00306684	0.0177731	3964	381	1314	151	1.19561	RFA1;SEC18;MMS4;MEC1;NPL4;UMP1;YBP1;ATG12;SLX1;RGD1;CHK1;SNF5;DCC1;POL4;RAD18;NHP10;PTC1;YDL010W;HEX3;CDC7;SIT4;ASM4;DUN1;MSH5;RAD57;SHU2;TFB5;UBC13;PDS1;SAC3;NUP42;DIN7;GCN2;NSE3;TFB1;HIM1;ESC2;XRS2;MUS81;RAD30;TFB3;SNF1;SLD5;LCD1;VAC8;EAF5;MCM3;NPR2;YEN1;RAD51;SCC4;RAD24;GRX4;HAC1;ECO1;RPT6;LIF1;PAN2;SLD3;SOH1;INO80;RAD54;SWC4;ERV1;COG2;SHU1;OPI1;RMD11;SNF6;RIM101;SLT2;RSC30;UBA4;WSS1;DNA2;STB5…
Module3	negative regulation of transcription, DNA-dependent	0.00322252	0.0185441	3964	145	1314	64	1.33153	OAF1;RXT2;CYC8;CDC28;KAR4;SRB8;CDC39;RXT3;CDC36;SAS4;HST4;HDA2;ESC2;NCB2;LRS4;SSN2;GCN4;MCM3;BUR6;SPT2;ITC1;INO80;YGR122W;OPI1;RIM101;SRB2;SDS3;SPT10;ESS1;CBF1;VPS25;BYE1;IXR1;PRR1;ASH1;YKR064W;SIR1;IES3;HOG1;MEC3;VPS36;SIR3;GTR1;RCO1;YKU80;SAP30;ZDS1;SSN8;MKS1;SKO1;RPD3;HTZ1;ESA1;RFM1;ISW2;SNF8;SSN3;DIG1;GCR1;SPP1;UME1;ROX1;ORC4;HDA3
Module3	telomere maintenance via recombination	0.00323509	0.0185441	3964	10	1314	8	2.41339	RFA1;MEC1;RAD57;RAD51;RAD54;MEC3;SGS1;RAD50
Module3	protein N-linked glycosylation	0.0032456	0.0185441	3964	33	1314	19	1.73691	RFT1;ALG14;ALG1;ALG7;OST4;GTB1;WBP1;CWH41;ALG2;OST5;DIE2;MNS1;SWP1;ALG11;YNL080C;ALG12;ALG6;OST2;DPM1
Module3	outer mitochondrial membrane organization	0.00364587	0.0206088	3964	12	1314	9	2.26256	MDM10;TOM20;SAM35;SAM37;TOM7;TOM22;MIM1;TOM6;TOM5
Module3	protein import into mitochondrial matrix	0.0036484	0.0206088	3964	18	1314	12	2.01116	TIM21;TOM20;TIM44;PAM16;TIM17;TOM40;TOM7;TOM22;MDJ2;TOM6;MGE1;TIM50
Module3	phosphatidylinositol biosynthetic process	0.00365776	0.0206088	3964	31	1314	18	1.75166	CMD1;CWH43;PER1;GPI17;GPI19;GPI10;GPI16;GWT1;GPI14;GAA1;VAC14;GAB1;ALG12;SMP3;GPI2;VPS30;PIS1;DPM1
Module3	positive regulation of macromolecule biosynthetic process	0.00373155	0.0206316	3964	151	1314	66	1.31858	DEP1;OAF1;RXT2;SIF2;CDC28;SNF5;KAR4;SRB8;CBS1;UGA3;PDC2;PLP1;YAP6;RPT3;NCB2;ARO80;SSN2;STP1;GCN4;GLN3;PET122;BUR6;HAC1;RPT6;CEG1;INO80;FZF1;GTR2;PBP1;YTA7;OPI1;SNF6;STP2;SDS3;YAP5;SWI3;ESS1;CBF1;RPT1;KAE1;HOG1;SWI6;HAP1;PDR8;SIR3;TAP42;SUB1;SAP30;SSN8;SIP3;RPD3;MDM38;RPT5;YRR1;YRM1;WTM2;RPT4;MBF1;PIP2;NDD1;SKS1;SSN3;GCR1;HHO1;UME1;AFT2
Module3	cytoskeleton-dependent intracellular transport	0.00378048	0.0206316	3964	16	1314	11	2.07401	SPC72;GEM1;PAC11;BIM1;TUB2;KIP3;GPA1;DYN1;NDL1;DYN3;KAR9
Module3	microtubule-based movement	0.00378048	0.0206316	3964	16	1314	11	2.07401	SPC72;GEM1;PAC11;BIM1;TUB2;KIP3;GPA1;DYN1;NDL1;DYN3;KAR9
Module3	microtubule-based transport	0.00378048	0.0206316	3964	16	1314	11	2.07401	SPC72;GEM1;PAC11;BIM1;TUB2;KIP3;GPA1;DYN1;NDL1;DYN3;KAR9
Module3	organelle transport along microtubule	0.00378048	0.0206316	3964	16	1314	11	2.07401	SPC72;GEM1;PAC11;BIM1;TUB2;KIP3;GPA1;DYN1;NDL1;DYN3;KAR9
Module3	regulation of microtubule cytoskeleton organization	0.00378048	0.0206316	3964	16	1314	11	2.07401	CDC28;DAD1;FIN1;SPC19;DAD4;BIM1;ESP1;DAM1;ASK1;SPC34;DAD2
Module3	regulation of microtubule-based process	0.00378048	0.0206316	3964	16	1314	11	2.07401	CDC28;DAD1;FIN1;SPC19;DAD4;BIM1;ESP1;DAM1;ASK1;SPC34;DAD2
Module3	budding cell apical bud growth	0.00380031	0.0206472	3964	14	1314	10	2.15482	KIC1;TAO3;TPM2;VPS51;CDC42;ROT1;TPM1;CBK1;SOG2;BEM3
Module3	transcription elongation from RNA polymerase II promoter	0.00392372	0.0210843	3964	45	1314	24	1.60893	CCR4;LDB7;HPC2;PAF1;CDC39;CDC36;MOT2;SPT2;RTT102;RSC30;HIR3;ELF1;CDC73;MFT1;RSC9;RCO1;RLR1;ELA1;RPD3;POP2;THP1;LEO1;NOT5;SPN1
Module3	negative regulation of RNA metabolic process	0.00392571	0.0210843	3964	146	1314	64	1.32241	OAF1;RXT2;CYC8;CDC28;KAR4;SRB8;CDC39;RXT3;CDC36;SAS4;HST4;HDA2;ESC2;NCB2;LRS4;SSN2;GCN4;MCM3;BUR6;SPT2;ITC1;INO80;YGR122W;OPI1;RIM101;SRB2;SDS3;SPT10;ESS1;CBF1;VPS25;BYE1;IXR1;PRR1;ASH1;YKR064W;SIR1;IES3;HOG1;MEC3;VPS36;SIR3;GTR1;RCO1;YKU80;SAP30;ZDS1;SSN8;MKS1;SKO1;RPD3;HTZ1;ESA1;RFM1;ISW2;SNF8;SSN3;DIG1;GCR1;SPP1;UME1;ROX1;ORC4;HDA3
Module3	positive regulation of hydrolase activity	0.00393274	0.0210843	3964	38	1314	21	1.66715	RGD1;SED4;RDI1;LRG1;AHA1;SWA2;GDI1;BEM2;GYP8;RAD54;YRB30;YRB2;GYP6;SEC13;BUB2;YNL224C;MSB3;MSB4;BEM3;BEM4;SRP54
Module3	mitochondria-nucleus signaling pathway	0.00398195	0.0212545	3964	5	1314	5	3.01674	RTG3;RTG2;LST8;MKS1;RTG1
Module3	vacuolar transport	0.00432276	0.0229729	3964	110	1314	50	1.37125	ATG12;BSD2;ENT5;VPS64;PEP7;VPS52;VPS3;VAC8;CUP5;COG7;MON1;SEC27;COG1;COG2;YGR206W;APS3;ATG27;AVT1;VPS25;VPS24;APL2;VPS1;VPS51;ATG10;SRN2;APS1;VTA1;VPS38;VPS33;VPS36;VMA6;YPT7;VPS71;MVP1;VPS20;YMR171C;PEP5;COG5;BOR1;MON2;VPS27;TLG2;SNF8;VPS16;VPS28;VPS30;APL5;APM1;APL4;VPS4
Module3	phosphatidylinositol metabolic process	0.0044955	0.0237871	3964	43	1314	23	1.61361	CMD1;CWH43;PER1;MSS4;GPI17;GPI19;GPI10;GPI16;GWT1;GPI14;YMR1;GAA1;VPS34;VAC14;GAB1;TEP1;PIK1;ALG12;SMP3;GPI2;VPS30;PIS1;DPM1
Module3	positive regulation of cellular metabolic process	0.00457001	0.0240766	3964	184	1314	78	1.27884	DEP1;OAF1;RXT2;SIF2;CDC28;SNF5;KAR4;SRB8;CBS1;UGA3;PDC2;STE5;PLP1;YAP6;RPT3;NCB2;RPB7;ARO80;SSN2;STP1;SNF1;GCN4;GLN3;PET122;BUR6;HAC1;RPT6;SNF4;CEG1;INO80;DOC1;FZF1;GTR2;PBP1;GCN5;YTA7;OPI1;SNF6;STP2;SDS3;YAP5;DPB11;SWI3;ESS1;CBF1;RPT1;KAE1;HOG1;SWI6;HAP1;PDR8;SIR3;TAP42;SUB1;SAP30;SSN8;BDP1;VAC7;MER1;SIP3;RPD3;MDM38;RPT5;YRR1;YRM1;WTM2;ESA1;RPT4;MBF1;PIP2;NDD1;SKS1;SSN3;GCR1;HHO1;UME1;AFT2;SGV1
Module3	macromolecule metabolic process	0.00486316	0.0255106	3964	1829	1314	645	1.06386	VAR1;DEP1;TPD3;ATS1;CCR4;PRP45;PTA1;OAF1;CNE1;RFA1;LDB7;RFT1;PRE7;AAR2;CDC27;MAP2;RTG3;PKC1;POA1;MUM2;UBP14;ALG14;SPT7;YBR094W;RXT2;MMS4;SIF2;ALG1;CYC8;MUD1;TFC1;PTC4;MEC1;CDC28;UBS1;NPL4;UMP1;NTC20;MED8;DUR1,2;HPC2;ATG12;SLX1;SWC5;ABD1;PRP5;ALG7;SRB6;SHG1;CHK1;PPS1;PAF1;SNF5;BSD2;YCL001W-B;SGF29;DCC1;NFS1;SAT4;POL4;CWH43;RIM1;TAF2;PER1;RAD18;SRB8;CDC39;NHP10;MED2;PTC1;RPT2;APC11;HEX3;CDC7;MPS1;S…
Module3	cellular cation homeostasis	0.00491819	0.0256886	3964	85	1314	40	1.41964	VMA2;PCA1;NFS1;SAT4;PER1;TFP1;GGC1;YDR065W;MSC2;CCC2;SKP1;NHX1;VPS3;CUP5;GRX4;GET1;ERV1;PPA1;VMA10;VMA22;YHC3;HAL5;NFU1;VMA5;VPH2;OCT1;ZRT3;MEH1;IZH3;SSQ1;VMA6;YMR134W;SKY1;ATX1;MDM38;COT1;VMA4;AFT2;TFP3;VMA13
Module3	regulation of signal transduction	0.00497904	0.0258952	3964	70	1314	34	1.46528	SIF2;PPS1;PTC1;STE7;STE5;CSN9;PLP1;VPS64;AKR1;FRQ1;NPR2;BEM2;GYP8;HOS2;RMD11;GPA1;POG1;GYP6;PBS2;CSN12;CNB1;FAR10;TUS1;TAP42;FAR3;BUB2;TRS130;MSG5;FAR11;MSB3;AVO1;MSB4;GPB1;BEM3
Module3	reproduction of a single-celled organism	0.005012	0.0259557	3964	142	1314	62	1.31717	SPO7;TPD3;ATS1;SLA1;FIG1;GIP1;CMD1;FUS1;FIG2;HO;SPO71;SWF1;SEC5;MSS4;SWM1;SPT3;SEC3;SPR6;BEM2;STE2;CDC55;SEC15;YGR058W;RIM101;KIC1;UBA4;SEC6;TAO3;TPM2;PAN1;EXO70;DPB11;VPS51;NAP1;SLX4;SEC10;CDC42;CDA2;BUD6;CHS5;REH1;RAD10;YKU80;MYO5;SGS1;ROT1;MRE11;TPM1;END3;TEP1;CBK1;SLA2;PRM1;GAS4;RIS1;SOG2;CHL1;RAD1;BEM3;SMK1;SEC8;AXL1
Module3	regulation of localization	0.00515088	0.026562	3964	41	1314	22	1.61874	BUD14;SED4;VAM6;VPS41;SWF1;SEC1;AKR1;GPA1;SLT2;PHO86;LOT6;CDC42;MDM30;VPS33;TOM40;SKY1;PEP5;ZDS1;MSG5;URE2;VPS16;SAR1
Module3	cation homeostasis	0.00552571	0.0283746	3964	88	1314	41	1.40553	VMA2;PCA1;NFS1;SAT4;PER1;TFP1;GGC1;YDR065W;MSC2;CCC2;SKP1;NHX1;VPS3;CUP5;GRX4;GET1;ERV1;PPA1;VMA10;VMA22;YHC3;HAL5;NFU1;VMA5;VPH2;OCT1;ZRT3;MEH1;IZH3;SSQ1;VMA6;YMR134W;SKY1;FET4;ATX1;MDM38;COT1;VMA4;AFT2;TFP3;VMA13
Module3	bipolar cellular bud site selection	0.00572783	0.0291664	3964	23	1314	14	1.83628	SLA1;SEC5;SEC3;SEC15;YGR058W;SEC6;PAN1;EXO70;SEC10;BUD6;MYO5;END3;SLA2;SEC8
Module3	meiotic chromosome segregation	0.00572783	0.0291664	3964	23	1314	14	1.83628	MMS4;CSM1;CHL4;MUS81;LRS4;MAM1;TUB2;SOH1;SPO13;CSM3;SGS1;RTS1;SGO1;REC8
Module3	endosome transport	0.0063186	0.0320406	3964	56	1314	28	1.50837	RGP1;DOP1;ENT5;PEP7;VPS52;SEC27;YGR206W;VPS29;SYS1;VPS35;RCY1;VPS24;VPS51;RIC1;VTA1;VPS38;VPS20;YMR171C;TRS130;PEP5;SLM2;MON2;VPS27;VPS5;SNX3;VPS16;VPS30;VPS4
Module3	negative regulation of macromolecule metabolic process	0.0063606	0.0321197	3964	186	1314	78	1.26509	CCR4;OAF1;RXT2;CYC8;CDC28;CHK1;KAR4;SRB8;CDC39;RXT3;DUN1;SCM3;CDC36;STN1;SAS4;HST4;HDA2;ESC2;NCB2;LRS4;SSN2;SNF1;GCN4;MCM3;BUR6;SPT2;ITC1;INO80;YGR122W;OPI1;RIM101;SRB2;SDS3;SPT10;ESS1;CBF1;VPS25;BYE1;CDC16;IXR1;PRR1;ASH1;EAP1;YKR064W;SIR1;TEN1;IES3;HOG1;MEC3;VPS36;SIR3;SML1;GTR1;CSM3;RCO1;YKU80;SAP30;ZDS1;SSN8;MKS1;SKO1;RPD3;HTZ1;ESA1;RFM1;ISW2;SNF8;CHL1;SSN3;DIG1;GCR1;HHO1;SPP1;UME1;ROX1;SCD6;O…
Module3	protein processing	0.00660035	0.0330822	3964	30	1314	17	1.70949	MAP2;TFP1;HO;VPS41;YER078C;KEX1;MAS2;SEC11;SSY5;SPC1;STE24;OCT1;MAS1;RIM13;RCE1;YNR020C;DFG16
Module3	protein import into mitochondrial inner membrane	0.00660556	0.0330822	3964	7	1314	6	2.58578	TIM22;TIM9;TIM13;MRS11;TIM54;TIM8
Module3	negative regulation of gene expression	0.00688324	0.034172	3964	149	1314	64	1.29578	OAF1;RXT2;CYC8;CDC28;KAR4;SRB8;CDC39;RXT3;CDC36;SAS4;HST4;HDA2;ESC2;NCB2;LRS4;SSN2;GCN4;MCM3;BUR6;SPT2;ITC1;INO80;YGR122W;OPI1;RIM101;SRB2;SDS3;SPT10;ESS1;CBF1;VPS25;BYE1;IXR1;PRR1;ASH1;YKR064W;SIR1;IES3;HOG1;MEC3;VPS36;SIR3;GTR1;RCO1;YKU80;SAP30;ZDS1;SSN8;MKS1;SKO1;RPD3;HTZ1;ESA1;RFM1;ISW2;SNF8;SSN3;DIG1;GCR1;SPP1;UME1;ROX1;ORC4;HDA3
Module3	establishment of nucleus localization	0.00694088	0.034172	3964	19	1314	12	1.90531	SPC72;PAC11;BIM1;TUB2;KIP3;GPA1;DYN1;NDL1;MDM1;JNM1;DYN3;KAR9
Module3	nuclear migration	0.00694088	0.034172	3964	19	1314	12	1.90531	SPC72;PAC11;BIM1;TUB2;KIP3;GPA1;DYN1;NDL1;MDM1;JNM1;DYN3;KAR9
Module3	nucleus localization	0.00694088	0.034172	3964	19	1314	12	1.90531	SPC72;PAC11;BIM1;TUB2;KIP3;GPA1;DYN1;NDL1;MDM1;JNM1;DYN3;KAR9
Module3	transcription elongation, DNA-dependent	0.00696355	0.034172	3964	49	1314	25	1.53915	CCR4;LDB7;HPC2;PAF1;CDC39;CDC36;MOT2;SPT2;RTT102;RSC30;HIR3;ELF1;CDC73;MFT1;RSC9;RCO1;RLR1;ELA1;RPD3;POP2;THP1;LEO1;ESA1;NOT5;SPN1
Module3	protein-DNA complex assembly	0.00726825	0.0353088	3964	54	1314	27	1.50837	HPC2;TAF2;RAD57;TAF12;TAF10;CHL4;SKP1;MCM3;TAF6;SKI8;BRF1;TAF1;ARP4;HIR3;CSE4;NAP1;TAF13;TAF8;TAF4;SUB1;TAF9;BDP1;HTZ1;MEI5;HHO1;CDC54;ORC4
Module3	cellular process involved in reproduction	0.00728226	0.0353088	3964	144	1314	62	1.29888	SPO7;FIG1;GIP1;CMD1;BEM1;FUS1;KAR4;FIG2;CDC39;PTC1;STE7;DHH1;CDC36;HO;STE5;SPO71;SWF1;CSN9;VPS64;MSS4;SWM1;SPC110;SPT3;SPR6;STE2;TUB2;AGA2;KEM1;RIM101;GPA1;POG1;DPB11;FAR1;SAG1;CSN12;STE18;GRR1;ASH1;CNB1;SLX4;CDC42;FAR10;CDA2;CHS5;RAD10;FAR3;KAR5;YKU80;SGS1;MRE11;MSG5;END3;FAR11;TEP1;CBK1;PRM1;HUB1;GAS4;RIS1;CHL1;RAD1;SMK1
Module3	reproductive process	0.00728226	0.0353088	3964	144	1314	62	1.29888	SPO7;FIG1;GIP1;CMD1;BEM1;FUS1;KAR4;FIG2;CDC39;PTC1;STE7;DHH1;CDC36;HO;STE5;SPO71;SWF1;CSN9;VPS64;MSS4;SWM1;SPC110;SPT3;SPR6;STE2;TUB2;AGA2;KEM1;RIM101;GPA1;POG1;DPB11;FAR1;SAG1;CSN12;STE18;GRR1;ASH1;CNB1;SLX4;CDC42;FAR10;CDA2;CHS5;RAD10;FAR3;KAR5;YKU80;SGS1;MRE11;MSG5;END3;FAR11;TEP1;CBK1;PRM1;HUB1;GAS4;RIS1;CHL1;RAD1;SMK1
Module3	non-recombinational repair	0.00749337	0.0361882	3964	28	1314	16	1.72385	POL4;RAD57;XRS2;RAD51;LIF1;RAD54;RSC30;HPR5;SLX4;SIR3;RAD10;YKU80;MRE11;FYV6;RAD50;RAD1
Module3	regulation of cellular localization	0.00752598	0.0362021	3964	17	1314	11	1.95201	SED4;SWF1;GPA1;SLT2;LOT6;CDC42;MDM30;SKY1;MSG5;URE2;SAR1
Module3	negative regulation of chromatin silencing at telomere	0.00793794	0.0377362	3964	9	1314	7	2.34636	DEP1;RXT2;SIF2;SDS3;SAP30;RPD3;UME1
Module3	positive regulation of RNA polymerase II transcriptional preinitiation complex assembly	0.00793794	0.0377362	3964	9	1314	7	2.34636	RPT3;GCN4;RPT6;ESS1;RPT1;RPT5;RPT4
Module3	protein sumoylation	0.00793794	0.0377362	3964	9	1314	7	2.34636	HEX3;UBA2;SIZ1;SMT3;WSS1;NFI1;AOS1
Module3	nuclear migration along microtubule	0.00803295	0.0380393	3964	15	1314	10	2.01116	SPC72;PAC11;BIM1;TUB2;KIP3;GPA1;DYN1;NDL1;DYN3;KAR9
Module3	mRNA metabolic process	0.00832058	0.0392486	3964	234	1314	95	1.22475	CCR4;PRP45;PTA1;AAR2;YBR094W;MUD1;NTC20;ABD1;PRP5;CDC39;MTF2;LUC7;DHH1;CDC36;SLU7;SAC3;CWC15;PCF11;PRP42;RPB7;SSN2;PRP3;PRP22;MOT2;LSM4;RNA15;PAN2;CEG1;KEM1;BUD13;SKI8;PRP18;SNU71;PRP38;YGR122W;PTI1;PBP1;CWC22;CBP2;SLT2;PIH1;PRP8;MSL1;MRS1;RPB4;PRP21;CBP1;LSM8;ISY1;CSN12;PAN3;MPE1;DBR1;PAP1;NTR2;YLR021W;CFT2;MSL5;CLF1;SWI6;YHC1;NTR1;SIR3;RSE1;CEF1;SKY1;CUS1;DCP2;RLR1;YNL187W;YNL224C;CWC25;CUS2;PF…
Module3	regulation of intracellular transport	0.00837582	0.0393567	3964	13	1314	9	2.08851	SED4;GPA1;SLT2;LOT6;MDM30;SKY1;MSG5;URE2;SAR1
Module3	regulation of molecular function	0.00860257	0.0402667	3964	108	1314	48	1.34077	GIP1;RGD1;PPS1;SED4;PTC1;YDL133W;RDI1;STE7;LRG1;NBP2;AHA1;SWA2;RPN3;GDI1;BEM2;GYP8;RPT6;TAF6;RAD54;YRB30;DOC1;ESP1;BRF1;GPA1;RPN1;YRB2;RPN2;GYP6;PBS2;STE18;SEC13;LCB5;VAC14;MIH1;BUB2;TRS130;MSG5;VAC7;YNL224C;RAD50;MSB3;MSB4;PTC5;LCB4;RMI1;BEM3;BEM4;SRP54
Module3	negative regulation of biosynthetic process	0.00929667	0.0431834	3964	183	1314	76	1.25285	CCR4;OAF1;UBP14;RXT2;CYC8;CDC28;CHK1;KAR4;SRB8;CDC39;RXT3;DUN1;CDC36;STN1;SAS4;HST4;HDA2;ESC2;NCB2;LRS4;SSN2;SNF1;GCN4;MCM3;BUR6;SPT2;ITC1;INO80;ORM1;YGR122W;OPI1;RIM101;SRB2;SDS3;SPT10;ESS1;CBF1;VPS25;BYE1;CDC16;IXR1;PRR1;ASH1;EAP1;YKR064W;SIR1;IES3;HOG1;MEC3;VPS36;SIR3;SML1;GTR1;CSM3;RCO1;YKU80;SAP30;ZDS1;SSN8;MKS1;SKO1;RPD3;HTZ1;ESA1;RFM1;ISW2;SNF8;SSN3;DIG1;GCR1;SPP1;UME1;ROX1;SCD6;ORC4;HDA3
Module3	negative regulation of cellular biosynthetic process	0.00929667	0.0431834	3964	183	1314	76	1.25285	CCR4;OAF1;UBP14;RXT2;CYC8;CDC28;CHK1;KAR4;SRB8;CDC39;RXT3;DUN1;CDC36;STN1;SAS4;HST4;HDA2;ESC2;NCB2;LRS4;SSN2;SNF1;GCN4;MCM3;BUR6;SPT2;ITC1;INO80;ORM1;YGR122W;OPI1;RIM101;SRB2;SDS3;SPT10;ESS1;CBF1;VPS25;BYE1;CDC16;IXR1;PRR1;ASH1;EAP1;YKR064W;SIR1;IES3;HOG1;MEC3;VPS36;SIR3;SML1;GTR1;CSM3;RCO1;YKU80;SAP30;ZDS1;SSN8;MKS1;SKO1;RPD3;HTZ1;ESA1;RFM1;ISW2;SNF8;SSN3;DIG1;GCR1;SPP1;UME1;ROX1;SCD6;ORC4;HDA3
Module3	regulation of catalytic activity	0.0093788	0.0433993	3964	98	1314	44	1.35446	GIP1;RGD1;PPS1;SED4;PTC1;YDL133W;RDI1;STE7;LRG1;NBP2;AHA1;SWA2;RPN3;GDI1;BEM2;GYP8;RAD54;YRB30;DOC1;ESP1;GPA1;RPN1;YRB2;RPN2;GYP6;PBS2;STE18;SEC13;LCB5;VAC14;MIH1;BUB2;TRS130;MSG5;VAC7;YNL224C;RAD50;MSB3;MSB4;PTC5;LCB4;BEM3;BEM4;SRP54
Module3	meiosis I	0.00943496	0.0434937	3964	80	1314	37	1.39524	RFA1;MMS4;MEC1;CSM1;MSH5;RAD57;PDS1;ZIP1;XRS2;MUS81;LRS4;ECM11;MEI4;RAD51;MAM1;RAD24;TUB2;HOP2;SOH1;MND1;SKI8;HFM1;SPO12;SPO22;MND2;MLH2;REC102;RAD10;MLH1;MRE11;MER1;RAD50;NDJ1;RAD17;RAD1;MEI5;REC8
Module3	G2/M transition of mitotic cell cycle	0.0096073	0.0441211	3964	24	1314	14	1.75977	CDC53;SCM3;CDC34;SKP1;YBP2;MAD2;DPB11;ESS1;SFI1;RSC9;MIH1;RPD3;HRT1;NDD1
Module3	regulation of catabolic process	0.00965872	0.0441905	3964	75	1314	35	1.40781	PKC1;CDC28;RGD1;SED4;RPT2;RDI1;SCM3;LRG1;AHA1;SWA2;RPB7;RPN3;GDI1;BEM2;GYP8;YRB30;DOC1;GPA1;RPN1;YRB2;RPN2;GYP6;ESS1;STE18;RPT1;SEC13;BUB2;TRS130;YNL224C;MSB3;MSB4;GCR1;BEM3;BEM4;SRP54
Module3	mitotic sister chromatid segregation	0.00983079	0.0448093	3964	70	1314	33	1.42218	SPC72;CDC27;DCC1;CSM1;MPS1;RAD61;PDS1;FIN1;CHL4;MCM21;ESC2;LRS4;BIM1;SCC4;TUB2;ECO1;SPC105;SWC4;ESP1;CDC23;CTF8;MND2;BIR1;CDC16;CSE4;DYN1;CTF3;CSM3;SGS1;SGO1;CHL1;RMI1;CTF4
Module3	protein maturation	0.00990768	0.0449491	3964	38	1314	20	1.58776	MAP2;TFP1;HO;VPS41;YER078C;KEX1;MAS2;SEC11;SSY5;SPC1;STE24;OCT1;MAS1;SSQ1;STE23;RIM13;RCE1;YNR020C;DFG16;AXL1
Module3	protein-DNA complex subunit organization	0.00993534	0.0449491	3964	65	1314	31	1.43875	LDB7;HPC2;TAF2;RAD57;TAF12;TAF10;CHL4;SKP1;MCM3;TAF6;SKI8;BRF1;TAF1;RTT102;RSC30;ARP4;HIR3;CSE4;NAP1;TAF13;TAF8;RSC9;TAF4;SUB1;TAF9;BDP1;HTZ1;MEI5;HHO1;CDC54;ORC4
Module3	signal transduction	0.0103694	0.046739	3964	146	1314	62	1.28108	GEM1;RTG3;PKC1;SLM4;RGD1;YPT10;PTC1;SIT4;RDI1;STE7;LRG1;SOK1;STE5;SNF1;TSC11;BEM2;STE2;HAC1;CDC55;RTG2;OPI1;GPA1;SLT2;YHR182W;KOG1;PBS2;FAR1;ECM25;STE18;IML1;RCN1;RHO4;HOG1;SWI6;CDC42;VPS34;LCB5;BUD6;TUS1;YPT7;TEM1;TAP42;LST8;CRZ1;SLM2;MSG5;MKS1;TEP1;RHO5;PIK1;RTG1;AVO1;SPT20;RTS1;LCB4;MKK1;SOG2;GPB1;BEM3;BEM4;TCO89;SRO7
Module3	ATP-dependent chromatin remodeling	0.0108373	0.0486677	3964	22	1314	13	1.78262	LDB7;SWC5;SNF5;VPS72;INO80;SWC4;SNF6;RSC30;SWI3;ARP6;VPS71;RSC9;ISW2
Module3	cellular macromolecule metabolic process	0.010979	0.0491228	3964	1788	1314	627	1.05788	VAR1;DEP1;TPD3;ATS1;CCR4;PRP45;PTA1;OAF1;CNE1;RFA1;LDB7;RFT1;PRE7;AAR2;CDC27;MAP2;RTG3;PKC1;POA1;MUM2;UBP14;ALG14;SPT7;YBR094W;RXT2;MMS4;SIF2;ALG1;CYC8;MUD1;TFC1;PTC4;MEC1;CDC28;UBS1;NPL4;UMP1;NTC20;MED8;DUR1,2;HPC2;ATG12;SLX1;SWC5;ABD1;PRP5;ALG7;SRB6;SHG1;CHK1;PPS1;PAF1;SNF5;BSD2;YCL001W-B;SGF29;DCC1;NFS1;SAT4;POL4;CWH43;RIM1;TAF2;PER1;RAD18;SRB8;CDC39;NHP10;MED2;PTC1;RPT2;APC11;HEX3;CDC7;MPS1;S…
Module3	protein acylation	0.0110909	0.0493454	3964	48	1314	24	1.50837	SPT7;SGF29;SWF1;TAF12;TAF10;NGG1;AKR1;SPT3;MAK10;ECO1;TAF6;SWC4;NAT2;GCN5;TAF1;ARP4;EAF6;NMT1;TAF9;EAF7;PFA4;SPT20;AKR2;ESA1
Module3	cellular ion homeostasis	0.0111098	0.0493454	3964	91	1314	41	1.35919	VMA2;PCA1;NFS1;SAT4;PER1;TFP1;GGC1;YDR065W;MSC2;CCC2;SKP1;NHX1;VPS3;CUP5;GRX4;GET1;ERV1;PPA1;VMA10;VMA22;YHC3;HAL5;NFU1;VMA5;VPH2;OCT1;ZRT3;CNB1;MEH1;IZH3;SSQ1;VMA6;YMR134W;SKY1;ATX1;MDM38;COT1;VMA4;AFT2;TFP3;VMA13
Module4	mitochondrial translation	2.09522e-52	1.84798e-49	3964	93	808	86	4.53668	MRPL16;PET112;MRP21;MRPL36;MRPS9;MRPS5;MRPL37;MRPL27;MRPL32;SLM5;IMG1;IMG2;MRPL11;RSM10;YDR115W;MRPL1;RSM24;MRPL7;MSW1;MRPL35;MRPS28;MRP20;MRPL28;RSM18;RSM23;MRF1;MRPL25;MRP13;MRPS35;RSM27;MRP4;DIA4;RRF1;MRPL6;RSM25;MRPL8;MRPL49;RSM7;MRP17;MRPL31;MRP49;MRPL38;MST1;MRPL13;MRPL20;MEF1;MRPL15;NAM2;MRPL4;MRPL39;YML6;MRPL3;MTG1;MRPS8;MRPS17;MRPL24;MRPL44;AEP2;MRPL33;MRP7;MSK1;SWS2;NAM9;MRPL22;MRPL19;M…
Module4	mitochondrion organization	1.00192e-47	4.41848e-45	3964	258	808	155	2.94737	MRPL16;YBL059C-A;PET112;MRP21;TCM62;MRPL36;MRPS9;FZO1;MBA1;MRPS5;MRPL37;MRPL27;MRPL32;SLM5;IMG1;IMG2;ARP2;MSS2;CRD1;MRPL11;RSM10;PET100;YDR115W;MRPL1;NUM1;RSM24;YDR185C;MFB1;MRPL7;MSW1;MHR1;TIM11;MRPL35;MRPS28;BCS1;MRP20;MRPL28;UGO1;EMI1;SOM1;RSM18;RPO41;ACT1;RSM23;MRF1;MDM34;MSP1;YGR046W;COX18;MRPL25;MRP13;PHB1;MRPS35;RSM27;PHB2;MRP4;DIA4;RRF1;COX23;MRPL6;MDM31;ARC15;RSM25;FMC1;FMP35;COX16;YJL06…
Module4	translation	9.86809e-21	2.90122e-18	3964	218	808	104	2.34045	FMT1;MRPL16;PET112;MRP21;MRPL36;MRPS9;MRPS5;MRPL37;MRPL27;MRPL32;SLM5;IMG1;IMG2;MRPL11;RSM10;YDR115W;MRPL1;RSM24;MRPL7;MSW1;MRPL35;MRPS28;MRP20;MRPL28;RSM28;RML2;RSM18;YER087W;MNP1;RMD9;RSM23;MRF1;MRPL25;MRP13;YGR102C;MRPS35;MSM1;RSM27;MRPL9;MRP4;DIA4;RRF1;MRPL6;MTG2;RSM25;MRPL8;MRPL49;MEF2;RSM7;MRP17;MRPL31;MRP49;MRPL38;MST1;MRPL13;MRPL20;MEF1;YLR281C;GUF1;MRPL15;NAM2;MRPL4;MRPL39;YML6;RPM2;MRPL…
Module4	organelle organization	9.10667e-06	0.00200802	3964	994	808	251	1.23882	PEX22;CDC15;MRPL16;SEC17;SHP1;YBL059C-A;PET112;MRP21;TCM62;VPS15;RAD16;MRPL36;ATG14;MRPS9;PEX32;FZO1;MBA1;MRPS5;MRPL37;MRPL27;LSB5;MRPL32;RVS161;SLM5;SYP1;IMG1;IMG2;ABP1;ARP2;YDL089W;PHO2;MSS2;ATG20;CDC48;CRD1;MRPL11;RSM10;PET100;YDR115W;MRPL1;SAC6;PEX7;NUM1;CDC37;RSM24;YDR185C;MFB1;IVY1;MRPL7;PEX5;TRS23;MSW1;SSD1;MHR1;TIM11;MRPL35;PEX3;MRPS28;BCS1;MRP20;MRPL28;UGO1;EMI1;GRH1;SOM1;RSM18;RPO41;ACT…
Module4	protein metabolic process	1.18245e-05	0.00208583	3964	915	808	233	1.24927	CYC3;CDC15;FMT1;MRPL16;SHP1;PET112;MRP21;TCM62;VPS15;RAD16;MRPL36;ATG14;MRPS9;MRPS5;MRPL37;UBX7;MRPL27;APE3;GID7;MGR1;PBN1;MRPL32;SLM5;YCR045C;IMG1;ATG15;CPR4;IMG2;YCR079W;RAM1;QRI7;CDC48;NUS1;MRPL11;RRI1;PTP1;REG1;RSM10;YDR067C;YDR115W;MRPL1;RSM24;MFB1;MRPL7;MSW1;CPR5;YDR306C;YDR307W;PIB1;MRPL35;UBX5;MRPS28;MRP20;CYM1;PPM1;MRPL28;RSM28;RML2;SOM1;RSM18;YER087W;YER134C;DDI1;CAK1;ACT1;OTU1;YPI1;FAB…
Module4	mitochondrion localization	1.96627e-05	0.00211597	3964	28	808	16	2.80339	ARP2;NUM1;ACT1;PHB1;PHB2;MDM31;ARC15;ARP3;ARC19;DNM1;PUF3;ARC18;ABF2;ARC35;MDM12;MDM32
Module4	regulation of actin filament length	2.15915e-05	0.00211597	3964	11	808	9	4.01395	ARP2;TWF1;CAP2;ARC15;ARP3;CAP1;ARC18;ARC35;PFY1
Module4	regulation of actin filament polymerization	2.15915e-05	0.00211597	3964	11	808	9	4.01395	ARP2;TWF1;CAP2;ARC15;ARP3;CAP1;ARC18;ARC35;PFY1
Module4	regulation of actin polymerization or depolymerization	2.15915e-05	0.00211597	3964	11	808	9	4.01395	ARP2;TWF1;CAP2;ARC15;ARP3;CAP1;ARC18;ARC35;PFY1
Module4	cellular protein metabolic process	3.05539e-05	0.00269485	3964	876	808	222	1.24329	CYC3;CDC15;FMT1;MRPL16;SHP1;PET112;MRP21;TCM62;VPS15;RAD16;MRPL36;ATG14;MRPS9;MRPS5;MRPL37;UBX7;MRPL27;APE3;GID7;MGR1;PBN1;MRPL32;SLM5;IMG1;ATG15;CPR4;IMG2;YCR079W;RAM1;CDC48;NUS1;MRPL11;RRI1;PTP1;REG1;RSM10;YDR067C;YDR115W;MRPL1;RSM24;MFB1;MRPL7;MSW1;CPR5;YDR306C;YDR307W;PIB1;MRPL35;UBX5;MRPS28;MRP20;CYM1;PPM1;MRPL28;RSM28;RML2;RSM18;YER087W;YER134C;DDI1;CAK1;ACT1;OTU1;YPI1;FAB1;CDH1;RPN14;JAC1;…
Module4	mitochondrion distribution	5.65044e-05	0.00415307	3964	27	808	15	2.72552	ARP2;NUM1;ACT1;PHB1;PHB2;MDM31;ARC15;ARP3;ARC19;DNM1;ARC18;ABF2;ARC35;MDM12;MDM32
Module4	mitochondrion inheritance	5.65044e-05	0.00415307	3964	27	808	15	2.72552	ARP2;NUM1;ACT1;PHB1;PHB2;MDM31;ARC15;ARP3;ARC19;DNM1;ARC18;ABF2;ARC35;MDM12;MDM32
Module4	regulation of protein polymerization	7.07276e-05	0.00427366	3964	12	808	9	3.67946	ARP2;TWF1;CAP2;ARC15;ARP3;CAP1;ARC18;ARC35;PFY1
Module4	tRNA aminoacylation for mitochondrial protein translation	7.07276e-05	0.00427366	3964	12	808	9	3.67946	SLM5;MSW1;DIA4;MST1;MSK1;MSE1;ISM1;MSY1;MSD1
Module4	cellular membrane organization	8.00303e-05	0.00427366	3964	199	808	63	1.55314	EDE1;SEC17;SHP1;ECM21;ATG14;YSW1;FZO1;MBA1;LSB5;RVS161;ATG15;MSS2;CDC48;CRD1;LDB17;SAC6;IVY1;TIM11;RVS167;UGO1;ACT1;RIM8;VPS45;ATG1;GTS1;CHC1;COX18;YGR131W;PHB1;CLC1;HSV2;NEM1;YAP1801;ENT3;DID4;MYO3;FMP13;MMM1;SNF7;NYV1;YLR168C;ATG26;VRP1;YLR392C;ATG17;ATG16;VTI1;YMR258C;SAM50;ATG2;ATG3;ARC35;MSO1;MDM12;MDY2;CYC2;LAS17;MGM1;PNT1;SCD5;ATG21;TAZ1;ATG13
Module4	membrane organization	8.00303e-05	0.00427366	3964	199	808	63	1.55314	EDE1;SEC17;SHP1;ECM21;ATG14;YSW1;FZO1;MBA1;LSB5;RVS161;ATG15;MSS2;CDC48;CRD1;LDB17;SAC6;IVY1;TIM11;RVS167;UGO1;ACT1;RIM8;VPS45;ATG1;GTS1;CHC1;COX18;YGR131W;PHB1;CLC1;HSV2;NEM1;YAP1801;ENT3;DID4;MYO3;FMP13;MMM1;SNF7;NYV1;YLR168C;ATG26;VRP1;YLR392C;ATG17;ATG16;VTI1;YMR258C;SAM50;ATG2;ATG3;ARC35;MSO1;MDM12;MDY2;CYC2;LAS17;MGM1;PNT1;SCD5;ATG21;TAZ1;ATG13
Module4	regulation of actin cytoskeleton organization	8.72175e-05	0.00427366	3964	17	808	11	3.17443	ARP2;YDR063W;TWF1;CAP2;ARC15;ARP3;CAP1;ARC18;ARC35;PFY1;LAS17
Module4	regulation of actin filament-based process	8.72175e-05	0.00427366	3964	17	808	11	3.17443	ARP2;YDR063W;TWF1;CAP2;ARC15;ARP3;CAP1;ARC18;ARC35;PFY1;LAS17
Module4	organelle inheritance	9.71697e-05	0.00451072	3964	43	808	20	2.28183	VPS15;ARP2;NUM1;PEX3;ACT1;VPS45;PHB1;PHB2;MDM31;ARC15;ARP3;ARC19;DNM1;ARC18;ABF2;INP1;ARC35;MDM12;PEP12;MDM32
Module4	membrane invagination	0.000135859	0.00599137	3964	88	808	33	1.83973	EDE1;SHP1;ECM21;ATG14;LSB5;RVS161;ATG15;CDC48;LDB17;SAC6;RVS167;ACT1;RIM8;ATG1;GTS1;CHC1;CLC1;HSV2;YAP1801;ENT3;MYO3;VRP1;YLR392C;ATG17;ATG16;YMR258C;ATG2;ATG3;ARC35;LAS17;SCD5;ATG21;ATG13
Module4	mitochondrial respiratory chain complex assembly	0.000157992	0.00663566	3964	26	808	14	2.64166	YBL059C-A;TCM62;PET100;EMI1;SOM1;COX23;FMP35;COX16;YJL062W-A;MDM35;YKL137W;COX19;FMP25;CBP3
Module4	cellular component organization	0.00017249	0.00691527	3964	1312	808	311	1.16292	CYC3;PEX22;GPB2;CDC15;ECM15;MRPL16;EDE1;SEC17;SHP1;YBL059C-A;PET112;MRP21;ECM21;TCM62;ECM8;VPS15;RAD16;MRPL36;ATG14;MRPS9;YSW1;PEX32;FZO1;MBA1;MRPS5;MRPL37;HSM3;MRPL27;LSB5;LRE1;MRPL32;RVS161;SLM5;SYP1;BPH1;YCR045C;IMG1;ATG15;IMG2;ABP1;ARP2;YDL089W;PHO2;MSS2;ATG20;CDC48;CRD1;LDB17;MRPL11;PTP1;RSM10;PET100;YDR107C;YDR115W;MRPL1;SAC6;PEX7;NUM1;CDC37;RSM24;YDR185C;MFB1;IVY1;MRPL7;PEX5;TRS23;MSW1;DON…
Module4	regulation of mitochondrion organization	0.000183192	0.00702503	3964	18	808	11	2.99807	NTG1;MBA1;CBS2;MHR1;TCM10;PCP1;PET54;YJL062W-A;MSS51;PET111;CBP3
Module4	mitochondrial translational initiation	0.000348417	0.0128043	3964	5	808	5	4.90594	MRP21;AEP2;IFM1;AEP3;MRP51
Module4	mitochondrial RNA metabolic process	0.000403434	0.0142332	3964	22	808	12	2.67597	SLM5;QRI7;MSW1;RPO41;DIA4;MST1;MSS1;MSK1;MSE1;ISM1;MSY1;MSD1
Module4	endocytosis	0.000530465	0.017995	3964	51	808	21	2.02009	EDE1;ECM21;LSB5;RVS161;LDB17;SAC6;RVS167;ACT1;RIM8;GTS1;CHC1;CLC1;YAP1801;ENT3;MYO3;VRP1;YLR392C;YMR258C;ARC35;LAS17;SCD5
Module4	amino acid activation	0.000572061	0.0180199	3964	38	808	17	2.19476	FMT1;PET112;SLM5;MSW1;YER087W;YGR102C;MSM1;DIA4;MST1;NAM2;YMR293C;MSK1;MSE1;ISM1;MSY1;MSD1;GRS2
Module4	tRNA aminoacylation	0.000572061	0.0180199	3964	38	808	17	2.19476	FMT1;PET112;SLM5;MSW1;YER087W;YGR102C;MSM1;DIA4;MST1;NAM2;YMR293C;MSK1;MSE1;ISM1;MSY1;MSD1;GRS2
Module4	protein complex biogenesis	0.00061493	0.0185521	3964	160	808	50	1.53311	CYC3;YBL059C-A;TCM62;MBA1;HSM3;PET100;PEX7;CBS2;PEX5;TIM11;TCM10;BCS1;PPM1;EMI1;SOM1;RPN14;MMS2;PET54;NAS6;ECM29;COX23;YAP1801;NAS2;FMC1;SLM1;FMP35;COX16;YJL062W-A;ATP12;ARC19;MDM35;CYT2;YKL137W;CBT1;DNM1;COX19;FMP25;MSS51;HSP60;ATP10;YMR098C;PET111;SAM50;PEX17;ATP11;ATP19;CYC2;CBP3;YOP1;TAZ1
Module4	cellular component organization at cellular level	0.000631024	0.0185521	3964	1167	808	276	1.16027	CYC3;PEX22;CDC15;MRPL16;SEC17;SHP1;YBL059C-A;PET112;MRP21;TCM62;VPS15;RAD16;MRPL36;ATG14;MRPS9;YSW1;PEX32;FZO1;MBA1;MRPS5;MRPL37;HSM3;MRPL27;LSB5;MRPL32;RVS161;SLM5;SYP1;YCR045C;IMG1;ATG15;IMG2;ABP1;ARP2;YDL089W;PHO2;MSS2;ATG20;CDC48;CRD1;MRPL11;RSM10;PET100;YDR115W;MRPL1;SAC6;PEX7;NUM1;CDC37;RSM24;YDR185C;MFB1;IVY1;MRPL7;PEX5;TRS23;MSW1;DON1;SSD1;MHR1;TIM11;MRPL35;PEX3;MRPS28;BCS1;RVS167;DIT1;MR…
Module4	late endosome to vacuole transport	0.000699376	0.0198984	3964	26	808	13	2.45297	VPS8;VPS15;VPS60;HSE1;VPS55;ENT3;DID4;SSH4;DID2;SNF7;IST1;VPS68;BRO1
Module4	proton-transporting ATP synthase complex biogenesis	0.000959451	0.0260145	3964	10	808	7	3.43416	TCM10;FMC1;ATP12;ATP10;YMR098C;ATP11;ATP19
Module4	cellular nitrogen compound catabolic process	0.000973331	0.0260145	3964	60	808	23	1.88061	FZO1;ADP1;ARP2;YDR061W;HNT2;YFR007W;PDE1;MTG2;DAL2;DAL3;MEF2;STE6;DNM1;MEF1;HMX1;PNP1;BNA5;GUF1;MSS1;IFM1;TUF1;MGM1;MDL2
Module4	mitochondrion degradation	0.00110911	0.0285657	3964	21	808	11	2.56978	YCR079W;ATG20;ATG1;ECM37;FMP13;ATG17;ATG16;ATG2;ATG3;ATG21;ATG13
Module4	actin cytoskeleton organization	0.00113356	0.0285657	3964	75	808	27	1.76614	LSB5;RVS161;SYP1;ABP1;ARP2;SAC6;ACT1;TWF1;CAP2;ARC15;SLM1;ARP3;ENT3;CAP1;ARC19;COF1;VRP1;ARC18;AVO2;AIP1;APP1;ARC35;SHE4;PFY1;LAS17;SCD5;PIN3
Module4	actin filament-based process	0.00122042	0.0299002	3964	79	808	28	1.73881	LSB5;RVS161;SYP1;ABP1;ARP2;YDR063W;SAC6;ACT1;TWF1;CAP2;ARC15;SLM1;ARP3;ENT3;CAP1;ARC19;COF1;VRP1;ARC18;AVO2;AIP1;APP1;ARC35;SHE4;PFY1;LAS17;SCD5;PIN3
Module4	heterocycle catabolic process	0.0016365	0.0390106	3964	62	808	23	1.81995	FZO1;ADP1;ARP2;YDR061W;HNT2;YFR007W;PDE1;MTG2;DAL2;DAL3;MEF2;STE6;DNM1;MEF1;HMX1;PNP1;BNA5;GUF1;MSS1;IFM1;TUF1;MGM1;MDL2
Module4	cellular protein complex assembly	0.00211334	0.0486448	3964	128	808	40	1.53311	CYC3;YBL059C-A;TCM62;HSM3;PET100;PEX7;PEX5;BCS1;PPM1;EMI1;SOM1;RPN14;MMS2;NAS6;ECM29;COX23;YAP1801;NAS2;FMC1;SLM1;FMP35;COX16;YJL062W-A;ATP12;ARC19;MDM35;CYT2;YKL137W;CBT1;COX19;FMP25;HSP60;ATP10;YMR098C;PEX17;ATP11;ATP19;CYC2;CBP3;YOP1
Module4	endosome transport	0.00220612	0.0486448	3964	56	808	21	1.83973	VPS8;SFT2;VPS15;ATG20;VPS60;VPS45;HSE1;YHR009C;SLM1;PEP8;RAV1;VPS55;ENT3;DID4;SSH4;DID2;SNF7;IST1;VPS68;VPS17;BRO1
Module4	peroxisome organization	0.00220612	0.0486448	3964	56	808	21	1.83973	PEX22;VPS15;ATG14;PEX32;PEX7;PEX5;PEX3;PEX8;PEX21;MDV1;PEX2;PEX1;DNM1;PEX30;ATG17;INP1;PEX17;ATG2;PEX11;PEX27;MKK2
Module5	generation of precursor metabolites and energy	4.42191e-33	2.51607e-30	3964	119	449	66	4.89648	COB;COX2;CDC19;COR1;ETR1;PGI1;CIT2;PGK1;TRX3;COX9;MDH3;YDR031W;TPI1;KGD2;COX20;QCR7;GLC3;RIP1;YER067W;GSY1;QCR6;HXK1;OLE1;COX4;COX13;HXK2;SHY1;QCR9;LSC2;QCR10;COX6;PCL7;YIL057C;SGA1;COX5B;KGD1;QCR8;FBA1;MDH1;MBR1;SDH3;PET10;SDH2;GSY2;ACO1;COX8;YLR446W;RSF1;ISF1;PGM2;YMR118C;COX7;IDH1;COX5A;CIT1;EMI5;MDH2;CYT1;IDH2;PYK2;YIG1;PCL8;CIT3;GPH1;GDB1;QCR2
Module5	oxidation-reduction process	1.80683e-29	5.14042e-27	3964	242	449	92	3.35629	COB;COX2;GDH3;COR1;PRX1;ETR1;TKL2;PGI1;LEU2;HIS4;CIT2;TRX3;COX9;MDH3;GDH2;YDR031W;HEM13;TPI1;KGD2;COX20;QCR7;GLC3;RIP1;DSF1;YER067W;SER3;GSY1;QCR6;OLE1;PYC1;COX4;COX13;YGR043C;SHY1;QCR9;LSC2;COQ6;GND2;FMP12;QCR10;PUT2;COX6;GRE3;GND1;PCL7;YIL057C;SER33;SGA1;COX5B;KGD1;GUT2;LYS1;QCR8;YJR149W;MDH1;MBR1;YKL107W;SDH3;MCR1;FOX2;PET10;FMP46;MTD1;SDH2;PUT1;GSY2;ACO1;COX8;RSF1;ISF1;PGM2;YMR118C;GCV2;COX7;…
Module5	energy derivation by oxidation of organic compounds	6.62604e-29	1.25674e-26	3964	95	449	55	5.11124	COB;COX2;COR1;ETR1;CIT2;COX9;MDH3;YDR031W;KGD2;COX20;QCR7;GLC3;RIP1;YER067W;GSY1;QCR6;COX4;COX13;SHY1;QCR9;LSC2;QCR10;COX6;PCL7;YIL057C;SGA1;COX5B;KGD1;QCR8;MDH1;MBR1;SDH3;PET10;SDH2;GSY2;ACO1;COX8;RSF1;ISF1;PGM2;YMR118C;COX7;IDH1;COX5A;CIT1;EMI5;MDH2;CYT1;IDH2;YIG1;PCL8;CIT3;GPH1;GDB1;QCR2
Module5	cellular respiration	3.76088e-23	5.34985e-21	3964	73	449	43	5.20035	COB;COX2;COR1;ETR1;CIT2;COX9;MDH3;YDR031W;KGD2;COX20;QCR7;RIP1;QCR6;COX4;COX13;SHY1;QCR9;LSC2;QCR10;COX6;COX5B;KGD1;QCR8;MDH1;MBR1;SDH3;PET10;SDH2;ACO1;COX8;RSF1;ISF1;YMR118C;COX7;IDH1;COX5A;CIT1;EMI5;MDH2;CYT1;IDH2;CIT3;QCR2
Module5	aerobic respiration	1.33234e-18	1.5162e-16	3964	64	449	36	4.96604	COB;COX2;COR1;ETR1;CIT2;MDH3;YDR031W;KGD2;COX20;QCR7;RIP1;QCR6;COX4;COX13;SHY1;QCR9;LSC2;QCR10;KGD1;QCR8;MDH1;MBR1;SDH3;PET10;SDH2;ACO1;RSF1;ISF1;YMR118C;IDH1;CIT1;EMI5;MDH2;IDH2;CIT3;QCR2
Module5	cellular carbohydrate metabolic process	3.83665e-18	3.63843e-16	3964	146	449	56	3.38628	CDC19;NTH2;TKL2;PGI1;MAL33;CIT2;PGK1;MDH3;NTH1;TPI1;TPS2;YDR287W;ACN9;GLC3;GSY1;HXK1;YGL059W;PYC1;AMS1;HXK2;YGR043C;XKS1;GND2;GUT1;DOG2;GRE3;GND1;YIL042C;PCL7;SGA1;KGD1;GUT2;SUC2;FBP26;FBA1;MDH1;PCK1;HSP104;GSY2;FBP1;YLR446W;SRT1;PGM2;CIT1;MDH2;DDP1;PYK2;GDE1;YIG1;YPL206C;PCL8;GAL4;CIT3;ATH1;GPH1;GDB1
Module5	carbohydrate metabolic process	8.36628e-18	6.80059e-16	3964	162	449	59	3.21532	CDC19;NTH2;YBR056W;TKL2;PGI1;MAL33;CIT2;PGK1;MDH3;NTH1;TPI1;TPS2;YDR287W;ACN9;GLC3;GSY1;HXK1;YGL059W;PYC1;AMS1;HXK2;YGR043C;XKS1;GND2;GUT1;DOG2;GRE3;GND1;YIL042C;PCL7;SGA1;KGD1;GUT2;SUC2;YIR007W;FBP26;FBA1;MDH1;PCK1;HSP104;GSY2;CDA1;FBP1;YLR446W;SRT1;PGM2;CIT1;MDH2;DDP1;PYK2;GDE1;YIG1;YPL206C;PCL8;GAL4;CIT3;ATH1;GPH1;GDB1
Module5	ATP synthesis coupled electron transport	1.5319e-17	7.92411e-16	3964	22	449	20	8.02592	COB;COX2;COX9;QCR7;RIP1;QCR6;COX4;QCR9;QCR10;COX6;COX5B;QCR8;SDH3;SDH2;COX8;COX7;COX5A;EMI5;CYT1;QCR2
Module5	mitochondrial ATP synthesis coupled electron transport	1.5319e-17	7.92411e-16	3964	22	449	20	8.02592	COB;COX2;COX9;QCR7;RIP1;QCR6;COX4;QCR9;QCR10;COX6;COX5B;QCR8;SDH3;SDH2;COX8;COX7;COX5A;EMI5;CYT1;QCR2
Module5	oxidative phosphorylation	1.5319e-17	7.92411e-16	3964	22	449	20	8.02592	COB;COX2;COX9;QCR7;RIP1;QCR6;COX4;QCR9;QCR10;COX6;COX5B;QCR8;SDH3;SDH2;COX8;COX7;COX5A;EMI5;CYT1;QCR2
Module5	respiratory electron transport chain	1.5319e-17	7.92411e-16	3964	22	449	20	8.02592	COB;COX2;COX9;QCR7;RIP1;QCR6;COX4;QCR9;QCR10;COX6;COX5B;QCR8;SDH3;SDH2;COX8;COX7;COX5A;EMI5;CYT1;QCR2
Module5	carbohydrate catabolic process	9.66944e-17	4.58493e-15	3964	38	449	26	6.04056	CDC19;NTH2;TKL2;PGI1;PGK1;NTH1;TPI1;HXK1;AMS1;HXK2;YGR043C;XKS1;GND2;GRE3;GND1;SGA1;KGD1;SUC2;FBA1;CDA1;YLR446W;PGM2;PYK2;ATH1;GPH1;GDB1
Module5	cellular carbohydrate catabolic process	5.01279e-16	2.19406e-14	3964	34	449	24	6.23189	CDC19;NTH2;TKL2;PGI1;PGK1;NTH1;TPI1;HXK1;HXK2;YGR043C;XKS1;GND2;GRE3;GND1;SGA1;KGD1;SUC2;FBA1;YLR446W;PGM2;PYK2;ATH1;GPH1;GDB1
Module5	electron transport chain	3.84479e-15	1.56263e-13	3964	36	449	24	5.88567	COB;COX2;COR1;TRX3;COX9;QCR7;RIP1;QCR6;OLE1;COX4;QCR9;QCR10;COX6;COX5B;QCR8;SDH3;SDH2;COX8;YMR118C;COX7;COX5A;EMI5;CYT1;QCR2
Module5	hexose metabolic process	1.56411e-14	5.93318e-13	3964	47	449	27	5.0717	CDC19;TKL2;PGI1;PGK1;TPI1;ACN9;HXK1;YGL059W;PYC1;AMS1;HXK2;YGR043C;GND2;DOG2;GRE3;GND1;YIL042C;KGD1;FBP26;FBA1;PCK1;FBP1;YLR446W;PGM2;MDH2;PYK2;GAL4
Module5	monosaccharide metabolic process	4.73829e-14	1.68505e-12	3964	52	449	28	4.75381	CDC19;TKL2;PGI1;PGK1;TPI1;ACN9;HXK1;YGL059W;PYC1;AMS1;HXK2;YGR043C;XKS1;GND2;DOG2;GRE3;GND1;YIL042C;KGD1;FBP26;FBA1;PCK1;FBP1;YLR446W;PGM2;MDH2;PYK2;GAL4
Module5	glucose metabolic process	5.56213e-14	1.86168e-12	3964	39	449	24	5.43293	CDC19;TKL2;PGI1;PGK1;TPI1;ACN9;HXK1;YGL059W;PYC1;HXK2;YGR043C;GND2;DOG2;GND1;YIL042C;KGD1;FBP26;FBA1;PCK1;FBP1;YLR446W;PGM2;MDH2;PYK2
Module5	acetyl-CoA catabolic process	7.10568e-14	2.02157e-12	3964	18	449	16	7.84756	CIT2;MDH3;KGD2;LSC2;KGD1;MDH1;SDH3;SDH2;ACO1;YMR118C;IDH1;CIT1;EMI5;MDH2;IDH2;CIT3
Module5	coenzyme catabolic process	7.10568e-14	2.02157e-12	3964	18	449	16	7.84756	CIT2;MDH3;KGD2;LSC2;KGD1;MDH1;SDH3;SDH2;ACO1;YMR118C;IDH1;CIT1;EMI5;MDH2;IDH2;CIT3
Module5	tricarboxylic acid cycle	7.10568e-14	2.02157e-12	3964	18	449	16	7.84756	CIT2;MDH3;KGD2;LSC2;KGD1;MDH1;SDH3;SDH2;ACO1;YMR118C;IDH1;CIT1;EMI5;MDH2;IDH2;CIT3
Module5	cofactor catabolic process	4.03588e-13	1.09353e-11	3964	19	449	16	7.43453	CIT2;MDH3;KGD2;LSC2;KGD1;MDH1;SDH3;SDH2;ACO1;YMR118C;IDH1;CIT1;EMI5;MDH2;IDH2;CIT3
Module5	small molecule metabolic process	1.75995e-12	4.55187e-11	3964	636	449	127	1.76293	OLI1;CDC19;GCV3;GDH3;ADE1;YAT1;ACH1;ATP1;ETR1;ATP3;TKL2;PGI1;YBR284W;LEU2;HIS4;PDI1;CIT2;PGK1;TRX3;ATP16;MDH3;GDH2;GUD1;GCV1;TPI1;KGD2;COQ4;ATP5;ARO10;PHO8;SAM2;ACN9;APA2;YAT2;CEM1;SER3;MET6;AGX1;HXK1;PNC1;OLE1;YGL059W;PYC1;AMS1;STR3;ADE5,7;HXK2;UGA1;YGR043C;XKS1;COQ6;GND2;GUT1;YHR033W;PUT2;DOG2;GRE3;SPS100;GND1;FMP22;YIL042C;SER33;HIS5;RPI1;KGD1;GUT2;MET28;LYS1;BNA3;YJL068C;YJL070C;ARG3;FBP26;OP…
Module5	acetyl-CoA metabolic process	7.41634e-11	1.83474e-09	3964	26	449	17	5.77249	ACH1;CIT2;MDH3;KGD2;LSC2;KGD1;MDH1;SDH3;SDH2;ACO1;YMR118C;IDH1;CIT1;EMI5;MDH2;IDH2;CIT3
Module5	alcohol catabolic process	1.79568e-10	4.08696e-09	3964	27	449	17	5.55869	CDC19;TKL2;PGI1;PGK1;TPI1;HXK1;HXK2;YGR043C;XKS1;GND2;GRE3;GND1;KGD1;FBA1;YLR446W;PGM2;PYK2
Module5	monosaccharide catabolic process	1.79568e-10	4.08696e-09	3964	27	449	17	5.55869	CDC19;TKL2;PGI1;PGK1;TPI1;HXK1;HXK2;YGR043C;XKS1;GND2;GRE3;GND1;KGD1;FBA1;YLR446W;PGM2;PYK2
Module5	alcohol metabolic process	1.86895e-10	4.09012e-09	3964	114	449	38	2.94284	CDC19;YAT1;TKL2;PGI1;PGK1;TPI1;ARO10;ACN9;YAT2;HXK1;YGL059W;PYC1;AMS1;HXK2;YGR043C;XKS1;GND2;GUT1;DOG2;GRE3;GND1;YIL042C;KGD1;GUT2;FBP26;OPI3;FBA1;MCR1;PCK1;FBP1;YLR446W;PGM2;MDH2;PYK2;GDE1;YIG1;YPL206C;GAL4
Module5	small molecule biosynthetic process	2.11145e-10	4.44969e-09	3964	294	449	70	2.10203	OLI1;GDH3;ADE1;ATP1;ETR1;ATP3;PGI1;YBR284W;LEU2;HIS4;CIT2;PGK1;ATP16;TPI1;ATP5;ARO10;SAM2;ACN9;CEM1;SER3;MET6;AGX1;PNC1;OLE1;PYC1;STR3;ADE5,7;YHR033W;PUT2;FMP22;SER33;HIS5;RPI1;MET28;LYS1;BNA3;YJL070C;ARG3;ATP2;MET14;ATP7;FBA1;YNK1;MCR1;MTD1;PCK1;ISA1;PUT1;MET17;ACO1;ADE13;FBP1;ATP18;ADE17;URA10;ADE4;IDH1;ADE12;CIT1;ARG1;MDH2;ADE2;IDH2;ISN1;ATP4;YIG1;ATP15;ATP20;GLN1;MET16
Module5	purine-containing compound biosynthetic process	9.56174e-10	1.94308e-08	3964	55	449	24	3.85244	OLI1;ADE1;ATP1;ATP3;YBR284W;ATP16;ATP5;SAM2;ADE5,7;YJL070C;ATP2;ATP7;YNK1;MTD1;ADE13;ATP18;ADE17;ADE4;ADE12;ADE2;ISN1;ATP4;ATP15;ATP20
Module5	hexose catabolic process	1.03278e-09	2.02639e-08	3964	26	449	16	5.43293	CDC19;TKL2;PGI1;PGK1;TPI1;HXK1;HXK2;YGR043C;GND2;GRE3;GND1;KGD1;FBA1;YLR446W;PGM2;PYK2
Module5	mitochondrial electron transport, ubiquinol to cytochrome c	2.85705e-09	5.41888e-08	3964	9	449	9	8.82851	COB;QCR7;RIP1;QCR6;QCR9;QCR10;QCR8;CYT1;QCR2
Module5	phosphate metabolic process	5.14123e-09	9.14176e-08	3964	222	449	55	2.18724	COB;COX2;PSK1;CDC19;FUS3;PGK1;COX9;VHS1;YDR287W;PHO8;QCR7;RIP1;VTC1;VTC2;CMK1;QCR6;HXK1;YGL059W;COX4;HXK2;QCR9;XKS1;YGR205W;PHO81;GUT1;QCR10;YHR033W;COX6;YIL042C;COX5B;SDP1;GUT2;VTC4;IKS1;QCR8;PTK2;MET14;YNK1;SDH3;YKL161C;KNS1;SDH2;COX8;YLR446W;COX7;YMR291W;COX5A;CMK2;EMI5;CYT1;ISN1;DDP1;PYK2;VTC3;QCR2
Module5	phosphorus metabolic process	5.14123e-09	9.14176e-08	3964	222	449	55	2.18724	COB;COX2;PSK1;CDC19;FUS3;PGK1;COX9;VHS1;YDR287W;PHO8;QCR7;RIP1;VTC1;VTC2;CMK1;QCR6;HXK1;YGL059W;COX4;HXK2;QCR9;XKS1;YGR205W;PHO81;GUT1;QCR10;YHR033W;COX6;YIL042C;COX5B;SDP1;GUT2;VTC4;IKS1;QCR8;PTK2;MET14;YNK1;SDH3;YKL161C;KNS1;SDH2;COX8;YLR446W;COX7;YMR291W;COX5A;CMK2;EMI5;CYT1;ISN1;DDP1;PYK2;VTC3;QCR2
Module5	purine nucleotide biosynthetic process	6.37446e-09	1.07323e-07	3964	51	449	22	3.80838	OLI1;ADE1;ATP1;ATP3;YBR284W;ATP16;ATP5;ADE5,7;YJL070C;ATP2;ATP7;YNK1;MTD1;ADE13;ATP18;ADE17;ADE4;ADE12;ADE2;ATP4;ATP15;ATP20
Module5	glucose catabolic process	6.41296e-09	1.07323e-07	3964	22	449	14	5.61814	CDC19;TKL2;PGI1;PGK1;TPI1;HXK1;HXK2;YGR043C;GND2;GND1;KGD1;FBA1;YLR446W;PYK2
Module5	purine ribonucleotide biosynthetic process	1.05465e-08	1.71456e-07	3964	44	449	20	4.01296	OLI1;ADE1;ATP1;ATP3;YBR284W;ATP16;ATP5;ADE5,7;YJL070C;ATP2;ATP7;YNK1;ADE13;ATP18;ADE17;ADE4;ADE2;ATP4;ATP15;ATP20
Module5	coenzyme metabolic process	1.27895e-08	2.02144e-07	3964	104	449	33	2.80135	ACH1;TKL2;PGI1;CIT2;MDH3;TPI1;KGD2;COQ4;PHO8;SAM2;PNC1;PYC1;YGR043C;LSC2;COQ6;GND2;GND1;KGD1;GUT2;MDH1;SDH3;MTD1;SDH2;ACO1;YMR118C;YMR315W;IDH1;CIT1;EMI5;COQ3;MDH2;IDH2;CIT3
Module5	cellular carbohydrate biosynthetic process	3.39366e-08	5.2189e-07	3964	31	449	16	4.55665	PGI1;PGK1;TPI1;TPS2;ACN9;GLC3;GSY1;PYC1;FBA1;PCK1;GSY2;FBP1;PGM2;MDH2;YIG1;GDB1
Module5	glutamate metabolic process	6.608e-08	9.64091e-07	3964	13	449	10	6.79116	GDH3;CIT2;GDH2;PUT2;PUT1;ACO1;GAD1;IDH1;CIT1;IDH2
Module5	glycolysis	6.608e-08	9.64091e-07	3964	13	449	10	6.79116	CDC19;PGI1;PGK1;TPI1;HXK1;HXK2;KGD1;FBA1;YLR446W;PYK2
Module5	small molecule catabolic process	7.10923e-08	1.01129e-06	3964	116	449	34	2.58767	CDC19;GCV3;TKL2;PGI1;PGK1;MDH3;GDH2;GCV1;TPI1;ARO10;HXK1;HXK2;UGA1;YGR043C;XKS1;GND2;PUT2;GRE3;GND1;KGD1;YJL068C;FBA1;PXA2;FOX2;PUT1;YLR446W;PGM2;GCV2;GAD1;DDP1;PYK2;PXA1;CIT3;PDH1
Module5	phosphorylation	7.34675e-08	1.01959e-06	3964	172	449	44	2.25846	COB;COX2;PSK1;CDC19;FUS3;PGK1;COX9;VHS1;QCR7;RIP1;CMK1;QCR6;HXK1;YGL059W;COX4;HXK2;QCR9;XKS1;YGR205W;GUT1;QCR10;YHR033W;COX6;YIL042C;COX5B;IKS1;QCR8;PTK2;MET14;YNK1;SDH3;YKL161C;KNS1;SDH2;COX8;YLR446W;COX7;YMR291W;COX5A;CMK2;EMI5;CYT1;PYK2;QCR2
Module5	cellular nitrogen compound biosynthetic process	9.00975e-08	1.16762e-06	3964	252	449	57	1.99692	OLI1;GDH3;ADE1;ATP1;ATP3;YBR284W;LEU2;HIS4;CIT2;ATP16;HEM13;ATP5;SAM2;SER3;MET6;COX15;AGX1;PNC1;STR3;ADE5,7;YHR033W;PUT2;FMP22;SER33;HIS5;RPI1;MET28;LYS1;BNA3;YJL070C;ARG3;ATP2;MET14;ATP7;YNK1;MTD1;ISA1;PUT1;MET17;ACO1;ADE13;ATP18;ADE17;URA10;ADE4;IDH1;ADE12;CIT1;ARG1;ADE2;IDH2;ISN1;ATP4;ATP15;ATP20;GLN1;MET16
Module5	ATP synthesis coupled proton transport	9.02903e-08	1.16762e-06	3964	16	449	11	6.0696	OLI1;ATP1;ATP3;ATP16;ATP5;ATP2;ATP7;ATP18;ATP4;ATP15;ATP20
Module5	energy coupled proton transport, down electrochemical gradient	9.02903e-08	1.16762e-06	3964	16	449	11	6.0696	OLI1;ATP1;ATP3;ATP16;ATP5;ATP2;ATP7;ATP18;ATP4;ATP15;ATP20
Module5	cofactor metabolic process	1.13788e-07	1.43879e-06	3964	140	449	38	2.39631	ACH1;TKL2;PGI1;CIT2;MDH3;HEM13;TPI1;KGD2;COQ4;PHO8;SAM2;COX15;PNC1;PYC1;YGR043C;QCR9;LSC2;COQ6;GND2;GND1;KGD1;GUT2;MDH1;SDH3;MTD1;ISA1;SDH2;ACO1;YMR118C;YMR315W;IDH1;CIT1;EMI5;COQ3;MDH2;IDH2;ISU1;CIT3
Module5	gluconeogenesis	1.27259e-07	1.57413e-06	3964	11	449	9	7.22332	PGI1;PGK1;TPI1;ACN9;PYC1;FBA1;PCK1;FBP1;MDH2
Module5	cellular ketone metabolic process	1.60676e-07	1.9452e-06	3964	288	449	62	1.90058	CDC19;GCV3;GDH3;YAT1;ACH1;ETR1;LEU2;HIS4;CIT2;MDH3;GDH2;GCV1;TPI1;KGD2;COQ4;ARO10;SAM2;YAT2;CEM1;SER3;MET6;AGX1;OLE1;STR3;UGA1;COQ6;YHR033W;PUT2;SPS100;FMP22;SER33;HIS5;KGD1;MET28;LYS1;BNA3;ARG3;MET14;MDH1;FOX2;ISA1;SHM2;PUT1;MET17;ACO1;CAT2;GCV2;GAD1;ADE4;IDH1;YGP1;CIT1;ARG1;COQ3;MDH2;IDH2;PYK2;CIT3;PDH1;GLN1;MSF1;MET16
Module5	mitochondrial electron transport, cytochrome c to oxygen	2.07807e-07	2.46338e-06	3964	9	449	8	7.84756	COX2;COX9;COX4;COX6;COX5B;COX8;COX7;COX5A
Module5	ribonucleotide biosynthetic process	2.16257e-07	2.51123e-06	3964	51	449	20	3.46216	OLI1;ADE1;ATP1;ATP3;YBR284W;ATP16;ATP5;ADE5,7;YJL070C;ATP2;ATP7;YNK1;ADE13;ATP18;ADE17;ADE4;ADE2;ATP4;ATP15;ATP20
Module5	catabolic process	3.44714e-07	3.92285e-06	3964	514	449	94	1.61455	CDC19;GCV3;ATG8;NTH2;VID24;TKL2;YPC1;PGI1;YBR204C;YBR280C;ATG22;CIT2;PGK1;MDH3;ATG9;GDH2;NTH1;GCV1;CIS1;TPI1;KGD2;RMD5;YDR287W;ARO10;UBC8;EDC2;VTC1;UBP9;VTC2;HXK1;AMS1;VID30;HXK2;UGA1;YGR043C;XKS1;LSC2;GND2;PUT2;DOG2;GRE3;ATG7;GND1;NVJ1;VID28;FYV10;SGA1;KGD1;SUC2;VTC4;UBX6;YJL068C;FBA1;MDH1;SDH3;PXA2;FOX2;SDH2;PUT1;DCS1;ACO1;CDA1;YLR446W;PGM2;YMR118C;GID8;PAI3;YMR184W;GCV2;GAD1;IDH1;ATG4;CIT1;EMI…
Module5	carboxylic acid metabolic process	3.78122e-07	4.13753e-06	3964	275	449	59	1.89412	CDC19;GCV3;GDH3;YAT1;ACH1;ETR1;LEU2;HIS4;CIT2;MDH3;GDH2;GCV1;TPI1;KGD2;ARO10;SAM2;YAT2;CEM1;SER3;MET6;AGX1;OLE1;STR3;UGA1;YHR033W;PUT2;SPS100;FMP22;SER33;HIS5;KGD1;MET28;LYS1;BNA3;ARG3;MET14;MDH1;FOX2;ISA1;SHM2;PUT1;MET17;ACO1;CAT2;GCV2;GAD1;ADE4;IDH1;YGP1;CIT1;ARG1;MDH2;IDH2;PYK2;CIT3;PDH1;GLN1;MSF1;MET16
Module5	oxoacid metabolic process	3.78122e-07	4.13753e-06	3964	275	449	59	1.89412	CDC19;GCV3;GDH3;YAT1;ACH1;ETR1;LEU2;HIS4;CIT2;MDH3;GDH2;GCV1;TPI1;KGD2;ARO10;SAM2;YAT2;CEM1;SER3;MET6;AGX1;OLE1;STR3;UGA1;YHR033W;PUT2;SPS100;FMP22;SER33;HIS5;KGD1;MET28;LYS1;BNA3;ARG3;MET14;MDH1;FOX2;ISA1;SHM2;PUT1;MET17;ACO1;CAT2;GCV2;GAD1;ADE4;IDH1;YGP1;CIT1;ARG1;MDH2;IDH2;PYK2;CIT3;PDH1;GLN1;MSF1;MET16
Module5	organic acid metabolic process	4.31583e-07	4.60439e-06	3964	276	449	59	1.88725	CDC19;GCV3;GDH3;YAT1;ACH1;ETR1;LEU2;HIS4;CIT2;MDH3;GDH2;GCV1;TPI1;KGD2;ARO10;SAM2;YAT2;CEM1;SER3;MET6;AGX1;OLE1;STR3;UGA1;YHR033W;PUT2;SPS100;FMP22;SER33;HIS5;KGD1;MET28;LYS1;BNA3;ARG3;MET14;MDH1;FOX2;ISA1;SHM2;PUT1;MET17;ACO1;CAT2;GCV2;GAD1;ADE4;IDH1;YGP1;CIT1;ARG1;MDH2;IDH2;PYK2;CIT3;PDH1;GLN1;MSF1;MET16
Module5	regulation of carbohydrate biosynthetic process	4.36972e-07	4.60439e-06	3964	21	449	12	5.04486	PSK1;VID24;RMD5;ACN9;UBC8;VID30;VID28;PCL7;FYV10;SIP4;GID8;PCL8
Module5	energy reserve metabolic process	5.31375e-07	5.49731e-06	3964	18	449	11	5.3952	GLC3;YER067W;GSY1;PCL7;YIL057C;SGA1;GSY2;PGM2;PCL8;GPH1;GDB1
Module5	regulation of cellular carbohydrate metabolic process	6.16208e-07	6.15127e-06	3964	25	449	13	4.59082	PSK1;VID24;RMD5;ACN9;UBC8;VID30;VID28;PCL7;FYV10;SIP4;GID8;TYE7;PCL8
Module5	regulation of glucose metabolic process	6.16208e-07	6.15127e-06	3964	25	449	13	4.59082	PSK1;VID24;RMD5;ACN9;UBC8;VID30;VID28;PCL7;FYV10;SIP4;GID8;TYE7;PCL8
Module5	disaccharide metabolic process	9.36195e-07	9.1844e-06	3964	10	449	8	7.06281	NTH2;MAL33;NTH1;TPS2;SUC2;HSP104;PGM2;ATH1
Module5	regulation of carbohydrate metabolic process	1.10674e-06	1.06734e-05	3964	26	449	13	4.41425	PSK1;VID24;RMD5;ACN9;UBC8;VID30;VID28;PCL7;FYV10;SIP4;GID8;TYE7;PCL8
Module5	hexose biosynthetic process	1.34034e-06	1.27109e-05	3964	13	449	9	6.11204	PGI1;PGK1;TPI1;ACN9;PYC1;FBA1;PCK1;FBP1;MDH2
Module5	glycoside metabolic process	1.65616e-06	1.54485e-05	3964	8	449	7	7.72494	NTH2;NTH1;TPS2;SUC2;HSP104;PGM2;ATH1
Module5	glutamate biosynthetic process	3.09336e-06	2.83891e-05	3964	11	449	8	6.42073	GDH3;CIT2;PUT2;PUT1;ACO1;IDH1;CIT1;IDH2
Module5	negative regulation of carbohydrate metabolic process	3.37857e-06	2.95755e-05	3964	14	449	9	5.67547	PSK1;VID24;RMD5;UBC8;VID30;VID28;FYV10;GID8;PCL8
Module5	negative regulation of cellular carbohydrate metabolic process	3.37857e-06	2.95755e-05	3964	14	449	9	5.67547	PSK1;VID24;RMD5;UBC8;VID30;VID28;FYV10;GID8;PCL8
Module5	regulation of gluconeogenesis	3.37857e-06	2.95755e-05	3964	14	449	9	5.67547	VID24;RMD5;ACN9;UBC8;VID30;VID28;FYV10;SIP4;GID8
Module5	nucleoside phosphate metabolic process	4.3048e-06	3.65586e-05	3964	166	449	39	2.07417	OLI1;ADE1;ATP1;ATP3;TKL2;PGI1;YBR284W;ATP16;MDH3;TPI1;ATP5;PHO8;APA2;PNC1;PYC1;ADE5,7;YGR043C;GND2;GND1;GUT2;YJL070C;ATP2;ATP7;YNK1;PXA2;MTD1;ADE13;ATP18;ADE17;URA10;ADE4;YMR315W;ADE12;ADE2;ISN1;ATP4;PXA1;ATP15;ATP20
Module5	nucleotide metabolic process	4.3048e-06	3.65586e-05	3964	166	449	39	2.07417	OLI1;ADE1;ATP1;ATP3;TKL2;PGI1;YBR284W;ATP16;MDH3;TPI1;ATP5;PHO8;APA2;PNC1;PYC1;ADE5,7;YGR043C;GND2;GND1;GUT2;YJL070C;ATP2;ATP7;YNK1;PXA2;MTD1;ADE13;ATP18;ADE17;URA10;ADE4;YMR315W;ADE12;ADE2;ISN1;ATP4;PXA1;ATP15;ATP20
Module5	glutamine family amino acid biosynthetic process	5.0377e-06	4.09493e-05	3964	25	449	12	4.23768	GDH3;CIT2;YHR033W;PUT2;ARG3;PUT1;ACO1;IDH1;CIT1;ARG1;IDH2;GLN1
Module5	purine nucleoside triphosphate biosynthetic process	5.0377e-06	4.09493e-05	3964	25	449	12	4.23768	OLI1;ATP1;ATP3;ATP16;ATP5;ATP2;ATP7;YNK1;ATP18;ATP4;ATP15;ATP20
Module5	purine ribonucleoside triphosphate biosynthetic process	5.0377e-06	4.09493e-05	3964	25	449	12	4.23768	OLI1;ATP1;ATP3;ATP16;ATP5;ATP2;ATP7;YNK1;ATP18;ATP4;ATP15;ATP20
Module5	negative regulation of gluconeogenesis	6.7254e-06	5.38979e-05	3964	9	449	7	6.86662	VID24;RMD5;UBC8;VID30;VID28;FYV10;GID8
Module5	monosaccharide biosynthetic process	7.60468e-06	5.92748e-05	3964	15	449	9	5.2971	PGI1;PGK1;TPI1;ACN9;PYC1;FBA1;PCK1;FBP1;MDH2
Module5	respiratory chain complex IV assembly	7.60468e-06	5.92748e-05	3964	15	449	9	5.2971	SCO2;SCO1;COX20;PET117;SHY1;PET191;COX17;COX12;YLR218C
Module5	heterocycle metabolic process	9.75403e-06	7.50005e-05	3964	255	449	52	1.80032	OLI1;ADE1;ATP1;ATP3;TKL2;PGI1;YBR284W;HIS4;ATP16;MDH3;GUD1;HEM13;TPI1;ATP5;ARO10;PHO8;SAM2;COX15;PNC1;PYC1;ADE5,7;YGR043C;GND2;YHR033W;PUT2;GND1;HIS5;RPI1;GUT2;BNA3;YJL070C;ATP2;ATP7;YNK1;PXA2;MTD1;ISA1;PUT1;ADE13;ATP18;ADE17;URA10;ADE4;YMR315W;ADE12;ADE2;ISN1;DDP1;ATP4;PXA1;ATP15;ATP20
Module5	carbohydrate biosynthetic process	1.14945e-05	8.72051e-05	3964	44	449	16	3.21037	PGI1;PGK1;TPI1;TPS2;ACN9;GLC3;GSY1;PYC1;FBA1;PCK1;GSY2;FBP1;PGM2;MDH2;YIG1;GDB1
Module5	nucleobase, nucleoside and nucleotide biosynthetic process	1.28645e-05	9.34403e-05	3964	96	449	26	2.39105	OLI1;ADE1;ATP1;ATP3;YBR284W;ATP16;ATP5;SAM2;PNC1;ADE5,7;YJL070C;ATP2;ATP7;YNK1;MTD1;ADE13;ATP18;ADE17;URA10;ADE4;ADE12;ADE2;ISN1;ATP4;ATP15;ATP20
Module5	nucleobase, nucleoside, nucleotide and nucleic acid biosynthetic process	1.28645e-05	9.34403e-05	3964	96	449	26	2.39105	OLI1;ADE1;ATP1;ATP3;YBR284W;ATP16;ATP5;SAM2;PNC1;ADE5,7;YJL070C;ATP2;ATP7;YNK1;MTD1;ADE13;ATP18;ADE17;URA10;ADE4;ADE12;ADE2;ISN1;ATP4;ATP15;ATP20
Module5	nucleotide biosynthetic process	1.29192e-05	9.34403e-05	3964	85	449	24	2.49276	OLI1;ADE1;ATP1;ATP3;YBR284W;ATP16;ATP5;PNC1;ADE5,7;YJL070C;ATP2;ATP7;YNK1;MTD1;ADE13;ATP18;ADE17;URA10;ADE4;ADE12;ADE2;ATP4;ATP15;ATP20
Module5	trehalose metabolic process	1.29733e-05	9.34403e-05	3964	7	449	6	7.56729	NTH2;NTH1;TPS2;HSP104;PGM2;ATH1
Module5	ribonucleoside triphosphate biosynthetic process	1.35993e-05	9.62641e-05	3964	27	449	12	3.92378	OLI1;ATP1;ATP3;ATP16;ATP5;ATP2;ATP7;YNK1;ATP18;ATP4;ATP15;ATP20
Module5	heterocycle biosynthetic process	1.37037e-05	9.62641e-05	3964	149	449	35	2.07381	OLI1;ADE1;ATP1;ATP3;YBR284W;HIS4;ATP16;HEM13;ATP5;SAM2;COX15;PNC1;ADE5,7;YHR033W;PUT2;HIS5;RPI1;BNA3;YJL070C;ATP2;ATP7;YNK1;MTD1;ISA1;ADE13;ATP18;ADE17;URA10;ADE4;ADE12;ADE2;ISN1;ATP4;ATP15;ATP20
Module5	glycogen metabolic process	1.56516e-05	0.000108607	3964	16	449	9	4.96604	GLC3;GSY1;PCL7;SGA1;GSY2;PGM2;PCL8;GPH1;GDB1
Module5	oligosaccharide catabolic process	1.82791e-05	0.000125311	3964	5	449	5	8.82851	NTH2;NTH1;AMS1;SUC2;ATH1
Module5	nucleobase, nucleoside and nucleotide metabolic process	1.88514e-05	0.000127696	3964	195	449	42	1.90152	OLI1;ADE1;ATP1;ATP3;TKL2;PGI1;YBR284W;ATP16;MDH3;GUD1;TPI1;ATP5;PHO8;SAM2;APA2;PNC1;PYC1;ADE5,7;YGR043C;GND2;GND1;GUT2;YJL070C;ATP2;ATP7;YNK1;PXA2;MTD1;ADE13;ATP18;ADE17;URA10;ADE4;YMR315W;ADE12;ADE2;ISN1;DDP1;ATP4;PXA1;ATP15;ATP20
Module5	proton transport	1.94091e-05	0.000129687	3964	32	449	13	3.58658	OLI1;ATP1;ATP3;ATP16;YDL183C;ATP5;ATP2;ATP7;ATP18;YNL100W;ATP4;ATP15;ATP20
Module5	NADPH regeneration	1.96012e-05	0.000129687	3964	13	449	8	5.43293	TKL2;PGI1;TPI1;PYC1;YGR043C;GND2;GND1;YMR315W
Module5	ATP biosynthetic process	2.20066e-05	0.000143928	3964	24	449	11	4.0464	OLI1;ATP1;ATP3;ATP16;ATP5;ATP2;ATP7;ATP18;ATP4;ATP15;ATP20
Module5	hydrogen transport	2.87705e-05	0.000186027	3964	33	449	13	3.4779	OLI1;ATP1;ATP3;ATP16;YDL183C;ATP5;ATP2;ATP7;ATP18;YNL100W;ATP4;ATP15;ATP20
Module5	cellular glucan metabolic process	2.99518e-05	0.000189362	3964	17	449	9	4.67392	GLC3;GSY1;PCL7;SGA1;GSY2;PGM2;PCL8;GPH1;GDB1
Module5	glucan metabolic process	2.99518e-05	0.000189362	3964	17	449	9	4.67392	GLC3;GSY1;PCL7;SGA1;GSY2;PGM2;PCL8;GPH1;GDB1
Module5	nucleoside triphosphate biosynthetic process	3.27936e-05	0.00020505	3964	29	449	12	3.65318	OLI1;ATP1;ATP3;ATP16;ATP5;ATP2;ATP7;YNK1;ATP18;ATP4;ATP15;ATP20
Module5	NADP metabolic process	4.12315e-05	0.000255008	3964	14	449	8	5.04486	TKL2;PGI1;TPI1;PYC1;YGR043C;GND2;GND1;YMR315W
Module5	pyridine-containing compound metabolic process	4.18496e-05	0.000256048	3964	34	449	13	3.37561	TKL2;PGI1;MDH3;TPI1;PHO8;PNC1;PYC1;YGR043C;GND2;GND1;GUT2;YMR315W;ISN1
Module5	oxidoreduction coenzyme metabolic process	5.22572e-05	0.000316323	3964	44	449	15	3.00972	TKL2;PGI1;MDH3;TPI1;COQ4;PHO8;PNC1;PYC1;YGR043C;COQ6;GND2;GND1;GUT2;YMR315W;COQ3
Module5	regulation of cellular ketone metabolic process	5.39521e-05	0.000323145	3964	18	449	9	4.41425	VID24;RMD5;ACN9;UBC8;VID30;VID28;FYV10;SIP4;GID8
Module5	mitochondrial respiratory chain complex assembly	5.50895e-05	0.00032652	3964	26	449	11	3.73514	CBP6;COX20;YDR379C-A;QCR7;PET117;SHY1;CBP4;PET191;COX17;COX12;YLR218C
Module5	purine nucleotide metabolic process	9.48685e-05	0.000556497	3964	95	449	24	2.23036	OLI1;ADE1;ATP1;ATP3;YBR284W;ATP16;ATP5;ADE5,7;YJL070C;ATP2;ATP7;YNK1;PXA2;MTD1;ADE13;ATP18;ADE17;ADE4;ADE12;ADE2;ATP4;PXA1;ATP15;ATP20
Module5	pyridine nucleotide metabolic process	0.00010364	0.00059567	3964	32	449	12	3.31069	TKL2;PGI1;MDH3;TPI1;PHO8;PNC1;PYC1;YGR043C;GND2;GND1;GUT2;YMR315W
Module5	serine family amino acid metabolic process	0.00010364	0.00059567	3964	32	449	12	3.31069	GCV3;GCV1;SER3;AGX1;STR3;SER33;MET28;MET14;SHM2;MET17;GCV2;MET16
Module5	carboxylic acid biosynthetic process	0.000113346	0.000638556	3964	151	449	33	1.92941	GDH3;ETR1;LEU2;HIS4;CIT2;TPI1;SAM2;CEM1;SER3;MET6;AGX1;OLE1;STR3;YHR033W;PUT2;FMP22;SER33;HIS5;MET28;LYS1;BNA3;ARG3;MET14;ISA1;PUT1;MET17;ACO1;IDH1;CIT1;ARG1;IDH2;GLN1;MET16
Module5	organic acid biosynthetic process	0.000113346	0.000638556	3964	151	449	33	1.92941	GDH3;ETR1;LEU2;HIS4;CIT2;TPI1;SAM2;CEM1;SER3;MET6;AGX1;OLE1;STR3;YHR033W;PUT2;FMP22;SER33;HIS5;MET28;LYS1;BNA3;ARG3;MET14;ISA1;PUT1;MET17;ACO1;IDH1;CIT1;ARG1;IDH2;GLN1;MET16
Module5	carboxylic acid catabolic process	0.000116553	0.000643869	3964	37	449	13	3.10191	GCV3;MDH3;GDH2;GCV1;ARO10;UGA1;PUT2;FOX2;PUT1;GCV2;GAD1;CIT3;PDH1
Module5	organic acid catabolic process	0.000116553	0.000643869	3964	37	449	13	3.10191	GCV3;MDH3;GDH2;GCV1;ARO10;UGA1;PUT2;FOX2;PUT1;GCV2;GAD1;CIT3;PDH1
Module5	'de novo' IMP biosynthetic process	0.000127323	0.000696603	3964	9	449	6	5.88567	ADE1;ADE5,7;ADE13;ADE17;ADE4;ADE2
Module5	cellular amino acid metabolic process	0.000136626	0.000740382	3964	218	449	43	1.7414	GCV3;GDH3;YAT1;LEU2;HIS4;CIT2;GDH2;GCV1;ARO10;SAM2;YAT2;SER3;MET6;AGX1;STR3;UGA1;YHR033W;PUT2;SPS100;FMP22;SER33;HIS5;MET28;LYS1;BNA3;ARG3;MET14;SHM2;PUT1;MET17;ACO1;CAT2;GCV2;GAD1;ADE4;IDH1;YGP1;CIT1;ARG1;IDH2;GLN1;MSF1;MET16
Module5	purine ribonucleotide metabolic process	0.000152019	0.000816027	3964	86	449	22	2.25846	OLI1;ADE1;ATP1;ATP3;YBR284W;ATP16;ATP5;ADE5,7;YJL070C;ATP2;ATP7;YNK1;PXA2;ADE13;ATP18;ADE17;ADE4;ADE2;ATP4;PXA1;ATP15;ATP20
Module5	monocarboxylic acid metabolic process	0.000167014	0.000888138	3964	64	449	18	2.48302	CDC19;YAT1;ACH1;ETR1;CIT2;MDH3;TPI1;YAT2;CEM1;OLE1;BNA3;FOX2;ISA1;ACO1;CAT2;PYK2;CIT3;PDH1
Module5	cellular amine metabolic process	0.000192921	0.00101641	3964	228	449	44	1.70375	GCV3;GDH3;YAT1;LEU2;HIS4;CIT2;GDH2;GCV1;ARO10;SAM2;YAT2;SER3;MET6;AGX1;STR3;UGA1;YHR033W;PUT2;SPS100;FMP22;SER33;HIS5;MET28;LYS1;BNA3;ARG3;OPI3;MET14;SHM2;PUT1;MET17;ACO1;CAT2;GCV2;GAD1;ADE4;IDH1;YGP1;CIT1;ARG1;IDH2;GLN1;MSF1;MET16
Module5	mitochondrial respiratory chain complex IV assembly	0.000212952	0.00111165	3964	13	449	7	4.75381	COX20;PET117;SHY1;PET191;COX17;COX12;YLR218C
Module5	nicotinamide nucleotide metabolic process	0.000255041	0.00131926	3964	30	449	11	3.23712	TKL2;PGI1;MDH3;TPI1;PHO8;PYC1;YGR043C;GND2;GND1;GUT2;YMR315W
Module5	glutamine family amino acid metabolic process	0.000268291	0.00137529	3964	50	449	15	2.64855	GDH3;CIT2;GDH2;YHR033W;PUT2;ARG3;PUT1;ACO1;GAD1;ADE4;IDH1;CIT1;ARG1;IDH2;GLN1
Module5	cellular amino acid biosynthetic process	0.000279458	0.00141248	3964	126	449	28	1.96189	GDH3;LEU2;HIS4;CIT2;SAM2;SER3;MET6;AGX1;STR3;YHR033W;PUT2;FMP22;SER33;HIS5;MET28;LYS1;BNA3;ARG3;MET14;PUT1;MET17;ACO1;IDH1;CIT1;ARG1;IDH2;GLN1;MET16
Module5	monovalent inorganic cation transport	0.000285782	0.00141248	3964	40	449	13	2.86927	OLI1;ATP1;ATP3;ATP16;YDL183C;ATP5;ATP2;ATP7;ATP18;YNL100W;ATP4;ATP15;ATP20
Module5	IMP biosynthetic process	0.000287957	0.00141248	3964	10	449	6	5.2971	ADE1;ADE5,7;ADE13;ADE17;ADE4;ADE2
Module5	IMP metabolic process	0.000287957	0.00141248	3964	10	449	6	5.2971	ADE1;ADE5,7;ADE13;ADE17;ADE4;ADE2
Module5	pentose-phosphate shunt	0.000287957	0.00141248	3964	10	449	6	5.2971	TKL2;PGI1;TPI1;YGR043C;GND2;GND1
Module5	alditol metabolic process	0.000315553	0.00150882	3964	7	449	5	6.30608	GUT1;GUT2;GDE1;YIG1;YPL206C
Module5	glycerol metabolic process	0.000315553	0.00150882	3964	7	449	5	6.30608	GUT1;GUT2;GDE1;YIG1;YPL206C
Module5	glycogen biosynthetic process	0.000315553	0.00150882	3964	7	449	5	6.30608	GLC3;GSY1;GSY2;PGM2;GDB1
Module5	amine biosynthetic process	0.000321375	0.00152385	3964	127	449	28	1.94644	GDH3;LEU2;HIS4;CIT2;SAM2;SER3;MET6;AGX1;STR3;YHR033W;PUT2;FMP22;SER33;HIS5;MET28;LYS1;BNA3;ARG3;MET14;PUT1;MET17;ACO1;IDH1;CIT1;ARG1;IDH2;GLN1;MET16
Module5	amine metabolic process	0.000356766	0.00167768	3964	241	449	45	1.64848	GCV3;GDH3;YAT1;LEU2;HIS4;CIT2;GDH2;GCV1;ARO10;SAM2;YAT2;SER3;MET6;AGX1;STR3;UGA1;YHR033W;PUT2;SPS100;FMP22;SER33;HIS5;MET28;LYS1;BNA3;ARG3;OPI3;MET14;SHM2;PUT1;MET17;ACO1;CDA1;CAT2;GCV2;GAD1;ADE4;IDH1;YGP1;CIT1;ARG1;IDH2;GLN1;MSF1;MET16
Module5	cellular polysaccharide metabolic process	0.000363635	0.00169597	3964	22	449	9	3.61166	GLC3;GSY1;PCL7;SGA1;GSY2;PGM2;PCL8;GPH1;GDB1
Module5	ion transmembrane transport	0.00037614	0.00174003	3964	41	449	13	2.79928	OLI1;ATP1;ATP3;ATP16;ATP5;MIR1;ATP2;ATP7;CTR3;ATP18;ATP4;ATP15;ATP20
Module5	purine ribonucleoside monophosphate biosynthetic process	0.000397402	0.00182356	3964	18	449	8	3.92378	ADE1;YBR284W;ADE5,7;YJL070C;ADE13;ADE17;ADE4;ADE2
Module5	purine-containing compound metabolic process	0.00042224	0.00192204	3964	129	449	28	1.91627	OLI1;ADE1;ATP1;ATP3;YBR284W;ATP16;GUD1;ATP5;SAM2;ADE5,7;YJL070C;ATP2;ATP7;YNK1;PXA2;MTD1;ADE13;ATP18;ADE17;ADE4;ADE12;ADE2;ISN1;DDP1;ATP4;PXA1;ATP15;ATP20
Module5	polysaccharide metabolic process	0.000444701	0.00200821	3964	27	449	10	3.26982	GLC3;GSY1;PCL7;SGA1;GSY2;CDA1;PGM2;PCL8;GPH1;GDB1
Module5	ribonucleotide metabolic process	0.000505626	0.00226536	3964	93	449	22	2.08846	OLI1;ADE1;ATP1;ATP3;YBR284W;ATP16;ATP5;ADE5,7;YJL070C;ATP2;ATP7;YNK1;PXA2;ADE13;ATP18;ADE17;ADE4;ADE2;ATP4;PXA1;ATP15;ATP20
Module5	oligosaccharide metabolic process	0.00053838	0.00239327	3964	23	449	9	3.45463	NTH2;MAL33;NTH1;TPS2;AMS1;SUC2;HSP104;PGM2;ATH1
Module5	purine nucleoside monophosphate biosynthetic process	0.000619268	0.00271049	3964	19	449	8	3.71727	ADE1;YBR284W;ADE5,7;YJL070C;ADE13;ADE17;ADE4;ADE2
Module5	purine ribonucleoside monophosphate metabolic process	0.000619268	0.00271049	3964	19	449	8	3.71727	ADE1;YBR284W;ADE5,7;YJL070C;ADE13;ADE17;ADE4;ADE2
Module5	ATP metabolic process	0.000630986	0.00274069	3964	43	449	13	2.66908	OLI1;ATP1;ATP3;ATP16;ATP5;ATP2;ATP7;PXA2;ATP18;ATP4;PXA1;ATP15;ATP20
Module5	monocarboxylic acid catabolic process	0.0007402	0.00319071	3964	5	449	4	7.06281	MDH3;FOX2;CIT3;PDH1
Module5	glucan biosynthetic process	0.000763267	0.00324104	3964	8	449	5	5.51782	GLC3;GSY1;GSY2;PGM2;GDB1
Module5	vacuolar protein catabolic process	0.000763267	0.00324104	3964	8	449	5	5.51782	VID24;VID30;VID28;PAI3;PEP4
Module5	mitochondrial respiratory chain complex IV biogenesis	0.000931287	0.00389634	3964	20	449	8	3.5314	COX20;PET117;SHY1;PET191;COX17;COX12;YLR218C;PET494
Module5	purine nucleoside monophosphate metabolic process	0.000931287	0.00389634	3964	20	449	8	3.5314	ADE1;YBR284W;ADE5,7;YJL070C;ADE13;ADE17;ADE4;ADE2
Module5	microautophagy	0.00109714	0.00455673	3964	40	449	12	2.64855	ATG8;ATG9;CIS1;VTC1;VTC2;ATG7;NVJ1;VTC4;ATG4;VTC3;PEP4;ATG29
Module5	ion transport	0.00143229	0.00590561	3964	100	449	22	1.94227	OLI1;ATP1;SCO2;SCO1;ATP3;PHO89;ATP16;YDL183C;ATP5;PIC2;MIR1;SFC1;ATP2;ATP7;COX17;CTR3;ATP18;POR1;YNL100W;ATP4;ATP15;ATP20
Module5	glycine metabolic process	0.0015582	0.00637852	3964	9	449	5	4.90473	GCV3;GCV1;AGX1;SHM2;GCV2
Module5	cellular lipid catabolic process	0.00174448	0.00709007	3964	13	449	6	4.0747	YPC1;MDH3;FOX2;YDC1;GDE1;YPL206C
Module5	polyphosphate metabolic process	0.00202175	0.00810125	3964	6	449	4	5.88567	VTC1;VTC2;VTC4;VTC3
Module5	polysaccharide catabolic process	0.00202175	0.00810125	3964	6	449	4	5.88567	SGA1;CDA1;GPH1;GDB1
Module5	ribonucleoside monophosphate biosynthetic process	0.00266552	0.0106062	3964	23	449	8	3.07079	ADE1;YBR284W;ADE5,7;YJL070C;ADE13;ADE17;ADE4;ADE2
Module5	alcohol biosynthetic process	0.00271479	0.0107272	3964	44	449	12	2.40777	PGI1;PGK1;TPI1;ARO10;ACN9;PYC1;FBA1;MCR1;PCK1;FBP1;MDH2;YIG1
Module5	polyol metabolic process	0.00282844	0.0110992	3964	10	449	5	4.41425	GUT1;GUT2;GDE1;YIG1;YPL206C
Module5	cell redox homeostasis	0.00340414	0.0132668	3964	19	449	7	3.25261	PRX1;SCO2;PDI1;TRX3;EUG1;POR1;YPL017C
Module5	ribonucleoside monophosphate metabolic process	0.00361008	0.0139737	3964	24	449	8	2.94284	ADE1;YBR284W;ADE5,7;YJL070C;ADE13;ADE17;ADE4;ADE2
Module5	pentose metabolic process	0.00429668	0.016519	3964	7	449	4	5.04486	XKS1;GND2;GRE3;GND1
Module5	cation transport	0.00613602	0.0234322	3964	79	449	17	1.89981	OLI1;ATP1;SCO2;SCO1;ATP3;ATP16;YDL183C;ATP5;ATP2;ATP7;COX17;CTR3;ATP18;YNL100W;ATP4;ATP15;ATP20
Module5	lipid catabolic process	0.0064247	0.0242096	3964	21	449	7	2.94284	YPC1;YBR204C;MDH3;FOX2;YDC1;GDE1;YPL206C
Module5	purine base metabolic process	0.0064247	0.0242096	3964	21	449	7	2.94284	YBR284W;GUD1;ADE5,7;YJL070C;MTD1;ADE4;ADE2
Module5	glutamine family amino acid catabolic process	0.0078301	0.0291198	3964	8	449	4	4.41425	GDH2;PUT2;PUT1;GAD1
Module5	negative regulation of hydrolase activity	0.0078301	0.0291198	3964	8	449	4	4.41425	STF1;INH1;PAI3;PBI2
Module5	serine family amino acid biosynthetic process	0.00852426	0.0314955	3964	22	449	7	2.80907	SER3;AGX1;SER33;MET28;MET14;MET17;MET16
Module5	cellular amino acid catabolic process	0.00904839	0.0332163	3964	33	449	9	2.40777	GCV3;GDH2;GCV1;ARO10;UGA1;PUT2;PUT1;GCV2;GAD1
Module5	autophagy	0.0101615	0.0370635	3964	70	449	15	1.89182	ATG8;ATG22;ATG9;CIS1;VTC1;VTC2;ATG7;NVJ1;VTC4;ATG4;ATG19;YOL083W;VTC3;PEP4;ATG29
Module5	cellular polysaccharide biosynthetic process	0.0108198	0.0389651	3964	13	449	5	3.39558	GLC3;GSY1;GSY2;PGM2;GDB1
Module5	cysteine metabolic process	0.0108198	0.0389651	3964	13	449	5	3.39558	STR3;MET28;MET14;MET17;MET16
Module5	dicarboxylic acid metabolic process	0.0115172	0.0412158	3964	18	449	6	2.94284	MDH3;GDH2;KGD2;KGD1;MDH1;MDH2
Module5	mannose metabolic process	0.0121161	0.0422949	3964	5	449	3	5.2971	HXK1;AMS1;HXK2
Module5	mitochondrial respiratory chain complex III assembly	0.0121161	0.0422949	3964	5	449	3	5.2971	CBP6;QCR7;CBP4
Module5	respiratory chain complex III assembly	0.0121161	0.0422949	3964	5	449	3	5.2971	CBP6;QCR7;CBP4
Module5	serine family amino acid catabolic process	0.0121161	0.0422949	3964	5	449	3	5.2971	GCV3;GCV1;GCV2
Module5	nucleoside monophosphate biosynthetic process	0.0126767	0.043982	3964	29	449	8	2.43545	ADE1;YBR284W;ADE5,7;YJL070C;ADE13;ADE17;ADE4;ADE2
Module5	amine catabolic process	0.0134996	0.0465532	3964	35	449	9	2.27019	GCV3;GDH2;GCV1;ARO10;UGA1;PUT2;PUT1;GCV2;GAD1
Module5	purine ribonucleoside triphosphate metabolic process	0.0139903	0.0479548	3964	66	449	14	1.87271	OLI1;ATP1;ATP3;ATP16;ATP5;ATP2;ATP7;YNK1;PXA2;ATP18;ATP4;PXA1;ATP15;ATP20

## Sheet: S. paradoxus
Module	Gene Ontology Term	Pval	FDR	BackgroundSetSize	NoOfGenesAnnotatedWithTerm	SizeInModule	NoOfGenesWithAnnotationInModule	FoldEnrichment	GenesContributingToEnrichment
Module1	ribosome biogenesis	2.99446e-132	1.43135e-129	3714	256	390	180	6.69591	MAK16;POP5;ECM1;TRM7;MAK5;ENP1;REI1;RRP7;SPB1;KRR1;BUD23;PWP2;RSA4;NOP1;DBP10;TSR1;YDL063C;NOP14;SAS10;NHP2;NOP6;MAK21;RRP8;RRP1;RLI1;ARX1;BFR2;UTP4;YDR339C;BCP1;ESF1;UTP5;YDR412W;UTP6;PUF6;SNU13;NOP16;NUG1;ARB1;UTP7;NSA2;LCP5;SPB4;LOC1;CGR1;RPL30;DBP3;LSG1;NSA1;PRP43;RPS2;ROK1;SLX9;UTP22;NOP7;UTP8;ENP2;MTR3;NSR1;SDA1;YGR251W;YGR271C-A;ZUO1;RPP1;SSZ1;LRP1;IPI1;RPF1;GAR1;IMP3;DBP8;NMD3;UTP9;RIX1;F…
Module1	ncRNA processing	7.85268e-117	1.87679e-114	3714	277	390	176	6.05076	MAK16;POP5;KTI11;TRM7;MAK5;ENP1;RRP7;SPB1;KRR1;BUD23;PWP2;NOP1;DBP10;LHP1;TSR1;TRM3;NOP14;SAS10;TRM8;NHP2;NOP6;RRP8;RRP1;RLI1;TRM1;TRM82;BFR2;UTP4;YDR339C;ESF1;UTP5;YDR412W;UTP6;SNU13;NOP16;NUG1;UTP7;NSA2;LCP5;SPB4;LOC1;CGR1;RPL30;DBP3;NSA1;PRP43;RPS2;SUA5;ROK1;SLX9;UTP22;NOP7;UTP8;ENP2;MTR3;NSR1;ELP2;YGR251W;YGR271C-A;ZUO1;RPP1;SSZ1;TRM5;LRP1;IPI1;RPF1;GAR1;IMP3;DBP8;UTP9;RIX1;URM1;FAF1;YIL091C;…
Module1	ncRNA metabolic process	5.01617e-116	7.99243e-114	3714	319	390	187	5.58249	MAK16;POP5;KTI11;ILS1;TRM7;MAK5;ENP1;RRP7;SPB1;KRR1;BUD23;PWP2;NOP1;DBP10;LHP1;TSR1;TRM3;NOP14;SAS10;TRM8;NHP2;NOP6;RRP8;RRP1;RLI1;TRM1;TRM82;BFR2;UTP4;YDR339C;ESF1;UTP5;YDR412W;UTP6;SNU13;NOP16;NUG1;UTP7;NSA2;LCP5;SPB4;FRS2;LOC1;CGR1;RPL30;DBP3;NSA1;PRP43;RPS2;SUA5;ROK1;SLX9;UTP22;NOP7;UTP8;ENP2;MTR3;NSR1;TYS1;ELP2;YGR251W;MES1;YGR271C-A;ZUO1;DED81;YHR020W;RPP1;SSZ1;TRM5;LRP1;IPI1;RPF1;GAR1;IMP3…
Module1	ribonucleoprotein complex biogenesis	3.5023e-115	4.18525e-113	3714	299	390	181	5.76481	MAK16;POP5;ECM1;TRM7;MAK5;ENP1;REI1;RRP7;SPB1;KRR1;BUD23;PWP2;RSA4;NOP1;DBP10;TSR1;YDL063C;NOP14;SAS10;NHP2;NOP6;MAK21;RRP8;RRP1;RLI1;ARX1;BFR2;UTP4;YDR339C;BCP1;ESF1;UTP5;YDR412W;UTP6;PUF6;SNU13;NOP16;NUG1;ARB1;UTP7;NSA2;LCP5;SPB4;LOC1;CGR1;RPL30;DBP3;LSG1;NSA1;PRP43;RPS2;ROK1;SLX9;UTP22;NOP7;UTP8;ENP2;MTR3;NSR1;SDA1;YGR251W;YGR271C-A;ZUO1;RPP1;SSZ1;LRP1;IPI1;RPF1;GAR1;IMP3;DBP8;NMD3;UTP9;RIX1;F…
Module1	rRNA processing	1.68916e-111	1.61484e-109	3714	194	390	146	7.16685	MAK16;POP5;TRM7;MAK5;ENP1;RRP7;SPB1;KRR1;BUD23;PWP2;NOP1;DBP10;TSR1;NOP14;SAS10;NHP2;NOP6;RRP8;RRP1;RLI1;BFR2;UTP4;YDR339C;ESF1;UTP5;YDR412W;UTP6;SNU13;NOP16;NUG1;UTP7;NSA2;LCP5;SPB4;LOC1;CGR1;RPL30;DBP3;NSA1;PRP43;RPS2;ROK1;SLX9;UTP22;NOP7;UTP8;ENP2;MTR3;NSR1;YGR251W;YGR271C-A;ZUO1;RPP1;SSZ1;LRP1;IPI1;RPF1;GAR1;IMP3;DBP8;UTP9;RIX1;FAF1;YIL091C;NOP9;HCA4;MTR4;UTP18;UTP10;MPP10;URB2;MRT4;URB1;MAK1…
Module1	rRNA metabolic process	2.73633e-110	2.17994e-108	3714	199	390	147	7.03463	MAK16;POP5;TRM7;MAK5;ENP1;RRP7;SPB1;KRR1;BUD23;PWP2;NOP1;DBP10;TSR1;NOP14;SAS10;NHP2;NOP6;RRP8;RRP1;RLI1;BFR2;UTP4;YDR339C;ESF1;UTP5;YDR412W;UTP6;SNU13;NOP16;NUG1;UTP7;NSA2;LCP5;SPB4;LOC1;CGR1;RPL30;DBP3;NSA1;PRP43;RPS2;ROK1;SLX9;UTP22;NOP7;UTP8;ENP2;MTR3;NSR1;YGR251W;YGR271C-A;ZUO1;RPP1;SSZ1;LRP1;IPI1;RPF1;GAR1;IMP3;DBP8;UTP9;RIX1;FAF1;YIL091C;NOP9;HCA4;MTR4;UTP18;UTP10;MPP10;URB2;MRT4;URB1;MAK1…
Module1	cellular component biogenesis at cellular level	5.95844e-98	4.06877e-96	3714	356	390	182	4.86854	MAK16;POP5;ECM1;TRM7;MAK5;ENP1;REI1;RRP7;SPB1;KRR1;BUD23;PWP2;RSA4;NOP1;DBP10;TSR1;YDL063C;NOP14;SAS10;NHP2;NOP6;MAK21;RRP8;RRP1;RLI1;ARX1;BFR2;UTP4;YDR339C;BCP1;ESF1;UTP5;YDR412W;UTP6;PUF6;SNU13;NOP16;NUG1;ARB1;UTP7;NSA2;LCP5;SPB4;LOC1;CGR1;RPL30;DBP3;LSG1;NSA1;PRP43;RPS2;ROK1;SLX9;UTP22;NOP7;UTP8;ENP2;MTR3;NSR1;SDA1;YGR251W;YGR271C-A;ZUO1;RPP1;SSZ1;LRP1;IPI1;RPF1;GAR1;IMP3;DBP8;NMD3;UTP9;RIX1;F…
Module1	RNA processing	4.20308e-77	2.51134e-75	3714	419	390	177	4.02287	MAK16;POP5;KTI11;TRM7;MAK5;ENP1;RRP7;SPB1;KRR1;BUD23;PWP2;NOP1;DBP10;LHP1;TSR1;TRM3;NOP14;SAS10;TRM8;NHP2;NOP6;RRP8;RRP1;RLI1;TRM1;TRM82;BFR2;UTP4;YDR339C;ESF1;UTP5;YDR412W;UTP6;SNU13;NOP16;NUG1;UTP7;NSA2;LCP5;SPB4;LOC1;CGR1;RPL30;DBP3;NSA1;PRP43;RPS2;SUA5;ROK1;SLX9;UTP22;NOP7;UTP8;ENP2;MTR3;NSR1;ELP2;YGR251W;YGR271C-A;ZUO1;RPP1;SSZ1;TRM5;LRP1;IPI1;RPF1;GAR1;IMP3;DBP8;UTP9;RIX1;URM1;FAF1;YIL091C;…
Module1	ribosomal small subunit biogenesis	7.3098e-61	3.88232e-59	3714	79	390	70	8.43817	ENP1;RRP7;KRR1;BUD23;PWP2;NOP14;SAS10;NOP6;UTP4;YDR339C;UTP5;UTP6;SNU13;UTP7;LOC1;PRP43;SLX9;UTP22;NOP7;UTP8;ENP2;NSR1;YGR251W;YGR271C-A;DBP8;UTP9;FAF1;YIL091C;NOP9;UTP18;UTP10;MPP10;DHR2;RRP14;UTP11;LTV1;SOF1;YLR003C;YLR051C;FYV7;DIP2;UTP13;SGD1;UTP21;TSR2;UTP14;BUD22;UTP15;ECM16;RRP5;YMR269W;KRE33;RIO2;KRI1;ESF2;RCL1;YOL022C;YOR004W;NOB1;BUD21;RIO1;PNO1;YOR287C;RRS1;NOP58;RRP12;NAN1;YAR1;MRD1;N…
Module1	gene expression	1.91641e-58	9.16043e-57	3714	994	390	247	2.3664	EFB1;MAK16;POP5;FUN12;RBG1;KTI11;ILS1;TRM7;RPG1;MAK5;SUP45;RPB5;ENP1;RRP7;SPB1;KRR1;BUD23;PWP2;NOP1;DBP10;LHP1;TSR1;TRM3;NOP14;RPC53;SAS10;TRM8;NHP2;NOP6;RPC11;RRP8;RRP1;RLI1;TRM1;RPA14;TRM82;BFR2;UTP4;YDR339C;ESF1;UTP5;YDR412W;UTP6;SNU13;POL5;NOP16;NUG1;GCD11;TPA1;UTP7;NSA2;LCP5;SPB4;FRS2;LOC1;YFR032C;CGR1;RPL30;DBP3;NSA1;PRP43;RPS2;SUA5;ROK1;SLX9;UTP22;NOP7;UTP8;ENP2;MTR3;NSR1;RBG2;TYS1;ELP2;YG…
Module1	cellular component biogenesis	5.65042e-54	2.45537e-52	3714	605	390	185	2.91202	MAK16;POP5;ECM1;TRM7;MAK5;ENP1;REI1;RRP7;SPB1;KRR1;BUD23;PWP2;RSA4;NOP1;DBP10;TSR1;YDL063C;NOP14;SAS10;NHP2;NOP6;MAK21;RRP8;RRP1;RLI1;ARX1;BFR2;UTP4;YDR339C;BCP1;ESF1;UTP5;YDR412W;UTP6;PUF6;SNU13;YEL048C;NOP16;NUG1;ARB1;UTP7;NSA2;LCP5;SPB4;LOC1;CGR1;RPL30;DBP3;LSG1;NSA1;PRP43;RPS2;ROK1;SLX9;UTP22;NOP7;UTP8;ENP2;MTR3;NSR1;SDA1;YGR251W;YGR271C-A;ZUO1;RPP1;SSZ1;LRP1;IPI1;RPF1;GAR1;IMP3;DBP8;NMD3;UTP…
Module1	ribosomal large subunit biogenesis	1.15277e-53	4.59185e-52	3714	68	390	61	8.54276	MAK16;MAK5;REI1;SPB1;RSA4;DBP10;YDL063C;MAK21;RLI1;ARX1;PUF6;NOP16;NSA2;SPB4;LOC1;DBP3;LSG1;NSA1;PRP43;NOP7;SDA1;IPI1;RPF1;RIX1;SQT1;YVH1;ALB1;MRT4;URB1;MAK11;RRP14;DBP7;RPF2;DRS1;RIX7;SDO1;MDN1;RSA3;DBP9;RPP0;AFG2;RPL6B;RPL6A;ERB1;RRP5;RLP7;NOP15;IPI3;JJJ1;DBP6;NOP12;BRX1;REX4;NOP8;YTM1;RRS1;NOG1;NOP53;NIP7;RRP15;JIP5
Module1	RNA metabolic process	2.87787e-53	1.05817e-51	3714	873	390	224	2.44349	MAK16;POP5;KTI11;ILS1;TRM7;MAK5;RPB5;ENP1;RRP7;SPB1;KRR1;BUD23;PWP2;NOP1;DBP10;LHP1;TSR1;TRM3;NOP14;RPC53;SAS10;TRM8;NHP2;NOP6;RPC11;RRP8;RRP1;RLI1;TRM1;RPA14;TRM82;BFR2;UTP4;YDR339C;ESF1;UTP5;YDR412W;UTP6;SNU13;POL5;NOP16;NUG1;TPA1;UTP7;NSA2;LCP5;SPB4;FRS2;LOC1;YFR032C;CGR1;RPL30;DBP3;NSA1;PRP43;RPS2;SUA5;ROK1;SLX9;UTP22;NOP7;UTP8;ENP2;MTR3;NSR1;TYS1;ELP2;YGR251W;MES1;YGR271C-A;ZUO1;DED81;YHR020…
Module1	maturation of SSU-rRNA from tricistronic rRNA transcript (SSU-rRNA, 5.8S rRNA, LSU-rRNA)	1.23489e-51	4.21627e-50	3714	60	390	56	8.88821	ENP1;KRR1;BUD23;PWP2;NOP14;SAS10;UTP4;YDR339C;UTP5;UTP6;SNU13;UTP7;LOC1;PRP43;SLX9;UTP22;NOP7;UTP8;YGR251W;YGR271C-A;DBP8;UTP9;FAF1;YIL091C;NOP9;UTP18;UTP10;MPP10;DHR2;UTP11;SOF1;YLR051C;FYV7;DIP2;UTP13;TSR2;UTP14;UTP15;ECM16;RRP5;RIO2;KRI1;ESF2;RCL1;YOR004W;NOB1;BUD21;RIO1;PNO1;YOR287C;RRS1;NOP58;RRP12;NAN1;MRD1;NOC4
Module1	maturation of SSU-rRNA	1.10899e-50	3.53398e-49	3714	65	390	58	8.49751	ENP1;KRR1;BUD23;PWP2;NOP14;SAS10;UTP4;YDR339C;UTP5;UTP6;SNU13;UTP7;LOC1;PRP43;SLX9;UTP22;NOP7;UTP8;YGR251W;YGR271C-A;DBP8;UTP9;FAF1;YIL091C;NOP9;UTP18;UTP10;MPP10;DHR2;UTP11;SOF1;YLR051C;FYV7;DIP2;UTP13;TSR2;UTP14;BUD22;UTP15;ECM16;RRP5;RIO2;KRI1;ESF2;RCL1;YOL022C;YOR004W;NOB1;BUD21;RIO1;PNO1;YOR287C;RRS1;NOP58;RRP12;NAN1;MRD1;NOC4
Module1	nucleic acid metabolic process	2.81604e-38	8.41293e-37	3714	1089	390	230	2.0113	MAK16;POP5;KTI11;ILS1;TRM7;MAK5;RPB5;ENP1;RRP7;SPB1;KRR1;BUD23;PWP2;NOP1;DBP10;LHP1;TSR1;TRM3;NOP14;RPC53;SAS10;TRM8;NHP2;NOP6;RPC11;RRP8;RRP1;RLI1;FOB1;TRM1;RPA14;TRM82;BFR2;UTP4;YDR339C;ESF1;UTP5;YDR412W;UTP6;SNU13;POL5;NOP16;NUG1;TPA1;RNR1;UTP7;NSA2;LCP5;SPB4;FRS2;LOC1;YFR032C;CGR1;RPL30;DBP3;NSA1;PRP43;RPS2;SUA5;ROK1;SLX9;UTP22;NOP7;UTP8;ENP2;MTR3;NSR1;TYS1;ELP2;YGR251W;MES1;YGR271C-A;ZUO1;DE…
Module1	nucleobase, nucleoside, nucleotide and nucleic acid metabolic process	8.67228e-38	2.43844e-36	3714	1255	390	249	1.88944	MAK16;POP5;FUN12;URA7;KTI11;ILS1;TRM7;MAK5;RPB5;ENP1;HIS7;DUT1;RRP7;APA1;SPB1;KRR1;BUD23;PWP2;NOP1;DBP10;LHP1;TSR1;TRM3;NOP14;RPC53;SAS10;TRM8;NHP2;NOP6;YDR020C;RPC11;RRP8;RRP1;RLI1;FOB1;TRM1;RPA14;TRM82;BFR2;UTP4;YDR339C;ESF1;UTP5;HPT1;YDR412W;UTP6;GUK1;SNU13;POL5;NOP16;NUG1;GCD11;ARB1;TPA1;RNR1;UTP7;NSA2;LCP5;SPB4;FRS2;LOC1;YFR032C;CGR1;RPL30;DBP3;NSA1;PRP43;RPS2;SUA5;ROK1;SLX9;UTP22;NOP7;UTP8;…
Module1	cellular nitrogen compound metabolic process	4.27776e-35	1.13598e-33	3714	1438	390	265	1.75495	MAK16;POP5;FUN12;URA7;KTI11;ILS1;TRM7;MAK5;RPB5;ENP1;HIS7;DUT1;RRP7;APA1;SPB1;KRR1;BUD23;THR4;PWP2;NOP1;DBP10;LHP1;TSR1;TRM3;NOP14;RPC53;SAS10;TRM8;NHP2;NOP6;YDR020C;RPC11;RRP8;RRP1;RLI1;FOB1;TRM1;RPA14;TRM82;BFR2;ASP1;UTP4;YDR339C;ESF1;UTP5;HPT1;YDR412W;UTP6;GUK1;SNU13;POL5;NOP16;NUG1;GCD11;ARB1;TPA1;RNR1;UTP7;NSA2;LCP5;SPB4;FRS2;LOC1;YFR032C;CGR1;RPL30;DBP3;NSA1;PRP43;RPS2;ARO2;SUA5;ROK1;SLX9;U…
Module1	nitrogen compound metabolic process	2.48141e-34	6.2427e-33	3714	1450	390	265	1.74042	MAK16;POP5;FUN12;URA7;KTI11;ILS1;TRM7;MAK5;RPB5;ENP1;HIS7;DUT1;RRP7;APA1;SPB1;KRR1;BUD23;THR4;PWP2;NOP1;DBP10;LHP1;TSR1;TRM3;NOP14;RPC53;SAS10;TRM8;NHP2;NOP6;YDR020C;RPC11;RRP8;RRP1;RLI1;FOB1;TRM1;RPA14;TRM82;BFR2;ASP1;UTP4;YDR339C;ESF1;UTP5;HPT1;YDR412W;UTP6;GUK1;SNU13;POL5;NOP16;NUG1;GCD11;ARB1;TPA1;RNR1;UTP7;NSA2;LCP5;SPB4;FRS2;LOC1;YFR032C;CGR1;RPL30;DBP3;NSA1;PRP43;RPS2;ARO2;SUA5;ROK1;SLX9;U…
Module1	maturation of 5.8S rRNA	1.99011e-33	4.52986e-32	3714	64	390	47	6.99351	MAK16;MAK5;ENP1;SPB1;KRR1;BUD23;PWP2;NOP14;SAS10;YDR339C;UTP6;UTP7;NSA2;LOC1;PRP43;MTR3;LRP1;RPF1;DBP8;NOP9;MTR4;UTP18;UTP10;MPP10;URB1;MAK11;UTP11;RPF2;YLR051C;DIP2;UTP13;UTP14;RRP5;RLP7;KRI1;ESF2;RCL1;RRP40;RRP6;YOR004W;BUD21;PNO1;RRS1;NOP58;MRD1;RRP15;NOC4
Module1	maturation of 5.8S rRNA from tricistronic rRNA transcript (SSU-rRNA, 5.8S rRNA, LSU-rRNA)	1.99011e-33	4.52986e-32	3714	64	390	47	6.99351	MAK16;MAK5;ENP1;SPB1;KRR1;BUD23;PWP2;NOP14;SAS10;YDR339C;UTP6;UTP7;NSA2;LOC1;PRP43;MTR3;LRP1;RPF1;DBP8;NOP9;MTR4;UTP18;UTP10;MPP10;URB1;MAK11;UTP11;RPF2;YLR051C;DIP2;UTP13;UTP14;RRP5;RLP7;KRI1;ESF2;RCL1;RRP40;RRP6;YOR004W;BUD21;PNO1;RRS1;NOP58;MRD1;RRP15;NOC4
Module1	endonucleolytic cleavage in ITS1 to separate SSU-rRNA from 5.8S rRNA and LSU-rRNA from tricistronic rRNA transcript (SSU-rRNA, 5.8S rRNA, LSU-rRNA)	4.39173e-30	8.74686e-29	3714	32	390	31	9.22548	ENP1;KRR1;BUD23;PWP2;NOP14;SAS10;YDR339C;UTP6;UTP7;LOC1;DBP8;NOP9;UTP18;UTP10;MPP10;UTP11;YLR051C;DIP2;UTP13;UTP14;RRP5;KRI1;ESF2;RCL1;YOR004W;BUD21;PNO1;RRS1;NOP58;MRD1;NOC4
Module1	endonucleolytic cleavage involved in rRNA processing	4.39173e-30	8.74686e-29	3714	32	390	31	9.22548	ENP1;KRR1;BUD23;PWP2;NOP14;SAS10;YDR339C;UTP6;UTP7;LOC1;DBP8;NOP9;UTP18;UTP10;MPP10;UTP11;YLR051C;DIP2;UTP13;UTP14;RRP5;KRI1;ESF2;RCL1;YOR004W;BUD21;PNO1;RRS1;NOP58;MRD1;NOC4
Module1	endonucleolytic cleavage of tricistronic rRNA transcript (SSU-rRNA, 5.8S rRNA, LSU-rRNA)	4.39173e-30	8.74686e-29	3714	32	390	31	9.22548	ENP1;KRR1;BUD23;PWP2;NOP14;SAS10;YDR339C;UTP6;UTP7;LOC1;DBP8;NOP9;UTP18;UTP10;MPP10;UTP11;YLR051C;DIP2;UTP13;UTP14;RRP5;KRI1;ESF2;RCL1;YOR004W;BUD21;PNO1;RRS1;NOP58;MRD1;NOC4
Module1	ribosome assembly	6.9281e-30	1.32465e-28	3714	38	390	34	8.52065	RRP7;RSA4;DBP10;MAK21;SPB4;DBP3;LSG1;NSR1;IPI1;RPF1;RIX1;SQT1;YVH1;MRT4;MAK11;DBP7;RPF2;DRS1;MDN1;RSA3;DBP9;RPP0;RPL6B;RPL6A;IPI3;DBP6;ESF2;BRX1;REX4;NOC2;NIP7;BMS1;TIF5;MRD1
Module1	cleavage involved in rRNA processing	2.04701e-28	3.76334e-27	3714	52	390	39	7.14231	ENP1;KRR1;BUD23;PWP2;NOP14;SAS10;NHP2;YDR339C;UTP6;UTP7;LOC1;MTR3;LRP1;DBP8;NOP9;MTR4;UTP18;UTP10;MPP10;UTP11;YLR051C;DIP2;UTP13;UTP14;RRP5;RLP7;KRI1;ESF2;RCL1;RRP40;RRP6;YOR004W;BUD21;PNO1;YOR287C;RRS1;NOP58;MRD1;NOC4
Module1	ncRNA 5'-end processing	4.14916e-26	7.08321e-25	3714	28	390	27	9.18297	PWP2;NOP14;SAS10;YDR339C;UTP6;UTP7;LOC1;DBP8;NOP9;UTP18;UTP10;MPP10;UTP11;YLR051C;DIP2;UTP13;UTP14;RRP5;RLP7;ESF2;RCL1;YOR004W;BUD21;PNO1;NOP58;MRD1;NOC4
Module1	rRNA 5'-end processing	4.14916e-26	7.08321e-25	3714	28	390	27	9.18297	PWP2;NOP14;SAS10;YDR339C;UTP6;UTP7;LOC1;DBP8;NOP9;UTP18;UTP10;MPP10;UTP11;YLR051C;DIP2;UTP13;UTP14;RRP5;RLP7;ESF2;RCL1;YOR004W;BUD21;PNO1;NOP58;MRD1;NOC4
Module1	endonucleolytic cleavage to generate mature 5'-end of SSU-rRNA from (SSU-rRNA, 5.8S rRNA, LSU-rRNA)	4.05326e-25	6.6809e-24	3714	27	390	26	9.17037	PWP2;NOP14;SAS10;YDR339C;UTP6;UTP7;LOC1;DBP8;NOP9;UTP18;UTP10;MPP10;UTP11;YLR051C;DIP2;UTP13;UTP14;RRP5;ESF2;RCL1;YOR004W;BUD21;PNO1;NOP58;MRD1;NOC4
Module1	RNA 5'-end processing	5.44504e-25	8.39589e-24	3714	29	390	27	8.86631	PWP2;NOP14;SAS10;YDR339C;UTP6;UTP7;LOC1;DBP8;NOP9;UTP18;UTP10;MPP10;UTP11;YLR051C;DIP2;UTP13;UTP14;RRP5;RLP7;ESF2;RCL1;YOR004W;BUD21;PNO1;NOP58;MRD1;NOC4
Module1	ribosomal large subunit assembly	5.44504e-25	8.39589e-24	3714	29	390	27	8.86631	RSA4;DBP10;MAK21;SPB4;DBP3;LSG1;IPI1;RPF1;RIX1;SQT1;YVH1;MRT4;MAK11;DBP7;RPF2;DRS1;MDN1;RSA3;DBP9;RPP0;RPL6B;RPL6A;IPI3;DBP6;BRX1;REX4;NIP7
Module1	cellular macromolecule metabolic process	1.17432e-23	1.75414e-22	3714	1698	390	271	1.51988	EFB1;MAK16;POP5;FUN12;RBG1;KTI11;ILS1;HMT1;TRM7;RPG1;MAK5;SUP45;RPB5;CNS1;ENP1;RRP7;SPB1;KRR1;BUD23;PWP2;NOP1;DBP10;LHP1;TSR1;TRM3;NOP14;RPC53;SAS10;TRM8;NHP2;NOP6;RPC11;RRP8;RRP1;RLI1;FOB1;TRM1;RPA14;YDR161W;TRM82;BFR2;UTP4;YDR339C;ESF1;UTP5;YDR412W;UTP6;RMT2;SNU13;POL5;NOP16;NUG1;GCD11;TPA1;RNR1;UTP7;NSA2;LCP5;SPB4;FRS2;LOC1;YFR032C;CGR1;RPL30;DBP3;NSA1;PRP43;RPS2;SUA5;ROK1;VRG4;SLX9;UTP22;NOP7…
Module1	endonucleolytic cleavage in 5'-ETS of tricistronic rRNA transcript (SSU-rRNA, 5.8S rRNA, LSU-rRNA)	3.82347e-23	5.53824e-22	3714	25	390	24	9.14215	PWP2;NOP14;SAS10;YDR339C;UTP6;UTP7;LOC1;DBP8;NOP9;UTP18;UTP10;MPP10;UTP11;YLR051C;DIP2;UTP13;UTP14;RRP5;ESF2;RCL1;YOR004W;NOP58;MRD1;NOC4
Module1	macromolecule metabolic process	7.13178e-22	1.00264e-20	3714	1735	390	271	1.48747	EFB1;MAK16;POP5;FUN12;RBG1;KTI11;ILS1;HMT1;TRM7;RPG1;MAK5;SUP45;RPB5;CNS1;ENP1;RRP7;SPB1;KRR1;BUD23;PWP2;NOP1;DBP10;LHP1;TSR1;TRM3;NOP14;RPC53;SAS10;TRM8;NHP2;NOP6;RPC11;RRP8;RRP1;RLI1;FOB1;TRM1;RPA14;YDR161W;TRM82;BFR2;UTP4;YDR339C;ESF1;UTP5;YDR412W;UTP6;RMT2;SNU13;POL5;NOP16;NUG1;GCD11;TPA1;RNR1;UTP7;NSA2;LCP5;SPB4;FRS2;LOC1;YFR032C;CGR1;RPL30;DBP3;NSA1;PRP43;RPS2;SUA5;ROK1;VRG4;SLX9;UTP22;NOP7…
Module1	nucleic acid phosphodiester bond hydrolysis	3.02173e-20	4.12682e-19	3714	88	390	43	4.65332	POP5;ENP1;KRR1;BUD23;PWP2;NOP14;SAS10;NHP2;YDR339C;UTP6;UTP7;LOC1;MTR3;RPP1;LRP1;DBP8;NOP9;MTR4;UTP18;UTP10;MPP10;UTP11;TRZ1;YLR051C;DIP2;UTP13;UTP14;RRP5;RLP7;POP3;KRI1;ESF2;RCL1;RRP40;RRP6;YOR004W;BUD21;PNO1;YOR287C;RRS1;NOP58;MRD1;NOC4
Module1	organelle assembly	1.66511e-19	2.2109e-18	3714	58	390	34	5.58249	RRP7;RSA4;DBP10;MAK21;SPB4;DBP3;LSG1;NSR1;IPI1;RPF1;RIX1;SQT1;YVH1;MRT4;MAK11;DBP7;RPF2;DRS1;MDN1;RSA3;DBP9;RPP0;RPL6B;RPL6A;IPI3;DBP6;ESF2;BRX1;REX4;NOC2;NIP7;BMS1;TIF5;MRD1
Module1	primary metabolic process	6.01787e-18	7.77444e-17	3714	2187	390	306	1.33245	EFB1;MAK16;POP5;FUN12;RBG1;URA7;KTI11;ILS1;HMT1;TRM7;RPG1;MAK5;SUP45;RPB5;CNS1;ENP1;HIS7;DUT1;RRP7;APA1;SPB1;KRR1;BUD23;THR4;PWP2;NOP1;DBP10;LHP1;TSR1;TRM3;NOP14;RPC53;SAS10;TRM8;NHP2;NOP6;YDR020C;RPC11;RRP8;RRP1;RLI1;FOB1;TRM1;RPA14;YDR161W;TRM82;BFR2;ASP1;UTP4;YDR339C;ESF1;UTP5;HPT1;YDR412W;UTP6;GUK1;RMT2;SNU13;POL5;NOP16;NUG1;GCD11;ARB1;TPA1;RNR1;UTP7;NSA2;LCP5;SPB4;FRS2;LOC1;YFR032C;CGR1;RPL3…
Module1	RNA modification	1.02162e-17	1.28509e-16	3714	75	390	37	4.69805	KTI11;TRM7;SPB1;BUD23;NOP1;TRM3;TRM8;NHP2;TRM1;TRM82;LCP5;ELP2;TRM5;GAR1;URM1;GCD14;TRM2;CBF5;SIK1;IKI3;DUS3;DUS4;DUS1;ELP6;GCD10;PUS4;SMM1;TRM112;TRM10;TRM11;YOL125W;PPM2;PUS7;YPL030W;ELP3;DIM1;RRP9
Module1	tRNA metabolic process	1.59946e-16	1.96037e-15	3714	143	390	51	3.39634	POP5;KTI11;ILS1;TRM7;NOP1;LHP1;TRM3;TRM8;TRM1;TRM82;FRS2;SUA5;MTR3;TYS1;ELP2;MES1;DED81;YHR020W;RPP1;TRM5;URM1;MTR4;GCD14;LOS1;TRM2;TRZ1;FRS1;IKI3;DUS3;DUS4;DUS1;ELP6;GCD10;YNL247W;POP3;PUS4;TRF5;SMM1;TRM112;TRM10;WRS1;TRM11;YOL125W;PPM2;RRP40;RRP6;GLN4;PUS7;YPL030W;ELP3;CDC60
Module1	ribonucleoprotein complex subunit organization	4.5518e-15	5.4394e-14	3714	87	390	37	4.05004	RRP7;RSA4;DBP10;MAK21;SPB4;DBP3;LSG1;PRP43;NSR1;IPI1;RPF1;RIX1;SHQ1;SQT1;YVH1;MRT4;MAK11;DBP7;RPF2;DRS1;MDN1;RSA3;DBP9;RPP0;RPL6B;RPL6A;NAF1;IPI3;DBP6;ESF2;BRX1;REX4;NOC2;NIP7;BMS1;TIF5;MRD1
Module1	ribonucleoprotein complex assembly	5.14169e-15	5.99446e-14	3714	83	390	36	4.13049	RRP7;RSA4;DBP10;MAK21;SPB4;DBP3;LSG1;NSR1;IPI1;RPF1;RIX1;SHQ1;SQT1;YVH1;MRT4;MAK11;DBP7;RPF2;DRS1;MDN1;RSA3;DBP9;RPP0;RPL6B;RPL6A;NAF1;IPI3;DBP6;ESF2;BRX1;REX4;NOC2;NIP7;BMS1;TIF5;MRD1
Module1	cellular metabolic process	3.26975e-14	3.72128e-13	3714	2294	390	307	1.27445	EFB1;MAK16;POP5;FUN12;RBG1;URA7;KTI11;ILS1;HMT1;TRM7;RPG1;MAK5;SUP45;RPB5;CNS1;YBR238C;ENP1;HIS7;DUT1;RRP7;APA1;SPB1;KRR1;BUD23;THR4;PWP2;NOP1;DBP10;LHP1;TSR1;TRM3;NOP14;RPC53;SAS10;TRM8;NHP2;NOP6;YDR020C;RPC11;RRP8;RRP1;RLI1;FOB1;TRM1;RPA14;YDR161W;TRM82;BFR2;ASP1;UTP4;YDR339C;ESF1;UTP5;HPT1;YDR412W;UTP6;GUK1;RMT2;SNU13;POL5;NOP16;NUG1;GCD11;ARB1;TPA1;RNR1;UTP7;NSA2;LCP5;SPB4;FRS2;LOC1;YFR032C;C…
Module1	establishment of ribosome localization	6.84176e-14	6.81326e-13	3714	35	390	22	5.98593	ECM1;BUD23;RLI1;BCP1;NUG1;ARB1;LSG1;SDA1;ZUO1;RPF1;NMD3;RIX1;NOP9;LTV1;RIX7;SDO1;JJJ1;NOG2;NOC2;RRS1;NOG1;NOP53
Module1	rRNA-containing ribonucleoprotein complex export from nucleus	6.84176e-14	6.81326e-13	3714	35	390	22	5.98593	ECM1;BUD23;RLI1;BCP1;NUG1;ARB1;LSG1;SDA1;ZUO1;RPF1;NMD3;RIX1;NOP9;LTV1;RIX7;SDO1;JJJ1;NOG2;NOC2;RRS1;NOG1;NOP53
Module1	ribonucleoprotein complex export from nucleus	6.84176e-14	6.81326e-13	3714	35	390	22	5.98593	ECM1;BUD23;RLI1;BCP1;NUG1;ARB1;LSG1;SDA1;ZUO1;RPF1;NMD3;RIX1;NOP9;LTV1;RIX7;SDO1;JJJ1;NOG2;NOC2;RRS1;NOG1;NOP53
Module1	ribonucleoprotein complex localization	6.84176e-14	6.81326e-13	3714	35	390	22	5.98593	ECM1;BUD23;RLI1;BCP1;NUG1;ARB1;LSG1;SDA1;ZUO1;RPF1;NMD3;RIX1;NOP9;LTV1;RIX7;SDO1;JJJ1;NOG2;NOC2;RRS1;NOG1;NOP53
Module1	ribosomal subunit export from nucleus	6.84176e-14	6.81326e-13	3714	35	390	22	5.98593	ECM1;BUD23;RLI1;BCP1;NUG1;ARB1;LSG1;SDA1;ZUO1;RPF1;NMD3;RIX1;NOP9;LTV1;RIX7;SDO1;JJJ1;NOG2;NOC2;RRS1;NOG1;NOP53
Module1	ribosome localization	6.84176e-14	6.81326e-13	3714	35	390	22	5.98593	ECM1;BUD23;RLI1;BCP1;NUG1;ARB1;LSG1;SDA1;ZUO1;RPF1;NMD3;RIX1;NOP9;LTV1;RIX7;SDO1;JJJ1;NOG2;NOC2;RRS1;NOG1;NOP53
Module1	RNA methylation	1.68985e-13	1.64846e-12	3714	27	390	19	6.70142	TRM7;SPB1;BUD23;NOP1;TRM3;TRM8;TRM1;TRM82;TRM5;GCD14;TRM2;GCD10;TRM112;TRM10;TRM11;YOL125W;PPM2;YPL030W;DIM1
Module1	tRNA transcription	2.17801e-13	2.04135e-12	3714	15	390	14	8.88821	RPB5;RPC53;RPC11;RPC25;RPC37;RPC19;RPC31;RPC34;RPO31;RET1;RPB8;RPC40;RPO26;RPC82
Module1	tRNA transcription from RNA polymerase III promoter	2.17801e-13	2.04135e-12	3714	15	390	14	8.88821	RPB5;RPC53;RPC11;RPC25;RPC37;RPC19;RPC31;RPC34;RPO31;RET1;RPB8;RPC40;RPO26;RPC82
Module1	tRNA processing	1.41645e-12	1.30205e-11	3714	92	390	35	3.62291	POP5;KTI11;TRM7;NOP1;LHP1;TRM3;TRM8;TRM1;TRM82;SUA5;ELP2;RPP1;TRM5;URM1;GCD14;LOS1;TRM2;TRZ1;IKI3;DUS3;DUS4;DUS1;ELP6;GCD10;POP3;PUS4;SMM1;TRM112;TRM10;TRM11;YOL125W;PPM2;PUS7;YPL030W;ELP3
Module1	tRNA modification	3.23649e-12	2.91895e-11	3714	59	390	27	4.35802	KTI11;TRM7;TRM3;TRM8;TRM1;TRM82;ELP2;TRM5;URM1;GCD14;TRM2;IKI3;DUS3;DUS4;DUS1;ELP6;GCD10;PUS4;SMM1;TRM112;TRM10;TRM11;YOL125W;PPM2;PUS7;YPL030W;ELP3
Module1	tRNA methylation	8.09006e-12	7.1612e-11	3714	17	390	14	7.84253	TRM7;TRM3;TRM8;TRM1;TRM82;TRM5;GCD14;GCD10;TRM112;TRM10;TRM11;YOL125W;PPM2;YPL030W
Module1	metabolic process	9.26764e-12	8.05442e-11	3714	2386	390	309	1.23329	EFB1;MAK16;POP5;FUN12;RBG1;URA7;KTI11;ILS1;HMT1;TRM7;RPG1;MAK5;SUP45;RPB5;CNS1;YBR238C;ENP1;HIS7;DUT1;RRP7;APA1;SPB1;KRR1;BUD23;THR4;PWP2;NOP1;DBP10;LHP1;TSR1;TRM3;NOP14;RPC53;SAS10;TRM8;NHP2;NOP6;YDR020C;RPC11;RRP8;RRP1;RLI1;FOB1;TRM1;RPA14;YDR161W;TRM82;BFR2;ASP1;UTP4;YDR339C;ESF1;UTP5;HPT1;YDR412W;UTP6;GUK1;RMT2;SNU13;POL5;NOP16;NUG1;GCD11;ARB1;TPA1;RNR1;UTP7;NSA2;LCP5;SPB4;FRS2;LOC1;YFR032C;C…
Module1	maturation of LSU-rRNA	3.29546e-11	2.76356e-10	3714	18	390	14	7.40684	MAK16;MAK5;SPB1;NSA2;PRP43;RPF1;URB1;MAK11;RPF2;RRP5;RLP7;NOP12;NOP53;RRP15
Module1	maturation of LSU-rRNA from tricistronic rRNA transcript (SSU-rRNA, 5.8S rRNA, LSU-rRNA)	3.29546e-11	2.76356e-10	3714	18	390	14	7.40684	MAK16;MAK5;SPB1;NSA2;PRP43;RPF1;URB1;MAK11;RPF2;RRP5;RLP7;NOP12;NOP53;RRP15
Module1	cellular component organization or biogenesis at cellular level	8.42567e-10	6.94391e-09	3714	1365	390	199	1.38835	MAK16;POP5;ECM1;TRM7;MAK5;SUP45;ENP1;REI1;RRP7;SPB1;KRR1;BUD23;PWP2;RSA4;NOP1;DBP10;TSR1;YDL063C;NOP14;SAS10;NHP2;NOP6;MAK21;RRP8;RRP1;RLI1;ARX1;FOB1;BFR2;UTP4;YDR339C;BCP1;ESF1;UTP5;YDR412W;UTP6;PUF6;SNU13;NOP16;NUG1;ARB1;TPA1;UTP7;NSA2;LCP5;SPB4;LOC1;CGR1;RPL30;DBP3;LSG1;NSA1;PRP43;RPS2;SUA5;ROK1;SLX9;UTP22;NOP7;UTP8;ENP2;MTR3;NSR1;SDA1;YGR251W;YGR271C-A;ZUO1;YHR020W;RPP1;SSZ1;LRP1;IPI1;RPF1;GA…
Module1	macromolecule methylation	2.98826e-09	2.42099e-08	3714	57	390	23	3.84265	HMT1;TRM7;SPB1;BUD23;NOP1;TRM3;TRM8;TRM1;TRM82;RMT2;TRM5;YIL064W;YIL110W;GCD14;TRM2;GCD10;TRM112;TRM10;TRM11;YOL125W;PPM2;YPL030W;DIM1
Module1	transcription from RNA polymerase I promoter	3.05872e-09	2.43678e-08	3714	29	390	16	5.25411	RPB5;RPA14;RPA34;RPA12;RRN3;GRC3;RRN11;RPC19;RPA49;RPB10;RPB8;RPA43;RPA190;RPA135;RPC40;RPO26
Module1	nuclear export	3.58841e-09	2.8119e-08	3714	81	390	28	3.29193	ECM1;HMT1;BUD23;RLI1;BCP1;SXM1;NUG1;ARB1;LSG1;RPS2;UTP8;SDA1;ZUO1;RPF1;NMD3;RIX1;NOP9;LTV1;LOS1;RIX7;SDO1;RPS3;JJJ1;NOG2;NOC2;RRS1;NOG1;NOP53
Module1	translation	4.06351e-09	3.13284e-08	3714	200	390	49	2.33315	EFB1;MAK16;FUN12;RBG1;ILS1;TRM7;RPG1;SUP45;RLI1;GCD11;TPA1;FRS2;RPL30;RPS2;RBG2;TYS1;MES1;DED81;YHR020W;SSZ1;RPF1;SUI2;TMA19;GCN3;FRS1;STM1;RPP0;RPL6B;RPL6A;TIF11;NIP1;RLP7;GCD10;IMP4;RPS7B;RPS3;YNL247W;BRX1;WRS1;YOR051C;TMA46;GLN4;GCD1;CAF20;PRT1;RPS12;CDC60;TIF5;TIF3
Module1	cellular component organization or biogenesis	1.2029e-08	9.12676e-08	3714	1448	390	204	1.34165	MAK16;POP5;ECM1;TRM7;MAK5;SUP45;ENP1;REI1;RRP7;SPB1;KRR1;BUD23;THR4;PWP2;RSA4;NOP1;DBP10;TSR1;YDL063C;NOP14;SAS10;NHP2;NOP6;MAK21;RRP8;RRP1;RLI1;ARX1;FOB1;RPA14;BFR2;UTP4;YDR339C;BCP1;ESF1;UTP5;YDR412W;UTP6;PUF6;SNU13;YEL048C;NOP16;NUG1;ARB1;TPA1;UTP7;NSA2;LCP5;SPB4;LOC1;CGR1;RPL30;DBP3;LSG1;NSA1;PRP43;RPS2;SUA5;ROK1;SLX9;UTP22;NOP7;UTP8;ENP2;MTR3;NSR1;SDA1;YGR251W;YGR271C-A;ZUO1;YHR020W;RPP1;SSZ…
Module1	rRNA modification	1.38741e-08	1.03622e-07	3714	15	390	11	6.98359	TRM7;SPB1;BUD23;NOP1;NHP2;LCP5;CBF5;SIK1;PUS7;DIM1;RRP9
Module1	methylation	2.33315e-08	1.71576e-07	3714	77	390	26	3.21558	HMT1;TRM7;SPB1;BUD23;NOP1;TRM3;TRM8;RRP8;TRM1;TRM82;RMT2;TRM5;YIL064W;YIL110W;GCD14;TRM2;DPH5;NOP2;GCD10;TRM112;TRM10;TRM11;YOL125W;PPM2;YPL030W;DIM1
Module1	nuclear transport	2.60333e-08	1.8573e-07	3714	109	390	32	2.79577	ECM1;HMT1;REI1;BUD23;RLI1;BCP1;SXM1;NUG1;ARB1;KAP123;LSG1;RPS2;UTP8;SDA1;ZUO1;RPF1;NMD3;RIX1;NOP9;NMD5;LTV1;LOS1;SRP40;RIX7;SDO1;RPS3;JJJ1;NOG2;NOC2;RRS1;NOG1;NOP53
Module1	nucleocytoplasmic transport	2.60333e-08	1.8573e-07	3714	109	390	32	2.79577	ECM1;HMT1;REI1;BUD23;RLI1;BCP1;SXM1;NUG1;ARB1;KAP123;LSG1;RPS2;UTP8;SDA1;ZUO1;RPF1;NMD3;RIX1;NOP9;NMD5;LTV1;LOS1;SRP40;RIX7;SDO1;RPS3;JJJ1;NOG2;NOC2;RRS1;NOG1;NOP53
Module1	transcription from RNA polymerase III promoter	3.12899e-08	2.19949e-07	3714	29	390	15	4.92573	RPB5;RPC53;RPC11;RPC25;RPC37;RPC19;RPC31;RPC34;RPO31;RET1;RPB10;RPB8;RPC40;RPO26;RPC82
Module1	establishment of organelle localization	1.18979e-06	8.24234e-06	3714	70	390	22	2.99297	ECM1;BUD23;RLI1;BCP1;NUG1;ARB1;LSG1;SDA1;ZUO1;RPF1;NMD3;RIX1;NOP9;LTV1;RIX7;SDO1;JJJ1;NOG2;NOC2;RRS1;NOG1;NOP53
Module1	one-carbon metabolic process	1.26461e-06	8.63551e-06	3714	92	390	26	2.6913	HMT1;TRM7;SPB1;BUD23;NOP1;TRM3;TRM8;RRP8;TRM1;TRM82;RMT2;TRM5;YIL064W;YIL110W;GCD14;TRM2;DPH5;NOP2;GCD10;TRM112;TRM10;TRM11;YOL125W;PPM2;YPL030W;DIM1
Module1	rRNA transcription	2.94218e-06	1.95328e-05	3714	18	390	10	5.2906	RPA14;POL5;RPA34;RPA12;RRN3;RRN11;RPA49;RPA43;RPA190;RPA135
Module1	ribosomal large subunit export from nucleus	2.94218e-06	1.95328e-05	3714	18	390	10	5.2906	ECM1;BCP1;NUG1;SDA1;RPF1;NMD3;RIX7;NOG2;RRS1;NOP53
Module1	transcription of nuclear rRNA large RNA polymerase I transcript	3.99679e-06	2.61707e-05	3714	15	390	9	5.71385	RPA14;RPA34;RPA12;RRN3;RRN11;RPA49;RPA43;RPA190;RPA135
Module1	peptidyl-diphthamide biosynthetic process from peptidyl-histidine	1.24768e-05	7.9519e-05	3714	5	390	5	9.52308	KTI11;DPH1;JJJ3;DPH2;DPH5
Module1	peptidyl-diphthamide metabolic process	1.24768e-05	7.9519e-05	3714	5	390	5	9.52308	KTI11;DPH1;JJJ3;DPH2;DPH5
Module1	snRNA metabolic process	2.9065e-05	0.000182803	3714	18	390	9	4.76154	NHP2;MTR3;LRP1;GAR1;MTR4;CBF5;TRF5;RRP6;PUS7
Module1	peptidyl-histidine modification	3.01164e-05	0.000185821	3714	8	390	6	7.14231	KTI11;DPH1;YIL110W;JJJ3;DPH2;DPH5
Module1	positive regulation of transcription from RNA polymerase I promoter	3.03223e-05	0.000185821	3714	11	390	7	6.06014	UTP4;UTP5;UTP8;UTP9;UTP10;UTP15;NAN1
Module1	translational initiation	3.87345e-05	0.000234369	3714	41	390	14	3.25178	FUN12;RPG1;RLI1;GCD11;SUI2;GCN3;TIF11;NIP1;GCD10;GCD1;CAF20;PRT1;TIF5;TIF3
Module1	snoRNA processing	0.000127857	0.000763948	3714	30	390	11	3.49179	POP5;NOP1;MTR3;RPP1;LRP1;MTR4;CBF5;POP3;TRF5;RRP40;RRP6
Module1	organelle localization	0.000198012	0.00116851	3714	94	390	22	2.22881	ECM1;BUD23;RLI1;BCP1;NUG1;ARB1;LSG1;SDA1;ZUO1;RPF1;NMD3;RIX1;NOP9;LTV1;RIX7;SDO1;JJJ1;NOG2;NOC2;RRS1;NOG1;NOP53
Module1	rRNA methylation	0.000218696	0.00127484	3714	7	390	5	6.8022	TRM7;SPB1;BUD23;NOP1;DIM1
Module1	regulation of transcription from RNA polymerase I promoter	0.000406004	0.00233819	3714	15	390	7	4.4441	UTP4;UTP5;UTP8;UTP9;UTP10;UTP15;NAN1
Module1	pseudouridine synthesis	0.000532996	0.00299732	3714	8	390	5	5.95192	NHP2;GAR1;CBF5;PUS4;PUS7
Module1	regulation of translational fidelity	0.000532996	0.00299732	3714	8	390	5	5.95192	GCD11;RPS2;SUA5;ZUO1;SSZ1
Module1	ribosomal small subunit assembly	0.000549692	0.00304938	3714	5	390	4	7.61846	RRP7;NSR1;ESF2;MRD1
Module1	snoRNA 3'-end processing	0.000555012	0.00304938	3714	20	390	8	3.80923	NOP1;MTR3;LRP1;MTR4;CBF5;TRF5;RRP40;RRP6
Module1	snoRNA metabolic process	0.00060058	0.00322558	3714	35	390	11	2.99297	POP5;NOP1;MTR3;RPP1;LRP1;MTR4;CBF5;POP3;TRF5;RRP40;RRP6
Module1	tRNA aminoacylation for protein translation	0.00060058	0.00322558	3714	35	390	11	2.99297	ILS1;FRS2;TYS1;MES1;DED81;YHR020W;FRS1;YNL247W;WRS1;GLN4;CDC60
Module1	regulation of translational initiation	0.000686964	0.00364854	3714	12	390	6	4.76154	FUN12;GCN3;STM1;GCD10;GCD1;TIF5
Module1	regulation of translation	0.000940856	0.00494208	3714	72	390	17	2.2485	FUN12;PUF6;GCD11;RPL30;RPS2;SUA5;ZUO1;SSZ1;GCN3;SDO1;STM1;ASC1;GCD10;YOR051C;GCD1;CAF20;TIF5
Module1	ncRNA 3'-end processing	0.00118167	0.00613956	3714	27	390	9	3.17436	NOP1;MTR3;LRP1;MTR4;TRZ1;CBF5;TRF5;RRP40;RRP6
Module1	amino acid activation	0.00129516	0.00658601	3714	38	390	11	2.75668	ILS1;FRS2;TYS1;MES1;DED81;YHR020W;FRS1;YNL247W;WRS1;GLN4;CDC60
Module1	tRNA aminoacylation	0.00129516	0.00658601	3714	38	390	11	2.75668	ILS1;FRS2;TYS1;MES1;DED81;YHR020W;FRS1;YNL247W;WRS1;GLN4;CDC60
Module1	nuclear polyadenylation-dependent rRNA catabolic process	0.00185834	0.00935039	3714	14	390	6	4.08132	MTR3;LRP1;MTR4;TRF5;RRP40;RRP6
Module1	U4 snRNA 3'-end processing	0.00200487	0.00998257	3714	10	390	5	4.76154	MTR3;LRP1;MTR4;TRF5;RRP6
Module1	cellular process	0.00233382	0.0115007	3714	3122	390	347	1.05846	EFB1;MAK16;POP5;FUN12;RBG1;ECM1;URA7;KTI11;ILS1;HMT1;TRM7;RPG1;MAK5;SUP45;RPB5;CNS1;YBR238C;ENP1;HIS7;DUT1;REI1;RRP7;APA1;SPB1;KRR1;BUD23;THR4;PWP2;RSA4;NOP1;DBP10;LHP1;TSR1;YDL063C;TRM3;NOP14;RPC53;SAS10;TRM8;NHP2;NOP6;YDR020C;RPC11;MAK21;RRP8;RRP1;RLI1;ARX1;FOB1;TRM1;RPA14;YDR161W;TRM82;ATC1;BFR2;ASP1;UTP4;YDR339C;BCP1;ESF1;SXM1;UTP5;HPT1;YDR412W;UTP6;GUK1;RMT2;PUF6;SNU13;YEL048C;POL5;NOP16;NUG…
Module1	polyadenylation-dependent snoRNA 3'-end processing	0.00282657	0.0137867	3714	15	390	6	3.80923	MTR3;LRP1;MTR4;TRF5;RRP40;RRP6
Module1	ribosomal small subunit export from nucleus	0.00323712	0.0156297	3714	7	390	4	5.44176	BUD23;ARB1;NOP9;LTV1
Module1	negative regulation of translation	0.00336176	0.0159101	3714	11	390	5	4.32867	PUF6;RPL30;ASC1;CAF20;TIF5
Module1	regulation of translational elongation	0.00336176	0.0159101	3714	11	390	5	4.32867	GCD11;RPS2;SUA5;ZUO1;SSZ1
Module1	nuclear ncRNA surveillance	0.00412813	0.0187928	3714	16	390	6	3.57115	MTR3;LRP1;MTR4;TRF5;RRP40;RRP6
Module1	nuclear polyadenylation-dependent ncRNA catabolic process	0.00412813	0.0187928	3714	16	390	6	3.57115	MTR3;LRP1;MTR4;TRF5;RRP40;RRP6
Module1	polyadenylation-dependent RNA catabolic process	0.00412813	0.0187928	3714	16	390	6	3.57115	MTR3;LRP1;MTR4;TRF5;RRP40;RRP6
Module1	polyadenylation-dependent ncRNA catabolic process	0.00412813	0.0187928	3714	16	390	6	3.57115	MTR3;LRP1;MTR4;TRF5;RRP40;RRP6
Module1	snRNA 3'-end processing	0.00527233	0.0237752	3714	12	390	5	3.96795	MTR3;LRP1;MTR4;TRF5;RRP6
Module1	CUT catabolic process	0.00594124	0.0260542	3714	8	390	4	4.76154	MTR3;LRP1;TRF5;RRP6
Module1	CUT metabolic process	0.00594124	0.0260542	3714	8	390	4	4.76154	MTR3;LRP1;TRF5;RRP6
Module1	nuclear polyadenylation-dependent CUT catabolic process	0.00594124	0.0260542	3714	8	390	4	4.76154	MTR3;LRP1;TRF5;RRP6
Module1	cellular macromolecular complex assembly	0.00712569	0.0309644	3714	252	390	39	1.47381	RRP7;RSA4;DBP10;MAK21;SPB4;DBP3;LSG1;NSR1;IPI1;RPF1;RIX1;SHQ1;SQT1;YVH1;MRT4;MAK11;DBP7;RPF2;DRS1;CDC45;MDN1;RSA3;DBP9;RPP0;RPL6B;RPL6A;NAF1;GIM3;IPI3;DBP6;ESF2;BRX1;REX4;NOB1;NOC2;NIP7;BMS1;TIF5;MRD1
Module1	ribonucleoside monophosphate metabolic process	0.00734845	0.0316447	3714	23	390	7	2.89833	YDR020C;HPT1;GUK1;APT1;GUA1;AAH1;URK1
Module1	small molecule metabolic process	0.00791766	0.0337502	3714	613	390	82	1.27389	FUN12;URA7;ILS1;HMT1;TRM7;HIS7;DUT1;APA1;SPB1;BUD23;THR4;NOP1;TRM3;TRM8;YDR020C;RRP8;RLI1;TRM1;TRM82;ASP1;HPT1;GUK1;RMT2;GCD11;ARB1;RNR1;FRS2;ARO2;SUA5;TYS1;MES1;DED81;YHR020W;DYS1;TRM5;HIS6;YIL064W;YIL110W;DAL1;GCD14;ILV3;HAM1;LIA1;MAE1;AAT1;TRM2;BAS1;YEH1;MEU1;FRS1;MDN1;DPH5;ILV5;APT1;ILV2;GUA1;NOP2;GCD10;CYB5;AAH1;YNL247W;FOL1;URK1;TRM112;TRM10;WRS1;TRM11;YOL125W;PFK27;PPM2;STD1;RKI1;GLN4;CPA1…
Module1	exonucleolytic trimming involved in rRNA processing	0.0079786	0.0337502	3714	18	390	6	3.17436	MTR3;LRP1;MTR4;RLP7;RRP40;RRP6
Module1	asparagine metabolic process	0.00977536	0.0394957	3714	5	390	3	5.71385	ASP1;AAT1;ASN1
Module1	nuclear retention of pre-mRNA at the site of transcription	0.00977536	0.0394957	3714	5	390	3	5.71385	LRP1;MTR4;RRP6
Module1	box C/D snoRNA metabolic process	0.00981719	0.0394957	3714	9	390	4	4.23248	POP5;NOP1;RPP1;POP3
Module1	box C/D snoRNA processing	0.00981719	0.0394957	3714	9	390	4	4.23248	POP5;NOP1;RPP1;POP3
Module1	macromolecular complex assembly	0.00983079	0.0394957	3714	273	390	41	1.43021	RRP7;RSA4;DBP10;MAK21;YEL048C;SPB4;DBP3;LSG1;NSR1;IPI1;RPF1;RIX1;SHQ1;SQT1;YVH1;MRT4;MAK11;DBP7;RPF2;DRS1;CDC45;MDN1;RSA3;DBP9;RPP0;RPL6B;RPL6A;NAF1;GIM3;IPI3;DBP6;ESF2;BRX1;REX4;NOB1;PNO1;NOC2;NIP7;BMS1;TIF5;MRD1
Module1	posttranscriptional regulation of gene expression	0.00983261	0.0394957	3714	89	390	17	1.81901	FUN12;PUF6;GCD11;RPL30;RPS2;SUA5;ZUO1;SSZ1;GCN3;SDO1;STM1;ASC1;GCD10;YOR051C;GCD1;CAF20;TIF5
Module1	RNA surveillance	0.010651	0.0413918	3714	19	390	6	3.00729	MTR3;LRP1;MTR4;TRF5;RRP40;RRP6
Module1	ncRNA catabolic process	0.010651	0.0413918	3714	19	390	6	3.00729	MTR3;LRP1;MTR4;TRF5;RRP40;RRP6
Module1	nuclear RNA surveillance	0.010651	0.0413918	3714	19	390	6	3.00729	MTR3;LRP1;MTR4;TRF5;RRP40;RRP6
Module1	rRNA catabolic process	0.010651	0.0413918	3714	19	390	6	3.00729	MTR3;LRP1;MTR4;TRF5;RRP40;RRP6
Module1	nuclear polyadenylation-dependent mRNA catabolic process	0.0111634	0.0416882	3714	14	390	5	3.4011	MTR3;MTR4;TRF5;RRP40;RRP6
Module1	nuclear polyadenylation-dependent tRNA catabolic process	0.0111634	0.0416882	3714	14	390	5	3.4011	MTR3;MTR4;TRF5;RRP40;RRP6
Module1	polyadenylation-dependent mRNA catabolic process	0.0111634	0.0416882	3714	14	390	5	3.4011	MTR3;MTR4;TRF5;RRP40;RRP6
Module1	snRNA processing	0.0111634	0.0416882	3714	14	390	5	3.4011	MTR3;LRP1;MTR4;TRF5;RRP6
Module1	tRNA catabolic process	0.0111634	0.0416882	3714	14	390	5	3.4011	MTR3;MTR4;TRF5;RRP40;RRP6
Module1	nucleoside monophosphate metabolic process	0.0123577	0.0457906	3714	31	390	8	2.45757	HIS7;YDR020C;HPT1;GUK1;APT1;GUA1;AAH1;URK1
Module2	DNA-dependent DNA replication	2.29745e-13	2.4284e-10	3714	82	837	49	2.65154	MCM2;POL12;ORC2;RFC5;POL30;CDC47;MRC1;CDC2;CDC9;DPB4;RNH202;SUM1;MCM6;SPT16;HFM1;MCM10;PSF2;RFA3;CDC6;POL32;TAH11;RFC2;PRI2;SLD2;ORC3;TOP3;CDC46;CTF3;ORC1;CDC5;CSM3;CTF18;RNH201;TOP2;POL1;ORC5;POL2;TOF1;RFC3;RFA2;TOP1;RFC4;PSF3;ELG1;RFC1;CHL1;RAD53;CTF4;DPB2
Module2	DNA replication	3.07943e-11	1.62748e-08	3714	104	837	54	2.30397	MCM2;POL12;ORC2;RFC5;POL30;CDC47;MRC1;CDC2;CDC9;DPB4;RNH202;SUM1;ECO1;MCM6;SPT16;HFM1;MCM10;PSF2;RFA3;CDC6;POL32;TAH11;RFC2;PRI2;SLD2;ABF1;ORC3;TOP3;CDC46;EST2;CTF3;ORC1;CDC5;CSM3;CTF18;RNH201;TOP2;POL1;RAP1;ORC5;POL2;TOF1;RFC3;RFA2;TOP1;RFC4;PSF3;ELG1;RFC1;CHL1;TBF1;RAD53;CTF4;DPB2
Module2	DNA metabolic process	1.3773e-09	3.66979e-07	3714	312	837	115	1.63553	NUP60;MCM2;POL12;YBL055C;ORC2;RDH54;RFC5;POL30;MSI1;CDC47;RIF1;GBP2;MRC1;MSH3;SUB2;CDC2;NSE4;CDC9;RAD55;MSH6;DPB4;SCC2;RVB1;UME6;RAD9;RNH202;SUM1;TFB1;ECM11;RAD23;KRE29;SPT15;RAD24;SMC1;EPL1;ECO1;RSC8;YFR038W;RAD6;MCM6;SPT16;HFM1;BUD32;MSC7;MSH1;RTT107;THP2;MET18;REV7;MCM10;YJL051W;PSF2;SMC3;ARP4;RFA3;GON7;CDC6;NUC1;POL32;TAH11;RFC2;PRI2;SLD2;ABF1;SHE2;RTT109;ORC3;YLL033W;BRE2;TOP3;NEJ1;YCS4;CDC4…
Module2	chromatin silencing	2.03261e-09	3.66979e-07	3714	79	837	42	2.35906	SAS3;ORC2;POL30;MSI1;CDC47;RIF1;MRC1;SUB2;DPB4;SUM1;ADA2;RAD6;ITC1;MCM10;SCP160;ASF1;ABF1;ORC3;HIF1;BRE2;IFH1;YCS4;CDC46;NNT1;NUP2;ORC1;CAC2;ZDS2;NAM7;SPT21;RNA1;YMR247C;UBP10;RTT106;RAP1;ORC5;POL2;TOP1;MSH2;HST3;NPT1;HAT1
Module2	negative regulation of gene expression, epigenetic	2.03261e-09	3.66979e-07	3714	79	837	42	2.35906	SAS3;ORC2;POL30;MSI1;CDC47;RIF1;MRC1;SUB2;DPB4;SUM1;ADA2;RAD6;ITC1;MCM10;SCP160;ASF1;ABF1;ORC3;HIF1;BRE2;IFH1;YCS4;CDC46;NNT1;NUP2;ORC1;CAC2;ZDS2;NAM7;SPT21;RNA1;YMR247C;UBP10;RTT106;RAP1;ORC5;POL2;TOP1;MSH2;HST3;NPT1;HAT1
Module2	DNA strand elongation	2.20675e-09	3.66979e-07	3714	36	837	25	3.08144	MCM2;POL12;RFC5;POL30;CDC47;CDC2;CDC9;DPB4;RNH202;MCM6;MCM10;POL32;RFC2;PRI2;SLD2;RNH201;TOP2;POL1;POL2;RFC3;TOP1;RFC4;EXO1;RFC1;DPB2
Module2	regulation of gene expression, epigenetic	2.75792e-09	3.66979e-07	3714	88	837	45	2.26906	SAS3;ORC2;POL30;SIF2;MSI1;CDC47;RIF1;MRC1;SUB2;DPB4;SUM1;ADA2;RAD6;ITC1;MCM10;SCP160;ASF1;ABF1;ORC3;HIF1;BRE2;IFH1;YCS4;CDC46;NNT1;NUP2;ORC1;CAC2;ZDS2;NAM7;SPT21;RNA1;YMR247C;SAP30;UBP10;RTT106;RAP1;ORC5;POL2;TOP1;MSH2;HST3;NPT1;HAT1;TBF1
Module2	DNA strand elongation involved in DNA replication	2.77751e-09	3.66979e-07	3714	34	837	24	3.13219	MCM2;POL12;RFC5;POL30;CDC47;CDC2;CDC9;DPB4;RNH202;MCM6;MCM10;POL32;RFC2;PRI2;SLD2;RNH201;TOP2;POL1;POL2;RFC3;TOP1;RFC4;RFC1;DPB2
Module2	mitotic cell cycle	4.6973e-09	4.7658e-07	3714	221	837	87	1.7468	LTE1;MTW1;YBL009W;MCM2;STU1;BRN1;POL30;CDC47;MRC1;APC11;UBC9;CDC9;YRB1;SCC2;RSC3;MCM21;YCG1;NKP1;BIM1;SMC1;MOB2;ECO1;CDC14;SMC2;RSC8;ALK1;YBP2;DUO1;MAD1;SRM1;CDC20;MCM6;CSE1;CBF2;YHR127W;SPO12;IRR1;REV7;MCM10;SMC3;SWE1;CDC6;BFA1;MIF2;RSC4;YKR077W;RSC58;STU2;SMC4;TUB4;BUR2;TOP3;YCS4;CDC46;CTF3;RSC9;CDC5;HOF1;CSM3;PDS5;CTF18;SPC24;NUP53;CIK1;DOM34;TOP2;IBD2;KAR1;POL2;TOF1;STB1;CSE2;TOP1;PAP2;BUB3;A…
Module2	nuclear import	5.36694e-09	4.7658e-07	3714	37	837	25	2.99816	NUP60;NUP170;KAP104;YRB1;NUP42;NTF2;NUP157;KAP122;NUP49;KAP114;NUP57;NUP159;NUP85;NUP120;NUP133;POM34;NUP2;KAP95;NUP188;NPL6;POM152;NUP53;RNA1;NUP1;MTR10
Module2	protein import into nucleus	5.36694e-09	4.7658e-07	3714	37	837	25	2.99816	NUP60;NUP170;KAP104;YRB1;NUP42;NTF2;NUP157;KAP122;NUP49;KAP114;NUP57;NUP159;NUP85;NUP120;NUP133;POM34;NUP2;KAP95;NUP188;NPL6;POM152;NUP53;RNA1;NUP1;MTR10
Module2	chromosome organization	5.8275e-09	4.7658e-07	3714	308	837	112	1.61355	NUP60;POL12;SAS3;BRN1;ORC2;RDH54;RFC5;POL30;SIF2;MSI1;TAF5;RIF1;GBP2;MRC1;HTL1;SCC2;RVB1;NUP42;UME6;RSC3;MCM21;YCG1;SWR1;ADA2;RAD23;BIM1;NUP157;GLE2;SMC1;EPL1;ECO1;SMC2;RSC8;RAD6;CDC20;ITC1;SPT16;HFM1;SPT6;BUD32;ARD1;SPO16;IRR1;SMC3;SCP160;ARP4;ASF1;SET2;RFA3;GON7;RFC2;YKL033W;NUP120;ABF1;RSC4;NUP133;RTT109;HIF1;BRE2;RSC58;SMC4;IOC2;BUR2;TOP3;YCS4;CDC46;EST2;NUP2;CTF3;SPT5;CGI121;CAC2;RSC9;CDC5;C…
Module2	cell cycle	5.86143e-09	4.7658e-07	3714	453	837	152	1.48889	LTE1;MTW1;YBL009W;MCM2;STU1;BRN1;KAP104;RDH54;RFC5;POL30;CDC47;RIF1;BUD3;MRC1;HTL1;MSH3;APC11;UBC9;CYK3;CDC9;CWC2;GCS1;YRB1;RAD55;MSH6;GSG1;SCC2;UME6;RAD9;RSC3;GIC2;MCM21;YCG1;NKP1;SYF1;ECM11;BIM1;PEA2;RAD24;SMC1;EPL1;MOB2;ECO1;CDC14;SMC2;RSC8;ALK1;RAD6;YBP2;DUO1;MAD1;SRM1;MLC1;CDC20;MCM6;CSE1;HFM1;BUD9;CBF2;BUD32;MYO1;MSC7;GIC1;MSH1;YHR127W;SPO12;SPO16;IRR1;REV7;AXL2;MCM10;SMC3;SCP160;FAR1;RFA3;…
Module2	protein localization to nucleus	9.18406e-09	6.93396e-07	3714	40	837	26	2.88423	NUP60;NUP170;KAP104;YRB1;NUP42;NTF2;NUP157;KAP122;NUP49;KAP114;NUP57;NUP159;FAR1;NUP85;NUP120;NUP133;POM34;NUP2;KAP95;NUP188;NPL6;POM152;NUP53;RNA1;NUP1;MTR10
Module2	gene silencing	1.42149e-08	9.68768e-07	3714	83	837	42	2.24537	SAS3;ORC2;POL30;MSI1;CDC47;RIF1;MRC1;SUB2;DPB4;SUM1;ADA2;RAD6;ITC1;MCM10;SCP160;ASF1;ABF1;ORC3;HIF1;BRE2;IFH1;YCS4;CDC46;NNT1;NUP2;ORC1;CAC2;ZDS2;NAM7;SPT21;RNA1;YMR247C;UBP10;RTT106;RAP1;ORC5;POL2;TOP1;MSH2;HST3;NPT1;HAT1
Module2	chromatin silencing at telomere	1.46644e-08	9.68768e-07	3714	48	837	29	2.68085	SAS3;ORC2;POL30;CDC47;MRC1;SUB2;DPB4;SUM1;ADA2;RAD6;ITC1;MCM10;SCP160;ASF1;HIF1;BRE2;IFH1;CDC46;NUP2;SPT21;RNA1;YMR247C;UBP10;RTT106;RAP1;POL2;HST3;NPT1;HAT1
Module2	cell cycle process	1.8526e-08	1.15188e-06	3714	393	837	134	1.51296	LTE1;MTW1;YBL009W;MCM2;STU1;BRN1;RDH54;RFC5;POL30;CDC47;BUD3;MRC1;MSH3;APC11;UBC9;CYK3;GCS1;YRB1;RAD55;MSH6;GSG1;SCC2;UME6;RSC3;GIC2;MCM21;YCG1;NKP1;ECM11;BIM1;PEA2;RAD24;SMC1;MOB2;ECO1;SMC2;RSC8;ALK1;RAD6;YBP2;DUO1;MAD1;SRM1;MLC1;CDC20;MCM6;CSE1;HFM1;BUD9;CBF2;BUD32;MYO1;MSC7;GIC1;MSH1;YHR127W;SPO12;SPO16;IRR1;REV7;AXL2;MCM10;SMC3;SCP160;FAR1;RFA3;SWE1;CDC6;BFA1;RFC2;ELM1;MIF2;RSC4;YKR077W;SPA2;…
Module2	response to DNA damage stimulus	5.76674e-08	3.38636e-06	3714	238	837	89	1.65932	NUP60;YBL009W;MCM2;RDH54;RFC5;POL30;MSI1;CDC47;MRC1;HTL1;MSH3;SUB2;CDC2;NSE4;CDC9;RAD55;MSH6;SCC2;RVB1;RAD9;TFB1;PLM2;RAD23;KRE29;RAD24;SMC1;EPL1;ECO1;RSC8;ALK1;RAD6;MCM6;SPT16;MSH1;RTT107;MET18;REV7;MCM10;CTK2;PSF2;ARP4;RFA3;POL32;TAH11;RFC2;PRI2;SLD2;ABF1;CTK1;RTT109;TOS4;BUR2;NEJ1;CDC46;SEN1;SPT5;UNG1;NSE5;UFO1;CAC2;HOF1;CSM3;PDS5;CTF18;NPL6;MKT1;POL1;PSY2;RAP1;VPS75;POL2;TOF1;RFC3;RFA2;MSH2;R…
Module2	sister chromatid cohesion	1.57728e-07	8.77468e-06	3714	44	837	26	2.62203	RFC5;POL30;MRC1;SCC2;MCM21;BIM1;SMC1;ECO1;IRR1;SMC3;RFC2;TOP3;CTF3;CSM3;PDS5;CTF18;POL2;TOF1;RFC3;RFC4;SGO1;ELG1;YOR262W;CHL1;VIK1;CTF4
Module2	mitosis	2.88235e-07	1.52332e-05	3714	150	837	61	1.80449	LTE1;MTW1;YBL009W;STU1;BRN1;POL30;MRC1;APC11;UBC9;SCC2;MCM21;YCG1;NKP1;BIM1;SMC1;MOB2;ECO1;SMC2;ALK1;DUO1;MAD1;SRM1;CDC20;CSE1;IRR1;REV7;SMC3;SWE1;BFA1;MIF2;SMC4;BUR2;TOP3;YCS4;CTF3;CDC5;HOF1;CSM3;PDS5;CTF18;SPC24;NUP53;CIK1;DOM34;IBD2;KAR1;POL2;TOF1;CSE2;TOP1;PAP2;ASE1;SGO1;ELG1;SLK19;YOR262W;PAC1;CHL1;NSL1;VIK1;CTF4
Module2	protein localization in endoplasmic reticulum	3.57849e-07	1.80117e-05	3714	28	837	19	3.01101	SEC66;SSH1;RER1;GET3;SSS1;SBH1;SEC53;LHS1;SRP21;SRP102;SPC3;SEC72;SPC2;SEC65;SGT2;SEC63;SEC62;SRP72;SRP68
Module2	nuclear division	3.81094e-07	1.83099e-05	3714	151	837	61	1.79254	LTE1;MTW1;YBL009W;STU1;BRN1;POL30;MRC1;APC11;UBC9;SCC2;MCM21;YCG1;NKP1;BIM1;SMC1;MOB2;ECO1;SMC2;ALK1;DUO1;MAD1;SRM1;CDC20;CSE1;IRR1;REV7;SMC3;SWE1;BFA1;MIF2;SMC4;BUR2;TOP3;YCS4;CTF3;CDC5;HOF1;CSM3;PDS5;CTF18;SPC24;NUP53;CIK1;DOM34;IBD2;KAR1;POL2;TOF1;CSE2;TOP1;PAP2;ASE1;SGO1;ELG1;SLK19;YOR262W;PAC1;CHL1;NSL1;VIK1;CTF4
Module2	establishment of protein localization in endoplasmic reticulum	4.64148e-07	2.04419e-05	3714	26	837	18	3.07196	SEC66;SSH1;GET3;SSS1;SBH1;SEC53;LHS1;SRP21;SRP102;SPC3;SEC72;SPC2;SEC65;SGT2;SEC63;SEC62;SRP72;SRP68
Module2	protein targeting to ER	4.64148e-07	2.04419e-05	3714	26	837	18	3.07196	SEC66;SSH1;GET3;SSS1;SBH1;SEC53;LHS1;SRP21;SRP102;SPC3;SEC72;SPC2;SEC65;SGT2;SEC63;SEC62;SRP72;SRP68
Module2	M phase of mitotic cell cycle	5.0162e-07	2.12085e-05	3714	152	837	61	1.78075	LTE1;MTW1;YBL009W;STU1;BRN1;POL30;MRC1;APC11;UBC9;SCC2;MCM21;YCG1;NKP1;BIM1;SMC1;MOB2;ECO1;SMC2;ALK1;DUO1;MAD1;SRM1;CDC20;CSE1;IRR1;REV7;SMC3;SWE1;BFA1;MIF2;SMC4;BUR2;TOP3;YCS4;CTF3;CDC5;HOF1;CSM3;PDS5;CTF18;SPC24;NUP53;CIK1;DOM34;IBD2;KAR1;POL2;TOF1;CSE2;TOP1;PAP2;ASE1;SGO1;ELG1;SLK19;YOR262W;PAC1;CHL1;NSL1;VIK1;CTF4
Module2	nucleic acid transport	5.71309e-07	2.32259e-05	3714	77	837	37	2.1322	NUP60;NUP170;GBP2;SUB2;GLE1;YRB1;NUP42;NPL3;NUP157;GLE2;PAB1;SRM1;NAB2;NUP49;KAP114;NUP57;THP2;POR2;NUP159;NUP192;NUP85;NUP120;MTR2;NUP133;POM34;NUP2;NDC1;NUP188;STO1;POM152;NUP53;RNA1;DBP5;NUP1;MTR10;MEX67;CBC2
Module2	RNA transport	8.42041e-07	3.17871e-05	3714	75	837	36	2.12989	NUP60;NUP170;GBP2;SUB2;GLE1;YRB1;NUP42;NPL3;NUP157;GLE2;PAB1;SRM1;NAB2;NUP49;KAP114;NUP57;THP2;NUP159;NUP192;NUP85;NUP120;MTR2;NUP133;POM34;NUP2;NDC1;NUP188;STO1;POM152;NUP53;RNA1;DBP5;NUP1;MTR10;MEX67;CBC2
Module2	establishment of RNA localization	8.42041e-07	3.17871e-05	3714	75	837	36	2.12989	NUP60;NUP170;GBP2;SUB2;GLE1;YRB1;NUP42;NPL3;NUP157;GLE2;PAB1;SRM1;NAB2;NUP49;KAP114;NUP57;THP2;NUP159;NUP192;NUP85;NUP120;MTR2;NUP133;POM34;NUP2;NDC1;NUP188;STO1;POM152;NUP53;RNA1;DBP5;NUP1;MTR10;MEX67;CBC2
Module2	NLS-bearing substrate import into nucleus	1.00636e-06	3.668e-05	3714	16	837	13	3.60529	NUP60;NUP170;NUP42;NUP157;NUP57;NUP159;NUP85;NUP120;NUP133;NUP2;NUP188;NUP53;NUP1
Module2	mRNA transport	1.10536e-06	3.89456e-05	3714	64	837	32	2.21864	NUP60;NUP170;GBP2;SUB2;GLE1;NUP42;NPL3;NUP157;GLE2;PAB1;NAB2;NUP49;KAP114;NUP57;THP2;NUP159;NUP192;NUP85;NUP120;MTR2;NUP133;POM34;NUP2;NDC1;NUP188;STO1;POM152;NUP53;DBP5;NUP1;MEX67;CBC2
Module2	DNA repair	1.35427e-06	4.61761e-05	3714	207	837	76	1.62914	NUP60;MCM2;RDH54;RFC5;POL30;MSI1;CDC47;MRC1;MSH3;SUB2;CDC2;NSE4;CDC9;RAD55;MSH6;SCC2;RVB1;RAD9;TFB1;RAD23;KRE29;RAD24;SMC1;EPL1;ECO1;RSC8;RAD6;MCM6;SPT16;MSH1;RTT107;MET18;REV7;MCM10;PSF2;ARP4;RFA3;POL32;TAH11;RFC2;PRI2;SLD2;ABF1;RTT109;NEJ1;CDC46;SEN1;SPT5;UNG1;NSE5;CAC2;CSM3;PDS5;CTF18;MKT1;POL1;VPS75;POL2;TOF1;RFC3;RFA2;MSH2;RFC4;HMI1;PAP2;PSF3;EXO1;ELG1;RFC1;HAT1;TFB2;RAD53;DDC1;RVB2;CTF4;DPB2
Module2	chromosome segregation	1.41073e-06	4.6598e-05	3714	123	837	51	1.83985	MTW1;KIN3;NUP170;BRN1;RDH54;RFC5;POL30;SLI15;MRC1;SCC2;MCM21;YCG1;BIM1;SMC1;ECO1;SMC2;DUO1;CDC20;CBF2;IRR1;SMC3;SCP160;RFC2;MIF2;SMC4;BUR2;TOP3;YCS4;CTF3;CDC5;CSM3;PDS5;CTF18;SPC24;CIK1;POL2;TOF1;RFC3;CSE2;TOP1;RFC4;CTR9;SGO1;ELG1;SLK19;YOR262W;CHL1;IPL1;NSL1;VIK1;CTF4
Module2	organelle fission	1.69615e-06	5.33658e-05	3714	160	837	62	1.71944	LTE1;MTW1;YBL009W;STU1;BRN1;POL30;MRC1;APC11;UBC9;SCC2;MCM21;YCG1;NKP1;BIM1;SMC1;MOB2;ECO1;SMC2;ALK1;DUO1;MAD1;SRM1;CDC20;CSE1;IRR1;REV7;SMC3;SWE1;BFA1;MIF2;CAF4;SMC4;BUR2;TOP3;YCS4;CTF3;CDC5;HOF1;CSM3;PDS5;CTF18;SPC24;NUP53;CIK1;DOM34;IBD2;KAR1;POL2;TOF1;CSE2;TOP1;PAP2;ASE1;SGO1;ELG1;SLK19;YOR262W;PAC1;CHL1;NSL1;VIK1;CTF4
Module2	protein-DNA complex subunit organization	1.71659e-06	5.33658e-05	3714	65	837	32	2.18451	MCM2;ORC2;MSI1;TAF5;CDC47;HTL1;RAD55;RSC3;SPT15;RSC8;MCM6;SPT16;SPT6;ARP4;ASF1;CDC6;TAH11;RSC4;ORC3;HIF1;RSC58;CDC46;TAF11;ORC1;CAC2;RSC9;NPL6;CTF13;TAF7;RTT106;VPS75;ORC5
Module2	mitotic sister chromatid cohesion	1.79564e-06	5.42282e-05	3714	35	837	21	2.66237	POL30;MRC1;SCC2;MCM21;BIM1;SMC1;ECO1;IRR1;SMC3;TOP3;CTF3;CSM3;PDS5;CTF18;POL2;TOF1;ELG1;YOR262W;CHL1;VIK1;CTF4
Module2	cell cycle phase	2.37256e-06	6.82019e-05	3714	314	837	105	1.4838	LTE1;MTW1;YBL009W;MCM2;STU1;BRN1;RDH54;POL30;CDC47;MRC1;MSH3;APC11;UBC9;YRB1;RAD55;MSH6;GSG1;SCC2;UME6;RSC3;MCM21;YCG1;NKP1;ECM11;BIM1;RAD24;SMC1;MOB2;ECO1;SMC2;RSC8;ALK1;RAD6;YBP2;DUO1;MAD1;SRM1;CDC20;MCM6;CSE1;HFM1;CBF2;MSC7;MSH1;YHR127W;SPO12;SPO16;IRR1;REV7;MCM10;SMC3;SCP160;RFA3;SWE1;CDC6;BFA1;MIF2;RSC4;YKR077W;RSC58;STU2;SMC4;TUB4;BUR2;TOP3;YCS4;CDC46;CTF3;RSC9;CDC5;HOF1;CSM3;PDS5;CTF18;SPC…
Module2	nuclear pore organization	2.38739e-06	6.82019e-05	3714	21	837	15	3.16948	NUP170;NUP157;NUP57;SNL1;NUP192;NUP85;NUP120;NUP133;POM34;NUP2;KAP95;NDC1;NUP188;POM152;NUP53
Module2	RNA localization	2.51401e-06	6.99293e-05	3714	90	837	40	1.97212	NUP60;NUP170;GBP2;SUB2;GLE1;YRB1;NUP42;NPL3;NUP157;GLE2;PAB1;SRM1;NAB2;NUP49;KAP114;NUP57;RRP4;THP2;NUP159;NUP192;SCP160;NUP85;NUP120;SHE2;MTR2;NUP133;POM34;NUP2;NDC1;NUP188;NAM7;STO1;POM152;NUP53;RNA1;DBP5;NUP1;MTR10;MEX67;CBC2
Module2	nucleobase, nucleoside, nucleotide and nucleic acid transport	2.65282e-06	7.18981e-05	3714	84	837	38	2.00734	NUP60;NUP170;GBP2;SUB2;GLE1;YRB1;NUP42;NPL3;NUP157;GLE2;PAB1;SRM1;NAB2;NUP49;KAP114;NUP57;THP2;POR2;NUP159;NUP192;NUP85;NUP120;MCD4;MTR2;NUP133;POM34;NUP2;NDC1;NUP188;STO1;POM152;NUP53;RNA1;DBP5;NUP1;MTR10;MEX67;CBC2
Module2	sister chromatid segregation	2.73046e-06	7.21525e-05	3714	72	837	34	2.09538	BRN1;RDH54;POL30;MRC1;SCC2;MCM21;YCG1;BIM1;SMC1;ECO1;SMC2;CDC20;IRR1;SMC3;SMC4;BUR2;TOP3;YCS4;CTF3;CSM3;PDS5;CTF18;CIK1;POL2;TOF1;CSE2;TOP1;SGO1;ELG1;YOR262W;CHL1;IPL1;VIK1;CTF4
Module2	leading strand elongation	3.57335e-06	9.09723e-05	3714	13	837	11	3.75462	RFC5;POL30;CDC2;DPB4;POL32;RFC2;POL2;RFC3;RFC4;RFC1;DPB2
Module2	chromatin silencing at silent mating-type cassette	3.61479e-06	9.09723e-05	3714	31	837	19	2.71962	SAS3;ORC2;POL30;CDC47;RIF1;MRC1;SUM1;MCM10;SCP160;ASF1;ABF1;ORC3;YCS4;ORC1;NAM7;SPT21;RTT106;ORC5;MSH2
Module2	mitotic sister chromatid segregation	5.90687e-06	0.000145199	3714	68	837	32	2.08813	BRN1;POL30;MRC1;SCC2;MCM21;YCG1;BIM1;SMC1;ECO1;SMC2;CDC20;IRR1;SMC3;SMC4;BUR2;TOP3;YCS4;CTF3;CSM3;PDS5;CTF18;CIK1;POL2;TOF1;CSE2;TOP1;SGO1;ELG1;YOR262W;CHL1;VIK1;CTF4
Module2	regulation of mitotic cell cycle	8.61327e-06	0.000206914	3714	72	837	33	2.03375	LTE1;CDC24;MRC1;RAD9;GIC2;SUM1;BIM1;MOB2;ECO1;CDC14;RAD6;MAD1;CDC20;SMI1;GIC1;SPO12;SWE1;BFA1;CDC123;ZDS2;CSM3;NUP53;TOP2;IBD2;TOF1;CLA4;BUB3;ASE1;SGO1;BFR1;KIN4;DDC1;IPL1
Module2	nucleus organization	9.77205e-06	0.000229535	3714	46	837	24	2.3151	NUP170;NUP157;GLE2;CDC14;NUP57;GPA1;SNL1;NUP159;NUP192;JEM1;NUP85;NUP120;NUP133;POM34;NUP2;KAP95;NDC1;NUP188;POM152;NUP53;CIK1;FUS2;KAR1;TGS1
Module2	cellular response to stress	9.98982e-06	0.000229549	3714	368	837	117	1.41076	NUP60;YBL009W;MCM2;YBL055C;RDH54;RFC5;POL30;MSI1;CDC47;MRC1;HTL1;MSH3;SUB2;PMT1;CDC2;NSE4;CDC9;FAP7;YPD1;RAD55;MSH6;GSG1;SAN1;SCC2;RVB1;NUP42;UPC2;RAD9;TFB1;SVF1;TRR1;VPS74;PLM2;GEA2;RAD23;KRE29;SHO1;RAD24;SMC1;EPL1;ECO1;RSC8;ALK1;RAD6;MCM6;SPT16;ASK10;SPT6;SLT2;MSH1;RTT107;SCH9;MET18;REV7;SLN1;MCM10;CTK2;PSF2;ARP4;TRL1;BCK1;ASF1;RFA3;GEA1;POL32;TAH11;RFC2;PRI2;NUP120;YKL069W;SLD2;ABF1;CTK1;NUP13…
Module2	poly(A)+ mRNA export from nucleus	1.17168e-05	0.000263504	3714	16	837	12	3.32796	NUP60;GBP2;GLE1;NUP42;GLE2;NAB2;NUP49;NUP159;MTR2;NUP133;NUP2;NUP1
Module2	biosynthetic process	1.36505e-05	0.000300595	3714	1173	837	315	1.1916	CYS3;RRN6;MCM2;POL12;SAS3;PTH2;ALG3;ROX3;RER2;GPI18;CDS1;YBR042C;ORC2;RFC5;POL30;FES1;GRS1;TYR1;TAF5;CDC47;YBR261C;SHM1;TSC10;ILV6;MRC1;HTL1;CTR86;SUB2;PMT1;CDC2;QRI1;RPO21;CDC9;FAP7;GLE1;DTD1;KCS1;SES1;LCB2;ALT2;DPB4;INO2;GIR2;HOM2;SUP35;RVB1;REF2;UME6;GCD6;UPC2;CIA1;RNH202;PRO1;CFT1;RSC3;SUM1;TFB1;GPI8;SWR1;TRP4;RPB7;TIF35;NPL3;APT2;ADA2;TRS31;RBA50;YDR531W;ANP1;GDA1;GLY1;PCM1;PMI40;TMA20;HOM3;…
Module2	cellular biosynthetic process	1.48052e-05	0.000317906	3714	1157	837	311	1.19273	CYS3;RRN6;MCM2;POL12;SAS3;PTH2;ALG3;ROX3;RER2;GPI18;CDS1;YBR042C;ORC2;RFC5;POL30;FES1;GRS1;TYR1;TAF5;CDC47;YBR261C;SHM1;TSC10;ILV6;MRC1;HTL1;CTR86;SUB2;PMT1;CDC2;QRI1;RPO21;CDC9;FAP7;GLE1;DTD1;SES1;LCB2;ALT2;DPB4;INO2;GIR2;HOM2;SUP35;RVB1;REF2;UME6;GCD6;UPC2;CIA1;RNH202;PRO1;CFT1;RSC3;SUM1;TFB1;GPI8;SWR1;TRP4;RPB7;TIF35;NPL3;APT2;ADA2;TRS31;RBA50;YDR531W;ANP1;GDA1;GLY1;PCM1;PMI40;TMA20;HOM3;HIS1;…
Module2	regulation of cell cycle process	1.50381e-05	0.000317906	3714	102	837	42	1.82711	LTE1;CDC24;SIF2;MRC1;UME6;RAD9;RSC3;GIC2;SUM1;BIM1;RAD24;MOB2;ECO1;CDC14;RAD6;MAD1;CDC20;GIC1;SPO12;SPO16;SET2;SWE1;BFA1;RFC2;ELM1;ZDS2;CDC5;CSM3;NUP53;TOP2;IBD2;PSY2;TOF1;CLA4;BUB3;ASE1;SGO1;BFR1;KIN4;RAD53;DDC1;IPL1
Module2	DNA-dependent DNA replication initiation	1.90092e-05	0.000393976	3714	31	837	18	2.57648	MCM2;POL12;ORC2;CDC47;SUM1;MCM6;MCM10;PRI2;ORC3;CDC46;CTF3;ORC1;CTF18;POL1;ORC5;CHL1;RAD53;CTF4
Module2	M phase	2.05979e-05	0.000418693	3714	268	837	89	1.47357	LTE1;MTW1;YBL009W;STU1;BRN1;RDH54;POL30;MRC1;MSH3;APC11;UBC9;RAD55;MSH6;GSG1;SCC2;UME6;MCM21;YCG1;NKP1;ECM11;BIM1;RAD24;SMC1;MOB2;ECO1;SMC2;ALK1;RAD6;DUO1;MAD1;SRM1;CDC20;CSE1;HFM1;CBF2;MSC7;MSH1;YHR127W;SPO12;SPO16;IRR1;REV7;SMC3;SCP160;RFA3;SWE1;BFA1;MIF2;STU2;SMC4;TUB4;BUR2;TOP3;YCS4;CTF3;CDC5;HOF1;CSM3;PDS5;CTF18;SPC24;NUP53;CIK1;DOM34;TOP2;IBD2;KAR1;PSY2;POL2;TOF1;RFA2;CSE2;TOP1;MSH2;PAP2;AS…
Module2	negative regulation of nitrogen compound metabolic process	2.58377e-05	0.000505748	3714	158	837	58	1.62887	SAS3;ORC2;POL30;MSI1;CDC47;RIF1;MRC1;SUB2;DPB4;UME6;RAD9;SUM1;ADA2;RAD6;ITC1;YGL220W;SPT6;STE12;MCM10;SCP160;ASF1;URA2;SET2;ABF1;ORC3;HIF1;BRE2;IFH1;YCS4;CDC46;NNT1;NUP2;ORC1;CAC2;ZDS2;CSM3;MOT3;NAM7;SPT21;RNA1;YMR247C;SAP30;UBP10;RTT106;RAP1;ORC5;POL2;TOF1;NRM1;TOP1;MSH2;HST3;ELG1;NPT1;HAT1;CHL1;DIG1;FHL1
Module2	negative regulation of nucleobase, nucleoside, nucleotide and nucleic acid metabolic process	2.58377e-05	0.000505748	3714	158	837	58	1.62887	SAS3;ORC2;POL30;MSI1;CDC47;RIF1;MRC1;SUB2;DPB4;UME6;RAD9;SUM1;ADA2;RAD6;ITC1;YGL220W;SPT6;STE12;MCM10;SCP160;ASF1;URA2;SET2;ABF1;ORC3;HIF1;BRE2;IFH1;YCS4;CDC46;NNT1;NUP2;ORC1;CAC2;ZDS2;CSM3;MOT3;NAM7;SPT21;RNA1;YMR247C;SAP30;UBP10;RTT106;RAP1;ORC5;POL2;TOF1;NRM1;TOP1;MSH2;HST3;ELG1;NPT1;HAT1;CHL1;DIG1;FHL1
Module2	tRNA gene clustering	2.89546e-05	0.000556207	3714	7	837	7	4.43728	BRN1;SCC2;YCG1;ECO1;SMC2;SMC4;YCS4
Module2	nucleic acid metabolic process	2.94679e-05	0.000556207	3714	1089	837	293	1.19387	PRP45;NUP60;SEN34;RRN6;MCM2;POL12;SAS3;YBL055C;ROX3;PRP6;ORC2;ECM2;RDH54;RFC5;POL30;GRS1;MSI1;TAF5;CDC47;POP4;RIF1;GBP2;MRC1;HTL1;RRP43;MSH3;SLM3;PRP11;SUB2;SNU23;CDC2;NSE4;RRP42;RPO21;CDC9;FAP7;GLE1;CWC2;SES1;RAD55;MSH6;DPB4;INO2;CTH1;SUP35;SCC2;RVB1;REF2;UME6;GCD6;UPC2;RAD9;CIA1;RNH202;RRP45;CFT1;RSC3;SUM1;TFB1;SWR1;LSM6;RPB7;SYF1;NPL3;ECM11;ADA2;SNM1;RBA50;RAD23;SMB1;FIR1;KRE29;YER064C;LSM5;SP…
Module2	nuclear transport	4.17151e-05	0.000760221	3714	109	837	43	1.75049	NUP60;NUP170;KAP104;GBP2;SUB2;FAP7;GLE1;YRB1;NUP42;CIA1;NPL3;NTF2;NUP157;GLE2;KAP122;MAD1;SRM1;NAB2;NUP49;CSE1;KAP114;NUP57;THP2;NUP159;NUP192;NUP85;NUP120;MTR2;NUP133;POM34;NUP2;KAP95;NDC1;NUP188;NPL6;POM152;NUP53;RNA1;DBP5;NUP1;MTR10;MEX67;TIF6
Module2	nucleocytoplasmic transport	4.17151e-05	0.000760221	3714	109	837	43	1.75049	NUP60;NUP170;KAP104;GBP2;SUB2;FAP7;GLE1;YRB1;NUP42;CIA1;NPL3;NTF2;NUP157;GLE2;KAP122;MAD1;SRM1;NAB2;NUP49;CSE1;KAP114;NUP57;THP2;NUP159;NUP192;NUP85;NUP120;MTR2;NUP133;POM34;NUP2;KAP95;NDC1;NUP188;NPL6;POM152;NUP53;RNA1;DBP5;NUP1;MTR10;MEX67;TIF6
Module2	macromolecule biosynthetic process	4.46175e-05	0.000799335	3714	798	837	222	1.23443	RRN6;MCM2;POL12;SAS3;PTH2;ALG3;ROX3;RER2;GPI18;ORC2;RFC5;POL30;FES1;GRS1;TAF5;CDC47;YBR261C;MRC1;HTL1;SUB2;PMT1;CDC2;RPO21;CDC9;FAP7;GLE1;DTD1;SES1;DPB4;INO2;GIR2;SUP35;RVB1;REF2;UME6;GCD6;UPC2;RNH202;CFT1;RSC3;SUM1;TFB1;GPI8;SWR1;RPB7;TIF35;NPL3;ADA2;RBA50;ANP1;GDA1;PCM1;PMI40;TMA20;YER064C;SPT15;EPL1;ECO1;RSC8;STT3;DST1;RAD6;ALG2;ARC1;ITC1;NUT1;MCM6;SPT16;GUS1;RAI1;HFM1;FZF1;CAX4;YGR054W;GCD2;A…
Module2	cellular macromolecule biosynthetic process	4.94731e-05	0.000854514	3714	795	837	221	1.23351	RRN6;MCM2;POL12;SAS3;PTH2;ALG3;ROX3;RER2;GPI18;ORC2;RFC5;POL30;FES1;GRS1;TAF5;CDC47;YBR261C;MRC1;HTL1;SUB2;PMT1;CDC2;RPO21;CDC9;FAP7;GLE1;DTD1;SES1;DPB4;INO2;GIR2;SUP35;RVB1;REF2;UME6;GCD6;UPC2;RNH202;CFT1;RSC3;SUM1;TFB1;GPI8;SWR1;RPB7;TIF35;NPL3;ADA2;RBA50;ANP1;GDA1;PCM1;PMI40;TMA20;YER064C;SPT15;EPL1;ECO1;RSC8;STT3;DST1;RAD6;ALG2;ARC1;ITC1;NUT1;MCM6;SPT16;GUS1;RAI1;HFM1;FZF1;CAX4;YGR054W;GCD2;A…
Module2	steroid biosynthetic process	5.02293e-05	0.000854514	3714	30	837	17	2.51446	UPC2;ERG1;ERG11;ERG7;NSG1;ERG3;ERG27;ERG6;HMG1;ERG13;ERG5;ERG2;ERG12;PDR16;ERG24;MVD1;IDI1
Module2	sterol biosynthetic process	5.02293e-05	0.000854514	3714	30	837	17	2.51446	UPC2;ERG1;ERG11;ERG7;NSG1;ERG3;ERG27;ERG6;HMG1;ERG13;ERG5;ERG2;ERG12;PDR16;ERG24;MVD1;IDI1
Module2	mRNA-binding (hnRNP) protein import into nucleus	5.09313e-05	0.000854514	3714	11	837	9	3.6305	NUP170;KAP104;NUP157;NUP85;NUP120;NUP133;NUP2;NUP188;MTR10
Module2	mismatch repair	5.68853e-05	0.000939496	3714	25	837	15	2.66237	RFC5;POL30;MSH3;CDC2;MSH6;MSH1;POL32;RFC2;POL2;RFC3;MSH2;RFC4;EXO1;RFC1;DPB2
Module2	RNA export from nucleus	5.94352e-05	0.000945498	3714	53	837	25	2.09305	NUP60;NUP170;GBP2;SUB2;GLE1;YRB1;NUP42;NPL3;NUP157;GLE2;SRM1;NAB2;NUP49;THP2;NUP159;NUP85;NUP120;MTR2;NUP133;NUP2;NUP188;RNA1;DBP5;NUP1;MEX67
Module2	steroid metabolic process	5.99322e-05	0.000945498	3714	33	837	18	2.42033	UPC2;ERG1;ERG11;ERG7;NSG1;YEH2;ERG3;ERG27;ERG6;HMG1;ERG13;ERG5;ERG2;ERG12;PDR16;ERG24;MVD1;IDI1
Module2	sterol metabolic process	5.99322e-05	0.000945498	3714	33	837	18	2.42033	UPC2;ERG1;ERG11;ERG7;NSG1;YEH2;ERG3;ERG27;ERG6;HMG1;ERG13;ERG5;ERG2;ERG12;PDR16;ERG24;MVD1;IDI1
Module2	mRNA export from nucleus	8.41425e-05	0.00130792	3714	45	837	22	2.16933	NUP60;NUP170;GBP2;SUB2;GLE1;NUP42;NPL3;NUP157;GLE2;NAB2;NUP49;THP2;NUP159;NUP85;NUP120;MTR2;NUP133;NUP2;NUP188;DBP5;NUP1;MEX67
Module2	DNA conformation change	8.64343e-05	0.00132017	3714	57	837	26	2.02402	BRN1;RDH54;MSI1;CDC47;SCC2;RSC3;YCG1;ECO1;SMC2;MCM6;SPT16;HFM1;SPT6;ASF1;RFA3;HIF1;SMC4;TOP3;YCS4;CAC2;PDS5;TOP2;RTT106;VPS75;RFA2;TOP1
Module2	protein-DNA complex assembly	8.74288e-05	0.00132017	3714	54	837	25	2.05429	MCM2;ORC2;MSI1;TAF5;CDC47;RAD55;SPT15;MCM6;SPT16;SPT6;ARP4;ASF1;CDC6;TAH11;ORC3;HIF1;CDC46;TAF11;ORC1;CAC2;CTF13;TAF7;RTT106;VPS75;ORC5
Module2	regulation of cellular process	8.9775e-05	0.00133371	3714	926	837	251	1.20276	LTE1;CDC24;NUP60;RRN6;PSY4;SAS3;PTH2;ROX3;GIP1;ORC2;POL30;FES1;SIF2;SLI15;ARL1;MSI1;TAF5;CDC47;YPT10;RIF1;BUD3;MRC1;HTL1;YIH1;SUB2;GET3;FAP7;GCS1;YPD1;YRB1;YDR063W;DPB4;INO2;MTQ2;SLY1;RVB1;UME6;GCD6;UPC2;AHA1;RAD9;RSC3;GIC2;SUM1;TFB1;SWR1;TRR1;VPS74;RPB7;TRS120;NPL3;ADA2;EUG1;RBA50;GEA2;BIM1;YER064C;GLE2;SHO1;GLO3;SPT15;PEA2;UBP3;PAB1;RAD24;ECM32;EPL1;MOB2;GCN20;ECO1;CDC14;RSC8;DST1;RAD6;DUO1;MAD…
Module2	negative regulation of transcription, DNA-dependent	9.08489e-05	0.00133371	3714	143	837	52	1.61355	SAS3;ORC2;POL30;MSI1;CDC47;RIF1;MRC1;SUB2;DPB4;UME6;SUM1;ADA2;RAD6;ITC1;YGL220W;SPT6;STE12;MCM10;SCP160;ASF1;SET2;ABF1;ORC3;HIF1;BRE2;IFH1;YCS4;CDC46;NNT1;NUP2;ORC1;CAC2;ZDS2;MOT3;NAM7;SPT21;RNA1;YMR247C;SAP30;UBP10;RTT106;RAP1;ORC5;POL2;NRM1;TOP1;MSH2;HST3;NPT1;HAT1;DIG1;FHL1
Module2	negative regulation of gene expression	0.000100982	0.00146216	3714	147	837	53	1.59983	SAS3;ORC2;POL30;MSI1;CDC47;RIF1;MRC1;SUB2;DPB4;UME6;SUM1;ADA2;RAD6;ITC1;YGL220W;SPT6;STE12;MCM10;SCP160;ASF1;SET2;ABF1;ORC3;HIF1;BRE2;IFH1;YCS4;CDC46;NNT1;NUP2;ORC1;CAC2;ZDS2;MOT3;NAM7;SPT21;RNA1;YMR247C;SAP30;UBP10;RTT106;RAP1;ORC5;POL2;CLA4;NRM1;TOP1;MSH2;HST3;NPT1;HAT1;DIG1;FHL1
Module2	regulation of nitrogen compound metabolic process	0.000103646	0.00148045	3714	563	837	162	1.2768	RRN6;SAS3;ROX3;ORC2;POL30;SIF2;MSI1;TAF5;CDC47;RIF1;MRC1;HTL1;YIH1;SUB2;FAP7;GCS1;YRB1;DPB4;INO2;RVB1;UME6;UPC2;AHA1;RAD9;RSC3;SUM1;TFB1;SWR1;RPB7;TRS120;NPL3;ADA2;RBA50;YER064C;GLO3;SPT15;PAB1;EPL1;ECO1;RSC8;DST1;RAD6;NAB2;ITC1;NUT1;SPT16;YGL220W;RAI1;FZF1;SPT6;SMI1;BUD32;YHL029C;GPA1;STE12;SPO16;THP2;IKI1;EGD2;SCH9;NOT3;ASG1;SLN1;MCM10;DAL81;CTK2;RRN7;SCP160;ARP4;ASF1;URA2;SET2;GON7;CDC6;TAH11;…
Module2	response to stress	0.000106032	0.00149434	3714	452	837	134	1.31548	NUP60;YBL009W;MCM2;YBL055C;TIP1;RDH54;RFC5;POL30;MSI1;CDC47;MRC1;HTL1;MSH3;SUB2;PMT1;GET3;CDC2;NSE4;CDC9;FAP7;YPD1;RAD55;MSH6;GSG1;SAN1;SCC2;RVB1;NUP42;UPC2;AHA1;RAD9;TFB1;SVF1;TRR1;VPS74;PLM2;GEA2;RAD23;KRE29;SHO1;RAD24;SMC1;EPL1;ECO1;RSC8;ALK1;RAD6;MCM6;SPT16;ASK10;SPT6;CCH1;SLT2;MSH1;RTT107;MNL1;SCH9;MET18;ASG1;REV7;SLN1;MCM10;CTK2;PSF2;ARP4;TRL1;BCK1;ASF1;RFA3;GEA1;CPR7;POL32;TAH11;RFC2;PRI2;…
Module2	RNA catabolic process	0.000110871	0.00153789	3714	83	837	34	1.81768	RRP43;CDC2;RRP42;CTH1;SUP35;RNH202;RRP45;LSM6;RPB7;LSM5;RAI1;RRP46;SKI6;RRP4;NOT3;NUC1;POL32;NUP2;NMD4;NAM7;STO1;DOM34;PUB1;RNH201;CSL4;YNR024W;DIS3;PAP2;HRP1;DCP1;RAT1;YOR166C;CBC2;MED1
Module2	negative regulation of RNA metabolic process	0.000112032	0.00153789	3714	144	837	52	1.60235	SAS3;ORC2;POL30;MSI1;CDC47;RIF1;MRC1;SUB2;DPB4;UME6;SUM1;ADA2;RAD6;ITC1;YGL220W;SPT6;STE12;MCM10;SCP160;ASF1;SET2;ABF1;ORC3;HIF1;BRE2;IFH1;YCS4;CDC46;NNT1;NUP2;ORC1;CAC2;ZDS2;MOT3;NAM7;SPT21;RNA1;YMR247C;SAP30;UBP10;RTT106;RAP1;ORC5;POL2;NRM1;TOP1;MSH2;HST3;NPT1;HAT1;DIG1;FHL1
Module2	cotranslational protein targeting to membrane	0.000131301	0.00175677	3714	14	837	10	3.16948	SSH1;SSS1;SBH1;SRP21;SRP102;YLR301W;SEC65;SEC63;SRP72;SRP68
Module2	regulation of interphase of mitotic cell cycle	0.000131301	0.00175677	3714	14	837	10	3.16948	MRC1;RAD9;RAD6;MAD1;CSM3;TOP2;TOF1;BUB3;DDC1;IPL1
Module2	double-strand break repair	0.000143851	0.00188745	3714	71	837	30	1.87491	NUP60;MCM2;RDH54;CDC47;RAD55;SCC2;SMC1;ECO1;RSC8;RAD6;MCM6;RTT107;MCM10;PSF2;RFA3;POL32;TAH11;SLD2;RTT109;NEJ1;CDC46;PDS5;CTF18;VPS75;POL2;RFA2;PSF3;EXO1;ELG1;CTF4
Module2	mRNA metabolic process	0.000144639	0.00188745	3714	221	837	73	1.46571	PRP45;PRP6;ECM2;POP4;RRP43;PRP11;SUB2;SNU23;RRP42;GLE1;CWC2;CTH1;SUP35;REF2;RRP45;CFT1;LSM6;RPB7;SYF1;NPL3;SNM1;SMB1;FIR1;LSM5;PAB1;BRR2;NAB2;RAI1;SNU71;PRP31;RRP46;SYF2;SKI6;SLT2;RRP4;NOT3;SNP1;CTK2;TRL1;MUD2;CTK1;SNU114;PRP16;RMP1;SMD3;NUP2;NMD4;SPT5;PRP39;RNA14;NAM7;STO1;PRP24;DOM34;PUB1;YNL187W;POP1;SSU72;CSL4;PRP2;YNR024W;DIS3;PAP2;HRP1;DCP1;RAT1;SME1;YOR166C;BFR1;SNU66;HSH49;CBC2;MED1
Module2	posttranslational protein targeting to membrane	0.000162942	0.00203247	3714	12	837	9	3.32796	SEC66;GET3;SSS1;SBH1;LHS1;SEC72;SGT2;SEC63;SEC62
Module2	transcription-dependent tethering of RNA polymerase II gene DNA at nuclear periphery	0.000162942	0.00203247	3714	12	837	9	3.32796	NUP60;SCC2;NUP42;NUP157;GLE2;NUP120;NUP133;NUP2;NUP1
Module2	RNA surveillance	0.000163444	0.00203247	3714	19	837	12	2.80249	RRP43;RRP42;RRP45;RRP46;SKI6;RRP4;CSL4;YNR024W;DIS3;PAP2;RAT1;YOR166C
Module2	nuclear RNA surveillance	0.000163444	0.00203247	3714	19	837	12	2.80249	RRP43;RRP42;RRP45;RRP46;SKI6;RRP4;CSL4;YNR024W;DIS3;PAP2;RAT1;YOR166C
Module2	nitrogen compound metabolic process	0.000169207	0.00207967	3714	1450	837	372	1.13839	CYS3;PRP45;NUP60;SEN34;RRN6;MCM2;POL12;SAS3;YBL055C;ROX3;PRP6;ORC2;ECM2;RDH54;RFC5;POL30;GRS1;TYR1;MSI1;TAF5;CDC47;POP4;SHM1;TSC10;RIF1;ILV6;GBP2;MRC1;HTL1;RRP43;CTR86;MSH3;SLM3;PRP11;SUB2;SNU23;CDC2;QRI1;NSE4;RRP42;RPO21;CDC9;FAP7;GLE1;CWC2;DTD1;SES1;RAD55;MSH6;ALT2;DPB4;INO2;CTH1;HOM2;SUP35;SCC2;RVB1;REF2;UME6;GCD6;UPC2;RAD9;CIA1;RNH202;RRP45;PRO1;CFT1;RSC3;SUM1;TFB1;SWR1;TRP4;LSM6;RPB7;SYF1;NP…
Module2	aromatic amino acid family biosynthetic process	0.000186256	0.00221026	3714	8	837	7	3.88262	TYR1;TRP4;TRP2;TRP5;TRP3;PHA2;ARO7
Module2	chorismate metabolic process	0.000186256	0.00221026	3714	8	837	7	3.88262	TYR1;TRP4;TRP2;TRP5;TRP3;PHA2;ARO7
Module2	posttranslational protein targeting to membrane, translocation	0.000186256	0.00221026	3714	8	837	7	3.88262	SEC66;SSS1;SBH1;LHS1;SEC72;SEC63;SEC62
Module2	glycoprotein metabolic process	0.000188196	0.00221026	3714	44	837	21	2.11779	ALG3;RER2;PMT1;ANP1;RAD23;GDA1;PMI40;STT3;ALG2;CAX4;OST1;GON7;PMT4;YEH2;VAN1;ALG11;ALG9;OST3;MNN9;ALG5;DPM1
Module2	nuclear-transcribed mRNA catabolic process, nonsense-mediated decay	0.000190586	0.00221373	3714	27	837	15	2.46515	RRP43;RRP42;RRP45;RRP46;SKI6;RRP4;NMD4;NAM7;STO1;PUB1;CSL4;DIS3;HRP1;DCP1;CBC2
Module2	exonucleolytic trimming to generate mature 3'-end of 5.8S rRNA from tricistronic rRNA transcript (SSU-rRNA, 5.8S rRNA, LSU-rRNA)	0.000228426	0.0025962	3714	17	837	11	2.87118	RRP43;RRP42;RRP45;RRP46;SKI6;RNH70;RRP4;REX2;CSL4;YNR024W;DIS3
Module2	rRNA 3'-end processing	0.000228426	0.0025962	3714	17	837	11	2.87118	RRP43;RRP42;RRP45;RRP46;SKI6;RNH70;RRP4;REX2;CSL4;YNR024W;DIS3
Module2	negative regulation of macromolecule metabolic process	0.000234763	0.00263983	3714	180	837	61	1.50374	SAS3;PTH2;ORC2;POL30;MSI1;CDC47;RIF1;MRC1;SUB2;DPB4;UME6;RAD9;SUM1;ADA2;RAD6;ITC1;YGL220W;SPT6;STE12;MCM10;SCP160;ASF1;SET2;ABF1;SRP21;ORC3;HIF1;BRE2;IFH1;YCS4;CDC46;NNT1;NUP2;ORC1;CAC2;ZDS2;CSM3;MOT3;NAM7;SPT21;RNA1;YMR247C;SAP30;UBP10;RTT106;RAP1;ORC5;POL2;TOF1;CLA4;NRM1;TOP1;PSK2;MSH2;HST3;ELG1;NPT1;HAT1;CHL1;DIG1;FHL1
Module2	negative regulation of cellular macromolecule biosynthetic process	0.00025467	0.00280029	3714	166	837	57	1.52364	SAS3;ORC2;POL30;MSI1;CDC47;RIF1;MRC1;SUB2;DPB4;UME6;RAD9;SUM1;ADA2;RAD6;ITC1;YGL220W;SPT6;STE12;MCM10;SCP160;ASF1;SET2;ABF1;SRP21;ORC3;HIF1;BRE2;IFH1;YCS4;CDC46;NNT1;NUP2;ORC1;CAC2;ZDS2;CSM3;MOT3;NAM7;SPT21;RNA1;YMR247C;SAP30;UBP10;RTT106;RAP1;ORC5;POL2;TOF1;NRM1;TOP1;PSK2;MSH2;HST3;NPT1;HAT1;DIG1;FHL1
Module2	negative regulation of macromolecule biosynthetic process	0.00025467	0.00280029	3714	166	837	57	1.52364	SAS3;ORC2;POL30;MSI1;CDC47;RIF1;MRC1;SUB2;DPB4;UME6;RAD9;SUM1;ADA2;RAD6;ITC1;YGL220W;SPT6;STE12;MCM10;SCP160;ASF1;SET2;ABF1;SRP21;ORC3;HIF1;BRE2;IFH1;YCS4;CDC46;NNT1;NUP2;ORC1;CAC2;ZDS2;CSM3;MOT3;NAM7;SPT21;RNA1;YMR247C;SAP30;UBP10;RTT106;RAP1;ORC5;POL2;TOF1;NRM1;TOP1;PSK2;MSH2;HST3;NPT1;HAT1;DIG1;FHL1
Module2	regulation of nucleobase, nucleoside, nucleotide and nucleic acid metabolic process	0.000256981	0.00280029	3714	560	837	159	1.25987	RRN6;SAS3;ROX3;ORC2;POL30;SIF2;MSI1;TAF5;CDC47;RIF1;MRC1;HTL1;SUB2;FAP7;GCS1;YRB1;DPB4;INO2;RVB1;UME6;UPC2;AHA1;RAD9;RSC3;SUM1;TFB1;SWR1;RPB7;TRS120;NPL3;ADA2;RBA50;YER064C;GLO3;SPT15;PAB1;EPL1;ECO1;RSC8;DST1;RAD6;NAB2;ITC1;NUT1;SPT16;YGL220W;RAI1;FZF1;SPT6;SMI1;BUD32;YHL029C;GPA1;STE12;SPO16;THP2;IKI1;EGD2;SCH9;NOT3;ASG1;SLN1;MCM10;DAL81;CTK2;RRN7;SCP160;ARP4;ASF1;URA2;SET2;GON7;CDC6;TAH11;KTI12…
Module2	glycoprotein biosynthetic process	0.000277817	0.0029825	3714	42	837	20	2.11299	ALG3;RER2;PMT1;ANP1;GDA1;PMI40;STT3;ALG2;CAX4;OST1;GON7;PMT4;YEH2;VAN1;ALG11;ALG9;OST3;MNN9;ALG5;DPM1
Module2	nuclear-transcribed mRNA catabolic process	0.000279345	0.0029825	3714	70	837	29	1.8383	RRP43;RRP42;CTH1;SUP35;RRP45;LSM6;RPB7;LSM5;RAI1;RRP46;SKI6;RRP4;NOT3;NUP2;NMD4;NAM7;STO1;DOM34;PUB1;CSL4;YNR024W;DIS3;PAP2;HRP1;DCP1;RAT1;YOR166C;CBC2;MED1
Module2	nucleobase, nucleoside, nucleotide and nucleic acid metabolic process	0.000295383	0.0031222	3714	1255	837	325	1.1491	PRP45;NUP60;SEN34;RRN6;MCM2;POL12;SAS3;YBL055C;ROX3;PRP6;ORC2;ECM2;RDH54;RFC5;POL30;GRS1;MSI1;TAF5;CDC47;POP4;RIF1;GBP2;MRC1;HTL1;RRP43;MSH3;SLM3;PRP11;SUB2;SNU23;CDC2;QRI1;NSE4;RRP42;RPO21;CDC9;FAP7;GLE1;CWC2;SES1;RAD55;MSH6;DPB4;INO2;CTH1;SUP35;SCC2;RVB1;REF2;UME6;GCD6;UPC2;RAD9;CIA1;RNH202;RRP45;CFT1;RSC3;SUM1;TFB1;SWR1;LSM6;RPB7;SYF1;NPL3;APT2;ECM11;ADA2;TRS31;SNM1;RBA50;YDR531W;RAD23;PMI40;S…
Module2	nuclear-transcribed mRNA catabolic process, exonucleolytic	0.00031459	0.00326001	3714	15	837	10	2.95818	RRP43;RRP42;RRP45;RPB7;RRP46;SKI6;RRP4;NAM7;CSL4;DIS3
Module2	pre-replicative complex assembly	0.00031459	0.00326001	3714	15	837	10	2.95818	MCM2;ORC2;CDC47;MCM6;CDC6;TAH11;ORC3;CDC46;ORC1;ORC5
Module2	lagging strand elongation	0.000325411	0.00333942	3714	20	837	12	2.66237	POL12;POL30;CDC2;CDC9;DPB4;RNH202;POL32;PRI2;RNH201;POL1;POL2;DPB2
Module2	regulation of cell cycle	0.000347946	0.00353634	3714	132	837	47	1.57994	LTE1;CDC24;PSY4;SIF2;MRC1;HTL1;UME6;RAD9;RSC3;GIC2;SUM1;BIM1;RAD24;MOB2;ECO1;CDC14;RAD6;MAD1;CDC20;SMI1;GIC1;SPO12;SPO16;FAR1;SET2;SWE1;BFA1;RFC2;ELM1;CDC123;ZDS2;CDC5;CSM3;NUP53;TOP2;IBD2;PSY2;TOF1;CLA4;BUB3;ASE1;SGO1;BFR1;KIN4;RAD53;DDC1;IPL1
Module2	mRNA catabolic process	0.0003729	0.00375386	3714	71	837	29	1.81241	RRP43;RRP42;CTH1;SUP35;RRP45;LSM6;RPB7;LSM5;RAI1;RRP46;SKI6;RRP4;NOT3;NUP2;NMD4;NAM7;STO1;DOM34;PUB1;CSL4;YNR024W;DIS3;PAP2;HRP1;DCP1;RAT1;YOR166C;CBC2;MED1
Module2	double-strand break repair via homologous recombination	0.000402493	0.00401354	3714	37	837	18	2.15867	MCM2;RDH54;CDC47;RAD55;RAD6;MCM6;MCM10;PSF2;RFA3;POL32;TAH11;SLD2;CDC46;CTF18;RFA2;PSF3;ELG1;CTF4
Module2	SRP-dependent cotranslational protein targeting to membrane	0.000423816	0.0040358	3714	13	837	9	3.07196	SSH1;SSS1;SBH1;SRP21;SRP102;SEC65;SEC63;SRP72;SRP68
Module2	mitotic chromosome condensation	0.000423816	0.0040358	3714	13	837	9	3.07196	BRN1;SCC2;YCG1;ECO1;SMC2;SMC4;YCS4;PDS5;TOP1
Module2	nonfunctional rRNA decay	0.000423816	0.0040358	3714	13	837	9	3.07196	RRP43;RRP42;RRP45;RRP46;SKI6;RRP4;DOM34;CSL4;DIS3
Module2	rRNA export from nucleus	0.000423816	0.0040358	3714	13	837	9	3.07196	NUP170;NUP157;SRM1;NUP85;NUP120;NUP133;NUP2;NUP188;RNA1
Module2	rRNA transport	0.000423816	0.0040358	3714	13	837	9	3.07196	NUP170;NUP157;SRM1;NUP85;NUP120;NUP133;NUP2;NUP188;RNA1
Module2	cellular nitrogen compound metabolic process	0.000441286	0.00416463	3714	1438	837	366	1.12938	CYS3;PRP45;NUP60;SEN34;RRN6;MCM2;POL12;SAS3;YBL055C;ROX3;PRP6;ORC2;ECM2;RDH54;RFC5;POL30;GRS1;TYR1;MSI1;TAF5;CDC47;POP4;SHM1;RIF1;ILV6;GBP2;MRC1;HTL1;RRP43;CTR86;MSH3;SLM3;PRP11;SUB2;SNU23;CDC2;QRI1;NSE4;RRP42;RPO21;CDC9;FAP7;GLE1;CWC2;DTD1;SES1;RAD55;MSH6;ALT2;DPB4;INO2;CTH1;HOM2;SUP35;SCC2;RVB1;REF2;UME6;GCD6;UPC2;RAD9;CIA1;RNH202;RRP45;PRO1;CFT1;RSC3;SUM1;TFB1;SWR1;TRP4;LSM6;RPB7;SYF1;NPL3;APT…
Module2	exonucleolytic trimming involved in rRNA processing	0.000468513	0.00438246	3714	18	837	11	2.71167	RRP43;RRP42;RRP45;RRP46;SKI6;RNH70;RRP4;REX2;CSL4;YNR024W;DIS3
Module2	cell cycle checkpoint	0.000538329	0.00494795	3714	53	837	23	1.92561	LTE1;MRC1;RAD9;BIM1;RAD24;RAD6;MAD1;SWE1;BFA1;RFC2;ELM1;ZDS2;CSM3;TOP2;IBD2;PSY2;TOF1;BUB3;SGO1;KIN4;RAD53;DDC1;IPL1
Module2	regulation of cell cycle arrest	0.000538329	0.00494795	3714	53	837	23	1.92561	LTE1;MRC1;RAD9;BIM1;RAD24;RAD6;MAD1;SWE1;BFA1;RFC2;ELM1;ZDS2;CSM3;TOP2;IBD2;PSY2;TOF1;BUB3;SGO1;KIN4;RAD53;DDC1;IPL1
Module2	protein folding	0.000546301	0.00497794	3714	79	837	31	1.74121	MCX1;YCL045C;CCT4;SHR3;TCP1;AHA1;EUG1;GIM4;YER140W;PAC10;CHS7;EGD2;SNL1;CCT2;CCT3;JEM1;CCT7;PFD1;CPR7;YKE2;CPR6;GIM5;HLJ1;SIS1;HCH1;CPR8;STI1;YOR154W;SEC63;PLP2;EGD1
Module2	cellular response to stimulus	0.000566073	0.00511401	3714	536	837	151	1.25005	LTE1;CDC24;NUP60;YBL009W;MCM2;YBL055C;FIG1;RDH54;RFC5;POL30;ARL1;MSI1;CDC47;YPT10;MRC1;HTL1;MSH3;SUB2;PMT1;GET3;CDC2;NSE4;CDC9;FAP7;YPD1;RAD55;MSH6;GSG1;SAN1;SCC2;RVB1;NUP42;UPC2;RAD9;GIC2;TFB1;SVF1;TRR1;VPS74;PLM2;GEA2;RAD23;KRE29;SHO1;PEA2;RAD24;SMC1;EPL1;ECO1;RSC8;ALK1;RAD6;ITC1;CDC43;MCM6;SPT16;YGL220W;ASK10;SPT6;GPA1;YHR022C;SLT2;GIC1;STE12;MSH1;RTT107;SCH9;RHO3;MET18;REV7;SLN1;MCM10;CTK2;BI…
Module2	protein targeting to membrane	0.000581984	0.00511549	3714	47	837	21	1.98261	AST1;NUP170;SEC66;SSH1;GET3;SSS1;SBH1;LHS1;SRP21;SRP102;SRN2;SEC72;YLR301W;NUP2;KAP95;SEC65;SGT2;SEC63;SEC62;SRP72;SRP68
Module2	snoRNA metabolic process	0.000596275	0.00511549	3714	35	837	17	2.15525	POP4;RRP43;RRP42;REF2;RRP45;RRP46;SKI6;BCD1;RRP4;SEN1;POP1;SSU72;CSL4;DIS3;PAP2;TBF1;RVB2
Module2	cellular alcohol biosynthetic process	0.000604954	0.00511549	3714	21	837	12	2.53559	ERG1;ERG11;ERG7;ERG3;ERG27;ERG6;HMG1;ERG13;ERG5;ERG2;ERG12;ERG24
Module2	cellular alcohol metabolic process	0.000604954	0.00511549	3714	21	837	12	2.53559	ERG1;ERG11;ERG7;ERG3;ERG27;ERG6;HMG1;ERG13;ERG5;ERG2;ERG12;ERG24
Module2	ergosterol biosynthetic process	0.000604954	0.00511549	3714	21	837	12	2.53559	ERG1;ERG11;ERG7;ERG3;ERG27;ERG6;HMG1;ERG13;ERG5;ERG2;ERG12;ERG24
Module2	ergosterol metabolic process	0.000604954	0.00511549	3714	21	837	12	2.53559	ERG1;ERG11;ERG7;ERG3;ERG27;ERG6;HMG1;ERG13;ERG5;ERG2;ERG12;ERG24
Module2	phytosteroid biosynthetic process	0.000604954	0.00511549	3714	21	837	12	2.53559	ERG1;ERG11;ERG7;ERG3;ERG27;ERG6;HMG1;ERG13;ERG5;ERG2;ERG12;ERG24
Module2	phytosteroid metabolic process	0.000604954	0.00511549	3714	21	837	12	2.53559	ERG1;ERG11;ERG7;ERG3;ERG27;ERG6;HMG1;ERG13;ERG5;ERG2;ERG12;ERG24
Module2	regulation of biological process	0.000609971	0.00511698	3714	963	837	254	1.17037	LTE1;CDC24;NUP60;RRN6;PSY4;SAS3;PTH2;ROX3;GIP1;ORC2;POL30;FES1;SIF2;SLI15;ARL1;MSI1;TAF5;CDC47;YPT10;RIF1;BUD3;MRC1;HTL1;YIH1;SUB2;GET3;FAP7;GCS1;YPD1;YRB1;YDR063W;DPB4;INO2;MTQ2;SLY1;RVB1;UME6;GCD6;UPC2;AHA1;RAD9;RSC3;GIC2;SUM1;TFB1;SWR1;TRR1;VPS74;RPB7;TRS120;NPL3;ADA2;EUG1;RBA50;GEA2;BIM1;YER064C;GLE2;SHO1;GLO3;SPT15;PEA2;UBP3;PAB1;RAD24;ECM32;EPL1;MOB2;GCN20;ECO1;CDC14;RSC8;DST1;RAD6;DUO1;MAD…
Module2	nuclear ncRNA surveillance	0.000670364	0.00528143	3714	16	837	10	2.7733	RRP43;RRP42;RRP45;RRP46;SKI6;RRP4;CSL4;YNR024W;DIS3;PAP2
Module2	nuclear polyadenylation-dependent ncRNA catabolic process	0.000670364	0.00528143	3714	16	837	10	2.7733	RRP43;RRP42;RRP45;RRP46;SKI6;RRP4;CSL4;YNR024W;DIS3;PAP2
Module2	polyadenylation-dependent RNA catabolic process	0.000670364	0.00528143	3714	16	837	10	2.7733	RRP43;RRP42;RRP45;RRP46;SKI6;RRP4;CSL4;YNR024W;DIS3;PAP2
Module2	polyadenylation-dependent ncRNA catabolic process	0.000670364	0.00528143	3714	16	837	10	2.7733	RRP43;RRP42;RRP45;RRP46;SKI6;RRP4;CSL4;YNR024W;DIS3;PAP2
Module2	protein export from nucleus	0.000670364	0.00528143	3714	16	837	10	2.7733	NUP60;NUP170;NUP157;CSE1;NUP159;NUP85;NUP120;NUP133;NUP2;NUP188
Module2	ribosomal protein import into nucleus	0.000674544	0.00528143	3714	9	837	7	3.45121	NUP170;NUP157;NUP85;NUP120;NUP133;NUP2;NUP188
Module2	snRNA export from nucleus	0.000674544	0.00528143	3714	9	837	7	3.45121	NUP170;NUP157;NUP85;NUP120;NUP133;NUP2;NUP188
Module2	snRNA transport	0.000674544	0.00528143	3714	9	837	7	3.45121	NUP170;NUP157;NUP85;NUP120;NUP133;NUP2;NUP188
Module2	snRNP protein import into nucleus	0.000674544	0.00528143	3714	9	837	7	3.45121	NUP170;NUP157;NUP85;NUP120;NUP133;NUP2;NUP188
Module2	ncRNA 3'-end processing	0.000797064	0.00619483	3714	27	837	14	2.30081	RRP43;RRP42;REF2;RRP45;CCA1;RRP46;SKI6;RNH70;RRP4;REX2;CSL4;YNR024W;DIS3;PAP2
Module2	mitotic cell cycle checkpoint	0.000852329	0.00654913	3714	30	837	15	2.21864	LTE1;RAD9;BIM1;RAD6;MAD1;SWE1;BFA1;ZDS2;TOP2;IBD2;BUB3;SGO1;KIN4;DDC1;IPL1
Module2	cellular macromolecule metabolic process	0.000855043	0.00654913	3714	1698	837	423	1.1054	PRP45;NUP60;SEN34;KIN3;YBL009W;RRN6;MCM2;POL12;PSY4;SAS3;YBL055C;PTH2;UBP13;ALG3;ROX3;RER2;GPI18;YBR028C;YBR030W;PRP6;ORC2;ECM2;RDH54;RFC5;POL30;FES1;SIF2;GRS1;SLI15;MSI1;TAF5;CDC47;MCX1;POP4;YBR261C;RIF1;GBP2;YCL045C;MRC1;HTL1;RRP43;MSH3;APC11;SLM3;NAT1;PRP11;UBC9;SUB2;PMT1;SNU23;CDC2;NSE4;RRP42;UBP1;RPO21;CCT4;CDC9;FAP7;GLE1;CWC2;SHR3;DTD1;YRB1;SES1;RAD55;MSH6;DPB4;INO2;MTQ2;SAN1;CTH1;GIR2;SUP3…
Module2	ncRNA catabolic process	0.000887983	0.00664647	3714	19	837	11	2.56895	RRP43;RRP42;RRP45;RRP46;SKI6;RRP4;DOM34;CSL4;YNR024W;DIS3;PAP2
Module2	rRNA catabolic process	0.000887983	0.00664647	3714	19	837	11	2.56895	RRP43;RRP42;RRP45;RRP46;SKI6;RRP4;DOM34;CSL4;YNR024W;DIS3;PAP2
Module2	macromolecule glycosylation	0.000892903	0.00664647	3714	39	837	18	2.04797	ALG3;RER2;PMT1;ANP1;GDA1;PMI40;STT3;ALG2;CAX4;OST1;PMT4;VAN1;ALG11;ALG9;OST3;MNN9;ALG5;DPM1
Module2	protein glycosylation	0.000892903	0.00664647	3714	39	837	18	2.04797	ALG3;RER2;PMT1;ANP1;GDA1;PMI40;STT3;ALG2;CAX4;OST1;PMT4;VAN1;ALG11;ALG9;OST3;MNN9;ALG5;DPM1
Module2	regulation of cellular metabolic process	0.000941903	0.00669676	3714	689	837	187	1.20431	NUP60;RRN6;SAS3;PTH2;ROX3;GIP1;ORC2;POL30;FES1;SIF2;MSI1;TAF5;CDC47;RIF1;MRC1;HTL1;YIH1;SUB2;FAP7;GCS1;YRB1;DPB4;INO2;MTQ2;RVB1;UME6;GCD6;UPC2;AHA1;RAD9;RSC3;SUM1;TFB1;SWR1;RPB7;TRS120;NPL3;ADA2;RBA50;YER064C;GLO3;SPT15;PAB1;ECM32;EPL1;GCN20;ECO1;RSC8;DST1;RAD6;CDC20;NAB2;ITC1;NUT1;GCN1;SPT16;YGL220W;RAI1;FZF1;YGR054W;GCD2;SPT6;SMI1;BUD32;YHL029C;GPA1;STE12;SPO16;THP2;IKI1;EGD2;SCH9;NOT3;ASG1;SLN…
Module2	exonucleolytic nuclear-transcribed mRNA catabolic process involved in deadenylation-dependent decay	0.000950344	0.00669676	3714	14	837	9	2.85253	RRP43;RRP42;RRP45;RRP46;SKI6;RRP4;NAM7;CSL4;DIS3
Module2	nuclear polyadenylation-dependent mRNA catabolic process	0.000950344	0.00669676	3714	14	837	9	2.85253	RRP43;RRP42;RRP45;RRP46;SKI6;RRP4;CSL4;DIS3;PAP2
Module2	nuclear polyadenylation-dependent tRNA catabolic process	0.000950344	0.00669676	3714	14	837	9	2.85253	RRP43;RRP42;RRP45;RRP46;SKI6;RRP4;CSL4;DIS3;PAP2
Module2	nuclear-transcribed mRNA catabolic process, 3'-5' exonucleolytic nonsense-mediated decay	0.000950344	0.00669676	3714	14	837	9	2.85253	RRP43;RRP42;RRP45;RRP46;SKI6;RRP4;NAM7;CSL4;DIS3
Module2	nuclear-transcribed mRNA catabolic process, exonucleolytic, 3'-5'	0.000950344	0.00669676	3714	14	837	9	2.85253	RRP43;RRP42;RRP45;RRP46;SKI6;RRP4;NAM7;CSL4;DIS3
Module2	polyadenylation-dependent mRNA catabolic process	0.000950344	0.00669676	3714	14	837	9	2.85253	RRP43;RRP42;RRP45;RRP46;SKI6;RRP4;CSL4;DIS3;PAP2
Module2	tRNA catabolic process	0.000950344	0.00669676	3714	14	837	9	2.85253	RRP43;RRP42;RRP45;RRP46;SKI6;RRP4;CSL4;DIS3;PAP2
Module2	cell division	0.0010037	0.0070259	3714	219	837	69	1.39805	LTE1;MTW1;CDC24;STU1;BRN1;BUD3;APC11;UBC9;CYK3;CDC9;GIC2;MCM21;YCG1;NKP1;BIM1;PEA2;SMC1;MOB2;SMC2;DUO1;MAD1;SRM1;MLC1;CDC20;CSE1;BUD9;BUD32;MYO1;SLT2;GIC1;IRR1;AXL2;SMC3;FAR1;SWE1;CDC6;BFA1;ELM1;MIF2;SPA2;RAX2;SMC4;CDC123;YCS4;SPH1;CDC3;CTF3;CDC5;HOF1;PDS5;SPC24;NUP53;DOM34;IBD2;BNI5;KAR1;BNI4;CLA4;PAP2;ASE1;SGO1;YOR129C;SLK19;RFC1;PAC1;RAX1;MNN9;NSL1;IQG1
Module2	regulation of cellular macromolecule biosynthetic process	0.00103048	0.00716587	3714	567	837	157	1.22866	RRN6;SAS3;ROX3;ORC2;POL30;FES1;SIF2;MSI1;TAF5;CDC47;RIF1;MRC1;HTL1;YIH1;SUB2;FAP7;DPB4;INO2;MTQ2;RVB1;UME6;GCD6;UPC2;RAD9;RSC3;SUM1;TFB1;SWR1;NPL3;ADA2;RBA50;YER064C;SPT15;PAB1;ECM32;EPL1;GCN20;ECO1;RSC8;DST1;RAD6;ITC1;NUT1;GCN1;SPT16;YGL220W;RAI1;FZF1;YGR054W;GCD2;SPT6;SMI1;BUD32;STE12;THP2;IKI1;EGD2;SCH9;NOT3;ASG1;SLN1;MCM10;DAL81;CTK2;RRN7;SCP160;ARP4;TRL1;ASF1;SET2;GON7;CDC6;TAH11;KTI12;ABF1;…
Module2	retrograde vesicle-mediated transport, Golgi to ER	0.00118633	0.00819579	3714	25	837	13	2.30738	RER1;GET3;GCS1;SLY1;VPS74;GEA2;GLO3;SEC27;BET1;SEC28;GEA1;SEC21;RET3
Module2	regulation of primary metabolic process	0.00120766	0.00828897	3714	688	837	186	1.19961	NUP60;RRN6;SAS3;PTH2;ROX3;ORC2;POL30;FES1;SIF2;MSI1;TAF5;CDC47;RIF1;MRC1;HTL1;YIH1;SUB2;FAP7;GCS1;YRB1;DPB4;INO2;MTQ2;RVB1;UME6;GCD6;UPC2;AHA1;RAD9;RSC3;SUM1;TFB1;SWR1;RPB7;TRS120;NPL3;ADA2;RBA50;YER064C;GLO3;SPT15;PAB1;ECM32;EPL1;GCN20;ECO1;RSC8;DST1;RAD6;CDC20;NAB2;ITC1;NUT1;GCN1;SPT16;YGL220W;RAI1;FZF1;YGR054W;GCD2;SPT6;SMI1;BUD32;YHL029C;GPA1;STE12;SPO16;THP2;IKI1;EGD2;SCH9;NOT3;ASG1;SLN1;MCM…
Module2	regulation of macromolecule biosynthetic process	0.00122376	0.00834522	3714	569	837	157	1.22435	RRN6;SAS3;ROX3;ORC2;POL30;FES1;SIF2;MSI1;TAF5;CDC47;RIF1;MRC1;HTL1;YIH1;SUB2;FAP7;DPB4;INO2;MTQ2;RVB1;UME6;GCD6;UPC2;RAD9;RSC3;SUM1;TFB1;SWR1;NPL3;ADA2;RBA50;YER064C;SPT15;PAB1;ECM32;EPL1;GCN20;ECO1;RSC8;DST1;RAD6;ITC1;NUT1;GCN1;SPT16;YGL220W;RAI1;FZF1;YGR054W;GCD2;SPT6;SMI1;BUD32;STE12;THP2;IKI1;EGD2;SCH9;NOT3;ASG1;SLN1;MCM10;DAL81;CTK2;RRN7;SCP160;ARP4;TRL1;ASF1;SET2;GON7;CDC6;TAH11;KTI12;ABF1;…
Module2	macromolecule metabolic process	0.00123197	0.00834735	3714	1735	837	430	1.09973	PRP45;NUP60;SEN34;KIN3;YBL009W;RRN6;MCM2;POL12;PSY4;SAS3;YBL055C;PTH2;UBP13;ALG3;ROX3;RER2;GPI18;YBR028C;YBR030W;PRP6;ORC2;ECM2;RDH54;RFC5;POL30;FES1;SIF2;GRS1;SLI15;MSI1;TAF5;CDC47;MCX1;POP4;YBR261C;RIF1;GBP2;YCL045C;MRC1;HTL1;RRP43;MSH3;APC11;SLM3;NAT1;PRP11;UBC9;SUB2;PMT1;SNU23;CDC2;NSE4;RRP42;UBP1;RPO21;CCT4;CDC9;FAP7;GLE1;CWC2;SHR3;DTD1;YRB1;SES1;RAD55;MSH6;DPB4;INO2;MTQ2;SAN1;CTH1;GIR2;SUP3…
Module2	cellular component disassembly	0.00128776	0.00856077	3714	40	837	18	1.99677	YBL055C;HTL1;GLE1;SUP35;RSC3;NPL3;BIM1;RSC8;ASF1;RSC4;RSC58;RPL10;RSC9;CDC5;NPL6;DOM34;DBP5;IPL1
Module2	cellular component disassembly at cellular level	0.00128776	0.00856077	3714	40	837	18	1.99677	YBL055C;HTL1;GLE1;SUP35;RSC3;NPL3;BIM1;RSC8;ASF1;RSC4;RSC58;RPL10;RSC9;CDC5;NPL6;DOM34;DBP5;IPL1
Module2	glycosylation	0.00128776	0.00856077	3714	40	837	18	1.99677	ALG3;RER2;PMT1;ANP1;GDA1;PMI40;STT3;ALG2;CAX4;OST1;PMT4;VAN1;ALG11;ALG9;OST3;MNN9;ALG5;DPM1
Module2	regulation of RNA metabolic process	0.00135962	0.00898201	3714	493	837	138	1.24208	RRN6;SAS3;ROX3;ORC2;POL30;SIF2;MSI1;TAF5;CDC47;RIF1;MRC1;HTL1;SUB2;FAP7;DPB4;INO2;RVB1;UME6;UPC2;RAD9;RSC3;SUM1;TFB1;SWR1;RPB7;NPL3;ADA2;RBA50;YER064C;SPT15;PAB1;EPL1;RSC8;DST1;RAD6;NAB2;ITC1;NUT1;SPT16;YGL220W;RAI1;FZF1;SPT6;SMI1;BUD32;STE12;THP2;IKI1;EGD2;SCH9;NOT3;ASG1;SLN1;MCM10;DAL81;CTK2;RRN7;SCP160;ARP4;ASF1;SET2;GON7;CDC6;KTI12;ABF1;CTK1;RSC4;CAF4;YKR077W;RTT109;ORC3;HIF1;BRE2;RSC58;IOC2;…
Module2	regulation of macromolecule metabolic process	0.00148955	0.00977924	3714	637	837	173	1.2051	NUP60;RRN6;SAS3;PTH2;ROX3;ORC2;POL30;FES1;SIF2;MSI1;TAF5;CDC47;RIF1;MRC1;HTL1;YIH1;SUB2;FAP7;DPB4;INO2;MTQ2;RVB1;UME6;GCD6;UPC2;RAD9;RSC3;SUM1;TFB1;SWR1;RPB7;NPL3;ADA2;RBA50;YER064C;SPT15;PAB1;ECM32;EPL1;GCN20;ECO1;RSC8;DST1;RAD6;CDC20;NAB2;ITC1;NUT1;GCN1;SPT16;YGL220W;RAI1;FZF1;YGR054W;GCD2;SPT6;SMI1;BUD32;STE12;SPO16;THP2;IKI1;EGD2;SCH9;NOT3;ASG1;SLN1;MCM10;DAL81;CTK2;RRN7;SCP160;ARP4;TRL1;ASF1…
Module2	regulation of gene expression	0.00172437	0.011251	3714	569	837	156	1.21655	RRN6;SAS3;ROX3;ORC2;POL30;FES1;SIF2;MSI1;TAF5;CDC47;RIF1;MRC1;HTL1;YIH1;SUB2;FAP7;DPB4;INO2;MTQ2;RVB1;UME6;GCD6;UPC2;RAD9;RSC3;SUM1;TFB1;SWR1;RPB7;NPL3;ADA2;RBA50;YER064C;SPT15;PAB1;ECM32;EPL1;GCN20;RSC8;DST1;RAD6;NAB2;ITC1;NUT1;GCN1;SPT16;YGL220W;RAI1;FZF1;YGR054W;GCD2;SPT6;SMI1;BUD32;STE12;THP2;IKI1;EGD2;SCH9;NOT3;ASG1;SLN1;MCM10;DAL81;CTK2;RRN7;SCP160;ARP4;TRL1;ASF1;SET2;GON7;CDC6;KTI12;ABF1;S…
Module2	negative regulation of biosynthetic process	0.00179954	0.0115282	3714	178	837	57	1.42093	SAS3;ORC2;POL30;MSI1;CDC47;RIF1;MRC1;SUB2;DPB4;UME6;RAD9;SUM1;ADA2;RAD6;ITC1;YGL220W;SPT6;STE12;MCM10;SCP160;ASF1;SET2;ABF1;SRP21;ORC3;HIF1;BRE2;IFH1;YCS4;CDC46;NNT1;NUP2;ORC1;CAC2;ZDS2;CSM3;MOT3;NAM7;SPT21;RNA1;YMR247C;SAP30;UBP10;RTT106;RAP1;ORC5;POL2;TOF1;NRM1;TOP1;PSK2;MSH2;HST3;NPT1;HAT1;DIG1;FHL1
Module2	negative regulation of cellular biosynthetic process	0.00179954	0.0115282	3714	178	837	57	1.42093	SAS3;ORC2;POL30;MSI1;CDC47;RIF1;MRC1;SUB2;DPB4;UME6;RAD9;SUM1;ADA2;RAD6;ITC1;YGL220W;SPT6;STE12;MCM10;SCP160;ASF1;SET2;ABF1;SRP21;ORC3;HIF1;BRE2;IFH1;YCS4;CDC46;NNT1;NUP2;ORC1;CAC2;ZDS2;CSM3;MOT3;NAM7;SPT21;RNA1;YMR247C;SAP30;UBP10;RTT106;RAP1;ORC5;POL2;TOF1;NRM1;TOP1;PSK2;MSH2;HST3;NPT1;HAT1;DIG1;FHL1
Module2	posttranscriptional tethering of RNA polymerase II gene DNA at nuclear periphery	0.00181125	0.0115282	3714	10	837	7	3.10609	NUP60;NUP42;NUP157;GLE2;NUP120;NUP133;NUP2
Module2	regulation of G2/M transition of mitotic cell cycle	0.00181125	0.0115282	3714	10	837	7	3.10609	MRC1;MAD1;CSM3;TOP2;TOF1;BUB3;IPL1
Module2	DNA packaging	0.00182139	0.0115282	3714	41	837	18	1.94807	BRN1;MSI1;SCC2;RSC3;YCG1;ECO1;SMC2;SPT16;SPT6;ASF1;HIF1;SMC4;YCS4;CAC2;PDS5;RTT106;VPS75;TOP1
Module2	small GTPase mediated signal transduction	0.00189116	0.011769	3714	38	837	17	1.9851	LTE1;CDC24;ARL1;MSI1;YPT10;GIC2;PEA2;CDC43;YHR022C;GIC1;RHO3;SPA2;YPT6;SPH1;RHO2;CLA4;IQG1
Module2	RNA-dependent DNA replication	0.00190398	0.011769	3714	15	837	9	2.66237	CDC2;RFA3;POL32;TOP3;EST2;POL1;RAP1;RFA2;TBF1
Module2	chromosome condensation	0.00190398	0.011769	3714	15	837	9	2.66237	BRN1;SCC2;YCG1;ECO1;SMC2;SMC4;YCS4;PDS5;TOP1
Module2	polyadenylation-dependent snoRNA 3'-end processing	0.00190398	0.011769	3714	15	837	9	2.66237	RRP43;RRP42;RRP45;RRP46;SKI6;RRP4;CSL4;DIS3;PAP2
Module2	negative regulation of cellular metabolic process	0.00206434	0.0126861	3714	194	837	61	1.39523	SAS3;PTH2;ORC2;POL30;MSI1;CDC47;RIF1;MRC1;SUB2;DPB4;UME6;RAD9;SUM1;ADA2;RAD6;ITC1;YGL220W;SPT6;STE12;MCM10;SCP160;ASF1;URA2;SET2;ABF1;SRP21;ORC3;HIF1;BRE2;IFH1;YCS4;CDC46;NNT1;NUP2;ORC1;CAC2;ZDS2;CSM3;MOT3;NAM7;SPT21;RNA1;YMR247C;SAP30;UBP10;RTT106;RAP1;ORC5;POL2;TOF1;NRM1;TOP1;PSK2;MSH2;HST3;ELG1;NPT1;HAT1;CHL1;DIG1;FHL1
Module2	negative regulation of metabolic process	0.00212707	0.012996	3714	198	837	62	1.38945	SAS3;PTH2;ORC2;POL30;MSI1;CDC47;RIF1;MRC1;SUB2;DPB4;UME6;RAD9;SUM1;ADA2;RAD6;ITC1;YGL220W;SPT6;STE12;MCM10;SCP160;ASF1;URA2;SET2;ABF1;SRP21;ORC3;HIF1;BRE2;IFH1;YCS4;CDC46;NNT1;NUP2;ORC1;CAC2;ZDS2;CSM3;MOT3;NAM7;SPT21;RNA1;YMR247C;SAP30;UBP10;RTT106;RAP1;ORC5;POL2;TOF1;CLA4;NRM1;TOP1;PSK2;MSH2;HST3;ELG1;NPT1;HAT1;CHL1;DIG1;FHL1
Module2	primary metabolic process	0.0021555	0.0130198	3714	2187	837	529	1.07331	CYS3;PRP45;NUP60;SEN34;KIN3;YBL009W;RRN6;MCM2;POL12;PSY4;SAS3;YBL055C;PTH2;UBP13;ALG3;ROX3;RER2;GPI18;YBR028C;CDS1;YBR030W;YBR042C;PRP6;ORC2;ECM2;RDH54;RFC5;POL30;FES1;SIF2;GRS1;SLI15;TYR1;MSI1;TAF5;CDC47;MCX1;POP4;YBR261C;SHM1;TSC10;RIF1;ILV6;GBP2;YCL045C;MRC1;HTL1;RRP43;CTR86;MSH3;APC11;SLM3;NAT1;PRP11;UBC9;SUB2;PMT1;SNU23;CDC2;QRI1;NSE4;RRP42;UBP1;RPO21;CCT4;CDC9;FAP7;RBS1;GLE1;CWC2;SHR3;DTD1;…
Module2	regulation of transcription, DNA-dependent	0.00215559	0.0130198	3714	482	837	134	1.2336	RRN6;SAS3;ROX3;ORC2;POL30;SIF2;MSI1;TAF5;CDC47;RIF1;MRC1;HTL1;SUB2;FAP7;DPB4;INO2;RVB1;UME6;UPC2;RAD9;RSC3;SUM1;TFB1;SWR1;NPL3;ADA2;RBA50;YER064C;SPT15;EPL1;RSC8;DST1;RAD6;ITC1;NUT1;SPT16;YGL220W;RAI1;FZF1;SPT6;SMI1;BUD32;STE12;THP2;IKI1;EGD2;SCH9;NOT3;ASG1;SLN1;MCM10;DAL81;CTK2;RRN7;SCP160;ARP4;ASF1;SET2;GON7;CDC6;KTI12;ABF1;CTK1;RSC4;CAF4;YKR077W;RTT109;ORC3;HIF1;BRE2;RSC58;IOC2;IFH1;BUR2;YCS4;…
Module2	lipid biosynthetic process	0.00220308	0.013231	3714	124	837	42	1.50295	RER2;GPI18;CDS1;YBR042C;TSC10;LCB2;INO2;UPC2;GPI8;CAX4;ERG1;BUD32;ERG11;ERG7;NSG1;LAS21;AUR1;MCD4;FAS1;ERG3;ERG27;KAP95;ERG6;HMG1;ERG13;ERG5;ERG2;ERG12;LCB1;ALG9;PDR16;PDR17;ERG24;MVD1;MCT1;MUM3;HSD1;BTS1;GPI2;IDI1;SPT14;DPM1
Module2	G2/M transition checkpoint	0.00236387	0.0140371	3714	8	837	6	3.32796	MAD1;SWE1;TOP2;BUB3;DDC1;IPL1
Module2	threonine metabolic process	0.00236387	0.0140371	3714	8	837	6	3.32796	CTR86;HOM2;GLY1;HOM3;ILV1;THR1
Module2	recombinational repair	0.0023864	0.0140917	3714	45	837	19	1.87352	MCM2;RDH54;CDC47;RAD55;RAD6;MCM6;MCM10;PSF2;RFA3;POL32;TAH11;SLD2;CDC46;CTF18;RFA2;PSF3;ELG1;DDC1;CTF4
Module2	nuclear mRNA splicing, via spliceosome	0.00248589	0.0145274	3714	82	837	30	1.62339	PRP45;PRP6;ECM2;PRP11;SUB2;SNU23;CWC2;LSM6;SYF1;NPL3;SMB1;LSM5;BRR2;SNU71;PRP31;SYF2;SNP1;MUD2;SNU114;PRP16;SMD3;PRP39;STO1;PRP24;YNL187W;PRP2;SME1;SNU66;HSH49;CBC2
Module2	tRNA metabolic process	0.00248767	0.0145274	3714	143	837	47	1.45841	SEN34;GRS1;POP4;RRP43;SLM3;RRP42;SES1;CIA1;RRP45;LSM6;LSM5;CCA1;DEG1;YGL050W;ARC1;NCS6;TAN1;GUS1;THG1;RRP46;SKI6;RNH70;RRP4;IKI1;CFD1;THS1;TAD2;TRL1;KTI12;DPS1;TAD3;SEN1;TRM12;TRM9;SEN15;RNA1;NCS2;POP1;CSL4;DIS3;TPT1;PAP2;ISU2;ALA1;SEN54;ELP4;HTS1
Module2	alcohol biosynthetic process	0.00252973	0.0146919	3714	42	837	18	1.90169	RER2;QRI1;PMI40;GNA1;SEC53;ERG1;ERG11;ERG7;ERG3;ERG27;ERG6;HMG1;ERG13;ERG5;ERG2;ERG12;ERG24;IDI1
Module2	negative regulation of cellular process	0.00259324	0.0149784	3714	261	837	78	1.32608	PSY4;SAS3;PTH2;ORC2;POL30;SIF2;MSI1;CDC47;RIF1;MRC1;SUB2;YDR063W;DPB4;UME6;RAD9;SUM1;ADA2;BIM1;RAD6;MAD1;ITC1;YGL220W;SPT6;STE12;RTT107;MCM10;SCP160;ASF1;URA2;FAR1;SET2;SWE1;ABF1;SRP21;RTT109;ORC3;HIF1;BRE2;IFH1;YCS4;CDC46;NNT1;NUP2;ORC1;ARG81;CAC2;ZDS2;CSM3;MOT3;NAM7;SPT21;RNA1;YMR247C;SAP30;IBD2;UBP10;PSY2;RTT106;RAP1;ORC5;POL2;TOF1;NRM1;TOP1;PSK2;MSH2;HST3;BUB3;ASE1;SGO1;ELG1;NPT1;PLP2;HAT1;CH…
Module2	chromatin disassembly	0.00277445	0.0156823	3714	13	837	8	2.73063	HTL1;RSC3;RSC8;ASF1;RSC4;RSC58;RSC9;NPL6
Module2	nucleosome disassembly	0.00277445	0.0156823	3714	13	837	8	2.73063	HTL1;RSC3;RSC8;ASF1;RSC4;RSC58;RSC9;NPL6
Module2	protein-DNA complex disassembly	0.00277445	0.0156823	3714	13	837	8	2.73063	HTL1;RSC3;RSC8;ASF1;RSC4;RSC58;RSC9;NPL6
Module2	tRNA export from nucleus	0.00277445	0.0156823	3714	13	837	8	2.73063	NUP170;NUP157;NUP49;NUP85;NUP120;NUP133;NUP2;NUP188
Module2	regulation of ARF protein signal transduction	0.00280975	0.015786	3714	6	837	5	3.69773	GCS1;GEA2;GLO3;GEA1;SPS18
Module2	double-strand break repair via break-induced replication	0.00282266	0.015786	3714	24	837	12	2.21864	MCM2;RDH54;CDC47;MCM6;MCM10;PSF2;POL32;TAH11;SLD2;CDC46;PSF3;CTF4
Module2	RNA 3'-end processing	0.00306264	0.0170267	3714	59	837	23	1.72979	RRP43;SUB2;RRP42;REF2;RRP45;CFT1;FIR1;CCA1;NAB2;RRP46;SKI6;RNH70;RRP4;NOT3;CTK2;CTK1;REX2;RNA14;CSL4;YNR024W;DIS3;PAP2;HRP1
Module2	RNA splicing, via transesterification reactions with bulged adenosine as nucleophile	0.00307673	0.0170267	3714	83	837	30	1.60383	PRP45;PRP6;ECM2;PRP11;SUB2;SNU23;CWC2;LSM6;SYF1;NPL3;SMB1;LSM5;BRR2;SNU71;PRP31;SYF2;SNP1;MUD2;SNU114;PRP16;SMD3;PRP39;STO1;PRP24;YNL187W;PRP2;SME1;SNU66;HSH49;CBC2
Module2	cellular process	0.00327377	0.0180228	3714	3122	837	729	1.03612	CYS3;LTE1;PRP45;MTW1;CDC24;NUP60;SEN34;KIN3;YBL009W;RRN6;MCM2;STU1;POL12;PSY4;SAS3;YBL055C;PTH2;UBP13;AST1;NUP170;ALG3;ROX3;BRN1;RER2;GPI18;KAP104;YBR028C;CDS1;YBR030W;FIG1;YBR042C;GIP1;PRP6;ORC2;ECM2;TIP1;RDH54;RFC5;POL30;FES1;SIF2;GRS1;SLI15;ARL1;TYR1;SEC66;MSI1;TAF5;CDC47;MCX1;POP4;YBR261C;SHM1;YPT10;TSC10;RIF1;SSH1;APM3;RER1;ILV6;GBP2;BUD3;YCL045C;MRC1;VAC17;HTL1;RRP43;CTR86;MSH3;APC11;SLM3;N…
Module2	negative regulation of biological process	0.00329173	0.0180278	3714	267	837	79	1.3129	PSY4;SAS3;PTH2;ORC2;POL30;SIF2;MSI1;CDC47;RIF1;MRC1;SUB2;YDR063W;DPB4;UME6;RAD9;SUM1;ADA2;BIM1;RAD6;MAD1;ITC1;YGL220W;SPT6;STE12;RTT107;MCM10;SCP160;ASF1;URA2;FAR1;SET2;SWE1;ABF1;SRP21;RTT109;ORC3;HIF1;BRE2;IFH1;YCS4;CDC46;NNT1;NUP2;ORC1;ARG81;CAC2;ZDS2;CSM3;MOT3;NAM7;SPT21;RNA1;YMR247C;SAP30;IBD2;UBP10;PSY2;RTT106;RAP1;ORC5;POL2;TOF1;CLA4;NRM1;TOP1;PSK2;MSH2;HST3;BUB3;ASE1;SGO1;ELG1;NPT1;PLP2;HA…
Module2	DNA recombination	0.0034532	0.0188146	3714	123	837	41	1.47909	MCM2;RDH54;CDC47;MSH3;NSE4;CDC9;RAD55;UME6;ECM11;KRE29;RAD24;YFR038W;RAD6;MCM6;HFM1;MSC7;MSH1;THP2;MCM10;YJL051W;PSF2;SMC3;RFA3;NUC1;POL32;TAH11;SLD2;YLL033W;TOP3;CDC46;NSE5;CDC5;CTF18;TOP2;RFA2;MSH2;PSF3;EXO1;ELG1;DDC1;CTF4
Module2	tRNA transport	0.00349005	0.0189178	3714	16	837	9	2.49597	NUP170;NUP157;NUP49;NUP85;NUP120;NUP133;NUP2;NUP188;MTR10
Module2	regulation of cellular biosynthetic process	0.00376701	0.020315	3714	583	837	157	1.19494	RRN6;SAS3;ROX3;ORC2;POL30;FES1;SIF2;MSI1;TAF5;CDC47;RIF1;MRC1;HTL1;YIH1;SUB2;FAP7;DPB4;INO2;MTQ2;RVB1;UME6;GCD6;UPC2;RAD9;RSC3;SUM1;TFB1;SWR1;NPL3;ADA2;RBA50;YER064C;SPT15;PAB1;ECM32;EPL1;GCN20;ECO1;RSC8;DST1;RAD6;ITC1;NUT1;GCN1;SPT16;YGL220W;RAI1;FZF1;YGR054W;GCD2;SPT6;SMI1;BUD32;STE12;THP2;IKI1;EGD2;SCH9;NOT3;ASG1;SLN1;MCM10;DAL81;CTK2;RRN7;SCP160;ARP4;TRL1;ASF1;SET2;GON7;CDC6;TAH11;KTI12;ABF1;…
Module2	DNA unwinding involved in replication	0.00401622	0.0215489	3714	11	837	7	2.82372	CDC47;MCM6;HFM1;RFA3;TOP3;RFA2;TOP1
Module2	regulation of biosynthetic process	0.00406102	0.0216793	3714	584	837	157	1.1929	RRN6;SAS3;ROX3;ORC2;POL30;FES1;SIF2;MSI1;TAF5;CDC47;RIF1;MRC1;HTL1;YIH1;SUB2;FAP7;DPB4;INO2;MTQ2;RVB1;UME6;GCD6;UPC2;RAD9;RSC3;SUM1;TFB1;SWR1;NPL3;ADA2;RBA50;YER064C;SPT15;PAB1;ECM32;EPL1;GCN20;ECO1;RSC8;DST1;RAD6;ITC1;NUT1;GCN1;SPT16;YGL220W;RAI1;FZF1;YGR054W;GCD2;SPT6;SMI1;BUD32;STE12;THP2;IKI1;EGD2;SCH9;NOT3;ASG1;SLN1;MCM10;DAL81;CTK2;RRN7;SCP160;ARP4;TRL1;ASF1;SET2;GON7;CDC6;TAH11;KTI12;ABF1;…
Module2	nuclear export	0.00420248	0.0223217	3714	81	837	29	1.58865	NUP60;NUP170;GBP2;SUB2;FAP7;GLE1;YRB1;NUP42;CIA1;NPL3;NUP157;GLE2;SRM1;NAB2;NUP49;CSE1;THP2;NUP159;NUP85;NUP120;MTR2;NUP133;NUP2;NUP188;RNA1;DBP5;NUP1;MEX67;TIF6
Module2	response to stimulus	0.00422498	0.022329	3714	655	837	174	1.17876	LTE1;CDC24;NUP60;YBL009W;MCM2;YBL055C;FIG1;TIP1;RDH54;RFC5;POL30;ARL1;MSI1;CDC47;YPT10;MRC1;HTL1;MSH3;SUB2;PMT1;GET3;CDC2;NSE4;CDC9;FAP7;YPD1;RAD55;MSH6;GSG1;SAN1;SCC2;RVB1;NUP42;UPC2;AHA1;RAD9;GIC2;TFB1;SVF1;TRR1;VPS74;PLM2;GEA2;RAD23;KRE29;SHO1;PEA2;RAD24;SMC1;EPL1;ECO1;RSC8;ALK1;RAD6;SRM1;ITC1;CDC43;MCM6;SPT16;YGL220W;ASK10;SPT6;YGR198W;CCH1;GPA1;YHR022C;SLT2;GIC1;STE12;MSH1;RTT107;MNL1;SCH9;R…
Module2	protein N-linked glycosylation	0.00432362	0.0227366	3714	28	837	13	2.06016	ALG3;ANP1;STT3;ALG2;CAX4;OST1;VAN1;ALG11;ALG9;OST3;MNN9;ALG5;DPM1
Module2	regulation of metabolic process	0.00435299	0.0227778	3714	718	837	189	1.16803	NUP60;RRN6;SAS3;PTH2;ROX3;GIP1;ORC2;POL30;FES1;SIF2;MSI1;TAF5;CDC47;RIF1;MRC1;HTL1;YIH1;SUB2;FAP7;GCS1;YRB1;DPB4;INO2;MTQ2;RVB1;UME6;GCD6;UPC2;AHA1;RAD9;RSC3;SUM1;TFB1;SWR1;RPB7;TRS120;NPL3;ADA2;RBA50;YER064C;GLO3;SPT15;PAB1;ECM32;EPL1;GCN20;ECO1;RSC8;DST1;RAD6;ARC1;CDC20;NAB2;ITC1;NUT1;GCN1;SPT16;YGL220W;RAI1;FZF1;YGR054W;GCD2;SPT6;SMI1;BUD32;YHL029C;GPA1;STE12;SPO16;THP2;IKI1;EGD2;SCH9;NOT3;ASG…
Module2	DNA geometric change	0.0052066	0.0267154	3714	14	837	8	2.53559	RDH54;CDC47;MCM6;HFM1;RFA3;TOP3;RFA2;TOP1
Module2	nuclear polyadenylation-dependent rRNA catabolic process	0.0052066	0.0267154	3714	14	837	8	2.53559	RRP43;RRP45;RRP46;RRP4;CSL4;YNR024W;DIS3;PAP2
Module2	nucleosome assembly	0.0052066	0.0267154	3714	14	837	8	2.53559	MSI1;SPT16;SPT6;ASF1;HIF1;CAC2;RTT106;VPS75
Module2	snRNA processing	0.0052066	0.0267154	3714	14	837	8	2.53559	RRP45;SKI6;RNH70;RRP4;REX2;SEN1;PAP2;TGS1
Module2	mRNA processing	0.00539222	0.0275342	3714	167	837	52	1.38167	PRP45;PRP6;ECM2;POP4;PRP11;SUB2;SNU23;GLE1;CWC2;REF2;CFT1;LSM6;SYF1;NPL3;SNM1;SMB1;FIR1;LSM5;PAB1;BRR2;NAB2;RAI1;SNU71;PRP31;SYF2;SLT2;NOT3;SNP1;CTK2;TRL1;MUD2;CTK1;SNU114;PRP16;RMP1;SMD3;SPT5;PRP39;RNA14;STO1;PRP24;YNL187W;POP1;SSU72;PRP2;HRP1;DCP1;RAT1;SME1;SNU66;HSH49;CBC2
Module2	axial cellular bud site selection	0.00574252	0.0290423	3714	9	837	6	2.95818	BUD3;GIC2;GIC1;AXL2;ELM1;CDC3
Module2	mRNA export from nucleus in response to heat stress	0.00574252	0.0290423	3714	9	837	6	2.95818	NUP60;NUP42;NUP120;NUP133;NUP2;NUP188
Module2	regulation of DNA metabolic process	0.00614627	0.0309362	3714	45	837	18	1.77491	POL30;MRC1;RAD9;RSC3;ECO1;SPO16;SET2;CDC6;TAH11;TOP3;CDC46;CSM3;TOP2;TOF1;TOP1;ELG1;CHL1;TGS1
Module2	snoRNA 3'-end processing	0.00634462	0.0317832	3714	20	837	10	2.21864	RRP43;RRP42;REF2;RRP45;RRP46;SKI6;RRP4;CSL4;DIS3;PAP2
Module2	telomere organization	0.00667012	0.0332562	3714	42	837	17	1.79604	POL12;RIF1;GBP2;MRC1;ECO1;BUD32;RFA3;GON7;BRE2;TOP3;EST2;CGI121;RAP1;RFA2;EXO1;ELG1;TBF1
Module2	cellular macromolecular complex disassembly	0.00775867	0.0380709	3714	36	837	15	1.84886	HTL1;GLE1;SUP35;RSC3;NPL3;BIM1;RSC8;ASF1;RSC4;RSC58;RPL10;RSC9;NPL6;DOM34;DBP5
Module2	macromolecular complex disassembly	0.00775867	0.0380709	3714	36	837	15	1.84886	HTL1;GLE1;SUP35;RSC3;NPL3;BIM1;RSC8;ASF1;RSC4;RSC58;RPL10;RSC9;NPL6;DOM34;DBP5
Module2	DNA duplex unwinding	0.00777985	0.0380709	3714	12	837	7	2.58841	CDC47;MCM6;HFM1;RFA3;TOP3;RFA2;TOP1
Module2	nuclear mRNA surveillance	0.00777985	0.0380709	3714	12	837	7	2.58841	SKI6;RRP4;YNR024W;DIS3;PAP2;RAT1;YOR166C
Module2	barrier septum formation	0.00800747	0.0382982	3714	7	837	5	3.16948	CYK3;SLT2;HOF1;BNI4;MNN9
Module2	cell wall macromolecule biosynthetic process	0.00800747	0.0382982	3714	7	837	5	3.16948	PCM1;PMI40;CHS7;GON7;YEH2
Module2	cellular cell wall macromolecule metabolic process	0.00800747	0.0382982	3714	7	837	5	3.16948	PCM1;PMI40;CHS7;GON7;YEH2
Module2	cellular component macromolecule biosynthetic process	0.00800747	0.0382982	3714	7	837	5	3.16948	PCM1;PMI40;CHS7;GON7;YEH2
Module2	positive regulation of histone modification	0.00800747	0.0382982	3714	7	837	5	3.16948	ADA2;ASF1;SET2;BUR2;VPS75
Module2	chromatin assembly or disassembly	0.00877276	0.0417309	3714	43	837	17	1.75427	MSI1;HTL1;RSC3;RSC8;SPT16;SPT6;ASF1;RSC4;HIF1;RSC58;CAC2;RSC9;NPL6;TOP2;RTT106;VPS75;TOP1
Module2	snoRNA processing	0.00880415	0.0417309	3714	30	837	13	1.92282	POP4;RRP43;RRP42;REF2;RRP45;RRP46;SKI6;RRP4;SEN1;POP1;CSL4;DIS3;PAP2
Module2	cytokinesis	0.00962544	0.04542	3714	71	837	25	1.56242	BUD3;CYK3;GIC2;PEA2;MLC1;BUD9;BUD32;MYO1;SLT2;GIC1;AXL2;ELM1;SPA2;RAX2;SPH1;CDC3;HOF1;BNI5;BNI4;CLA4;ASE1;YOR129C;RAX1;MNN9;IQG1
Module2	nuclear-transcribed mRNA catabolic process, non-stop decay	0.0097095	0.0456131	3714	21	837	10	2.11299	RRP43;RRP42;RRP45;RRP46;SKI6;RRP4;NUP2;CSL4;DIS3;MED1
Module2	SRP-dependent cotranslational protein targeting to membrane, signal sequence recognition	0.0105221	0.0475293	3714	5	837	4	3.54982	SRP21;SEC65;SRP72;SRP68
Module2	mitotic cell cycle G2/M transition decatenation checkpoint	0.0105221	0.0475293	3714	5	837	4	3.54982	MAD1;TOP2;BUB3;IPL1
Module2	nuclear pore distribution	0.0105221	0.0475293	3714	5	837	4	3.54982	GLE2;NUP159;NUP120;NUP133
Module2	nuclear pore localization	0.0105221	0.0475293	3714	5	837	4	3.54982	GLE2;NUP159;NUP120;NUP133
Module2	nucleotide-sugar metabolic process	0.0105221	0.0475293	3714	5	837	4	3.54982	QRI1;PMI40;GNA1;PGM1
Module2	positive regulation of histone acetylation	0.0105221	0.0475293	3714	5	837	4	3.54982	ADA2;ASF1;SET2;VPS75
Module2	positive regulation of peptidyl-lysine acetylation	0.0105221	0.0475293	3714	5	837	4	3.54982	ADA2;ASF1;SET2;VPS75
Module2	regulation of histone acetylation	0.0105221	0.0475293	3714	5	837	4	3.54982	ADA2;ASF1;SET2;VPS75
Module2	regulation of peptidyl-lysine acetylation	0.0105221	0.0475293	3714	5	837	4	3.54982	ADA2;ASF1;SET2;VPS75
Module2	RNA splicing	0.0107636	0.0484134	3714	108	837	35	1.43801	PRP45;SEN34;PRP6;ECM2;PRP11;SUB2;SNU23;CWC2;LSM6;SYF1;NPL3;SMB1;LSM5;BRR2;SNU71;PRP31;SYF2;SNP1;TRL1;MUD2;SNU114;PRP16;SMD3;PRP39;SEN15;STO1;PRP24;YNL187W;PRP2;TPT1;SME1;SNU66;HSH49;SEN54;CBC2
Module3	regulation of nucleobase, nucleoside, nucleotide and nucleic acid metabolic process	1.13254e-16	1.31828e-13	3714	560	1217	270	1.47139	TFC3;CCR4;OAF1;SWD1;BUD14;RRN10;RTG3;SPT7;MMS4;CYC8;TFC1;CDC28;SWD3;MED8;HPC2;SWC5;THI2;SRB6;RGD1;CHK1;PAF1;SNF5;SGF29;KAR4;TAF2;SED4;SRB8;CDC39;NHP10;MED2;HEX3;CDC7;DUN1;KIN28;IWR1;RDI1;CDC36;ASF2;CDC13;LRG1;LYS14;PDC2;HPR1;TAF12;SAC3;TAF10;ARG82;NGG1;SAS4;PLP1;HST4;SIR4;PCF11;BTT1;YAP6;RTT103;HDA2;SRB7;SWA2;TFC6;ESC2;YRA1;SAC7;SPT3;RPT3;NCB2;LRS4;DOT1;SSN2;TOM1;TFB3;STP1;SDC1;DIG2;YDR520C;EAF5;…
Module3	regulation of nitrogen compound metabolic process	2.79254e-16	1.39538e-13	3714	563	1217	270	1.46355	TFC3;CCR4;OAF1;SWD1;BUD14;RRN10;RTG3;SPT7;MMS4;CYC8;TFC1;CDC28;SWD3;MED8;HPC2;SWC5;THI2;SRB6;RGD1;CHK1;PAF1;SNF5;SGF29;KAR4;TAF2;SED4;SRB8;CDC39;NHP10;MED2;HEX3;CDC7;DUN1;KIN28;IWR1;RDI1;CDC36;ASF2;CDC13;LRG1;LYS14;PDC2;HPR1;TAF12;SAC3;TAF10;ARG82;NGG1;SAS4;PLP1;HST4;SIR4;PCF11;BTT1;YAP6;RTT103;HDA2;SRB7;SWA2;TFC6;ESC2;YRA1;SAC7;SPT3;RPT3;NCB2;LRS4;DOT1;SSN2;TOM1;TFB3;STP1;SDC1;DIG2;YDR520C;EAF5;…
Module3	regulation of transcription, DNA-dependent	3.59635e-16	1.39538e-13	3714	482	1217	238	1.50689	TFC3;CCR4;OAF1;SWD1;BUD14;RRN10;RTG3;SPT7;CYC8;TFC1;CDC28;SWD3;MED8;HPC2;SWC5;THI2;SRB6;PAF1;SNF5;SGF29;KAR4;TAF2;SRB8;CDC39;NHP10;MED2;HEX3;CDC7;KIN28;IWR1;CDC36;ASF2;LYS14;PDC2;HPR1;TAF12;SAC3;TAF10;ARG82;NGG1;SAS4;PLP1;HST4;SIR4;PCF11;BTT1;YAP6;RTT103;HDA2;SRB7;TFC6;ESC2;YRA1;SPT3;RPT3;NCB2;LRS4;DOT1;SSN2;TOM1;TFB3;STP1;SDC1;DIG2;YDR520C;EAF5;MCM3;IES6;NPR2;SRB4;GLN3;MOT2;ARG5,6;YER139C;BUR6;S…
Module3	biological regulation	5.09077e-16	1.48141e-13	3714	1089	1217	463	1.29749	TFC3;SPO7;TPD3;CCR4;DRS2;SPC72;GEM1;OAF1;SWD1;RFA1;BUD14;RFT1;RRN10;RTG3;YBR014C;UBP14;SLM4;SPT7;MMS4;CYC8;TFC1;VMA2;HSL7;MEC1;CDC28;SWD3;MED8;HPC2;SWC5;THI2;SRB6;RGD1;CHK1;PPS1;PAF1;SNF5;SGF29;FUS1;YCL047C;KAR4;TAF2;PER1;YCR045C;SED4;SRB8;CDC39;NHP10;MED2;PTC1;RPT2;YDL010W;HEX3;CDC7;MPS1;SIT4;PEX19;VAM6;DUN1;KIN28;IWR1;CDC48;VCX1;RDI1;DHH1;CDC36;TFP1;ASF2;CDC13;HBT1;LRG1;RAD57;SOK1;DAD1;LYS14;YD…
Module3	vesicle-mediated transport	8.69327e-15	2.02379e-12	3714	254	1217	141	1.69409	DRS2;ERV46;PRM9;SLA1;SRO77;SEC18;EXO84;CMD1;CCZ1;SMY2;TRS20;SED4;VAM6;BUG1;CDC48;COP1;SEC31;VPS41;RGP1;DOP1;ENT5;SEC1;SEC5;SEC26;TRS23;SWA2;PEP7;SEM1;TLG1;VPS52;VPS60;SEC20;CUP5;SEC3;GET2;GDI1;DDI1;COG3;GYP8;EMP47;RET2;GET1;PIB2;MST27;USE1;TIP20;EMP24;SEC15;SEC9;LST7;COG2;CLC1;YIP1;YGR206W;YAP1802;APL6;ERV29;GOS1;VPS29;SFB3;BZZ1;YIL039W;NEO1;SEC6;SEC24;TPM2;PAN1;APS3;BET4;EXO70;PHO86;VPS35;SOP4;R…
Module3	regulation of RNA metabolic process	1.10073e-14	2.13541e-12	3714	493	1217	238	1.47327	TFC3;CCR4;OAF1;SWD1;BUD14;RRN10;RTG3;SPT7;CYC8;TFC1;CDC28;SWD3;MED8;HPC2;SWC5;THI2;SRB6;PAF1;SNF5;SGF29;KAR4;TAF2;SRB8;CDC39;NHP10;MED2;HEX3;CDC7;KIN28;IWR1;CDC36;ASF2;LYS14;PDC2;HPR1;TAF12;SAC3;TAF10;ARG82;NGG1;SAS4;PLP1;HST4;SIR4;PCF11;BTT1;YAP6;RTT103;HDA2;SRB7;TFC6;ESC2;YRA1;SPT3;RPT3;NCB2;LRS4;DOT1;SSN2;TOM1;TFB3;STP1;SDC1;DIG2;YDR520C;EAF5;MCM3;IES6;NPR2;SRB4;GLN3;MOT2;ARG5,6;YER139C;BUR6;S…
Module3	chromatin organization	5.1727e-14	8.60146e-12	3714	167	1217	101	1.84568	SWD1;SPT7;CYC8;HSL7;MEC1;CDC28;SWD3;HPC2;SWC5;SHG1;PAF1;SNF5;SGF29;NHP10;PAA1;TAF12;TAF10;NGG1;SAS4;HST4;SIR4;HDA2;SPT3;DOT1;SDC1;VPS72;LCD1;EAF5;YER030W;SPT2;CHD1;IES1;SWP82;IOC3;CDC26;RPT6;TAF6;INO80;RAD54;HOS2;DOC1;RTF1;RTG2;SWC4;GCN5;TAF1;RTT102;SNF6;RSC30;SET1;SDS3;HOS4;SPT10;SWI3;CBF1;EAF6;YJR119C;YJR136C;HIR3;CSE4;ELF1;ASH1;SET3;NAP1;SIR1;IES3;SPT8;ARP6;RRN5;BUD6;SWC7;CDC73;SIR3;POB3;ARP9;…
Module3	regulation of biological process	2.18204e-13	3.17487e-11	3714	963	1217	408	1.29296	TFC3;SPO7;TPD3;CCR4;SPC72;GEM1;OAF1;SWD1;BUD14;RRN10;RTG3;YBR014C;UBP14;SLM4;SPT7;MMS4;CYC8;TFC1;HSL7;MEC1;CDC28;SWD3;MED8;HPC2;SWC5;THI2;SRB6;RGD1;CHK1;PPS1;PAF1;SNF5;SGF29;FUS1;KAR4;TAF2;YCR045C;SED4;SRB8;CDC39;NHP10;MED2;PTC1;RPT2;YDL010W;HEX3;CDC7;MPS1;SIT4;PEX19;VAM6;DUN1;KIN28;IWR1;RDI1;DHH1;CDC36;ASF2;CDC13;HBT1;LRG1;SOK1;DAD1;LYS14;VPS41;PDC2;UBC13;GRX3;FIN1;HPR1;TAF12;SAC3;NBP2;SEC1;TAF1…
Module3	proteolysis	5.20904e-13	6.73702e-11	3714	203	1217	115	1.72883	CNE1;PRE7;CDC27;MAP2;UBP14;NPL4;UMP1;BSD2;MGR1;YCR045C;RPT2;RPN6;CDC48;CDC53;UFD2;YDR049W;YOS9;APC4;YDR131C;SAS4;SWM1;SKP1;SEM1;RPT3;YDR415C;RPN9;CYM1;PRE1;RPN3;DDI1;MDJ1;SWP82;RPN11;SAD1;YFR006W;UBP6;YFR018C;CDC26;PRE4;RPN12;CDH1;SCL1;ATE1;RPT6;PAN2;KEX1;DOC1;CUL3;UFD1;ESP1;PRE9;PUP2;MAS2;RPN1;ECM14;CDC23;RPN10;ULP2;MET30;RPN2;TMA108;STS1;SEC11;PRE3;GRR1;VPS25;STE24;MNS1;VPS24;OCT1;RPT1;YKL206C;…
Module3	regulation of cellular process	6.02097e-13	7.00841e-11	3714	926	1217	393	1.29519	TFC3;SPO7;TPD3;CCR4;SPC72;GEM1;OAF1;SWD1;BUD14;RRN10;RTG3;YBR014C;UBP14;SLM4;SPT7;MMS4;CYC8;TFC1;HSL7;MEC1;CDC28;SWD3;MED8;HPC2;SWC5;THI2;SRB6;RGD1;CHK1;PPS1;PAF1;SNF5;SGF29;FUS1;KAR4;TAF2;SED4;SRB8;CDC39;NHP10;MED2;PTC1;YDL010W;HEX3;CDC7;MPS1;SIT4;VAM6;DUN1;KIN28;IWR1;RDI1;DHH1;CDC36;ASF2;CDC13;HBT1;LRG1;SOK1;DAD1;LYS14;VPS41;PDC2;UBC13;GRX3;FIN1;HPR1;TAF12;SAC3;NBP2;SEC1;TAF10;ARG82;NGG1;SAS4;P…
Module3	regulation of primary metabolic process	1.37776e-12	1.40337e-10	3714	688	1217	305	1.35289	TFC3;SPO7;TPD3;CCR4;OAF1;SWD1;BUD14;RRN10;RTG3;UBP14;SPT7;MMS4;CYC8;TFC1;CDC28;SWD3;MED8;HPC2;SWC5;THI2;SRB6;RGD1;CHK1;PPS1;PAF1;SNF5;SGF29;KAR4;TAF2;SED4;SRB8;CDC39;NHP10;MED2;PTC1;RPT2;HEX3;CDC7;DUN1;KIN28;IWR1;RDI1;DHH1;CDC36;ASF2;CDC13;LRG1;LYS14;PDC2;HPR1;TAF12;SAC3;NBP2;TAF10;ARG82;NGG1;SAS4;PLP1;HST4;MSS116;SIR4;PCF11;BTT1;YAP6;GCN2;RTT103;HDA2;SRB7;SWA2;TFC6;ESC2;YRA1;SAC7;SPT3;RPT3;NCB2;…
Module3	regulation of metabolic process	1.44678e-12	1.40337e-10	3714	718	1217	316	1.34312	TFC3;SPO7;TPD3;CCR4;OAF1;SWD1;BUD14;RRN10;RTG3;UBP14;SPT7;MMS4;CYC8;TFC1;CDC28;SWD3;MED8;HPC2;SWC5;THI2;SRB6;RGD1;CHK1;PPS1;PAF1;SNF5;SGF29;KAR4;TAF2;YCR045C;SED4;SRB8;CDC39;NHP10;MED2;PTC1;RPT2;HEX3;CDC7;PEX19;DUN1;KIN28;IWR1;RDI1;DHH1;CDC36;ASF2;CDC13;LRG1;LYS14;PDC2;HPR1;TAF12;SAC3;NBP2;TAF10;ARG82;NGG1;SAS4;PLP1;HST4;MSS116;SIR4;PCF11;BTT1;YAP6;GCN2;RTT103;HDA2;SRB7;SWA2;TFC6;ESC2;YRA1;SAC7;S…
Module3	regulation of cellular metabolic process	1.73308e-12	1.54975e-10	3714	689	1217	305	1.35093	TFC3;SPO7;TPD3;CCR4;OAF1;SWD1;BUD14;RRN10;RTG3;UBP14;SPT7;MMS4;CYC8;TFC1;CDC28;SWD3;MED8;HPC2;SWC5;THI2;SRB6;RGD1;CHK1;PPS1;PAF1;SNF5;SGF29;KAR4;TAF2;SED4;SRB8;CDC39;NHP10;MED2;PTC1;HEX3;CDC7;DUN1;KIN28;IWR1;RDI1;DHH1;CDC36;ASF2;CDC13;LRG1;LYS14;PDC2;HPR1;TAF12;SAC3;NBP2;TAF10;ARG82;NGG1;SAS4;PLP1;HST4;MSS116;SIR4;PCF11;BTT1;YAP6;GCN2;RTT103;HDA2;SRB7;SWA2;TFC6;ESC2;YRA1;SAC7;SPT3;RPT3;NCB2;LRS4;…
Module3	Golgi vesicle transport	1.86396e-12	1.54975e-10	3714	132	1217	82	1.89579	DRS2;ERV46;SRO77;SEC18;SMY2;TRS20;BUG1;COP1;SEC31;DOP1;ENT5;SEC5;SEC26;TRS23;PEP7;TLG1;VPS52;SEC20;SEC3;GET2;COG3;EMP47;RET2;GET1;USE1;TIP20;EMP24;SEC15;SEC9;LST7;COG2;YIP1;APL6;ERV29;GOS1;SFB3;YIL039W;NEO1;SEC6;SEC24;APS3;BET4;EXO70;PHO86;SOP4;RCY1;APL2;COY1;YKT6;BET3;SED5;BOS1;AVL9;SEC10;APS1;SEC13;SEC22;IMH1;VPS33;SEC39;YPT7;ERV25;ERV41;COG8;BET5;TRS130;PEP5;DSL1;YIF1;MON2;TLG2;UFE1;TRS33;MRS6…
Module3	RNA biosynthetic process	6.92236e-12	4.63605e-10	3714	428	1217	204	1.45458	TFC3;CCR4;PTA1;OAF1;RRN10;RTG3;SPT7;CYC8;TFC1;MED8;HPC2;SWC5;ABD1;THI2;SRB6;PAF1;SNF5;SGF29;TAF2;SRB8;CDC39;NHP10;MED2;HEX3;KIN28;IWR1;CDC36;LYS14;HPR1;TAF12;SAC3;TAF10;ARG82;NGG1;SAS4;HST4;SIR4;PCF11;BTT1;YAP6;RTT103;HDA2;SRB7;TFC6;ESC2;YRA1;SPT3;NCB2;DOT1;SSN2;TOM1;TFB3;VPS72;YDR520C;EAF5;IES6;NPR2;SRB4;GLN3;MOT2;YER139C;BUR6;SPT2;CHD1;RAD3;YER184C;IES1;SWP82;IOC3;PGD1;RCS1;TAF6;INO80;HOS2;RTF1…
Module3	transcription, DNA-dependent	6.92236e-12	4.63605e-10	3714	428	1217	204	1.45458	TFC3;CCR4;PTA1;OAF1;RRN10;RTG3;SPT7;CYC8;TFC1;MED8;HPC2;SWC5;ABD1;THI2;SRB6;PAF1;SNF5;SGF29;TAF2;SRB8;CDC39;NHP10;MED2;HEX3;KIN28;IWR1;CDC36;LYS14;HPR1;TAF12;SAC3;TAF10;ARG82;NGG1;SAS4;HST4;SIR4;PCF11;BTT1;YAP6;RTT103;HDA2;SRB7;TFC6;ESC2;YRA1;SPT3;NCB2;DOT1;SSN2;TOM1;TFB3;VPS72;YDR520C;EAF5;IES6;NPR2;SRB4;GLN3;MOT2;YER139C;BUR6;SPT2;CHD1;RAD3;YER184C;IES1;SWP82;IOC3;PGD1;RCS1;TAF6;INO80;HOS2;RTF1…
Module3	regulation of macromolecule biosynthetic process	6.93479e-12	4.63605e-10	3714	569	1217	258	1.38375	TFC3;TPD3;CCR4;OAF1;SWD1;BUD14;RRN10;RTG3;SPT7;CYC8;TFC1;CDC28;SWD3;MED8;HPC2;SWC5;THI2;SRB6;CHK1;PAF1;SNF5;SGF29;KAR4;TAF2;SRB8;CDC39;NHP10;MED2;HEX3;CDC7;DUN1;KIN28;IWR1;DHH1;CDC36;ASF2;CDC13;LYS14;PDC2;HPR1;TAF12;SAC3;TAF10;ARG82;NGG1;SAS4;PLP1;HST4;MSS116;SIR4;PCF11;BTT1;YAP6;GCN2;RTT103;HDA2;SRB7;TFC6;ESC2;YRA1;SPT3;RPT3;NCB2;LRS4;DOT1;SSN2;TOM1;TFB3;STP1;SDC1;SNF1;DIG2;YDR520C;EAF5;MCM3;IES…
Module3	establishment of localization in cell	7.16915e-12	4.63605e-10	3714	485	1217	226	1.42206	MDM10;DRS2;ERV46;SPC72;GEM1;SRO77;SEC18;EXO84;CMD1;CCZ1;UBS1;SMY2;ATG12;TRS20;BSD2;CTP1;MPS1;PEX19;ASM4;BUG1;IWR1;NUP84;CDC48;COP1;SEC31;TIM22;YDR051C;VPS41;RGP1;HPR1;DOP1;ENT5;SAC3;SEC1;SEC5;RTN1;SEC26;TRS23;AKR1;SRP101;PEP7;SEM1;YRA1;TOM1;TLG1;VPS52;VPS60;PAC11;VPS3;SEC20;VAC8;TIM9;CUP5;SEC3;GET2;DDI1;COG3;TUB2;EMP47;RET2;GET1;SPC105;USE1;SEH1;TIP20;BUD13;EMP24;KIP3;SEC15;SEC9;TIM21;LST7;TOM20;…
Module3	regulation of cellular macromolecule biosynthetic process	8.12926e-12	4.79612e-10	3714	567	1217	257	1.38325	TFC3;TPD3;CCR4;OAF1;SWD1;BUD14;RRN10;RTG3;SPT7;CYC8;TFC1;CDC28;SWD3;MED8;HPC2;SWC5;THI2;SRB6;CHK1;PAF1;SNF5;SGF29;KAR4;TAF2;SRB8;CDC39;NHP10;MED2;HEX3;CDC7;DUN1;KIN28;IWR1;DHH1;CDC36;ASF2;CDC13;LYS14;PDC2;HPR1;TAF12;SAC3;TAF10;ARG82;NGG1;SAS4;PLP1;HST4;MSS116;SIR4;PCF11;BTT1;YAP6;GCN2;RTT103;HDA2;SRB7;TFC6;ESC2;YRA1;SPT3;RPT3;NCB2;LRS4;DOT1;SSN2;TOM1;TFB3;STP1;SDC1;SNF1;DIG2;YDR520C;EAF5;MCM3;IES…
Module3	regulation of cellular biosynthetic process	8.24076e-12	4.79612e-10	3714	583	1217	263	1.3767	TFC3;SPO7;TPD3;CCR4;OAF1;SWD1;BUD14;RRN10;RTG3;UBP14;SPT7;CYC8;TFC1;CDC28;SWD3;MED8;HPC2;SWC5;THI2;SRB6;CHK1;PAF1;SNF5;SGF29;KAR4;TAF2;SRB8;CDC39;NHP10;MED2;HEX3;CDC7;DUN1;KIN28;IWR1;DHH1;CDC36;ASF2;CDC13;LYS14;PDC2;HPR1;TAF12;SAC3;TAF10;ARG82;NGG1;SAS4;PLP1;HST4;MSS116;SIR4;PCF11;BTT1;YAP6;GCN2;RTT103;HDA2;SRB7;TFC6;ESC2;YRA1;SPT3;RPT3;NCB2;LRS4;DOT1;SSN2;TOM1;TFB3;STP1;SDC1;SNF1;DIG2;YDR520C;EA…
Module3	regulation of biosynthetic process	1.04654e-11	5.80082e-10	3714	584	1217	263	1.37434	TFC3;SPO7;TPD3;CCR4;OAF1;SWD1;BUD14;RRN10;RTG3;UBP14;SPT7;CYC8;TFC1;CDC28;SWD3;MED8;HPC2;SWC5;THI2;SRB6;CHK1;PAF1;SNF5;SGF29;KAR4;TAF2;SRB8;CDC39;NHP10;MED2;HEX3;CDC7;DUN1;KIN28;IWR1;DHH1;CDC36;ASF2;CDC13;LYS14;PDC2;HPR1;TAF12;SAC3;TAF10;ARG82;NGG1;SAS4;PLP1;HST4;MSS116;SIR4;PCF11;BTT1;YAP6;GCN2;RTT103;HDA2;SRB7;TFC6;ESC2;YRA1;SPT3;RPT3;NCB2;LRS4;DOT1;SSN2;TOM1;TFB3;STP1;SDC1;SNF1;DIG2;YDR520C;EA…
Module3	proteolysis involved in cellular protein catabolic process	1.12386e-11	5.94623e-10	3714	164	1217	95	1.76779	CNE1;PRE7;CDC27;UBP14;NPL4;UMP1;BSD2;MGR1;RPT2;RPN6;CDC48;CDC53;UFD2;YDR049W;YOS9;APC4;YDR131C;SAS4;SWM1;SKP1;SEM1;RPT3;RPN9;CYM1;PRE1;RPN3;DDI1;MDJ1;SWP82;RPN11;SAD1;UBP6;CDC26;PRE4;RPN12;CDH1;SCL1;ATE1;RPT6;PAN2;DOC1;CUL3;UFD1;PRE9;PUP2;RPN1;CDC23;RPN10;MET30;RPN2;STS1;PRE3;GRR1;VPS25;MNS1;VPS24;RPT1;YKL206C;OMA1;HRT3;YLR104W;APC2;VPS38;MDM30;SEC61;VPS36;RPN13;PRE8;UBX4;VPS20;FMP24;YMR171C;CUE1…
Module3	cellular localization	1.67968e-11	8.50065e-10	3714	578	1217	260	1.37277	TFC3;MDM10;DRS2;ERV46;SPC72;GEM1;SRO77;SEC18;EXO84;IML3;CMD1;CCZ1;UBS1;SMY2;ATG12;TRS20;BSD2;CTP1;FUS1;CSM1;PTC1;MPS1;PEX19;ASM4;BUG1;IWR1;NUP84;CDC48;COP1;SEC31;TIM22;YDR051C;VPS41;FIN1;RGP1;HPR1;DOP1;ENT5;SAC3;SEC1;SEC5;RTN1;SEC26;TRS23;CHL4;AKR1;SRP101;PEP7;SEM1;YRA1;LRS4;TOM1;TLG1;VPS52;VPS60;PAC11;VPS3;SEC20;VAC8;TIM9;CUP5;SEC3;GET2;DDI1;SCC4;COG3;TUB2;EMP47;RET2;GET1;SPC105;USE1;SEH1;TIP20;…
Module3	chromatin modification	2.48287e-11	1.20341e-09	3714	141	1217	84	1.81807	SWD1;SPT7;CYC8;HSL7;MEC1;CDC28;SWD3;HPC2;SWC5;SHG1;PAF1;SNF5;SGF29;NHP10;TAF12;TAF10;NGG1;SAS4;HST4;SIR4;HDA2;SPT3;DOT1;SDC1;VPS72;LCD1;EAF5;YER030W;CHD1;IES1;SWP82;IOC3;RPT6;TAF6;INO80;RAD54;HOS2;RTF1;RTG2;SWC4;GCN5;TAF1;RTT102;SNF6;RSC30;SET1;SDS3;HOS4;SPT10;SWI3;EAF6;YJR119C;YJR136C;ASH1;SET3;SIR1;IES3;SPT8;ARP6;BUD6;SWC7;CDC73;SIR3;ARP9;RCO1;TAF9;HDA1;ARP5;YAF9;EAF7;RPD3;HTZ1;SPT20;AHC1;ARP8;…
Module3	cellular protein catabolic process	2.58465e-11	1.20341e-09	3714	168	1217	96	1.74387	CNE1;PRE7;CDC27;UBP14;NPL4;UMP1;BSD2;MGR1;RPT2;RPN6;CDC48;CDC53;UFD2;YDR049W;YOS9;APC4;YDR131C;SAS4;SWM1;SKP1;SEM1;RPT3;RPN9;CYM1;PRE1;RPN3;DDI1;MDJ1;SWP82;RPN11;SAD1;UBP6;CDC26;PRE4;RPN12;CDH1;SCL1;ATE1;RPT6;PAN2;DOC1;CUL3;UFD1;PRE9;PUP2;RPN1;CDC23;RPN10;MET30;RPN2;STS1;PRE3;GRR1;VPS25;MNS1;VPS24;RPT1;YKL206C;OMA1;HRT3;YLR104W;APC2;VPS38;MDM30;VID22;SEC61;VPS36;RPN13;PRE8;UBX4;VPS20;FMP24;YMR171…
Module3	chromosome organization	4.55987e-11	2.04142e-09	3714	308	1217	154	1.52588	SPC72;SWD1;RFA1;CDC27;SPT7;IML3;CYC8;HSL7;MEC1;CDC28;SWD3;HPC2;SWC5;SHG1;PAF1;SNF5;SGF29;CSM1;NHP10;HEX3;MPS1;NUP84;CDC48;CDC13;RAD57;RAD61;PAA1;PDS1;FIN1;TAF12;TAF10;NGG1;SAS4;HST4;SIR4;TRS23;CHL4;HDA2;SKP1;ESC2;XRS2;SPT3;LRS4;DOT1;SDC1;VPS72;LCD1;EAF5;YER030W;RAD51;MAM1;SCC4;SPT2;CHD1;IES1;TUB2;SWP82;IOC3;CDC26;CDH1;HOP2;RPT6;SPC105;TAF6;INO80;RAD54;HOS2;DOC1;RTF1;RTG2;SWC4;ESP1;TEL2;GCN5;TAF1;…
Module3	protein catabolic process	5.00084e-11	2.15592e-09	3714	174	1217	98	1.71881	CNE1;PRE7;CDC27;UBP14;NPL4;UMP1;BSD2;MGR1;RPT2;RPN6;CDC48;CDC53;UFD2;YDR049W;YOS9;APC4;YDR131C;SAS4;SWM1;SKP1;SEM1;RPT3;RPN9;CYM1;PRE1;RPN3;DDI1;MDJ1;SWP82;RPN11;SAD1;UBP6;CDC26;PRE4;RPN12;CDH1;SCL1;ATE1;RPT6;PAN2;DOC1;CUL3;UFD1;PRE9;PUP2;RPN1;CDC23;RPN10;MET30;RPN2;STS1;PRE3;GRR1;VPS25;MNS1;VPS24;RPT1;YKL206C;OMA1;HRT3;YLR104W;APC2;VPS38;MDM30;VID22;SEC61;VPS36;RPN13;PRE8;UBX4;VPS20;FMP24;YMR171…
Module3	regulation of macromolecule metabolic process	5.65775e-11	2.35201e-09	3714	637	1217	280	1.34144	TFC3;TPD3;CCR4;OAF1;SWD1;BUD14;RRN10;RTG3;SPT7;MMS4;CYC8;TFC1;CDC28;SWD3;MED8;HPC2;SWC5;THI2;SRB6;CHK1;PPS1;PAF1;SNF5;SGF29;KAR4;TAF2;SRB8;CDC39;NHP10;MED2;PTC1;RPT2;HEX3;CDC7;PEX19;DUN1;KIN28;IWR1;DHH1;CDC36;ASF2;CDC13;LYS14;PDC2;HPR1;TAF12;SAC3;NBP2;TAF10;ARG82;NGG1;SAS4;PLP1;HST4;MSS116;SIR4;PCF11;BTT1;YAP6;GCN2;RTT103;HDA2;SRB7;TFC6;ESC2;YRA1;SPT3;RPT3;NCB2;LRS4;DOT1;SSN2;TOM1;TFB3;STP1;SDC1;…
Module3	regulation of gene expression	1.5806e-10	6.34419e-09	3714	569	1217	253	1.35694	TFC3;TPD3;CCR4;OAF1;SWD1;BUD14;RRN10;RTG3;SPT7;CYC8;TFC1;CDC28;SWD3;MED8;HPC2;SWC5;THI2;SRB6;PAF1;SNF5;SGF29;KAR4;TAF2;SRB8;CDC39;NHP10;MED2;HEX3;CDC7;PEX19;KIN28;IWR1;DHH1;CDC36;ASF2;LYS14;PDC2;HPR1;TAF12;SAC3;TAF10;ARG82;NGG1;SAS4;PLP1;HST4;MSS116;SIR4;PCF11;BTT1;YAP6;GCN2;RTT103;HDA2;SRB7;TFC6;ESC2;YRA1;SPT3;RPT3;NCB2;LRS4;DOT1;SSN2;TOM1;TFB3;STP1;SDC1;SNF1;DIG2;YDR520C;EAF5;MCM3;IES6;NPR2;SRB…
Module3	protein localization	1.66241e-10	6.45015e-09	3714	445	1217	206	1.41273	TFC3;MDM10;DRS2;ERV46;RFA1;SLM4;SEC18;EXO84;IML3;CMD1;CCZ1;UBS1;NPL4;ATG12;BSD2;FUS1;SED4;CSM1;MPS1;PEX19;VAM6;ASM4;BUG1;IWR1;NUP84;CDC48;COP1;SEC31;TIM22;VPS41;PDS1;FIN1;DOP1;ENT5;SAC3;SEC1;SEC5;RTN1;SEC26;BTT1;CHL4;AKR1;SRP101;LRS4;TLG1;VPS52;VPS60;VPS3;SEC20;LCD1;VAC8;TIM9;CUP5;SEC3;GET2;GDI1;DDI1;SCC4;COG3;RET2;GET1;MST27;SPC105;USE1;SEH1;TIP20;YRB30;EMP24;SEC15;SEC9;TIM21;LST7;TWF1;TOM20;TEL…
Module3	cellular component organization at cellular level	1.886e-10	6.90989e-09	3714	1113	1217	448	1.22838	SPO7;MDM10;TPD3;ATS1;DRS2;SPC72;GEM1;OAF1;SWD1;RFA1;BUD14;PRM9;SLA1;SHE1;AAR2;CDC27;SEC18;SPT7;EXO84;IML3;CMD1;CYC8;CCZ1;HSL7;MEC1;YSW1;SPP381;CDC28;UMP1;SWD3;DTR1;RIM2;HPC2;ATG12;SWC5;PRP5;SHG1;PAF1;SNF5;BSD2;SGF29;KAR4;RIM1;TAF2;YCR045C;CSM1;NHP10;PTC1;RPT2;HEX3;CDC7;MPS1;SIT4;PEX19;VAM6;LUC7;ASM4;RPN6;NUP84;CDC48;RDI1;DHH1;SEC31;TIM22;CDC13;RAD57;RAD61;DAD1;YDR065W;PAA1;VPS41;SLU7;UBC13;GRX3;S…
Module3	cellular component organization	1.89984e-10	6.90989e-09	3714	1252	1217	496	1.20901	SPO7;MDM10;TPD3;ATS1;DRS2;SPC72;GEM1;OAF1;SWD1;RFA1;BUD14;PRM9;SLA1;RFT1;SHE1;AAR2;CDC27;ECM8;SLM4;SEC18;SPT7;EXO84;IML3;CMD1;CYC8;CCZ1;HSL7;MEC1;YSW1;SPP381;CDC28;UMP1;SWD3;DTR1;RIM2;BEM1;HPC2;ATG12;SWC5;PRP5;SHG1;PAF1;SNF5;BSD2;SGF29;YCL047C;KAR4;RIM1;TAF2;YCR045C;CSM1;CDC39;NHP10;PTC1;RPT2;HEX3;CDC7;MPS1;SIT4;PEX19;VAM6;LUC7;ASM4;RPN6;NUP84;CDC48;RDI1;DHH1;SEC31;TIM22;CDC13;HBT1;RAD57;RAD61;DA…
Module3	macromolecule localization	1.95899e-10	6.90989e-09	3714	514	1217	232	1.37745	TFC3;MDM10;DRS2;ERV46;RFA1;RFT1;FAT1;SLM4;SEC18;EXO84;IML3;CMD1;CCZ1;UBS1;NPL4;ATG12;BSD2;FUS1;SED4;CSM1;MPS1;PEX19;VAM6;ASM4;BUG1;IWR1;NUP84;CDC48;COP1;DHH1;SEC31;TIM22;YDR051C;VPS41;PDS1;FIN1;HPR1;DOP1;ENT5;SAC3;SEC1;SEC5;RTN1;SEC26;BTT1;CHL4;AKR1;SRP101;SEM1;YRA1;LRS4;TOM1;TLG1;VPS52;VPS60;VPS3;SEC20;LCD1;VAC8;TIM9;CUP5;SEC3;GET2;GDI1;DDI1;SCC4;COG3;RET2;GET1;MST27;SPC105;USE1;SEH1;TIP20;YRB30…
Module3	modification-dependent protein catabolic process	2.93825e-10	9.77177e-09	3714	155	1217	88	1.73262	CNE1;PRE7;CDC27;UBP14;NPL4;UMP1;BSD2;RPT2;RPN6;CDC48;CDC53;UFD2;YDR049W;YOS9;APC4;YDR131C;SAS4;SWM1;SKP1;SEM1;RPT3;RPN9;PRE1;RPN3;DDI1;SWP82;RPN11;SAD1;UBP6;CDC26;PRE4;RPN12;CDH1;SCL1;ATE1;RPT6;PAN2;DOC1;CUL3;UFD1;PRE9;PUP2;RPN1;CDC23;RPN10;MET30;RPN2;STS1;PRE3;GRR1;VPS25;MNS1;VPS24;RPT1;YKL206C;HRT3;YLR104W;APC2;VPS38;MDM30;SEC61;VPS36;RPN13;PRE8;UBX4;VPS20;YMR171C;CUE1;DSK2;PRE5;APC1;ELA1;PRE6;…
Module3	ubiquitin-dependent protein catabolic process	2.93825e-10	9.77177e-09	3714	155	1217	88	1.73262	CNE1;PRE7;CDC27;UBP14;NPL4;UMP1;BSD2;RPT2;RPN6;CDC48;CDC53;UFD2;YDR049W;YOS9;APC4;YDR131C;SAS4;SWM1;SKP1;SEM1;RPT3;RPN9;PRE1;RPN3;DDI1;SWP82;RPN11;SAD1;UBP6;CDC26;PRE4;RPN12;CDH1;SCL1;ATE1;RPT6;PAN2;DOC1;CUL3;UFD1;PRE9;PUP2;RPN1;CDC23;RPN10;MET30;RPN2;STS1;PRE3;GRR1;VPS25;MNS1;VPS24;RPT1;YKL206C;HRT3;YLR104W;APC2;VPS38;MDM30;SEC61;VPS36;RPN13;PRE8;UBX4;VPS20;YMR171C;CUE1;DSK2;PRE5;APC1;ELA1;PRE6;…
Module3	transcription from RNA polymerase II promoter	3.05535e-10	9.87896e-09	3714	137	1217	80	1.78205	CCR4;PTA1;RTG3;MED8;HPC2;ABD1;SRB6;PAF1;TAF2;CDC39;MED2;KIN28;CDC36;HPR1;TAF12;TAF10;PCF11;RTT103;SRB7;SPT3;TFB3;SRB4;MOT2;YER139C;SPT2;CHD1;RAD3;PGD1;TAF6;INO80;RTF1;TFG2;SRB5;PTI1;TFG1;TAF1;RTT102;SRB2;RSC30;MED6;RPB3;SSL2;RPB4;HIR3;TFA1;TOA2;ELF1;TFA2;SSL1;YSH1;CDC73;MFT1;TAF13;TAF8;TAF4;ARP9;SUB1;RCO1;MED11;TAF9;RLR1;ELA1;SIN4;NRD1;RPD3;POP2;RTG1;THP1;MED7;MED4;TOA1;TAF3;NAB3;AFT2;CCL1;TFB4;N…
Module3	intracellular transport	9.46122e-10	2.97645e-08	3714	452	1217	206	1.39085	MDM10;DRS2;ERV46;SPC72;GEM1;SRO77;SEC18;CMD1;CCZ1;UBS1;SMY2;ATG12;TRS20;BSD2;CTP1;PEX19;ASM4;BUG1;IWR1;NUP84;COP1;SEC31;TIM22;YDR051C;VPS41;RGP1;HPR1;DOP1;ENT5;SAC3;SEC5;RTN1;SEC26;TRS23;AKR1;SRP101;PEP7;SEM1;YRA1;TOM1;TLG1;VPS52;VPS60;PAC11;VPS3;SEC20;VAC8;TIM9;CUP5;SEC3;GET2;COG3;TUB2;EMP47;RET2;GET1;USE1;SEH1;TIP20;BUD13;EMP24;KIP3;SEC15;SEC9;TIM21;LST7;TOM20;COG2;CLC1;YIP1;TIM13;YGR206W;APL6;…
Module3	mRNA processing	2.65927e-09	8.14575e-08	3714	167	1217	91	1.66294	CCR4;PTA1;POP8;AAR2;EXO84;MUD1;SPP381;POP7;NTC20;ABD1;PRP5;CDC39;PRP9;MTF2;LUC7;DHH1;CDC36;SLU7;HPR1;SAC3;CWC15;MSS116;PCF11;PRP42;SNU56;PRP28;CDC40;PRP22;MOT2;LSM4;SAD1;RNA15;PAN2;CWC23;CEG1;BUD13;PRP18;PRP38;PTI1;PBP1;CWC22;PIH1;IRE1;PRP8;MRS1;LSM1;RPB4;PRP21;CBP1;LSM8;ISY1;CSN12;MPE1;DBR1;NTR2;PRP19;CFT2;MSL5;CLF1;SWI6;YSH1;YHC1;CWC24;NTR1;RSE1;CTK3;CTL1;CEF1;SKY1;CUS1;HSH155;DCP2;RLR1;YNL224C…
Module3	post-Golgi vesicle-mediated transport	4.05991e-09	1.21173e-07	3714	45	1217	34	2.30578	DRS2;SRO77;SEC18;DOP1;ENT5;SEC5;PEP7;VPS52;SEC3;SEC15;SEC9;LST7;APL6;SEC6;APS3;EXO70;APL2;AVL9;SEC10;APS1;IMH1;VPS33;YPT7;PEP5;MON2;TLG2;VPS16;ARL3;APL5;APM1;DSS4;APL4;SRO7;SEC8
Module3	cellular macromolecule catabolic process	1.1526e-08	3.35406e-07	3714	266	1217	130	1.49146	CCR4;CNE1;PRE7;CDC27;UBP14;YBR094W;NPL4;UMP1;BSD2;MGR1;CDC39;RPT2;RPN6;CDC48;CDC53;DHH1;CDC36;UFD2;YDR049W;YOS9;APC4;YDR131C;SAS4;SWM1;SKP1;SEM1;RPT3;RPN9;CYM1;SSN2;EDC3;PRE1;RPN3;MOT2;LSM4;DDI1;MDJ1;SWP82;RPN11;SAD1;UBP6;CDC26;PRE4;RPN12;CDH1;SCL1;ATE1;RPT6;PAN2;KEM1;SAE2;SKI8;DOC1;CUL3;PRP18;UFD1;PRE9;PUP2;RPN1;NMD2;DNA2;CDC23;RPN10;MET30;RPN2;STS1;PRE3;LSM1;RPB4;CBP1;HYS2;GRR1;VPS25;MNS1;VPS24…
Module3	cell cycle	2.47555e-08	7.02814e-07	3714	453	1217	201	1.3541	SPO7;CCR4;SPC72;RFA1;BUD14;SLA1;SHE1;CDC27;MUM2;MMS4;IML3;CMD1;HSL7;MEC1;CDC28;HPC2;YBR250W;CHK1;PPS1;KAR4;CSM1;RMD1;CDC7;MPS1;SIT4;ASM4;KIN28;CDC48;CDC53;MSH5;CDC13;RAD57;PSF1;RAD61;DAD1;PDS1;APC4;FIN1;RGP1;SAC3;SEC5;SPC19;CHL4;SWM1;DON1;SKP1;ESC2;CDC40;XRS2;MUS81;SAC7;LRS4;DOT1;TOM1;TFB3;SPS1;WBP1;MCM3;RMD6;SEC3;RAD51;MAM1;SCC4;BCK2;ISC10;MSH4;TUB2;CDC26;CDH1;HOP2;MPS2;SPC105;SLD3;KEM1;BUD13;SA…
Module3	proteasomal protein catabolic process	3.49362e-08	9.45715e-07	3714	93	1217	56	1.83762	CNE1;PRE7;CDC27;UBP14;NPL4;CDC48;CDC53;UFD2;YDR049W;YOS9;APC4;YDR131C;SWM1;SKP1;SEM1;PRE1;SWP82;RPN11;CDC26;PRE4;CDH1;SCL1;RPT6;DOC1;UFD1;PRE9;PUP2;CDC23;MET30;STS1;PRE3;GRR1;MNS1;YKL206C;HRT3;YLR104W;APC2;VPS38;MDM30;SEC61;PRE8;UBX4;CUE1;DSK2;PRE5;APC1;PRE6;HRT1;DIA2;PUP1;APC5;CDC31;RPT4;PRE10;VPS30;PRE2
Module3	proteasomal ubiquitin-dependent protein catabolic process	3.49362e-08	9.45715e-07	3714	93	1217	56	1.83762	CNE1;PRE7;CDC27;UBP14;NPL4;CDC48;CDC53;UFD2;YDR049W;YOS9;APC4;YDR131C;SWM1;SKP1;SEM1;PRE1;SWP82;RPN11;CDC26;PRE4;CDH1;SCL1;RPT6;DOC1;UFD1;PRE9;PUP2;CDC23;MET30;STS1;PRE3;GRR1;MNS1;YKL206C;HRT3;YLR104W;APC2;VPS38;MDM30;SEC61;PRE8;UBX4;CUE1;DSK2;PRE5;APC1;PRE6;HRT1;DIA2;PUP1;APC5;CDC31;RPT4;PRE10;VPS30;PRE2
Module3	protein transport	3.73846e-08	9.88991e-07	3714	373	1217	170	1.39089	MDM10;DRS2;ERV46;SLM4;SEC18;EXO84;CMD1;CCZ1;UBS1;NPL4;ATG12;BSD2;SED4;PEX19;VAM6;ASM4;BUG1;NUP84;CDC48;COP1;SEC31;TIM22;VPS41;DOP1;ENT5;SAC3;SEC1;SEC5;RTN1;SEC26;BTT1;AKR1;SRP101;TLG1;VPS52;VPS60;VPS3;SEC20;VAC8;TIM9;CUP5;SEC3;GDI1;DDI1;COG3;RET2;MST27;USE1;SEH1;TIP20;YRB30;EMP24;SEC15;SEC9;TIM21;LST7;TOM20;COG2;CLC1;YIP1;TIM13;YGR206W;APL6;GOS1;VPS29;MAS2;SFB3;SBE22;TIM44;NEO1;YRB2;SEC6;SEC24;SE…
Module3	macromolecule catabolic process	6.29171e-08	1.62746e-06	3714	277	1217	132	1.45427	CCR4;CNE1;PRE7;CDC27;UBP14;YBR094W;NPL4;UMP1;BSD2;MGR1;CDC39;RPT2;RPN6;CDC48;CDC53;DHH1;CDC36;UFD2;YDR049W;YOS9;APC4;YDR131C;SAS4;SWM1;SKP1;SEM1;RPT3;RPN9;CYM1;SSN2;EDC3;PRE1;RPN3;MOT2;LSM4;DDI1;MDJ1;SWP82;RPN11;SAD1;UBP6;CDC26;PRE4;RPN12;CDH1;SCL1;ATE1;RPT6;PAN2;KEM1;SAE2;SKI8;DOC1;CUL3;PRP18;UFD1;PRE9;PUP2;RPN1;NMD2;DNA2;CDC23;RPN10;MET30;RPN2;STS1;PRE3;LSM1;RPB4;CBP1;HYS2;GRR1;VPS25;MNS1;VPS24…
Module3	establishment of protein localization	7.28287e-08	1.84288e-06	3714	389	1217	175	1.3729	MDM10;DRS2;ERV46;RFA1;SLM4;SEC18;EXO84;CMD1;CCZ1;UBS1;NPL4;ATG12;BSD2;SED4;PEX19;VAM6;ASM4;BUG1;NUP84;CDC48;COP1;SEC31;TIM22;VPS41;DOP1;ENT5;SAC3;SEC1;SEC5;RTN1;SEC26;BTT1;AKR1;SRP101;TLG1;VPS52;VPS60;VPS3;SEC20;LCD1;VAC8;TIM9;CUP5;SEC3;GDI1;DDI1;SCC4;COG3;RET2;MST27;USE1;SEH1;TIP20;YRB30;EMP24;SEC15;SEC9;TIM21;LST7;TOM20;COG2;CLC1;YIP1;TIM13;YGR206W;APL6;GOS1;VPS29;MAS2;SFB3;SBE22;TIM44;NEO1;YRB…
Module3	vesicle organization	1.35218e-07	3.3488e-06	3714	57	1217	38	2.03451	PRM9;SEC18;CDC48;SEC31;SEC5;PEP7;TLG1;SEC20;VAC8;SEC3;MST27;USE1;EMP24;SEC15;SEC9;YIP1;YAP1802;GOS1;SFB3;SEC6;SEC24;EXO70;ATG27;VPS24;YKT6;VPS51;SED5;BOS1;SEC10;SEC13;SEC22;VPS33;VPS20;TLG2;UFE1;VAM3;SEC8;VPS4
Module3	modification-dependent macromolecule catabolic process	1.77158e-07	4.29609e-06	3714	171	1217	88	1.5705	CNE1;PRE7;CDC27;UBP14;NPL4;UMP1;BSD2;RPT2;RPN6;CDC48;CDC53;UFD2;YDR049W;YOS9;APC4;YDR131C;SAS4;SWM1;SKP1;SEM1;RPT3;RPN9;PRE1;RPN3;DDI1;SWP82;RPN11;SAD1;UBP6;CDC26;PRE4;RPN12;CDH1;SCL1;ATE1;RPT6;PAN2;DOC1;CUL3;UFD1;PRE9;PUP2;RPN1;CDC23;RPN10;MET30;RPN2;STS1;PRE3;GRR1;VPS25;MNS1;VPS24;RPT1;YKL206C;HRT3;YLR104W;APC2;VPS38;MDM30;SEC61;VPS36;RPN13;PRE8;UBX4;VPS20;YMR171C;CUE1;DSK2;PRE5;APC1;ELA1;PRE6;…
Module3	localization	3.089e-07	7.33796e-06	3714	837	1217	335	1.22144	TFC3;MDM10;FUN26;DRS2;ERV46;SPC72;GEM1;RFA1;PRM9;SLA1;RFT1;SRO77;FAT1;SLM4;SEC18;EXO84;IML3;CMD1;VMA2;CCZ1;UBS1;NPL4;SMY2;DTR1;RIM2;ATG12;TRS20;BSD2;CTP1;FUS1;SED4;CSM1;PTC1;MPS1;PEX19;VAM6;ASM4;BUG1;IWR1;NUP84;CDC48;VCX1;COP1;DHH1;TFP1;SEC31;TIM22;YDR051C;VPS41;PDS1;FIN1;YDR132C;RGP1;HPR1;DOP1;ENT5;SAC3;SEC1;SEC5;RTN1;SEC26;TRS23;BTT1;CHL4;AKR1;SRP101;SWA2;PEP7;SEM1;ARH1;YRA1;DYN2;LRS4;TOM1;TLG1…
Module3	proteasomal ubiquitin-independent protein catabolic process	4.80876e-07	1.11948e-05	3714	13	1217	13	3.05177	PRE7;PRE1;PRE4;SCL1;PRE9;PUP2;PRE3;PRE8;PRE5;PRE6;PUP1;PRE10;PRE2
Module3	RNA splicing, via transesterification reactions with bulged adenosine as nucleophile	6.00442e-07	1.37042e-05	3714	83	1217	49	1.80165	AAR2;EXO84;MUD1;SPP381;NTC20;PRP5;PRP9;LUC7;SLU7;CWC15;MSS116;PRP42;SNU56;PRP28;CDC40;PRP22;LSM4;SAD1;CWC23;BUD13;PRP18;PRP38;CWC22;PRP8;PRP21;LSM8;ISY1;CSN12;NTR2;PRP19;MSL5;CLF1;YHC1;NTR1;RSE1;CEF1;SKY1;CUS1;HSH155;YNL224C;CUS2;SPP2;PRP46;LEA1;YPR045C;BRR1;DIB1;SNT309;PRP4
Module3	transcription initiation, DNA-dependent	6.56686e-07	1.46997e-05	3714	47	1217	32	2.0778	TFC3;RTG3;TFC1;TAF2;TAF12;TAF10;TFC6;TAF6;RTF1;TFG2;TFC4;TFG1;BRF1;TAF1;SSL2;RPB4;TFA1;TOA2;TFA2;TAF13;TAF8;TAF4;SUB1;MTF1;TAF9;BDP1;RTG1;TOA1;TFC8;TAF3;AFT2;SUA7
Module3	exocytosis	7.8798e-07	1.73058e-05	3714	28	1217	22	2.39782	SRO77;EXO84;SEC1;SEC5;PEP7;SEM1;SEC3;SEC15;SEC6;TPM2;EXO70;RCY1;SPO14;SEC10;VPS33;MYO5;PEP5;TPM1;SEC2;MSB3;SRO7;SEC8
Module3	cell cycle process	9.52397e-07	2.05295e-05	3714	393	1217	172	1.33563	SPO7;CCR4;SPC72;RFA1;SLA1;SHE1;CDC27;MUM2;MMS4;IML3;CMD1;HSL7;MEC1;CDC28;HPC2;YBR250W;KAR4;CSM1;RMD1;CDC7;MPS1;SIT4;ASM4;CDC48;CDC53;MSH5;RAD57;RAD61;DAD1;PDS1;APC4;FIN1;RGP1;SAC3;SEC5;SPC19;CHL4;SWM1;DON1;SKP1;ESC2;CDC40;XRS2;MUS81;SAC7;LRS4;DOT1;TOM1;SPS1;MCM3;RMD6;SEC3;RAD51;MAM1;SCC4;BCK2;ISC10;MSH4;TUB2;CDC26;CDH1;HOP2;MPS2;SPC105;KEM1;BUD13;SAE2;MND1;IME4;SKI8;KIP3;SEC15;DOC1;SWC4;TWF1;ESP1…
Module3	cell division	1.09846e-06	2.27128e-05	3714	219	1217	105	1.46318	TPD3;ATS1;SPC72;BUD14;SLA1;SHE1;CDC27;IML3;CMD1;HSL7;CDC28;CDC7;SIT4;ASM4;KIN28;CDC53;CDC13;DAD1;PDS1;APC4;RGP1;SEC5;SPC19;CHL4;SWM1;DON1;SKP1;CDC40;SEC3;SCC4;BEM2;CDC26;CDH1;SCW11;BUD13;CDC55;SEC15;DOC1;TWF1;DAM1;OKP1;PCL5;KIC1;UBA4;DMA1;CDC23;SSP1;SEC6;MOB1;POG1;TAO3;TPM2;TID3;PAN1;DSN1;MAD2;EXO70;BIR1;NNF1;MCM22;ASK1;VPS1;VPS51;NAP1;LAS1;SFI1;APC2;SEC10;MMR1;ADY4;CDC42;NDL1;NKP2;BUD6;BUD8;REH1…
Module3	nuclear mRNA splicing, via spliceosome	1.11182e-06	2.27128e-05	3714	82	1217	48	1.7864	AAR2;EXO84;MUD1;SPP381;NTC20;PRP5;PRP9;LUC7;SLU7;CWC15;PRP42;SNU56;PRP28;CDC40;PRP22;LSM4;SAD1;CWC23;BUD13;PRP18;PRP38;CWC22;PRP8;PRP21;LSM8;ISY1;CSN12;NTR2;PRP19;MSL5;CLF1;YHC1;NTR1;RSE1;CEF1;SKY1;CUS1;HSH155;YNL224C;CUS2;SPP2;PRP46;LEA1;YPR045C;BRR1;DIB1;SNT309;PRP4
Module3	regulation of transcription from RNA polymerase II promoter	1.11222e-06	2.27128e-05	3714	214	1217	103	1.46884	CCR4;MED8;HPC2;THI2;SRB6;KAR4;SRB8;CDC39;KIN28;CDC36;PDC2;ARG82;PLP1;YAP6;HDA2;RPT3;NCB2;SSN2;TFB3;STP1;DIG2;SRB4;GLN3;MOT2;YER139C;BUR6;SPT2;CHD1;RAD3;CAF16;PGD1;RPT6;RCS1;CEG1;INO80;SRB5;CAF130;GCN5;YTA7;YAP3;SRB2;MED6;SET1;STB5;MET30;VHR1;SDS3;SSL2;VPS25;HIR3;BYE1;PUT3;IXR1;PRR1;RPT1;ASH1;KAE1;SSL1;SPT8;RFX1;SWI6;PDR8;VPS36;POB3;SUB1;MED11;HOT1;RGM1;HDA1;SSN8;MKS1;EAF7;SKO1;GCR2;SIP3;RPD3;POP2…
Module3	organelle fusion	1.18828e-06	2.38476e-05	3714	54	1217	35	1.978	SPC72;SEC18;CMD1;CCZ1;KAR4;CDC48;SEC5;PEP7;SPC110;TLG1;SEC20;SEC3;USE1;KEM1;SEC15;SEC9;YIP1;GOS1;SEC6;EXO70;YKT6;DYN1;SED5;BOS1;SEC10;SEC22;MDM30;VPS33;KAR5;TLG2;UFE1;VAM3;KAR9;SEC8;KAR3
Module3	establishment of localization	1.64286e-06	3.24116e-05	3714	752	1217	301	1.22152	MDM10;FUN26;DRS2;ERV46;SPC72;GEM1;RFA1;PRM9;SLA1;RFT1;SRO77;FAT1;SLM4;SEC18;EXO84;CMD1;VMA2;CCZ1;UBS1;NPL4;SMY2;DTR1;RIM2;ATG12;TRS20;BSD2;CTP1;SED4;MPS1;PEX19;VAM6;ASM4;BUG1;IWR1;NUP84;CDC48;VCX1;COP1;DHH1;TFP1;SEC31;TIM22;YDR051C;VPS41;YDR132C;RGP1;HPR1;DOP1;ENT5;SAC3;SEC1;SEC5;RTN1;SEC26;TRS23;BTT1;AKR1;SRP101;SWA2;PEP7;SEM1;ARH1;YRA1;DYN2;TOM1;TLG1;VPS52;VPS60;PAC11;VPS3;SEC20;LCD1;YEA6;VAC8;…
Module3	cell cycle phase	1.8585e-06	3.60549e-05	3714	314	1217	141	1.37038	SPO7;CCR4;SPC72;RFA1;SHE1;CDC27;MUM2;MMS4;IML3;HSL7;MEC1;CDC28;HPC2;YBR250W;KAR4;CSM1;RMD1;CDC7;MPS1;SIT4;ASM4;CDC48;CDC53;MSH5;RAD57;RAD61;DAD1;PDS1;APC4;FIN1;RGP1;SAC3;SPC19;CHL4;SWM1;DON1;SKP1;ESC2;CDC40;XRS2;MUS81;LRS4;DOT1;TOM1;SPS1;MCM3;RMD6;RAD51;MAM1;SCC4;BCK2;ISC10;MSH4;TUB2;CDC26;CDH1;HOP2;MPS2;SPC105;KEM1;SAE2;MND1;IME4;SKI8;KIP3;DOC1;SWC4;ESP1;DAM1;OKP1;RMD11;SPO13;DMA1;CDC23;SSP1;CTF…
Module3	protein modification process	1.98572e-06	3.76025e-05	3714	429	1217	184	1.30892	TPD3;SWD1;RFA1;RFT1;CDC27;MAP2;UBP14;SPT7;YBR094W;ALG1;PTC4;HSL7;MEC1;CDC28;UBS1;SWD3;ATG12;ALG7;SHG1;CHK1;PPS1;PAF1;SGF29;PER1;RAD18;PTC1;HEX3;CDC7;MPS1;PMT5;DUN1;KIN28;CDC53;BPL1;CDC36;UFD2;HEM3;UBC13;APC4;TAF12;TAF10;NGG1;HST4;YDR198C;GTB1;SWM1;AKR1;GCN2;HDA2;YDR307W;SKP1;UBA2;SPT3;SIZ1;GPI17;GPI19;DOT1;TOM1;TFB3;SDC1;SNF1;SMT3;SPS1;WBP1;MAK10;YND1;MOT2;YER134C;YER139C;RAD3;OTU1;RPN11;UBP6;CDC…
Module3	RNA splicing, via transesterification reactions	2.00288e-06	3.76025e-05	3714	90	1217	51	1.72933	AAR2;EXO84;MUD1;SPP381;NTC20;PRP5;PRP9;LUC7;SLU7;CWC15;MSS116;PRP42;SNU56;PRP28;CDC40;PRP22;LSM4;SAD1;CWC23;BUD13;PRP18;PRP38;CWC22;PRP8;MRS1;PRP21;LSM8;ISY1;CSN12;NTR2;PRP19;MSL5;CLF1;YHC1;NTR1;RSE1;CEF1;SKY1;CUS1;HSH155;YNL224C;CUS2;SPP2;MNE1;PRP46;LEA1;YPR045C;BRR1;DIB1;SNT309;PRP4
Module3	M phase	2.32695e-06	4.29932e-05	3714	268	1217	123	1.40062	SPO7;SPC72;RFA1;SHE1;CDC27;MUM2;MMS4;IML3;HSL7;MEC1;CDC28;YBR250W;KAR4;CSM1;RMD1;CDC7;MPS1;SIT4;ASM4;CDC48;MSH5;RAD57;RAD61;DAD1;PDS1;APC4;FIN1;RGP1;SAC3;SPC19;CHL4;SWM1;DON1;ESC2;XRS2;MUS81;LRS4;DOT1;TOM1;SPS1;RMD6;RAD51;MAM1;SCC4;ISC10;MSH4;TUB2;CDC26;CDH1;HOP2;MPS2;SPC105;SAE2;MND1;IME4;SKI8;KIP3;DOC1;SWC4;ESP1;DAM1;OKP1;RMD11;SPO13;DMA1;CDC23;SSP1;CTF8;MET30;POG1;TID3;DSN1;MPS3;MAD2;BIR1;NNF1…
Module3	organelle organization	2.41042e-06	4.38396e-05	3714	949	1217	369	1.18662	SPO7;MDM10;TPD3;ATS1;DRS2;SPC72;GEM1;OAF1;SWD1;RFA1;BUD14;PRM9;SLA1;SHE1;CDC27;SEC18;SPT7;IML3;CMD1;CYC8;CCZ1;HSL7;MEC1;CDC28;SWD3;RIM2;HPC2;ATG12;SWC5;SHG1;PAF1;SNF5;BSD2;SGF29;KAR4;RIM1;CSM1;NHP10;PTC1;HEX3;CDC7;MPS1;SIT4;PEX19;VAM6;ASM4;NUP84;CDC48;RDI1;SEC31;TIM22;CDC13;RAD57;RAD61;DAD1;YDR065W;PAA1;VPS41;GRX3;PDS1;APC4;FIN1;RGP1;DOP1;TAF12;SAC3;SEC5;TAF10;NGG1;SAS4;YDR185C;HST4;SPC19;SIR4;RT…
Module3	RNA splicing	4.23841e-06	7.59002e-05	3714	108	1217	58	1.63891	AAR2;EXO84;MUD1;SPP381;NTC20;PRP5;PTC1;PRP9;LUC7;SLU7;CWC15;MSS116;PRP42;SNU56;PRP28;CDC40;STP1;PRP22;LSM4;SAD1;CWC23;BUD13;PRP18;PRP38;CWC22;PIH1;PRP8;MRS1;PRP21;LSM8;ISY1;CSN12;NTR2;PRP19;SEN2;MSL5;CLF1;YSH1;YHC1;CWC24;NTR1;RSE1;CEF1;SKY1;CUS1;HSH155;YNL224C;CUS2;SPP2;MNE1;CWC27;PRP46;LEA1;YPR045C;BRR1;DIB1;SNT309;PRP4
Module3	cellular protein localization	4.51098e-06	7.95573e-05	3714	297	1217	133	1.36662	TFC3;MDM10;DRS2;SEC18;IML3;CMD1;CCZ1;UBS1;ATG12;BSD2;CSM1;PEX19;IWR1;NUP84;COP1;TIM22;VPS41;FIN1;SAC3;RTN1;SEC26;CHL4;AKR1;SRP101;LRS4;TLG1;VPS3;VAC8;TIM9;CUP5;GET2;SCC4;COG3;RET2;GET1;SPC105;SEH1;EMP24;TIM21;LST7;TOM20;TEL2;COG2;CLC1;TIM13;YGR206W;APL6;YTA7;SPO13;MAS2;SFB3;TIM44;YRB2;SEC24;TID3;STS1;SEC11;APS3;BET4;GYP6;TIM54;PBS2;TIM17;VPS35;HAL5;ATG27;MOG1;VPS25;OCT1;APL2;VPS1;VPS51;DID2;NAP1;…
Module3	covalent chromatin modification	5.30994e-06	9.08937e-05	3714	74	1217	43	1.77332	SWD1;SPT7;HSL7;MEC1;SWD3;SHG1;PAF1;SGF29;TAF12;TAF10;NGG1;HST4;HDA2;SPT3;DOT1;SDC1;TAF6;HOS2;RTF1;SWC4;GCN5;TAF1;SET1;SDS3;HOS4;EAF6;YJR119C;SET3;SPT8;CDC73;RCO1;TAF9;HDA1;EAF7;RPD3;SPT20;AHC1;ESA1;LGE1;HOS3;SPP1;UME1;HDA3
Module3	histone modification	5.30994e-06	9.08937e-05	3714	74	1217	43	1.77332	SWD1;SPT7;HSL7;MEC1;SWD3;SHG1;PAF1;SGF29;TAF12;TAF10;NGG1;HST4;HDA2;SPT3;DOT1;SDC1;TAF6;HOS2;RTF1;SWC4;GCN5;TAF1;SET1;SDS3;HOS4;EAF6;YJR119C;SET3;SPT8;CDC73;RCO1;TAF9;HDA1;EAF7;RPD3;SPT20;AHC1;ESA1;LGE1;HOS3;SPP1;UME1;HDA3
Module3	vesicle fusion	6.49389e-06	0.000109549	3714	34	1217	24	2.15419	SEC18;CDC48;SEC5;PEP7;TLG1;SEC20;SEC3;USE1;SEC15;SEC9;YIP1;GOS1;SEC6;EXO70;YKT6;SED5;BOS1;SEC10;SEC22;VPS33;TLG2;UFE1;VAM3;SEC8
Module3	mRNA metabolic process	7.11933e-06	0.000118384	3714	221	1217	103	1.42232	CCR4;PTA1;POP8;AAR2;YBR094W;EXO84;MUD1;SPP381;POP7;NTC20;ABD1;PRP5;CDC39;PRP9;MTF2;LUC7;DHH1;CDC36;SLU7;HPR1;SAC3;CWC15;MSS116;PCF11;PRP42;SNU56;PRP28;CDC40;SSN2;EDC3;PRP22;MOT2;LSM4;SAD1;RNA15;PAN2;CWC23;CEG1;KEM1;BUD13;IME4;SKI8;PRP18;PRP38;PTI1;PBP1;CWC22;PIH1;NMD2;IRE1;PRP8;MRS1;LSM1;RPB4;PRP21;CBP1;LSM8;ISY1;CSN12;MPE1;DBR1;NTR2;PRP19;YLR021W;CFT2;MSL5;CLF1;SWI6;YSH1;YHC1;CWC24;NTR1;SIR3;RSE…
Module3	transport	8.54821e-06	0.000140142	3714	724	1217	287	1.20975	MDM10;FUN26;DRS2;ERV46;SPC72;GEM1;PRM9;SLA1;RFT1;SRO77;FAT1;SLM4;SEC18;EXO84;CMD1;VMA2;CCZ1;UBS1;NPL4;SMY2;DTR1;RIM2;ATG12;TRS20;BSD2;CTP1;SED4;PEX19;VAM6;ASM4;BUG1;IWR1;NUP84;CDC48;VCX1;COP1;DHH1;TFP1;SEC31;TIM22;YDR051C;VPS41;YDR132C;RGP1;HPR1;DOP1;ENT5;SAC3;SEC1;SEC5;RTN1;SEC26;TRS23;BTT1;AKR1;SRP101;SWA2;PEP7;SEM1;ARH1;YRA1;DYN2;TOM1;TLG1;VPS52;VPS60;PAC11;VPS3;SEC20;YEA6;VAC8;TIM9;CUP5;SPF1;…
Module3	reproduction	9.54845e-06	0.000154367	3714	189	1217	90	1.45322	SPO7;TPD3;ATS1;SLA1;SPT7;IML3;CMD1;YSW1;DTR1;BEM1;FUS1;KAR4;YCR045C;CDC39;PTC1;DHH1;CDC36;HBT1;HO;SPO71;SEC5;MSS4;SWM1;DON1;SPC110;SPT3;DIT1;SPS1;SEC3;MOT2;BEM2;TUB2;KEM1;SAE2;CDC55;SEC15;KSS1;TWF1;KIC1;UBA4;SET1;SSP1;SEC6;POG1;TAO3;TPM2;PAN1;MPS3;EXO70;DPB11;SAG1;CSN12;STE18;GRR1;ASH1;CNB1;VPS51;SPO14;NAP1;LAS1;SEC10;ATG26;CDC42;FAR10;BUD6;REH1;SST2;KAR5;YKU80;MYO5;SGS1;ROT1;MRE11;MSG5;TPM1;END3…
Module3	protein ubiquitination	1.04155e-05	0.000166078	3714	62	1217	37	1.82122	RFA1;CDC27;UBS1;RAD18;HEX3;CDC53;CDC36;UFD2;UBC13;APC4;SWM1;SKP1;TOM1;MOT2;CDC26;CDH1;RTF1;CUL3;DMA1;CDC23;MET30;GRR1;UFD4;UBA1;PRP19;APC2;MDM30;MUB1;DMA2;APC1;ELA1;HRT1;DIA2;APC5;GPB1;LGE1;NOT5
Module3	cellular response to stimulus	1.30198e-05	0.000204798	3714	536	1217	219	1.2469	GEM1;RFA1;RTG3;YBR014C;SLM4;SEC18;MMS4;CCZ1;MEC1;NPL4;UMP1;BEM1;YBP1;ATG12;SLX1;RGD1;CHK1;SNF5;KAR4;RAD18;SRB8;CDC39;NHP10;PTC1;YDL010W;HEX3;CDC7;SIT4;ASM4;DUN1;NUP84;CDC48;RDI1;MSH5;DHH1;CDC36;HBT1;LRG1;RAD57;SOK1;PSF1;SHU2;UBC13;GRX3;PDS1;HPR1;SAC3;PLP1;SIR4;GCN2;NSE3;HIM1;ESC2;XRS2;YRA1;MUS81;SAC7;RAD30;DOT1;SSN2;TFB3;SNF1;DIG2;SLD5;LCD1;VAC8;EAF5;MMS21;MCM3;NPR2;GLN3;TSC11;RAD51;SCC4;BEM2;COG…
Module3	nucleosome mobilization	1.39204e-05	0.000213205	3714	10	1217	10	3.05177	SNF5;NHP10;IES1;SWP82;INO80;SNF6;SWI3;IES3;ARP9;ARP5
Module3	transcription initiation from RNA polymerase II promoter	1.3967e-05	0.000213205	3714	31	1217	22	2.16577	RTG3;TAF2;TAF12;TAF10;TAF6;TFG2;TFG1;TAF1;SSL2;RPB4;TFA1;TOA2;TFA2;TAF13;TAF8;TAF4;TAF9;RTG1;TOA1;TAF3;AFT2;SUA7
Module3	secretion	1.42869e-05	0.000213205	3714	35	1217	24	2.09264	SRO77;EXO84;BUG1;SEC1;SEC5;PEP7;SEM1;SEC3;DDI1;SEC15;SEC6;TPM2;EXO70;RCY1;SPO14;SEC10;VPS33;MYO5;PEP5;TPM1;SEC2;MSB3;SRO7;SEC8
Module3	secretion by cell	1.42869e-05	0.000213205	3714	35	1217	24	2.09264	SRO77;EXO84;BUG1;SEC1;SEC5;PEP7;SEM1;SEC3;DDI1;SEC15;SEC6;TPM2;EXO70;RCY1;SPO14;SEC10;VPS33;MYO5;PEP5;TPM1;SEC2;MSB3;SRO7;SEC8
Module3	cellular macromolecule localization	1.60443e-05	0.000236399	3714	311	1217	136	1.33453	TFC3;MDM10;DRS2;SEC18;IML3;CMD1;CCZ1;UBS1;ATG12;BSD2;CSM1;PEX19;IWR1;NUP84;COP1;TIM22;VPS41;FIN1;SAC3;RTN1;SEC26;CHL4;AKR1;SRP101;LRS4;TLG1;VPS3;VAC8;TIM9;CUP5;GET2;SCC4;COG3;RET2;GET1;SPC105;SEH1;EMP24;PRP18;TIM21;LST7;TOM20;TEL2;COG2;CLC1;TIM13;YGR206W;APL6;YTA7;SPO13;MAS2;SFB3;TIM44;YRB2;SEC24;TPM2;TID3;STS1;SEC11;APS3;BET4;GYP6;TIM54;PBS2;TIM17;VPS35;HAL5;ATG27;MOG1;VPS25;OCT1;APL2;VPS1;VPS51…
Module3	membrane docking	2.27844e-05	0.000331514	3714	22	1217	17	2.35818	SEC18;CCZ1;SEC1;SEC5;PEP7;VAC8;SEC3;SEC15;SEC6;EXO70;RCY1;SEC10;VPS33;PEP5;VAM3;MPC54;SEC8
Module3	response to stimulus	2.35843e-05	0.000338914	3714	655	1217	260	1.21139	GEM1;RFA1;RTG3;YBR014C;SLM4;SEC18;MMS4;CCZ1;MEC1;NPL4;UMP1;BEM1;YBP1;ATG12;SLX1;RGD1;CHK1;SNF5;BSD2;KAR4;RAD18;SRB8;CDC39;NHP10;PTC1;YDL010W;HEX3;CDC7;SIT4;ASM4;DUN1;NUP84;CDC48;RDI1;MSH5;DHH1;CDC36;UFD2;HBT1;LRG1;RAD57;SOK1;PSF1;SHU2;UBC13;GRX3;PDS1;HPR1;SAC3;NBP2;PLP1;SIR4;GCN2;NSE3;HIM1;ESC2;XRS2;YRA1;MUS81;SAC7;RAD30;DOT1;SSN2;TFB3;SNF1;DIG2;SLD5;LCD1;VAC8;EAF5;MMS21;MCM3;NPR2;GLN3;TSC11;RAD5…
Module3	proteasome assembly	2.60829e-05	0.000370249	3714	24	1217	18	2.28882	UMP1;RPT2;RPN6;SEM1;RPT3;RPN9;PRE4;RPT6;PRE9;ECM29;RPN2;RPT1;YKL206C;YLR021W;YLR199C;RPT5;RPT4;PRE2
Module3	cellular membrane fusion	2.69048e-05	0.000372823	3714	55	1217	33	1.83106	SEC18;CMD1;CCZ1;VAM6;CDC48;VPS41;SEC5;PEP7;TLG1;SEC20;VAC8;SEC3;USE1;SEC15;SEC9;YIP1;GOS1;SEC6;EXO70;YKT6;SED5;BOS1;SEC10;SEC22;MDM30;VPS33;PEP5;PRM1;TLG2;UFE1;VAM3;VPS16;SEC8
Module3	membrane fusion	2.69048e-05	0.000372823	3714	55	1217	33	1.83106	SEC18;CMD1;CCZ1;VAM6;CDC48;VPS41;SEC5;PEP7;TLG1;SEC20;VAC8;SEC3;USE1;SEC15;SEC9;YIP1;GOS1;SEC6;EXO70;YKT6;SED5;BOS1;SEC10;SEC22;MDM30;VPS33;PEP5;PRM1;TLG2;UFE1;VAM3;VPS16;SEC8
Module3	negative regulation of cellular process	2.96016e-05	0.000405368	3714	261	1217	116	1.35634	TPD3;CCR4;OAF1;SWD1;BUD14;UBP14;CYC8;CDC28;SWD3;CHK1;PPS1;KAR4;SRB8;CDC39;PTC1;CDC7;MPS1;DUN1;CDC36;ASF2;FIN1;ARG82;SAS4;PLP1;HST4;SIR4;RTT103;HDA2;ESC2;NCB2;LRS4;DOT1;SSN2;SDC1;SNF1;DIG2;MCM3;BEM2;BUR6;SPT2;CDH1;SPC105;INO80;CDC55;HOS2;ORM1;TWF1;SRB2;PCL5;DMA1;ORC6;SET1;ULP2;SDS3;HOS4;MAD2;DPB11;SPT10;CBF1;GRR1;VPS25;BYE1;IXR1;PRR1;ASH1;EAP1;SET3;YKR064W;SIR1;IES3;SPT8;SIC1;RFX1;RED1;MEC3;VPS36;…
Module3	mRNA 3'-end processing	3.05126e-05	0.000412985	3714	34	1217	23	2.06443	CCR4;PTA1;CDC39;CDC36;HPR1;SAC3;PCF11;MOT2;RNA15;PAN2;PTI1;PBP1;RPB4;MPE1;CFT2;YSH1;CTK3;RLR1;PFS2;POP2;THP1;CLP1;NOT5
Module3	protein modification by small protein conjugation	4.28197e-05	0.000572897	3714	81	1217	44	1.65775	RFA1;CDC27;UBS1;RAD18;HEX3;CDC53;CDC36;UFD2;UBC13;APC4;SWM1;SKP1;UBA2;SIZ1;TOM1;SMT3;MOT2;CDC26;CDH1;RTF1;CUL3;UBA4;DMA1;WSS1;CDC23;MET30;GRR1;UFD4;UBA1;PRP19;APC2;MDM30;MUB1;DMA2;APC1;URE2;ELA1;HRT1;DIA2;NFI1;APC5;GPB1;LGE1;NOT5
Module3	vesicle docking	5.45993e-05	0.000722199	3714	21	1217	16	2.32516	SEC18;CCZ1;SEC1;SEC5;PEP7;SEC3;SEC15;SEC6;EXO70;RCY1;SEC10;VPS33;PEP5;VAM3;MPC54;SEC8
Module3	negative regulation of biological process	5.90786e-05	0.000772669	3714	267	1217	117	1.33729	TPD3;CCR4;OAF1;SWD1;BUD14;UBP14;CYC8;CDC28;SWD3;CHK1;PPS1;KAR4;SRB8;CDC39;PTC1;CDC7;MPS1;DUN1;CDC36;ASF2;FIN1;ARG82;SAS4;PLP1;HST4;SIR4;RTT103;HDA2;ESC2;NCB2;LRS4;DOT1;SSN2;SDC1;SNF1;DIG2;MCM3;BEM2;BUR6;SPT2;CDH1;SPC105;INO80;CDC55;HOS2;ORM1;TWF1;YGR206W;SRB2;PCL5;DMA1;ORC6;SET1;ULP2;SDS3;HOS4;MAD2;DPB11;SPT10;CBF1;GRR1;VPS25;BYE1;IXR1;PRR1;ASH1;EAP1;SET3;YKR064W;SIR1;IES3;SPT8;SIC1;RFX1;RED1;MEC…
Module3	regulation of cellular pH	6.07319e-05	0.000776834	3714	23	1217	17	2.25565	VMA2;TFP1;YDR065W;SKP1;VPS3;CUP5;VMA8;PPA1;VMA10;VMA22;YHC3;VMA5;VPH2;VMA6;VMA4;TFP3;VMA13
Module3	regulation of intracellular pH	6.07319e-05	0.000776834	3714	23	1217	17	2.25565	VMA2;TFP1;YDR065W;SKP1;VPS3;CUP5;VMA8;PPA1;VMA10;VMA22;YHC3;VMA5;VPH2;VMA6;VMA4;TFP3;VMA13
Module3	asexual reproduction	7.40143e-05	0.000926372	3714	57	1217	33	1.76681	TPD3;ATS1;SLA1;CMD1;SEC5;SEC3;BEM2;CDC55;SEC15;TWF1;KIC1;UBA4;SEC6;TAO3;TPM2;PAN1;EXO70;VPS51;NAP1;LAS1;SEC10;CDC42;BUD6;REH1;MYO5;ROT1;TPM1;END3;CBK1;SOG2;BEM3;SEC8;AXL1
Module3	cell budding	7.40143e-05	0.000926372	3714	57	1217	33	1.76681	TPD3;ATS1;SLA1;CMD1;SEC5;SEC3;BEM2;CDC55;SEC15;TWF1;KIC1;UBA4;SEC6;TAO3;TPM2;PAN1;EXO70;VPS51;NAP1;LAS1;SEC10;CDC42;BUD6;REH1;MYO5;ROT1;TPM1;END3;CBK1;SOG2;BEM3;SEC8;AXL1
Module3	cellular membrane organization	8.49159e-05	0.00104044	3714	190	1217	87	1.39739	SPO7;MDM10;DRS2;SLA1;RFT1;SLM4;SEC18;CMD1;CCZ1;YSW1;ATG12;VAM6;NUP84;CDC48;SEC31;TIM22;VPS41;SEC5;PEP7;SHE9;TLG1;SEC20;VAC8;TIM9;CUP5;SEC3;GET2;GET1;USE1;SEC15;SEC9;TOM20;CLC1;YIP1;TIM13;HSV2;YAP1802;GOS1;SFB3;BZZ1;APQ12;NEO1;SEC6;SEC24;PAN1;TIM54;EXO70;RCY1;VPS24;YKT6;VPS1;SED5;BOS1;SEC10;ATG26;SEC13;SEC22;MDM30;VPS33;YPT7;SAM37;VPS20;MYO5;PEP5;CUE1;END3;TOM22;PRM1;MON2;ACC1;MDM12;TLG2;MDM38;AKR…
Module3	membrane organization	8.49159e-05	0.00104044	3714	190	1217	87	1.39739	SPO7;MDM10;DRS2;SLA1;RFT1;SLM4;SEC18;CMD1;CCZ1;YSW1;ATG12;VAM6;NUP84;CDC48;SEC31;TIM22;VPS41;SEC5;PEP7;SHE9;TLG1;SEC20;VAC8;TIM9;CUP5;SEC3;GET2;GET1;USE1;SEC15;SEC9;TOM20;CLC1;YIP1;TIM13;HSV2;YAP1802;GOS1;SFB3;BZZ1;APQ12;NEO1;SEC6;SEC24;PAN1;TIM54;EXO70;RCY1;VPS24;YKT6;VPS1;SED5;BOS1;SEC10;ATG26;SEC13;SEC22;MDM30;VPS33;YPT7;SAM37;VPS20;MYO5;PEP5;CUE1;END3;TOM22;PRM1;MON2;ACC1;MDM12;TLG2;MDM38;AKR…
Module3	negative regulation of transcription from RNA polymerase II promoter	9.36488e-05	0.00113549	3714	53	1217	31	1.785	KAR4;SRB8;CDC39;CDC36;ARG82;HDA2;NCB2;SSN2;DIG2;BUR6;SPT2;SRB2;VPS25;BYE1;IXR1;PRR1;ASH1;SPT8;RFX1;VPS36;RGM1;HDA1;SSN8;MKS1;SKO1;RPD3;ISW2;SNF8;SSN3;GCR1;HDA3
Module3	microtubule-based process	0.000101654	0.00121985	3714	88	1217	46	1.59524	ATS1;SPC72;GEM1;SHE1;CDC27;CMD1;MPS1;CDC48;DAD1;SPC19;SPC110;DYN2;PAC11;BEM2;TUB2;CDC26;CDH1;MPS2;SPC105;KIP3;DAM1;OKP1;DMA1;ARP1;CDC23;TID3;MPS3;BIR1;ASK1;DYN1;TVP38;SFI1;LDB18;NDL1;CRN1;NBP1;DSK2;JNM1;DYN3;DMA2;NUF2;CDC31;RBL2;NIP100;KAR9;KAR3
Module3	response to DNA damage stimulus	0.000103899	0.00123407	3714	238	1217	105	1.34637	RFA1;MMS4;MEC1;UMP1;SLX1;CHK1;SNF5;RAD18;NHP10;HEX3;CDC7;SIT4;DUN1;NUP84;MSH5;RAD57;PSF1;SHU2;UBC13;PDS1;HPR1;SAC3;SIR4;GCN2;NSE3;HIM1;ESC2;XRS2;YRA1;MUS81;RAD30;DOT1;TFB3;SLD5;LCD1;EAF5;MMS21;MCM3;RAD51;SCC4;RAD3;MSH4;RPT6;PAN2;SLD3;INO80;RAD54;SAE2;SWC4;SNF6;RSC30;WSS1;DNA2;CTF8;RPN10;SSL2;DPB11;HPR5;SPT10;RPB4;HYS2;EAF6;GRR1;MGM101;IXR1;APN1;PRP19;SSL1;NSE1;MLH2;MEC3;MMS22;PSY3;SMC6;SIR3;RAD33…
Module3	negative regulation of transcription, DNA-dependent	0.000127324	0.00149702	3714	143	1217	68	1.45119	OAF1;SWD1;CYC8;CDC28;SWD3;KAR4;SRB8;CDC39;CDC36;ASF2;ARG82;SAS4;HST4;SIR4;HDA2;ESC2;NCB2;LRS4;DOT1;SSN2;SDC1;DIG2;MCM3;BUR6;SPT2;INO80;SRB2;ORC6;SET1;SDS3;SPT10;CBF1;VPS25;BYE1;IXR1;PRR1;ASH1;YKR064W;SIR1;IES3;SPT8;RFX1;MEC3;VPS36;SIR3;GTR1;RCO1;YKU80;RGM1;ZDS1;YKU70;HDA1;SSN8;MKS1;YAF9;SKO1;RPD3;HTZ1;ESC8;ESA1;RFM1;ISW2;SNF8;SSN3;GCR1;SPP1;UME1;HDA3
Module3	nucleosome organization	0.000131262	0.00152788	3714	47	1217	28	1.81807	CYC8;HPC2;SWC5;SNF5;NHP10;VPS72;CHD1;IES1;SWP82;INO80;SWC4;RTT102;SNF6;RSC30;SWI3;HIR3;CSE4;NAP1;IES3;ARP6;POB3;ARP9;ARP5;YAF9;HTZ1;ISW2;GCR1;HHO1
Module3	intracellular pH reduction	0.000139439	0.00157579	3714	22	1217	16	2.21947	VMA2;TFP1;YDR065W;SKP1;VPS3;CUP5;VMA8;PPA1;VMA10;VMA22;VMA5;VPH2;VMA6;VMA4;TFP3;VMA13
Module3	pH reduction	0.000139439	0.00157579	3714	22	1217	16	2.21947	VMA2;TFP1;YDR065W;SKP1;VPS3;CUP5;VMA8;PPA1;VMA10;VMA22;VMA5;VPH2;VMA6;VMA4;TFP3;VMA13
Module3	vacuolar acidification	0.000139439	0.00157579	3714	22	1217	16	2.21947	VMA2;TFP1;YDR065W;SKP1;VPS3;CUP5;VMA8;PPA1;VMA10;VMA22;VMA5;VPH2;VMA6;VMA4;TFP3;VMA13
Module3	budding cell bud growth	0.000144879	0.00160609	3714	24	1217	17	2.16167	TPD3;ATS1;BEM2;CDC55;KIC1;TAO3;TPM2;VPS51;NAP1;LAS1;CDC42;REH1;ROT1;TPM1;CBK1;SOG2;BEM3
Module3	regulation of pH	0.000144879	0.00160609	3714	24	1217	17	2.16167	VMA2;TFP1;YDR065W;SKP1;VPS3;CUP5;VMA8;PPA1;VMA10;VMA22;YHC3;VMA5;VPH2;VMA6;VMA4;TFP3;VMA13
Module3	negative regulation of RNA metabolic process	0.000165831	0.00182101	3714	144	1217	68	1.44111	OAF1;SWD1;CYC8;CDC28;SWD3;KAR4;SRB8;CDC39;CDC36;ASF2;ARG82;SAS4;HST4;SIR4;HDA2;ESC2;NCB2;LRS4;DOT1;SSN2;SDC1;DIG2;MCM3;BUR6;SPT2;INO80;SRB2;ORC6;SET1;SDS3;SPT10;CBF1;VPS25;BYE1;IXR1;PRR1;ASH1;YKR064W;SIR1;IES3;SPT8;RFX1;MEC3;VPS36;SIR3;GTR1;RCO1;YKU80;RGM1;ZDS1;YKU70;HDA1;SSN8;MKS1;YAF9;SKO1;RPD3;HTZ1;ESC8;ESA1;RFM1;ISW2;SNF8;SSN3;GCR1;SPP1;UME1;HDA3
Module3	M phase of mitotic cell cycle	0.000181837	0.00197812	3714	152	1217	71	1.4255	SPC72;SHE1;CDC27;IML3;HSL7;CDC28;CSM1;CDC7;MPS1;SIT4;ASM4;CDC48;RAD61;DAD1;PDS1;APC4;FIN1;RGP1;SAC3;SPC19;CHL4;SWM1;ESC2;LRS4;TOM1;SCC4;TUB2;CDC26;CDH1;MPS2;SPC105;DOC1;SWC4;ESP1;DAM1;OKP1;DMA1;CDC23;CTF8;MET30;POG1;TID3;DSN1;MPS3;MAD2;BIR1;NNF1;MCM22;CSE4;ASK1;NAP1;DYN1;SFI1;APC2;NDL1;NKP2;TEM1;MIH1;BUB2;SGS1;DMA2;YNL152W;APC1;EGT2;NUF2;APC5;CDC31;RMI1;ACM1;DIB1;KAR3
Module3	ER to Golgi vesicle-mediated transport	0.000185537	0.00199967	3714	59	1217	33	1.70692	ERV46;SMY2;TRS20;BUG1;COP1;SEC31;SEC26;TRS23;COG3;EMP47;RET2;EMP24;COG2;YIP1;ERV29;GOS1;SFB3;YIL039W;SEC24;BET4;PHO86;SOP4;BET3;SED5;BOS1;SEC13;SEC22;ERV25;ERV41;BET5;YIF1;TRS33;MRS6
Module3	DNA repair	0.000204905	0.00218816	3714	207	1217	92	1.35634	RFA1;MMS4;MEC1;SLX1;SNF5;RAD18;NHP10;HEX3;CDC7;SIT4;MSH5;RAD57;PSF1;SHU2;UBC13;PDS1;HPR1;SAC3;SIR4;NSE3;HIM1;ESC2;XRS2;YRA1;MUS81;RAD30;DOT1;TFB3;SLD5;LCD1;EAF5;MMS21;MCM3;RAD51;SCC4;RAD3;MSH4;RPT6;PAN2;SLD3;INO80;RAD54;SAE2;SWC4;SNF6;RSC30;WSS1;DNA2;RPN10;SSL2;DPB11;HPR5;SPT10;RPB4;HYS2;EAF6;MGM101;IXR1;APN1;PRP19;SSL1;NSE1;MLH2;MEC3;MMS22;PSY3;SMC6;SIR3;RAD33;POB3;YKU80;MLH1;SGS1;MRE11;YKU70;PM…
Module3	establishment or maintenance of cell polarity	0.000221772	0.00234527	3714	83	1217	43	1.58104	SLA1;BEM1;SEC5;SEC3;TSC11;BEM2;BUD13;KIP3;SEC15;TWF1;DMA1;ARP1;SEC6;TPM2;PAN1;EXO70;DYN1;LAS1;LDB18;SEC10;CDC42;BUD6;BUD8;AVO2;MYO5;ROT1;ZDS1;JNM1;LST8;SLM2;TPM1;END3;DMA2;CBK1;THP1;AVO1;ARF3;BEM3;BEM4;NIP100;SRO7;SEC8;AXL1
Module3	negative regulation of nitrogen compound metabolic process	0.000225661	0.00234527	3714	158	1217	73	1.40999	CCR4;OAF1;SWD1;CYC8;CDC28;SWD3;CHK1;KAR4;SRB8;CDC39;DUN1;CDC36;ASF2;ARG82;SAS4;HST4;SIR4;HDA2;ESC2;NCB2;LRS4;DOT1;SSN2;SDC1;DIG2;MCM3;BUR6;SPT2;INO80;SRB2;ORC6;SET1;SDS3;SPT10;CBF1;VPS25;BYE1;IXR1;PRR1;ASH1;YKR064W;SIR1;IES3;SPT8;RFX1;MEC3;VPS36;SIR3;SML1;GTR1;RCO1;YKU80;RGM1;ZDS1;YKU70;HDA1;SSN8;MKS1;YAF9;SKO1;RPD3;HTZ1;ESC8;ESA1;RFM1;ISW2;SNF8;SSN3;GCR1;HHO1;SPP1;UME1;HDA3
Module3	negative regulation of nucleobase, nucleoside, nucleotide and nucleic acid metabolic process	0.000225661	0.00234527	3714	158	1217	73	1.40999	CCR4;OAF1;SWD1;CYC8;CDC28;SWD3;CHK1;KAR4;SRB8;CDC39;DUN1;CDC36;ASF2;ARG82;SAS4;HST4;SIR4;HDA2;ESC2;NCB2;LRS4;DOT1;SSN2;SDC1;DIG2;MCM3;BUR6;SPT2;INO80;SRB2;ORC6;SET1;SDS3;SPT10;CBF1;VPS25;BYE1;IXR1;PRR1;ASH1;YKR064W;SIR1;IES3;SPT8;RFX1;MEC3;VPS36;SIR3;SML1;GTR1;RCO1;YKU80;RGM1;ZDS1;YKU70;HDA1;SSN8;MKS1;YAF9;SKO1;RPD3;HTZ1;ESC8;ESA1;RFM1;ISW2;SNF8;SSN3;GCR1;HHO1;SPP1;UME1;HDA3
Module3	mitotic cell cycle	0.000241865	0.00249142	3714	221	1217	97	1.33946	CCR4;SPC72;SHE1;CDC27;IML3;HSL7;CDC28;HPC2;KAR4;CSM1;CDC7;MPS1;SIT4;ASM4;CDC48;CDC53;RAD61;DAD1;PDS1;APC4;FIN1;RGP1;SAC3;SPC19;CHL4;SWM1;SKP1;ESC2;CDC40;LRS4;TOM1;MCM3;SCC4;BCK2;TUB2;CDC26;CDH1;MPS2;SPC105;KEM1;KIP3;DOC1;SWC4;ESP1;DAM1;OKP1;DMA1;ARP1;CDC23;CTF8;MET30;POG1;TID3;DSN1;MPS3;MAD2;DPB11;BIR1;GRR1;NNF1;MCM22;HIR3;CSE4;ASK1;NAP1;DYN1;TVP38;SFI1;LDB18;SIC1;APC2;SWI6;NDL1;NKP2;TEM1;MIH1;BU…
Module3	regulation of molecular function	0.00026436	0.00269926	3714	108	1217	53	1.49763	RGD1;PPS1;YCR045C;SED4;PTC1;RDI1;CDC13;LRG1;NBP2;SWA2;SAC7;RPN3;GDI1;BEM2;GYP8;CDH1;RPT6;TAF6;RAD54;YRB30;DOC1;KSS1;ESP1;BRF1;RPN1;PCL5;YRB2;RPN2;GYP6;PBS2;STE18;SSK1;SIC1;SEC13;LCB5;RED1;MIH1;BUB2;TRS130;MSG5;VAC7;YNL224C;RAD50;MSB3;MSB4;PTC5;LCB4;MRS6;RMI1;BEM3;BEM4;ACM1;SRP54
Module3	DNA-dependent transcriptional preinitiation complex assembly	0.000272987	0.00273962	3714	17	1217	13	2.3337	TAF2;TAF12;TAF10;TAF6;BRF1;TAF1;TAF13;TAF8;TAF4;SUB1;TAF9;BDP1;TAF3
Module3	chromatin remodeling	0.000273021	0.00273962	3714	53	1217	30	1.72742	CYC8;CDC28;SWC5;SNF5;NHP10;VPS72;YER030W;CHD1;IES1;SWP82;IOC3;RPT6;INO80;RAD54;SWC4;RTT102;SNF6;RSC30;SPT10;SWI3;SIR1;IES3;ARP6;SWC7;SIR3;ARP9;ARP5;YAF9;ARP8;ISW2
Module3	Golgi to plasma membrane transport	0.000300586	0.00296574	3714	19	1217	14	2.24867	SRO77;SEC18;SEC5;SEC3;SEC15;SEC9;LST7;SEC6;EXO70;SEC10;IMH1;ARL3;SRO7;SEC8
Module3	protein modification by small protein conjugation or removal	0.000300651	0.00296574	3714	101	1217	50	1.51078	RFA1;CDC27;UBP14;UBS1;RAD18;HEX3;CDC53;CDC36;UFD2;UBC13;APC4;SWM1;SKP1;UBA2;SIZ1;TOM1;SMT3;MOT2;OTU1;RPN11;UBP6;CDC26;CDH1;RTF1;CUL3;UBA4;DMA1;WSS1;CDC23;ULP2;MET30;GRR1;UFD4;UBA1;PRP19;APC2;MDM30;MUB1;DMA2;APC1;URE2;ELA1;HRT1;DIA2;NFI1;APC5;GPB1;LGE1;BRO1;NOT5
Module3	cellular monovalent inorganic cation homeostasis	0.000305083	0.00298417	3714	27	1217	18	2.03451	VMA2;TFP1;YDR065W;SKP1;VPS3;CUP5;VMA8;PPA1;VMA10;VMA22;YHC3;VMA5;VPH2;VMA6;MDM38;VMA4;TFP3;VMA13
Module3	reproduction of a single-celled organism	0.000334609	0.0032457	3714	134	1217	63	1.43479	SPO7;TPD3;ATS1;SLA1;IML3;CMD1;YSW1;DTR1;FUS1;YCR045C;HO;SPO71;SEC5;MSS4;SWM1;DON1;SPT3;DIT1;SPS1;SEC3;BEM2;SAE2;CDC55;SEC15;TWF1;KIC1;UBA4;SET1;SSP1;SEC6;TAO3;TPM2;PAN1;EXO70;DPB11;VPS51;SPO14;NAP1;LAS1;SEC10;ATG26;CDC42;BUD6;REH1;YKU80;MYO5;SGS1;ROT1;MRE11;TPM1;END3;TEP1;CBK1;PRM1;SPO21;GAS4;MPC54;RIS1;SOG2;BEM3;SPO19;SEC8;AXL1
Module3	positive regulation of gene expression	0.000347389	0.00334182	3714	124	1217	59	1.45205	OAF1;CDC28;THI2;SNF5;KAR4;SRB8;KIN28;PDC2;ARG82;PLP1;SIR4;YAP6;RPT3;NCB2;SSN2;STP1;GLN3;BUR6;CHD1;BCK2;RPT6;RCS1;CEG1;INO80;YTA7;SNF6;SDS3;SWI3;CBF1;PUT3;RPT1;KAE1;SPT8;RFX1;SWI6;PDR8;SIR3;POB3;CTK3;SUB1;HDA1;SSN8;GCR2;SIP3;RPD3;RPT5;YRR1;YRM1;WTM2;RPT4;MBF1;NDD1;SSN3;GCR1;HOS3;HHO1;UME1;AFT2;HOS1
Module3	negative regulation of gene expression	0.000353353	0.00337134	3714	147	1217	68	1.4117	OAF1;SWD1;CYC8;CDC28;SWD3;KAR4;SRB8;CDC39;CDC36;ASF2;ARG82;SAS4;HST4;SIR4;HDA2;ESC2;NCB2;LRS4;DOT1;SSN2;SDC1;DIG2;MCM3;BUR6;SPT2;INO80;SRB2;ORC6;SET1;SDS3;SPT10;CBF1;VPS25;BYE1;IXR1;PRR1;ASH1;YKR064W;SIR1;IES3;SPT8;RFX1;MEC3;VPS36;SIR3;GTR1;RCO1;YKU80;RGM1;ZDS1;YKU70;HDA1;SSN8;MKS1;YAF9;SKO1;RPD3;HTZ1;ESC8;ESA1;RFM1;ISW2;SNF8;SSN3;GCR1;SPP1;UME1;HDA3
Module3	regulation of cell cycle	0.000384907	0.00364253	3714	132	1217	62	1.43341	TPD3;CCR4;SPC72;MMS4;HSL7;MEC1;CDC28;CHK1;PPS1;CDC39;CDC7;MPS1;DUN1;CDC36;FIN1;SWM1;GCN2;SKP1;ESC2;SEM1;DOT1;LCD1;BCK2;CDH1;SPC105;KEM1;CDC55;HOS2;DOC1;ESP1;SPO13;DMA1;CDC23;ULP2;MOB1;HOS4;MAD2;DPB11;BIR1;GRR1;SET3;SIS2;SIC1;CDC42;RED1;MEC3;TEM1;MIH1;BUB2;CEP3;SGS1;ZDS1;NIS1;DMA2;CBK1;RPD3;NDJ1;WTM2;ESA1;RAD17;UME1;OPY2
Module3	mitosis	0.000391725	0.00367716	3714	150	1217	69	1.40381	SPC72;SHE1;CDC27;IML3;HSL7;CDC28;CSM1;CDC7;MPS1;SIT4;ASM4;CDC48;RAD61;DAD1;PDS1;APC4;FIN1;RGP1;SAC3;SPC19;CHL4;SWM1;ESC2;LRS4;TOM1;SCC4;TUB2;CDC26;CDH1;MPS2;SPC105;DOC1;SWC4;ESP1;DAM1;OKP1;DMA1;CDC23;CTF8;POG1;TID3;DSN1;MPS3;MAD2;BIR1;NNF1;MCM22;CSE4;ASK1;DYN1;SFI1;APC2;NDL1;NKP2;TEM1;MIH1;BUB2;SGS1;DMA2;YNL152W;APC1;EGT2;NUF2;APC5;CDC31;RMI1;ACM1;DIB1;KAR3
Module3	cyclin catabolic process	0.00040095	0.00373365	3714	7	1217	7	3.05177	CDC27;CDC26;CDH1;DOC1;CDC23;APC2;APC1
Module3	regulation of cell cycle process	0.000405957	0.00375027	3714	102	1217	50	1.49596	TPD3;CCR4;SPC72;MMS4;MEC1;CDC28;CHK1;PPS1;CDC7;MPS1;DUN1;FIN1;SWM1;GCN2;SKP1;ESC2;DOT1;LCD1;CDH1;SPC105;CDC55;HOS2;DOC1;ESP1;SPO13;DMA1;CDC23;ULP2;MOB1;HOS4;MAD2;DPB11;BIR1;SET3;CDC42;RED1;MEC3;TEM1;BUB2;CEP3;SGS1;ZDS1;NIS1;DMA2;CBK1;RPD3;NDJ1;WTM2;RAD17;UME1
Module3	negative regulation of cellular macromolecule biosynthetic process	0.00043578	0.00396288	3714	166	1217	75	1.37881	CCR4;OAF1;SWD1;CYC8;CDC28;SWD3;CHK1;KAR4;SRB8;CDC39;DUN1;CDC36;ASF2;ARG82;SAS4;HST4;SIR4;HDA2;ESC2;NCB2;LRS4;DOT1;SSN2;SDC1;SNF1;DIG2;MCM3;BUR6;SPT2;INO80;SRB2;ORC6;SET1;SDS3;SPT10;CBF1;VPS25;BYE1;IXR1;PRR1;ASH1;EAP1;YKR064W;SIR1;IES3;SPT8;RFX1;MEC3;VPS36;SIR3;SML1;GTR1;RCO1;YKU80;RGM1;ZDS1;YKU70;HDA1;SSN8;MKS1;YAF9;SKO1;RPD3;HTZ1;ESC8;ESA1;RFM1;ISW2;SNF8;SSN3;GCR1;SPP1;UME1;SCD6;HDA3
Module3	negative regulation of macromolecule biosynthetic process	0.00043578	0.00396288	3714	166	1217	75	1.37881	CCR4;OAF1;SWD1;CYC8;CDC28;SWD3;CHK1;KAR4;SRB8;CDC39;DUN1;CDC36;ASF2;ARG82;SAS4;HST4;SIR4;HDA2;ESC2;NCB2;LRS4;DOT1;SSN2;SDC1;SNF1;DIG2;MCM3;BUR6;SPT2;INO80;SRB2;ORC6;SET1;SDS3;SPT10;CBF1;VPS25;BYE1;IXR1;PRR1;ASH1;EAP1;YKR064W;SIR1;IES3;SPT8;RFX1;MEC3;VPS36;SIR3;SML1;GTR1;RCO1;YKU80;RGM1;ZDS1;YKU70;HDA1;SSN8;MKS1;YAF9;SKO1;RPD3;HTZ1;ESC8;ESA1;RFM1;ISW2;SNF8;SSN3;GCR1;SPP1;UME1;SCD6;HDA3
Module3	positive regulation of transcription from RNA polymerase II promoter	0.00045155	0.00407445	3714	90	1217	45	1.52588	THI2;KAR4;KIN28;PDC2;ARG82;PLP1;YAP6;RPT3;NCB2;SSN2;STP1;GLN3;BUR6;CHD1;RPT6;RCS1;CEG1;INO80;YTA7;SDS3;PUT3;RPT1;KAE1;SPT8;RFX1;PDR8;POB3;SUB1;HDA1;SSN8;GCR2;SIP3;RPD3;RPT5;YRR1;YRM1;WTM2;RPT4;MBF1;NDD1;SSN3;GCR1;HOS3;UME1;HOS1
Module3	nuclear division	0.00049592	0.00444039	3714	151	1217	69	1.39452	SPC72;SHE1;CDC27;IML3;HSL7;CDC28;CSM1;CDC7;MPS1;SIT4;ASM4;CDC48;RAD61;DAD1;PDS1;APC4;FIN1;RGP1;SAC3;SPC19;CHL4;SWM1;ESC2;LRS4;TOM1;SCC4;TUB2;CDC26;CDH1;MPS2;SPC105;DOC1;SWC4;ESP1;DAM1;OKP1;DMA1;CDC23;CTF8;POG1;TID3;DSN1;MPS3;MAD2;BIR1;NNF1;MCM22;CSE4;ASK1;DYN1;SFI1;APC2;NDL1;NKP2;TEM1;MIH1;BUB2;SGS1;DMA2;YNL152W;APC1;EGT2;NUF2;APC5;CDC31;RMI1;ACM1;DIB1;KAR3
Module3	positive regulation of transcription, DNA-dependent	0.000520785	0.00462744	3714	123	1217	58	1.43904	OAF1;CDC28;THI2;SNF5;KAR4;SRB8;KIN28;PDC2;ARG82;PLP1;SIR4;YAP6;RPT3;NCB2;SSN2;STP1;GLN3;BUR6;CHD1;RPT6;RCS1;CEG1;INO80;YTA7;SNF6;SDS3;SWI3;CBF1;PUT3;RPT1;KAE1;SPT8;RFX1;SWI6;PDR8;SIR3;POB3;CTK3;SUB1;HDA1;SSN8;GCR2;SIP3;RPD3;RPT5;YRR1;YRM1;WTM2;RPT4;MBF1;NDD1;SSN3;GCR1;HOS3;HHO1;UME1;AFT2;HOS1
Module3	vesicle docking involved in exocytosis	0.000571929	0.00504337	3714	14	1217	11	2.39782	SEC1;SEC5;PEP7;SEC3;SEC15;SEC6;EXO70;SEC10;VPS33;PEP5;SEC8
Module3	monovalent inorganic cation homeostasis	0.000594554	0.00520347	3714	28	1217	18	1.96185	VMA2;TFP1;YDR065W;SKP1;VPS3;CUP5;VMA8;PPA1;VMA10;VMA22;YHC3;VMA5;VPH2;VMA6;MDM38;VMA4;TFP3;VMA13
Module3	vacuolar transport	0.000624849	0.00542779	3714	106	1217	51	1.4683	CCZ1;ATG12;BSD2;ENT5;PEP7;VPS52;VPS60;VPS3;VAC8;CUP5;COG3;COG2;YGR206W;APL6;APS3;ATG27;AVT1;VPS25;VPS24;APL2;VPS1;VPS51;DID2;APS1;VTA1;VPS38;VPS33;VPS36;ATG23;VMA6;YPT7;COG8;VPS9;MVP1;VPS20;YMR171C;PEP5;BOR1;MON2;VPS27;TLG2;SNF8;VPS16;BRO1;VPS30;ATG5;APL5;APM1;APL4;MRL1;VPS4
Module3	macromolecule modification	0.000641721	0.00553306	3714	494	1217	194	1.19847	TPD3;ATS1;SWD1;RFA1;RFT1;CDC27;MAP2;UBP14;SPT7;YBR094W;ALG1;PTC4;HSL7;MEC1;CDC28;UBS1;SWD3;ATG12;ALG7;SHG1;CHK1;PPS1;PAF1;SGF29;PER1;RAD18;PTC1;HEX3;CDC7;MPS1;SIT4;PMT5;DUN1;KIN28;CDC53;BPL1;CDC36;UFD2;HEM3;UBC13;APC4;TAF12;TAF10;NGG1;HST4;YDR198C;GTB1;SWM1;AKR1;GCN2;HDA2;YDR307W;SKP1;UBA2;SPT3;SIZ1;GPI17;GPI19;DOT1;TOM1;TFB3;SDC1;SNF1;SMT3;SPS1;WBP1;MAK10;YND1;MOT2;YER134C;YER139C;RAD3;OTU1;RPN1…
Module3	positive regulation of RNA metabolic process	0.000654782	0.00560416	3714	129	1217	60	1.41943	OAF1;CDC28;THI2;SNF5;KAR4;SRB8;KIN28;PDC2;ARG82;PLP1;SIR4;YAP6;RPT3;NCB2;SSN2;STP1;GLN3;BUR6;CHD1;RPT6;RCS1;CEG1;INO80;GCN5;YTA7;SNF6;SDS3;SWI3;CBF1;PUT3;RPT1;KAE1;SPT8;RFX1;SWI6;PDR8;SIR3;POB3;CTK3;SUB1;HDA1;SSN8;GCR2;SIP3;RPD3;RPT5;YRR1;YRM1;WTM2;ESA1;RPT4;MBF1;NDD1;SSN3;GCR1;HOS3;HHO1;UME1;AFT2;HOS1
Module3	spliceosome assembly	0.000688433	0.00584917	3714	18	1217	13	2.20405	EXO84;PRP5;LUC7;PRP28;CDC40;PRP8;ISY1;CLF1;RSE1;SKY1;CUS1;HSH155;BRR1
Module3	protein localization to chromosome	0.000700784	0.00591096	3714	20	1217	14	2.13624	TFC3;IML3;CSM1;FIN1;CHL4;LRS4;SCC4;SPC105;TEL2;SPO13;TID3;YKU80;RPD3;REC8
Module3	intracellular protein transport	0.000738501	0.00618428	3714	243	1217	103	1.29355	MDM10;DRS2;SEC18;CMD1;CCZ1;UBS1;ATG12;BSD2;PEX19;NUP84;COP1;TIM22;VPS41;SAC3;RTN1;SEC26;AKR1;SRP101;TLG1;VPS3;VAC8;TIM9;CUP5;COG3;RET2;SEH1;TIM21;LST7;TOM20;COG2;CLC1;TIM13;YGR206W;APL6;MAS2;SFB3;TIM44;YRB2;SEC24;SEC11;APS3;BET4;GYP6;TIM54;PBS2;TIM17;ATG27;MOG1;VPS25;OCT1;APL2;VPS1;VPS51;DID2;NAP1;PAM18;SED5;RIC1;MSL5;MAS1;APS1;PEX13;IMH1;SEC61;VPS33;VPS36;ATG23;COG8;VPS9;MVP1;SAM37;YMR171C;TOM40…
Module3	transcription elongation from RNA polymerase II promoter	0.000814457	0.00677163	3714	44	1217	25	1.73396	CCR4;HPC2;PAF1;CDC39;CDC36;HPR1;MOT2;SPT2;CHD1;RTF1;RTT102;RSC30;HIR3;ELF1;CDC73;MFT1;ARP9;RCO1;RLR1;ELA1;RPD3;POP2;THP1;NOT5;SPN1
Module3	positive regulation of catalytic activity	0.000836276	0.00680743	3714	58	1217	31	1.63112	RGD1;SED4;RDI1;LRG1;SWA2;SAC7;GDI1;BEM2;GYP8;CDH1;RAD54;YRB30;DOC1;YRB2;GYP6;PBS2;SSK1;SEC13;LCB5;RED1;BUB2;VAC7;YNL224C;MSB3;MSB4;PTC5;LCB4;MRS6;BEM3;BEM4;SRP54
Module3	regulation of vacuole fusion, non-autophagic	0.000836308	0.00680743	3714	9	1217	8	2.71268	VAM6;RDI1;VPS41;CDC42;VPS33;YPT7;PEP5;VPS16
Module3	regulation of vacuole organization	0.000836308	0.00680743	3714	9	1217	8	2.71268	VAM6;RDI1;VPS41;CDC42;VPS33;YPT7;PEP5;VPS16
Module3	establishment of cell polarity	0.000851208	0.00683546	3714	70	1217	36	1.56948	SLA1;BEM1;SEC5;SEC3;BEM2;BUD13;KIP3;SEC15;TWF1;DMA1;ARP1;SEC6;TPM2;PAN1;EXO70;DYN1;LAS1;LDB18;SEC10;CDC42;BUD6;BUD8;MYO5;ZDS1;JNM1;TPM1;END3;DMA2;THP1;ARF3;BEM3;BEM4;NIP100;SRO7;SEC8;AXL1
Module3	DNA metabolic process	0.000851497	0.00683546	3714	312	1217	128	1.25201	CCR4;SWD1;RFA1;MUM2;MMS4;MEC1;SWD3;SLX1;CHK1;PAF1;SNF5;RIM1;RAD18;NHP10;HEX3;CDC7;SIT4;DUN1;MSH5;TFP1;CDC13;HO;RAD57;PSF1;SHU2;UBC13;PDS1;HPR1;SAC3;ADK1;SIR4;NSE3;HIM1;ESC2;XRS2;YRA1;MUS81;RAD30;DOT1;TFB3;SLD5;LCD1;EAF5;MMS21;MCM3;RAD51;SCC4;RAD3;MSH4;HOP2;RPT6;PAN2;SLD3;INO80;RAD54;SAE2;MND1;SKI8;SWC4;TEL2;BRF1;SNF6;RSC30;ORC6;SET1;WSS1;DNA2;CTF8;RPN10;SSL2;PRI1;DPB11;HPR5;SPT10;RPB4;HYS2;EAF6;M…
Module3	positive regulation of molecular function	0.000917076	0.00728329	3714	63	1217	33	1.59854	RGD1;SED4;RDI1;LRG1;SWA2;SAC7;GDI1;BEM2;GYP8;CDH1;RPT6;RAD54;YRB30;DOC1;YRB2;GYP6;PBS2;SSK1;SEC13;LCB5;RED1;BUB2;VAC7;YNL224C;MSB3;MSB4;PTC5;LCB4;MRS6;RMI1;BEM3;BEM4;SRP54
Module3	positive regulation of nitrogen compound metabolic process	0.000926054	0.00728329	3714	133	1217	61	1.39968	OAF1;CDC28;THI2;SNF5;KAR4;SRB8;KIN28;PDC2;ARG82;PLP1;SIR4;YAP6;RPT3;NCB2;SSN2;STP1;GLN3;BUR6;CHD1;RPT6;RCS1;CEG1;INO80;GCN5;YTA7;SNF6;SDS3;SWI3;CBF1;PUT3;RPT1;KAE1;SPT8;RFX1;SWI6;PDR8;SIR3;POB3;CTK3;SUB1;HDA1;SSN8;BDP1;GCR2;SIP3;RPD3;RPT5;YRR1;YRM1;WTM2;ESA1;RPT4;MBF1;NDD1;SSN3;GCR1;HOS3;HHO1;UME1;AFT2;HOS1
[truncated: 338 more rows]

## Sheet: Ancestor 1
Module	Gene Ontology Term	Pval	FDR	BackgroundSetSize	NoOfGenesAnnotatedWithTerm	SizeInModule	NoOfGenesWithAnnotationInModule	FoldEnrichment	GenesContributingToEnrichment
[truncated: 980 more rows]

[truncated: 24 more sheets: S. mikatae, Ancestor 2, S. bayanus, Ancestor 3, C. glabrata, Ancestor 4, S. castellii, Ancestor 5, K. waltii, K. lactis, S. kluyveri, Ancestor 7, Ancestor 8, Ancestor 9, D. hansenii, C. albicans, Ancestor 10, Ancestor 11, Y. lipolytica, Ancestor 12 …]
